# Supplementary material for: Comparative genomics of 274 Vibrio cholerae genomes reveals mobile functions structuring three niche dimensions
Source: BMC Genomics. 2014 Aug 5;15(1):654. doi: 10.1186/1471-2164-15-654 (PMC4141962; doi:10.1186/1471-2164-15-654)
Supplement: Supplementary file 1 — Additional file 1: List of V. cholerae strains. V. cholerae strains included in this study. Strain name, source of the sequence data, identifier, year of isolation, country and continent of origin, and habitat are indicated. (XLSX 20 KB) [file 12864_2014_6365_MOESM1_ESM.xlsx]

## Sheet: Sheet1
strain	source	ID	year	country	continent	habitat
1346	Mutreja	ERS013265	2005	Mozambique	Africa	Clinical
1362	Mutreja	ERS013241	2005	Mozambique	Africa	Clinical
1587	SEED	412966	1994	Peru	South_America	Clinical
1627	Mutreja	ERS013242	2005	Mozambique	Africa	Clinical
4110	Mutreja	ERS013252	1995	Vietnam	Asia	Clinical
4111	Mutreja	ERS013253	2002	Vietnam	Asia	Clinical
4113	Mutreja	ERS013273	2003	Vietnam	Asia	Clinical
4121	Mutreja	ERS013271	2004	Vietnam	Asia	Clinical
4122	Mutreja	ERS013264	2007	Vietnam	Asia	Clinical
4322	Mutreja	ERS013254	2004	India	Asia	Clinical
4339	Mutreja	ERS013270	2004	India	Asia	Clinical
4488	Mutreja	ERS013234	2006	India	Asia	Clinical
4519	Mutreja	ERS013239	2005	India	Asia	Clinical
4536	Mutreja	ERS013240	2007	India	Asia	Clinical
4538	Mutreja	ERS013269	2007	India	Asia	Clinical
4551	Mutreja	ERS013266	2007	India	Asia	Clinical
4552	Mutreja	ERS013233	2007	India	Asia	Clinical
4585	Mutreja	ERS013232	2007	India	Asia	Clinical
4593	Mutreja	ERS013268	2007	India	Asia	Clinical
4600	Mutreja	ERS013236	2007	India	Asia	Clinical
4605	Mutreja	ERS013257	2007	India	Asia	Clinical
4623	Mutreja	ERS013267	2007	India	Asia	Clinical
4642	Mutreja	ERS013255	2006	India	Asia	Clinical
4646	Mutreja	ERS013237	2007	India	Asia	Clinical
4656	Mutreja	ERS013258	2006	India	Asia	Clinical
4660	Mutreja	ERS013262	1994	Bangladesh	Asia	Clinical
4661	Mutreja	ERS013263	2001	Bangladesh	Asia	Clinical
4662	Mutreja	ERS013238	2001	Bangladesh	Asia	Clinical
4663	Mutreja	ERS013261	2001	Bangladesh	Asia	Clinical
4670	Mutreja	ERS013256	1991	Bangladesh	Asia	Clinical
4672	Mutreja	ERS016137	2000	Bangladesh	Asia	Clinical
4675	Mutreja	ERS013259	2001	Bangladesh	Asia	Clinical
4679	Mutreja	ERS013260	1999	Bangladesh	Asia	Clinical
4784	Mutreja	ERS013235	2009	Tanzania	Africa	Clinical
6180	Mutreja	ERS013208	2007	Kenya	Africa	Clinical
6191	Mutreja	ERS013209	2005	Kenya	Africa	Clinical
6193	Mutreja	ERS013212	2005	Kenya	Africa	Clinical
6194	Mutreja	ERS013213	2007	Kenya	Africa	Clinical
6195	Mutreja	ERS013214	2005	Kenya	Africa	Clinical
6196	Mutreja	ERS013215	2005	Kenya	Africa	Clinical
6197	Mutreja	ERS013216	2007	Kenya	Africa	Clinical
6201	Mutreja	ERS013217	2007	Kenya	Africa	Clinical
6210	Mutreja	ERS013218	2007	Kenya	Africa	Clinical
6212	Mutreja	ERS013219	2007	Kenya	Africa	Clinical
6214	Mutreja	ERS013210	2007	Kenya	Africa	Clinical
6215	Mutreja	ERS013211	2005	Kenya	Africa	Clinical
7682	Mutreja	ERS013220	2009	Kenya	Africa	Clinical
7684	Mutreja	ERS013221	2009	Kenya	Africa	Clinical
7685	Mutreja	ERS013224	2009	Kenya	Africa	Clinical
7686	Mutreja	ERS013225	2009	Kenya	Africa	Clinical
7687	Mutreja	ERS013226	2009	Kenya	Africa	Clinical
12129(1)	SEED	592313	1985	Australia	Australia	Environmental
2010EL-1786	SEED	914149	2010	Haiti	North_America	Clinical
2010EL-1792	SEED	925769	2010	Haiti	North_America	Clinical
2010EL-1798	SEED	925768	2010	Haiti	North_America	Clinical
2740-80	SEED	412614	1980	USA	North_America	Environmental
623-39	SEED	417397	2002	Bangladesh	Asia	Environmental
A10	Mutreja	ERS013247	1979	Bangladesh	Asia	Clinical
A103	Mutreja	ERS013172	1990	unknown	unknown	Clinical
A109	Mutreja	ERS013173	1990	unknown	unknown	Clinical
A111	Mutreja	ERS013176	1990	unknown	unknown	Clinical
A130	Mutreja	ERS013177	1989	India	Asia	Clinical
A131	Mutreja	ERS013178	1989	India	Asia	Clinical
A152	Mutreja	ERS013179	1991	Mozambique	Africa	Clinical
A154	Mutreja	ERS013180	1991	Mozambique	Africa	Clinical
A155	Mutreja	ERS013181	1991	Mozambique	Africa	Clinical
A177	Mutreja	ERS013182	1992	Colombia	South_America	Clinical
A18	Mutreja	ERS013248	1977	India	Asia	Clinical
A180	Mutreja	ERS013183	1992	Colombia	South_America	Clinical
A184	Mutreja	ERS013174	1992	Colombia	South_America	Clinical
A185	Mutreja	ERS013175	1992	Colombia	South_America	Clinical
A186	Mutreja	ERS013184	1992	Argentina	South_America	Clinical
A19	Mutreja	ERS013249	1971	Bangladesh	Asia	Clinical
A193	Mutreja	ERS013185	1992	Bolivia	South_America	Clinical
A200	Mutreja	ERS013188	1992	Argentina	South_America	Clinical
A201	Mutreja	ERS013189	1992	Argentina	South_America	Clinical
A209	Mutreja	ERS013190	1980	USA	North_America	Clinical
A213	Mutreja	ERS013191	1984	USA	North_America	Clinical
A215	Mutreja	ERS013192	1985	USA	North_America	Clinical
A215	Mutreja	ERS013277	1985	USA	North_America	Clinical
A217	Mutreja	ERS013193	1986	USA	North_America	Clinical
A219	Mutreja	ERS013194	1986	USA	North_America	Clinical
A22	Mutreja	ERS013250	1979	Bangladesh	Asia	Clinical
A231	Mutreja	ERS013195	1991	Mexico	South_America	Clinical
A232	Mutreja	ERS013186	1991	Mexico	South_America	Clinical
A241	Mutreja	ERS013187	1989	Vietnam	Asia	Clinical
A245	Mutreja	ERS013196	1989	Vietnam	Asia	Clinical
A27	Mutreja	ERS013251	1991	Peru	South_America	Clinical
A279	Mutreja	ERS013197	1990	Sweden	Europe	Clinical
A29	Mutreja	ERS013274	1991	Peru	South_America	Clinical
A31	Mutreja	ERS013275	1991	Peru	South_America	Clinical
A316	Mutreja	ERS013200	1993	Argentina	South_America	Clinical
A32	Mutreja	ERS013276	1991	Peru	South_America	Clinical
A325	Mutreja	ERS013201	1993	Argentina	South_America	Clinical
A325	Mutreja	ERS013280	1993	Argentina	South_America	Clinical
A330	Mutreja	ERS013124	1993	India	Asia	Clinical
A346(1)	Mutreja	ERS013278	1994	Bangladesh	Asia	Clinical
A346(2)	Mutreja	ERS013202	1994	Bangladesh	Asia	Clinical
A383	Mutreja	ERS013125	2002	Bangladesh	Asia	Clinical
A389	Mutreja	ERS013203	1987	Bangladesh	Asia	Clinical
A390	Mutreja	ERS013204	1987	Bangladesh	Asia	Clinical
A397	Mutreja	ERS013205	1987	Bangladesh	Asia	Clinical
A4	Mutreja	ERS013244	1973	unknown	unknown	Clinical
A46	Mutreja	ERS013160	1964	unknown	unknown	Clinical
A481	Mutreja	ERS013206	2007	Djibouti	Africa	Clinical
A482	Mutreja	ERS013207	2007	Djibouti	Africa	Clinical
A483	Mutreja	ERS013198	2007	Djibouti	Africa	Clinical
A487(1)	Mutreja	ERS013281	2007	Bangladesh	Asia	Clinical
A487(2)	Mutreja	ERS013199	2007	Bangladesh	Asia	Clinical
A488(1)	Mutreja	ERS013279	2006	Bangladesh	Asia	Clinical
A488(2)	Mutreja	ERS013129	2006	Bangladesh	Asia	Clinical
A49	Mutreja	ERS013161	1962	unknown	unknown	Clinical
A5	Mutreja	ERS013245	1989	Angola	Africa	Clinical
A50	Mutreja	ERS013164	1963	Bangladesh	Asia	Clinical
A51	Mutreja	ERS013165	1949	Egypt	Africa	Clinical
A57	Mutreja	ERS013166	1980	India	Asia	Clinical
A59	Mutreja	ERS013167	1970	India	Asia	Clinical
A6	Mutreja	ERS013246	1957	Indonesia	Asia	Clinical
A60	Mutreja	ERS013168	1958	Thailand	Asia	Clinical
A61	Mutreja	ERS013169	1970	India	Asia	Clinical
A66	Mutreja	ERS013170	1962	Bangladesh	Asia	Clinical
A68	Mutreja	ERS013171	1949	Egypt	Africa	Clinical
A70	Mutreja	ERS013162	1969	Bangladesh	Asia	Clinical
A76	Mutreja	ERS013163	1982	Bangladesh	Asia	Clinical
AM-19226	SEED	404974	2001	Bangladesh	Asia	Clinical
B33	SEED	417400	2004	Mozambique	Africa	Clinical
BJG-01	Hasan	64001	unknown	unknown	unknown	unknown
BX-330286	SEED	593587	1986	Australia	Australia	Environmental
CIRS-101	SEED	661513	2002	Bangladesh	Asia	Clinical
CP1030(3)	Hasan	63987	2008	Mexico	South_America	Clinical
CP1032(5)	Hasan	63853	1991	Mexico	South_America	Clinical
CP1038(11)	Hasan	63857	2009	Zimbabwe	Africa	Clinical
CP1041(14)	Hasan	63859	2004	Zambia	Africa	Clinical
CP1042(15)	Hasan	63861	2010	Thailand	Asia	Clinical
CP1046(19)	Hasan	63863	1995	Peru	South_America	Clinical
CP1047(20)	Hasan	63997	1995	Peru	South_America	Clinical
CP1048(21)	Hasan	63865	2010	Bangladesh	Asia	Clinical
CT-5369-93	SEED	675809	1993	Brazil	South_America	Environmental
GP106	Mutreja	ERS013140	1975	Germany	Europe	Clinical
GP140	Mutreja	ERS013141	1978	Malaysia	Asia	Clinical
GP143	Mutreja	ERS013142	1978	Bahrain	Asia	Clinical
GP145	Mutreja	ERS013143	1979	India	Asia	Clinical
GP152	Mutreja	ERS013146	1979	India	Asia	Clinical
GP16	Mutreja	ERS013136	1971	India	Asia	Clinical
GP160	Mutreja	ERS013243	1980	India	Asia	Clinical
GP60	Mutreja	ERS013137	1973	India	Asia	Clinical
GP8	Mutreja	ERS013128	1970	India	Asia	Clinical
HC-02A1	Hasan	63903	2010	Haiti	North_America	Clinical
HC-06A1	Hasan	63907	2010	Haiti	North_America	Clinical
HC-19A1	Hasan	63911	2010	Haiti	North_America	Clinical
HC-20A2	Hasan	63871	2010	Haiti	North_America	Clinical
HC-21A1	Hasan	63913	2010	Haiti	North_America	Clinical
HC-22A1	Hasan	63915	2010	Haiti	North_America	Clinical
HC-23A1	Hasan	63873	2010	Haiti	North_America	Clinical
HC-28A1	Hasan	63917	2010	Haiti	North_America	Clinical
HC-32A1	Hasan	63919	2010	Haiti	North_America	Clinical
HC-33A2	Hasan	63921	2010	Haiti	North_America	Clinical
HC-38A1	Hasan	63925	2010	Haiti	North_America	Clinical
HC-40A1	Hasan	63929	2010	Haiti	North_America	Clinical
HC-42A1	Hasan	63933	2010	Haiti	North_America	Clinical
HC-43A1	Hasan	63883	2010	Haiti	North_America	Clinical
HC-43B1	Hasan	63885	2010	Haiti	North_America	Clinical
HC-46A1	Hasan	63887	2010	Haiti	North_America	Clinical
HC-47A1	Hasan	64013	2010	Haiti	North_America	Clinical
HC-48A1	Hasan	63937	2010	Haiti	North_America	Clinical
HC-48B2	Hasan	63939	2010	Haiti	North_America	Clinical
HC-49A2	Hasan	63877	2010	Haiti	North_America	Clinical
HC-56A2	Hasan	63955	2010	Haiti	North_America	Clinical
HC-57A2	Hasan	63959	2010	Haiti	North_America	Clinical
HC-61A1	Hasan	63891	2010	Haiti	North_America	Clinical
HC-70A1	Hasan	63975	2010	Haiti	North_America	Clinical
HCUF01	Hasan	63867	2010	Haiti	North_America	Clinical
HE-09	Hasan	64003	2010	Haiti	North_America	Environmental
HE-25	Hasan	63895	2010	Haiti	North_America	Environmental
HE39	Hasan	63897	2010	Haiti	North_America	Environmental
HE-45	Hasan	63899	2010	Haiti	North_America	Environmental
HE48	Hasan	63901	2010	Haiti	North_America	Environmental
HFU-02	Hasan	63985	2010	Haiti	North_America	Clinical
IDHO1_726	Mutreja	ERS013147	2009	India	Asia	Clinical
INDRE-91/1	SEED	675808	1991	Mexico	South_America	Clinical
LMA3984-4	SEED	935297	2007	Brazil	South_America	Environmental
M66-2	SEED	579112	1937	Indonesia	Asia	Clinical
MAK-757	SEED	412967	1937	Indonesia	Asia	Clinical
MBN17	Mutreja	ERS013134	2004	India	Asia	Clinical
MBRN14	Mutreja	ERS013127	2004	India	Asia	Clinical
MG116025	Mutreja	ERS013135	1991	Bangladesh	Asia	Clinical
MG116226	Mutreja	ERS013282	1991	Bangladesh	Asia	Clinical
MJ-1236	SEED	593588	1994	Bangladesh	Asia	Clinical
MJ1485	Mutreja	ERS013126	1994	Bangladesh	Asia	Clinical
MO10	SEED	345072	1992	India	Asia	Clinical
MZO-2	SEED	417398	2001	Bangladesh	Asia	Clinical
MZO-3	SEED	412883	2001	Bangladesh	Asia	Clinical
N16961	SEED	243277	1975	Bangladesh	Asia	Clinical
NCTC-8457	SEED	417399	1910	Saudi_Arabia	Asia	Clinical
O395	SEED	345073	1965	India	Asia	Clinical
PRL18	Mutreja	ERS013138	1984	India	Asia	Clinical
PRL5	Mutreja	ERS013145	1980	India	Asia	Clinical
PRL64	Mutreja	ERS013139	1992	India	Asia	Clinical
R-18246	this_Study	R-18246	1992	Brazil	South_America	Clinical
R-18273	this_Study	R-18273	1992	Brazil	South_America	Environmental
R-18303	this_Study	R-18303	2001	Brazil	South_America	Environmental
R-18304	this_Study	R-18304	1993	Brazil	South_America	Clinical
R-18308	this_Study	R-18308	1973	India	Asia	Clinical
R-18316	this_Study	R-18316	1993	Brazil	South_America	Clinical
R-18317	this_Study	R-18317	1994	Brazil	South_America	Clinical
R-18327	this_Study	R-18327	1999	Brazil	South_America	Clinical
R-18332	this_Study	R-18332	1991	Brazil	South_America	Clinical
R-18338	this_Study	R-18338	1992	Brazil	South_America	Clinical
R-18348	this_Study	R-18348	1999	Brazil	South_America	Clinical
RC27	SEED	675807	1991	Indonesia	Asia	Clinical
RC385	SEED	345074	1998	USA	North_America	Environmental
RC9	SEED	593589	1985	Kenya	Africa	Clinical
TM-11079-80	SEED	593586	1980	Brazil	South_America	Environmental
TMA-21	SEED	593590	1982	Brazil	South_America	Environmental
V109	Mutreja	ERS013131	1990	India	Asia	Clinical
V212-1	Mutreja	ERS013132	1991	India	Asia	Clinical
V5	Mutreja	ERS013130	1989	India	Asia	Clinical
V51	SEED	345075	1987	USA	North_America	Clinical
V52	SEED	345076	1968	Sudan	Africa	Clinical
VC08	this_Study	VC08	1992	India	Asia	Clinical
VC-1	Hendriksen	SRR308665	2010	Nepal	Asia	Clinical
VC-10	Hendriksen	SRR308707	2010	Nepal	Asia	Clinical
VC1005	this_Study	VC1005	2010	Nigeria	Africa	Environmental
VC102	this_Study	VC102	1979	Ghana	Africa	Clinical
VC-11	Hendriksen	SRR308708	2010	Nepal	Asia	Clinical
VC111	this_Study	VC111	1972	Nigeria	Africa	Clinical
VC-12	Hendriksen	SRR308709	2010	Nepal	Asia	Clinical
VC120	this_Study	VC120	1973	India	Asia	unknown
VC-13	Hendriksen	SRR308713	2010	Nepal	Asia	Clinical
VC14	this_Study	VC14	1970	Israel	Asia	unknown
VC-14	Hendriksen	SRR308715	2010	Nepal	Asia	Clinical
VC-15	Hendriksen	SRR308716	2010	Nepal	Asia	Clinical
VC150	this_Study	VC150	1992	Nepal	Asia	Clinical
VC-16	Hendriksen	SRR308717	2010	Nepal	Asia	Clinical
VC-17	Hendriksen	SRR308720	2010	Nepal	Asia	Clinical
VC172	this_Study	VC172	1993	Bangladesh	Asia	Clinical
VC179	this_Study	VC179	1993	Bangladesh	Asia	Clinical
VC-18	Hendriksen	SRR308721	2010	Nepal	Asia	Clinical
VC-19	Hendriksen	SRR308722	2010	Nepal	Asia	Clinical
VC-2	Hendriksen	SRR308690	2010	Nepal	Asia	Clinical
VC-20	Hendriksen	SRR308723	2010	Nepal	Asia	Clinical
VC200	this_Study	VC200	1986	Pakistan	Asia	Clinical
VC201	this_Study	VC201	1986	Pakistan	Asia	Clinical
VC21	this_Study	VC21	1970	China	Asia	unknown
VC-21	Hendriksen	SRR308724	2010	Nepal	Asia	Clinical
VC214	this_Study	VC214	unknown	Pakistan	Asia	Clinical
VC22	this_Study	VC22	1970	Burma	Asia	unknown
VC-22	Hendriksen	SRR308725	2010	Nepal	Asia	Clinical
VC-25	Hendriksen	SRR308726	2010	Nepal	Asia	Clinical
VC-26	Hendriksen	SRR308727	2010	Nepal	Asia	Clinical
VC-3	Hendriksen	SRR308691	2010	Nepal	Asia	Clinical
VC307	this_Study	VC307	1986	Australia	Australia	Environmental
VC311	this_Study	VC311	1986	Australia	Australia	Clinical
VC33	this_Study	VC33	1979	Tanzania	Africa	Clinical
VC341	this_Study	VC341	1971	France	Europe	Clinical
VC-4	Hendriksen	SRR308692	2010	Nepal	Asia	Clinical
VC434	this_Study	VC434	1983	Singapore	Asia	Clinical
VC46	this_Study	VC46	1966	Algeria	Africa	Environmental
VC-5	Hendriksen	SRR308693	2010	Nepal	Asia	Clinical
VC500	this_Study	VC500	1993	Rwanda	Africa	Clinical
VC504	this_Study	VC504	1994	Nepal	Asia	Clinical
VC51	Mutreja	ERS013133	1992	India	Asia	Clinical
VC-6	Hendriksen	SRR308703	2010	Nepal	Asia	Clinical
VC-7	Hendriksen	SRR308704	2010	Nepal	Asia	Clinical
VC75	this_Study	VC75	1971	Indonesia	Asia	unknown
VC77	this_Study	VC77	1971	Indonesia	Asia	unknown
VC-8	Hendriksen	SRR308705	2010	Nepal	Asia	Clinical
VC83	this_Study	VC83	1971	Burma	Asia	unknown
VC833	this_Study	VC833	2010	Nigeria	Africa	Clinical
VC-9	Hendriksen	SRR308706	2010	Nepal	Asia	Clinical
VC91	this_Study	VC91	1971	USSR	Asia	Clinical
VC95	this_Study	VC95	1978	Ghana	Africa	Clinical
VC998	this_Study	VC998	2010	Nigeria	Africa	Clinical
VL426	SEED	593585	1979	UK	Europe	Environmental
