# Supplementary material for: Comparative genomics of 274 Vibrio cholerae genomes reveals mobile functions structuring three niche dimensions
Source: BMC Genomics. 2014 Aug 5;15(1):654. doi: 10.1186/1471-2164-15-654 (PMC4141962; doi:10.1186/1471-2164-15-654)
Supplement: Supplementary file 2 — Additional file 2: Assembly statistics. Assembly statistics of V. cholerae genome sequences. Strain name, genome identifier, source, number of reads, average read length, number of nucleotides sequenced, number of contigs, contig N50 length, length of the longest contig, SEED identifier of the scaffolding reference used by scaffold_builder, number of scaffolds, scaffold N50 length, length of the longest scaffold, total genome length, estimated coverage, and sequencing depth are indicated. (XLSX 50 KB) [file 12864_2014_6365_MOESM2_ESM.xlsx]

## Sheet: coverage_from_hmm_hits
strain	ID	source	N_reads	Avg_read_length	Nucl_sequenced	N_contigs	N50_contigs	Longest_contig	Scaff_ref_ID	N_scaff	N50_scaff	Longest_scaff	Genome_len	coverage	Seq_depth
1346	ERS013265	Mutreja	11308836	54	610677144	698	27905	97448	593588	698	514428	678533	3843054	97.33	158.904
1362	ERS013241	Mutreja	5322846	54	287433684	627	33903	108326	593588	627	611382	1138792	3863012	97.51	74.4066
1587	412966	SEED	n.a.	n.a.	n.a.	228	40671	125638	935297	24	1191883	1286444	4226306	95.45	n.a.
1627	ERS013242	Mutreja	9964882	54	538103628	658	32264	106344	593588	658	498990	750657	3959663	97.42	135.896
4110	ERS013252	Mutreja	6020622	54	325113588	1427	10330	37859	593588	1427	1021022	1088673	4006540	98.03	81.1457
4111	ERS013253	Mutreja	3619366	54	195445764	1599	8740	43878	593588	1599	612614	953376	3942370	98.17	49.5757
4113	ERS013273	Mutreja	8259038	54	445988052	693	27905	95573	593588	693	467658	981040	3761214	97.48	118.576
4121	ERS013271	Mutreja	6566768	54	354605472	666	29832	108326	593588	666	611369	1011833	3873852	97.71	91.5382
4122	ERS013264	Mutreja	1401706	54	75692124	6733	1147	9062	593588	6733	508576	1027722	4134027	97.58	18.3095
4322	ERS013254	Mutreja	3447130	54	186145020	1605	8533	40222	593588	1605	612956	1022045	4061971	98.07	45.8263
4339	ERS013270	Mutreja	7050246	54	380713284	644	32589	134048	593588	644	947377	992707	3740215	97.4	101.789
4488	ERS013234	Mutreja	6751636	54	364588344	651	29066	130447	593588	651	968871	991737	3839222	97.39	94.9641
4519	ERS013239	Mutreja	7057782	54	381120228	754	20905	100834	593588	754	596615	966481	3851401	97.39	98.9563
4536	ERS013240	Mutreja	6700640	54	361834560	769	21973	86760	593588	769	979203	1007932	3910459	96.68	92.5299
4538	ERS013269	Mutreja	12004178	54	648225612	701	27445	134049	593588	701	596614	966545	3769534	97.47	171.964
4551	ERS013266	Mutreja	8593848	54	464067792	684	27905	108326	593588	684	979310	994367	3862326	97.4	120.152
4552	ERS013233	Mutreja	10202866	54	550954764	773	21567	103843	593588	773	611371	1011668	4022490	97.39	136.969
4585	ERS013232	Mutreja	9201628	54	496887912	671	32248	106421	593588	671	611518	990554	3919976	97.34	126.758
4593	ERS013268	Mutreja	7962848	54	429993792	729	25427	95573	593588	729	611370	955000	3831314	97.45	112.231
4600	ERS013236	Mutreja	10224772	54	552137688	1039	11058	39877	593588	1039	611450	950612	4029033	97.52	137.04
4605	ERS013257	Mutreja	2403232	54	129774528	1357	8688	52541	593588	1357	612412	1022582	4099678	97.49	31.6548
4623	ERS013267	Mutreja	7996788	54	431826552	668	30490	106426	593588	668	611383	985918	3906175	97.39	110.55
4642	ERS013255	Mutreja	3922858	54	211834332	1766	8211	36083	593588	1766	1021611	1096165	4138990	97.99	51.1802
4646	ERS013237	Mutreja	8118502	54	438399108	821	18658	98720	593588	821	611382	987881	4044665	97.61	108.389
4656	ERS013258	Mutreja	3040890	54	164208060	1702	5891	33292	593588	1702	612376	1093858	4131103	97.45	39.7492
4660	ERS013262	Mutreja	852830	54	46052820	14549	346	4014	593588	14549	967298	1420608	4241135	94.58	10.8586
4661	ERS013263	Mutreja	2211752	54	119434608	2739	4835	32536	593588	2739	614697	946098	4067346	98.06	29.3643
4662	ERS013238	Mutreja	6440436	54	347783544	892	14927	58588	593588	892	498064	951016	3984098	97.67	87.2929
4663	ERS013261	Mutreja	3784436	54	204359544	2003	4506	29042	593588	2003	611973	942601	4059367	97.3	50.3427
4670	ERS013256	Mutreja	1200974	54	64852596	7763	855	5772	593588	7763	622094	958303	4091392	97.89	15.851
4672	ERS016137	Mutreja	2168354	54	117091116	2908	3416	16133	593588	2908	676781	945567	4140184	98.08	28.2816
4675	ERS013259	Mutreja	3444336	54	185994144	5860	1177	6385	593588	5860	613091	941828	4112188	97.56	45.23
4679	ERS013260	Mutreja	2568680	54	138708720	1783	5772	30576	593588	1783	612854	956936	4077676	97.49	34.0166
4784	ERS013235	Mutreja	6939308	54	374722632	676	30699	106346	593588	676	495675	978432	3931138	97.4	95.3217
6180	ERS013208	Mutreja	714308	53.6	3.82869e+07	17019	148	3165	593588	17019	611254	943721	4081576	68.19	9.38042
6191	ERS013209	Mutreja	1463786	53.9	7.88981e+07	12548	432	4576	593588	12548	498011	940590	4088899	96.08	19.2957
6193	ERS013212	Mutreja	19545152	53.5	1045665632	1451	10042	33939	593588	1451	611696	1016639	4135603	97.42	252.845
6194	ERS013213	Mutreja	2373810	53.6	127236216	4128	1838	11962	593588	4128	611700	947326	4094757	97.32	31.073
6195	ERS013214	Mutreja	653452	53.6	3.5025e+07	16151	139	2897	593588	16151	497018	938633	4070840	61.93	8.60388
6196	ERS013215	Mutreja	756378	53.6	4.05419e+07	17829	153	1978	593588	17829	497275	938992	4086449	72.78	9.92105
6197	ERS013216	Mutreja	1182254	53.5	63250589	16686	268	2355	593588	16686	714220	1021482	4109066	93.96	15.3929
6201	ERS013217	Mutreja	4881168	53.5	261142488	1357	8966	44811	593588	1357	611619	972155	4083393	97.46	63.9523
6210	ERS013218	Mutreja	10368154	53.6	5.55733e+08	1142	13399	59945	593588	1142	611724	950098	4061910	97.36	136.816
6212	ERS013219	Mutreja	1183226	53.6	6.34209e+07	16707	266	3981	593588	16707	497914	939851	4088828	93.94	15.5108
6214	ERS013210	Mutreja	1281700	53.6	68699120	15269	312	4855	593588	15269	596164	940222	4091315	94.71	16.7915
6215	ERS013211	Mutreja	7858240	53.5	420415840	1169	11871	53408	593588	1169	611648	957480	4059406	97.51	103.566
7682	ERS013220	Mutreja	1596996	54	86237784	2875	2982	14564	593588	2875	616074	1022767	4110790	97.38	20.9784
7684	ERS013221	Mutreja	1860534	54	100468836	1820	5969	27541	593588	1820	613658	948137	4102728	97.44	24.4883
7685	ERS013224	Mutreja	2853892	54	154110168	797	20447	74765	593588	797	611586	981094	4032145	97.26	38.2204
7686	ERS013225	Mutreja	2216758	54	119704932	1082	12270	50823	593588	1082	612177	1016101	4138027	97.43	28.928
7687	ERS013226	Mutreja	10069932	54	543776328	754	21737	92664	593588	754	960965	991589	3900558	97.43	139.41
12129(1)	592313	SEED	n.a.	n.a.	n.a.	12	1108913	1769837	935297	3	2848210	2848210	4643386	97.78	n.a.
2010EL-1786	914149	SEED	n.a.	n.a.	n.a.	107	151422	354934	593588	27	525736	920836	3916411	98.93	n.a.
2010EL-1792	925769	SEED	n.a.	n.a.	n.a.	105	154362	343835	593588	25	1149882	1399206	4500097	98.93	n.a.
2010EL-1798	925768	SEED	n.a.	n.a.	n.a.	93	155212	500641	593588	26	749197	2106178	4856859	98.93	n.a.
2740-80	412614	SEED	n.a.	n.a.	n.a.	257	41411	147246	579112	15	1529033	2016878	4889609	97.86	n.a.
623-39	417397	SEED	n.a.	n.a.	n.a.	314	31288	196383	935297	22	2599362	2599362	4151704	97.43	n.a.
A10	ERS013247	Mutreja	7132032	54	385129728	785	33872	98679	243277	785	814995	1346399	4156301	97.44	92.6617
A103	ERS013172	Mutreja	1743182	54	94131828	3407	2255	18334	345073	3407	1116500	1352999	4106157	97.32	22.9246
A109	ERS013173	Mutreja	1203076	54	64966104	7498	861	5657	593588	7498	623038	956038	4092629	97.24	15.8739
A111	ERS013176	Mutreja	1900428	54	102623112	3016	2648	20311	345073	3016	1116074	1350112	4074555	97.22	25.1863
A130	ERS013177	Mutreja	1695264	54	91544256	3405	2201	12488	593588	3405	616373	947698	4114399	97.36	22.2497
A131	ERS013178	Mutreja	2016446	54	108888084	2677	3006	19659	593588	2677	614608	1025096	4104448	97.39	26.5293
A152	ERS013179	Mutreja	3233338	54	174600252	1823	5414	34253	243277	1823	1086293	1372928	4091621	97.5	42.6726
A154	ERS013180	Mutreja	3140074	54	169563996	1738	5560	28644	243277	1738	1090493	1376402	4108192	97.44	41.2746
A155	ERS013181	Mutreja	2016002	54	108864108	2669	3046	26454	243277	2669	1079173	1349596	4088469	97.36	26.6271
A177	ERS013182	Mutreja	7167324	54	387035496	1855	6741	39181	243277	1855	1089470	1352660	4100698	97.7	94.3828
A18	ERS013248	Mutreja	6070398	54	327801492	799	33872	108325	243277	799	1093153	1342595	4102864	97.44	79.8958
A180	ERS013183	Mutreja	1710970	54	92392380	3447	2208	11680	243277	3447	1086721	1353675	4144316	97.4	22.2938
A184	ERS013174	Mutreja	1833652	54	99017208	2952	2602	14222	243277	2952	1082169	1387502	4104972	97.29	24.1213
A185	ERS013175	Mutreja	2072516	54	111915864	2534	3212	16530	243277	2534	1079625	1385334	4097090	97.42	27.3159
A186	ERS013184	Mutreja	2973452	54	160566408	3004	2657	20635	243277	3004	1077497	1357165	4105673	97.37	39.1084
A19	ERS013249	Mutreja	7778602	54	420044508	714	30292	108325	243277	714	1089070	1343415	4037143	97.44	104.045
A193	ERS013185	Mutreja	4001314	54	216070956	2710	3181	35999	243277	2710	1079745	1351891	4106624	97.36	52.6152
A200	ERS013188	Mutreja	4238722	54	228890988	2722	3341	37443	243277	2722	1080782	1351033	4110215	97.57	55.6883
A201	ERS013189	Mutreja	2578524	54	139240296	3231	2302	15350	243277	3231	996131	1081043	4062478	97.79	34.2747
A209	ERS013190	Mutreja	1689736	54	91245744	5302	1278	6504	579112	5302	811757	1374692	4062540	97.63	22.4603
A213	ERS013191	Mutreja	3014242	54	162769068	2934	2658	24908	579112	2934	812714	1368686	4039317	97.46	40.2962
A215	ERS013192	Mutreja	3421408	54	184756032	2714	3030	17590	935297	2714	723499	1399277	3979252	97.5	46.4298
A215	ERS013277	Mutreja	6902158	54	372716532	726	30508	117380	935297	726	1022722	1815319	3954516	97.56	94.2509
A217	ERS013193	Mutreja	1306742	54	70564068	8905	669	5598	579112	8905	816599	1383256	4090774	97.57	17.2496
A219	ERS013194	Mutreja	1927400	54	104079600	4903	1394	15743	579112	4903	816716	1372760	4071666	97.62	25.5619
A22	ERS013250	Mutreja	7918376	54	427592304	725	28358	108344	243277	725	965090	1097687	4040907	96.97	105.816
A231	ERS013195	Mutreja	2693380	54	145442520	3222	2384	12381	243277	3222	1087646	1356619	4112429	97.39	35.3666
A232	ERS013186	Mutreja	1701326	54	91871604	5677	1199	8413	243277	5677	1084385	1390343	4129435	97.81	22.248
A241	ERS013187	Mutreja	4358652	54	235367208	2762	3346	36403	243277	2762	2199300	2199300	4112432	97.22	57.2331
A245	ERS013196	Mutreja	7317236	54	395130744	3937	2322	20939	243277	3937	2198787	2198787	4112745	97.04	96.0747
A27	ERS013251	Mutreja	6144342	54	331794468	700	33872	108325	243277	700	1090786	1391882	4158146	97.41	79.7938
A279	ERS013197	Mutreja	1479658	54	79901532	9257	630	4835	345073	9257	1128568	1364524	4145043	96.69	19.2764
A29	ERS013274	Mutreja	7414754	54	400396716	724	32731	108326	243277	724	2230629	2230629	4080751	97.59	98.1184
A31	ERS013275	Mutreja	13285864	54	717436656	762	25330	106346	243277	762	2201529	2201529	4066443	97.51	176.429
A316	ERS013200	Mutreja	2156650	54	116459100	6320	1079	7141	243277	6320	1086109	1359566	4283111	96.93	27.1903
A32	ERS013276	Mutreja	8286426	54	447467004	724	30292	108590	243277	724	2194609	2194609	4073554	97.51	109.847
A325	ERS013201	Mutreja	2209290	54	119301660	5460	1231	7307	935297	5460	961560	1409695	4076977	97.13	29.2623
A325	ERS013280	Mutreja	7925878	54	427997412	754	38046	107285	935297	754	995040	1867319	4026422	97.08	106.297
A330	ERS013124	Mutreja	2971856	54	160480224	1378	8225	33551	593588	1378	612547	959510	4116494	97.32	38.9847
A346(1)	ERS013278	Mutreja	6752780	54	364650120	694	29236	108326	593588	694	611381	1166266	4052685	97.37	89.9774
A346(2)	ERS013202	Mutreja	2450684	54	132336936	5317	1309	9654	593588	5317	1096224	1400125	4221739	96.89	31.3465
A383	ERS013125	Mutreja	2611742	54	141034068	1386	7433	38823	593588	1386	536695	960390	4062655	97.37	34.7148
A389	ERS013203	Mutreja	4111578	54	222025212	3990	1984	15346	345073	3990	1115690	1349264	4174470	97.2	53.1864
A390	ERS013204	Mutreja	2692372	54	145388088	4617	1523	10043	243277	4617	818058	1352401	4077730	97.06	35.6542
A397	ERS013205	Mutreja	3413304	54	184318416	4189	1726	15119	243277	4189	991834	1081658	4086945	96.89	45.0993
A4	ERS013244	Mutreja	7349352	54	396865008	743	29832	108326	243277	743	1090956	1342585	4051998	97.34	97.943
A46	ERS013160	Mutreja	4444156	54	239984424	1980	5287	39962	345073	1980	885723	1345717	4068865	97.93	58.9807
A481	ERS013206	Mutreja	2251160	54	121562640	5428	1234	13950	593588	5428	616889	1029843	4144243	96.94	29.3329
A482	ERS013207	Mutreja	2891654	54	156149316	4468	1578	9648	593588	4468	615565	1028651	4148736	97.1	37.6378
A483	ERS013198	Mutreja	2618352	54	141391008	4923	1372	13077	593588	4923	616122	1029386	4147617	96.97	34.0897
A487(1)	ERS013281	Mutreja	13445196	54	726040584	710	26162	134049	593588	710	611349	985684	3799000	97.41	191.114
A487(2)	ERS013199	Mutreja	2311416	54	124816464	5324	1252	9187	593588	5324	617587	949440	4125032	97.01	30.2583
A488(1)	ERS013279	Mutreja	6495132	54	350737128	633	33872	134049	593588	633	611389	986972	3800775	97.4	92.2804
A488(2)	ERS013129	Mutreja	2518692	54	136009368	1384	7249	39182	593588	1384	612814	956715	4035549	97.58	33.7028
A49	ERS013161	Mutreja	1732522	54	93556188	3900	1956	14134	345073	3900	1120221	1352513	4050006	96.98	23.1003
A5	ERS013245	Mutreja	7244590	54	391207860	749	27905	108320	243277	749	1048190	1378345	4055356	97.47	96.467
A50	ERS013164	Mutreja	1563818	54	84446172	5491	1516	11946	345073	5491	1028698	1356752	4072504	97.46	20.7357
A51	ERS013165	Mutreja	1369942	54	73976868	6884	991	20018	345073	6884	1125813	1365879	4096302	96.37	18.0594
A57	ERS013166	Mutreja	1145390	54	61851060	9059	690	8381	345073	9059	1133058	1378863	4137723	97.17	14.9481
A59	ERS013167	Mutreja	4802288	54	259323552	2118	5563	36205	345073	2118	639761	886356	4092386	97.18	63.3673
A6	ERS013246	Mutreja	7963774	54	430043796	791	31900	106430	579112	791	1034699	1372093	4065366	97.7	105.782
A60	ERS013168	Mutreja	4340456	54	234384624	1862	5694	39954	345073	1862	817925	1345841	4052779	97.41	57.8331
A61	ERS013169	Mutreja	2229574	54	120396996	2471	3124	16885	345073	2471	1115795	1349658	4012802	97.23	30.0032
A66	ERS013170	Mutreja	3533684	54	190818936	1857	5064	39953	345073	1857	1113793	1346621	4074093	97.34	46.8372
A68	ERS013171	Mutreja	4276828	54	230948712	1827	5719	39962	345073	1827	1024450	1345475	4025877	97.63	57.3661
A70	ERS013162	Mutreja	3204180	54	173025720	1949	4725	20332	345073	1949	1031200	1346668	4048115	97.46	42.7423
A76	ERS013163	Mutreja	2880810	54	155563740	1954	4592	21637	345073	1954	1113304	1346435	4073149	97.37	38.1925
AM-19226	404974	SEED	n.a.	n.a.	n.a.	154	97311	480349	935297	30	2843978	2843978	4355498	97.7	n.a.
B33	417400	SEED	n.a.	n.a.	n.a.	369	31022	123543	593588	34	674617	1405103	4659415	97.63	n.a.
BJG-01	64001	Hasan	n.a.	n.a.	n.a.	311	33134	173429	935297	59	659379	989967	4135445	97.36	n.a.
BX-330286	593587	SEED	n.a.	n.a.	n.a.	8	1094441	1193650	579112	3	3961851	3961851	6454827	98.48	n.a.
CIRS-101	661513	SEED	n.a.	n.a.	n.a.	18	359098	1045653	593588	4	2231936	2499587	5721925	98.84	n.a.
CP1030(3)	63987	Hasan	n.a.	n.a.	n.a.	235	57924	181011	243277	26	1559705	2001696	4616261	98.93	n.a.
CP1032(5)	63853	Hasan	n.a.	n.a.	n.a.	17	804084	968809	593588	4	3631398	3631398	5668914	98.85	n.a.
CP1038(11)	63857	Hasan	n.a.	n.a.	n.a.	18	802069	970758	593588	6	1826170	1827804	4827264	98.81	n.a.
CP1041(14)	63859	Hasan	n.a.	n.a.	n.a.	23	801314	940028	593588	8	978762	1803582	4976227	98.77	n.a.
CP1042(15)	63861	Hasan	n.a.	n.a.	n.a.	20	1004957	1092735	593588	7	2903179	2903179	5636125	98.77	n.a.
CP1046(19)	63863	Hasan	n.a.	n.a.	n.a.	25	786728	874824	243277	5	2816556	2816556	5009457	98.84	n.a.
CP1047(20)	63997	Hasan	n.a.	n.a.	n.a.	203	72127	300862	243277	27	2240207	2240207	4374591	98.85	n.a.
CP1048(21)	63865	Hasan	n.a.	n.a.	n.a.	27	742904	960390	593588	7	1913184	2060401	5327220	98.85	n.a.
CT-5369-93	675809	SEED	n.a.	n.a.	n.a.	269	20588	74918	935297	38	215475	491194	3535598	90.71	n.a.
GP106	ERS013140	Mutreja	1015964	54	54862056	11464	498	11460	243277	11464	1099865	1373599	4146091	96.36	13.2322
GP140	ERS013141	Mutreja	1559394	54	84207276	5282	1515	16728	243277	5282	1084172	1355897	4082257	97.54	20.6276
GP143	ERS013142	Mutreja	1361572	54	73524888	6568	1105	13143	243277	6568	1089978	1396666	4125800	97.41	17.8208
GP145	ERS013143	Mutreja	6445872	54	348077088	1520	9509	40227	243277	1520	1081847	1343550	4077143	97.38	85.3728
GP152	ERS013146	Mutreja	5277360	54	284977440	1422	10010	39181	243277	1422	818888	1343671	4069763	97.76	70.0231
GP16	ERS013136	Mutreja	5446854	54	294130116	1396	10017	44709	345073	1396	1041545	1313444	3995271	97.39	73.6196
GP160	ERS013243	Mutreja	9523538	54	514271052	767	26037	108327	243277	767	1078550	1342577	4071552	97.44	126.308
GP60	ERS013137	Mutreja	2581824	54	139418496	3412	3972	27433	243277	3412	1084352	1391537	4059696	97.62	34.3421
GP8	ERS013128	Mutreja	2609976	54	140938704	1416	7746	31813	345073	1416	713654	1345133	4010953	95.36	35.1385
HC-02A1	63903	Hasan	n.a.	n.a.	n.a.	206	82607	481732	935297	93	984208	1075565	4591219	96.73	n.a.
HC-06A1	63907	Hasan	n.a.	n.a.	n.a.	128	155376	260900	593588	25	815607	2137577	5604196	97.24	n.a.
HC-19A1	63911	Hasan	n.a.	n.a.	n.a.	133	97870	260893	593588	28	638910	2052913	5055245	98.91	n.a.
HC-20A2	63871	Hasan	n.a.	n.a.	n.a.	27	413813	1196456	593588	3	3639187	3639187	6871112	98.76	n.a.
HC-21A1	63913	Hasan	n.a.	n.a.	n.a.	133	126837	298211	593588	26	717273	2002371	5003463	96.93	n.a.
HC-22A1	63915	Hasan	n.a.	n.a.	n.a.	123	157729	356596	593588	25	1312128	1495651	4434389	98.91	n.a.
HC-23A1	63873	Hasan	n.a.	n.a.	n.a.	15	804924	973396	593588	5	1713439	2634719	5408880	98.86	n.a.
HC-28A1	63917	Hasan	n.a.	n.a.	n.a.	138	116593	266262	593588	30	673373	1307549	4837500	97.27	n.a.
HC-32A1	63919	Hasan	n.a.	n.a.	n.a.	114	129210	297799	593588	28	1406629	2187658	5144977	97.29	n.a.
HC-33A2	63921	Hasan	n.a.	n.a.	n.a.	104	114397	288349	593588	22	719192	1707027	4315302	96.63	n.a.
HC-38A1	63925	Hasan	n.a.	n.a.	n.a.	165	130397	302282	593588	35	717521	1937098	4978939	97.18	n.a.
HC-40A1	63929	Hasan	n.a.	n.a.	n.a.	244	53277	176767	593588	34	569018	1640082	4676119	98.98	n.a.
HC-42A1	63933	Hasan	n.a.	n.a.	n.a.	210	52139	198687	593588	31	751642	1479941	4689479	97.92	n.a.
HC-43A1	63883	Hasan	n.a.	n.a.	n.a.	19	974901	1096197	593588	10	3030704	3030704	5644910	98.73	n.a.
HC-43B1	63885	Hasan	n.a.	n.a.	n.a.	20	974466	1062679	935297	7	3381465	3381465	5453449	95.89	n.a.
HC-46A1	63887	Hasan	n.a.	n.a.	n.a.	25	744455	835940	593588	6	2905944	2905944	5718825	98.84	n.a.
HC-47A1	64013	Hasan	n.a.	n.a.	n.a.	232	37804	129772	593588	27	815451	1519728	4604493	98.85	n.a.
HC-48A1	63937	Hasan	n.a.	n.a.	n.a.	240	60896	176750	593588	35	487262	1722778	4728238	97.82	n.a.
HC-48B2	63939	Hasan	n.a.	n.a.	n.a.	202	50527	176754	593588	21	580489	1387756	4562057	98.87	n.a.
HC-49A2	63877	Hasan	n.a.	n.a.	n.a.	23	977828	1095470	593588	5	3052996	3052996	5872984	98.82	n.a.
HC-56A2	63955	Hasan	n.a.	n.a.	n.a.	226	50793	162562	593588	29	717955	1190401	4571266	98.86	n.a.
HC-57A2	63959	Hasan	n.a.	n.a.	n.a.	222	48844	166281	593588	34	425164	1107174	4389211	98.88	n.a.
HC-61A1	63891	Hasan	n.a.	n.a.	n.a.	22	981816	1101419	593588	8	2882332	2882332	5746336	98.22	n.a.
HC-70A1	63975	Hasan	n.a.	n.a.	n.a.	187	102437	246294	593588	40	436429	1323442	4825632	98.96	n.a.
HCUF01	63867	Hasan	n.a.	n.a.	n.a.	23	803985	982447	593588	6	2787480	2787480	5445671	98.84	n.a.
HE-09	64003	Hasan	n.a.	n.a.	n.a.	258	81108	205629	935297	99	992909	1107441	4185083	94.43	n.a.
HE-25	63895	Hasan	n.a.	n.a.	n.a.	13	1064267	1875199	935297	3	3973982	3973982	5868788	97.61	n.a.
HE39	63897	Hasan	n.a.	n.a.	n.a.	18	644573	1874496	935297	7	1893984	2695529	5533783	96.44	n.a.
HE-45	63899	Hasan	n.a.	n.a.	n.a.	29	1023576	1856836	935297	12	2946330	2946330	5622078	95.57	n.a.
HE48	63901	Hasan	n.a.	n.a.	n.a.	18	697358	1057492	935297	4	3988865	3988865	5931837	96.5	n.a.
HFU-02	63985	Hasan	n.a.	n.a.	n.a.	144	134216	246221	593588	32	1389868	2488068	5229628	98.96	n.a.
IDHO1_726	ERS013147	Mutreja	1855530	54	100198620	2763	2956	14116	593588	2763	615405	949520	4093269	97.36	24.4789
INDRE-91/1	675808	SEED	n.a.	n.a.	n.a.	60	130625	332598	243277	13	1441028	1687900	4927795	98.66	n.a.
LMA3984-4	935297	SEED	n.a.	n.a.	n.a.	2	2791729	2791729	935297	2	2791729	2791729	3738715	97.08	n.a.
M66-2	579112	SEED	n.a.	n.a.	n.a.	2	2892523	2892523	579112	2	2892523	2892523	3938905	97.84	n.a.
MAK-757	412967	SEED	n.a.	n.a.	n.a.	43	227382	809296	579112	9	2467057	2699333	5809330	98.41	n.a.
MBN17	ERS013134	Mutreja	4684934	54	252986436	1208	11098	83779	593588	1208	612335	960001	3935875	97.4	64.2771
MBRN14	ERS013127	Mutreja	4590022	54	247861188	1105	11849	59340	593588	1105	612126	1017148	4013567	97.48	61.7558
MG116025	ERS013135	Mutreja	3504232	54	189228528	1129	10826	39181	593588	1129	616619	1017526	4044872	97.52	46.7823
MG116226	ERS013282	Mutreja	7296566	54	394014564	636	31755	114339	593588	636	472043	982195	3795566	97.5	103.809
MJ-1236	593588	SEED	n.a.	n.a.	n.a.	2	3149584	3149584	593588	2	3149584	3149584	4236368	96.72	n.a.
MJ1485	ERS013126	Mutreja	1799456	54	97170624	2493	3500	19721	593588	2493	677176	1096566	4202339	97.1	23.123
MO10	345072	SEED	n.a.	n.a.	n.a.	84	178794	581052	593588	21	1691839	1822876	4852655	98.98	n.a.
MZO-2	417398	SEED	n.a.	n.a.	n.a.	162	54088	211333	935297	11	1464562	1520000	4330700	97.65	n.a.
MZO-3	412883	SEED	n.a.	n.a.	n.a.	292	33154	105212	935297	29	616412	999248	4468463	96.99	n.a.
N16961	243277	SEED	n.a.	n.a.	n.a.	2	2961149	2961149	243277	2	2961149	2961149	4033464	97.33	n.a.
NCTC-8457	417399	SEED	n.a.	n.a.	n.a.	98	83836	426066	579112	13	1452747	1457344	4853517	96.91	n.a.
O395	345073	SEED	n.a.	n.a.	n.a.	2	3024069	3024069	345073	2	3024069	3024069	4132319	97.52	n.a.
PRL18	ERS013138	Mutreja	1027288	54	55473552	11022	516	14157	243277	11022	1097078	1377006	4114451	96.82	13.4826
PRL5	ERS013145	Mutreja	5231958	54	282525732	1552	9627	35057	243277	1552	1135829	1343779	4112145	97.36	68.7052
PRL64	ERS013139	Mutreja	4545272	54	245444688	1385	10121	46283	593588	1385	612050	960535	4054444	97.43	60.5372
R-18246	R-18246	this_Study	2695984	120.8	3.25675e+08	2939	2415	12988	935297	582	379908	723879	4324895	96.48	75.3024
R-18273	R-18273	this_Study	2809586	113.1	3.17764e+08	1735	3903	20760	935297	264	325633	712598	3909845	96.12	81.2728
R-18303	R-18303	this_Study	2668140	104.2	278020188	729	12755	80457	935297	202	349594	717774	3720260	96.22	74.7314
R-18304	R-18304	this_Study	841264	131.3	1.10458e+08	5902	954	6646	243277	104	1061650	1333432	4002305	95.19	27.5986
R-18308	R-18308	this_Study	37767520	99.4	3754091488	383	34563	128897	243277	41	1171067	1355238	4099716	97.37	915.695
R-18316	R-18316	this_Study	640515	131.5	8.42277e+07	7737	597	3379	243277	148	1063910	1080246	4005021	90.51	21.0305
R-18317	R-18317	this_Study	353478	143.2	5.0618e+07	224	169032	377293	243277	28	2195642	2727125	5654366	98.43	8.95203
R-18327	R-18327	this_Study	656231	142.2	9.3316e+07	8525	456	3504	243277	91	1063486	1080324	3958687	83.24	23.5725
R-18332	R-18332	this_Study	883868	101.2	8.94474e+07	957	8264	50051	935297	135	295732	720218	3841304	95.76	23.2857
R-18338	R-18338	this_Study	4237408	141.3	5.98746e+08	10436	662	4237	935297	2106	291535	725646	4342912	95.68	137.867
R-18348	R-18348	this_Study	2087627	119.7	2.49889e+08	2066	3112	29419	935297	267	258647	710397	3981607	95.19	62.7608
RC27	675807	SEED	n.a.	n.a.	n.a.	45	207019	405372	345073	13	1823781	1923069	4970831	98.47	n.a.
RC385	345074	SEED	n.a.	n.a.	n.a.	258	54008	181455	935297	51	286165	829898	3855640	91.27	n.a.
RC9	593589	SEED	n.a.	n.a.	n.a.	11	805852	1492946	243277	8	2977428	2977428	5667293	98.8	n.a.
TM-11079-80	593586	SEED	n.a.	n.a.	n.a.	35	262569	598534	935297	7	3136598	3136598	5447301	96.64	n.a.
TMA-21	593590	SEED	n.a.	n.a.	n.a.	20	484882	855585	935297	4	3832546	3832546	4588656	97.45	n.a.
V109	ERS013131	Mutreja	1721974	54	92986596	2471	3293	19879	593588	2471	337942	947315	4062804	98.14	22.8873
V212-1	ERS013132	Mutreja	4653650	54	251297100	1084	11600	56573	593588	1084	611682	954331	3976898	97.5	63.1892
V5	ERS013130	Mutreja	3015808	54	162853632	1261	9195	64144	593588	1261	510884	871061	3952088	97.65	41.207
V51	345075	SEED	n.a.	n.a.	n.a.	184	66050	358616	935297	50	602880	886200	3925122	95.17	n.a.
V52	345076	SEED	n.a.	n.a.	n.a.	268	44580	189375	935297	52	2772437	2772437	4583288	98.11	n.a.
VC08	VC08	this_Study	3219894	121.6	3.91539e+08	1671	4194	25862	593588	67	498967	966532	4033250	97.73	97.0778
VC-1	SRR308665	Hendriksen	8105174	101	818622574	105	214862	665442	593588	3	1815562	1815562	2779542	61.52	294.517
VC-10	SRR308707	Hendriksen	6096696	101	615766296	114	204501	443727	593588	7	2386083	2386083	3752118	82.42	164.112
VC1005	VC1005	this_Study	1842950	151	278285450	3794	1667	10253	935297	598	324803	698583	4002003	94.62	69.5365
VC102	VC102	this_Study	2451471	145.2	3.55954e+08	2520	2902	19008	243277	59	1073924	1074793	3973686	96.27	89.5777
VC-11	SRR308708	Hendriksen	5403240	101	545727240	113	227736	609663	593588	8	825822	1080339	2915465	73.94	187.184
VC111	VC111	this_Study	2934386	115.4	3.38628e+08	5045	1227	7281	243277	124	1084533	1390865	4076389	96.06	83.0706
VC-12	SRR308709	Hendriksen	5531562	101	558687762	117	219610	668669	593588	38	1541635	2194312	4461004	85.32	125.238
VC120	VC120	this_Study	1254776	115.6	1.45052e+08	7343	432	2836	243277	44	1070590	1339390	3987214	74.82	36.3793
VC-13	SRR308713	Hendriksen	4340288	101	438369088	106	310597	628502	593588	37	757908	2021166	4707799	93.59	93.1155
VC14	VC14	this_Study	657885	159.2	1.04735e+08	6582	773	5578	935297	1339	285775	842411	4121516	87.99	25.4118
VC-14	SRR308715	Hendriksen	3888900	101	392778900	106	200242	870967	593588	34	1543784	1958568	5105729	82.29	76.9291
VC-15	SRR308716	Hendriksen	5818602	101	587678802	116	223132	580047	593588	35	673129	1688961	4926715	92.11	119.284
VC150	VC150	this_Study	1637933	152.8	2.50276e+08	3554	1786	10703	593588	105	585543	927535	3982474	96.47	62.8444
VC-16	SRR308717	Hendriksen	5679306	101	573609906	285	234558	376115	593588	6	2098212	2616680	5738422	90.39	99.9595
VC-17	SRR308720	Hendriksen	3710470	101	374757470	175	251716	523137	593588	63	1861664	2016672	5385682	93.77	69.584
VC172	VC172	this_Study	4324078	106.3	4.59649e+08	1908	4547	23792	593588	122	329414	804956	3993307	96.4	115.105
VC179	VC179	this_Study	4133419	107.1	4.42689e+08	1854	4777	27817	593588	100	497338	610748	4014614	96.68	110.269
VC-18	SRR308721	Hendriksen	4234644	101	427699044	105	233595	526858	593588	36	1505426	1785639	5618841	90.9	76.1187
VC-19	SRR308722	Hendriksen	4625568	101	467182368	109	198096	573769	593588	34	1731826	1933455	5374875	86	86.9197
VC-2	SRR308690	Hendriksen	7355242	101	742879442	125	219433	694795	593588	5	1995075	1995075	2672129	61.91	278.01
VC-20	SRR308723	Hendriksen	4380256	101	442405856	93	351030	536575	593588	30	1716828	2491486	5527253	93.98	80.0408
VC200	VC200	this_Study	4201490	105.9	444937791	1903	4278	23241	345073	46	1131683	1332362	4032824	96.43	110.329
VC201	VC201	this_Study	1226484	113	138592692	280	94633	332983	345073	26	1077273	1865196	4844470	96.78	28.6084
VC21	VC21	this_Study	3067818	143.2	4.39312e+08	3457	2729	20972	243277	828	682162	844626	4429398	97.79	99.1809
VC-21	SRR308724	Hendriksen	4625568	101	467182368	108	251820	634123	593588	24	1389812	1795886	4698935	90.99	99.423
VC214	VC214	this_Study	1236099	111.9	1.38319e+08	210	97827	379850	345073	24	1073720	2222363	5294444	98	26.1254
VC22	VC22	this_Study	1168124	112.6	1.31531e+08	289	58634	170989	935297	124	701548	876030	3790579	92.64	34.6994
VC-22	SRR308725	Hendriksen	4646758	101	469322558	116	278581	555812	593588	31	912797	1804443	4998712	83.58	93.8887
VC-25	SRR308726	Hendriksen	6793224	101	686115624	116	286202	663625	593588	34	1710806	2000885	4658306	87.04	147.289
VC-26	SRR308727	Hendriksen	4019894	101	406009294	121	284375	628622	593588	44	1310393	2182902	5077859	84.73	79.9568
VC-3	SRR308691	Hendriksen	7522942	101	759817142	160	344134	764829	593588	31	1388824	1819553	4843843	85.81	156.862
VC307	VC307	this_Study	3232103	116.9	3.77833e+08	7447	783	4461	579112	281	1076704	1111570	4084555	95.29	92.5028
VC311	VC311	this_Study	2290861	133.8	3.06517e+08	2639	2656	14704	935297	461	445052	1066828	4004647	95.76	76.5404
VC33	VC33	this_Study	2531923	267	676023441	7566	600	4526	243277	149	666487	1078853	3985466	89.68	169.622
VC341	VC341	this_Study	2464056	125.3	3.08746e+08	5157	1056	6513	243277	70	1073489	1335787	4025931	94.67	76.6894
VC-4	SRR308692	Hendriksen	6157540	101	621911540	119	252236	755904	593588	3	1757401	1757401	1976565	57.41	314.643
VC434	VC434	this_Study	1226374	117.8	1.44467e+08	213	109462	369229	243277	27	1091393	1192548	4891501	98.17	29.5343
VC46	VC46	this_Study	2778279	124.4	3.45618e+08	4775	1149	8573	935297	789	290869	849366	3955238	92.07	87.3823
VC-5	SRR308693	Hendriksen	6392954	101	645688354	115	251996	398824	593588	34	1226941	2616290	5715916	97.26	112.963
VC500	VC500	this_Study	2195050	145.7	319818785	2917	2443	15369	243277	114	1068778	1074885	4114005	96.24	77.739
VC504	VC504	this_Study	3774903	103.8	3.91835e+08	2374	3181	31531	593588	147	937369	1124805	4062655	96.26	96.448
VC51	ERS013133	Mutreja	1342172	54	72477288	4606	1542	8738	593588	4606	614833	953321	4025459	97.41	18.0047
VC-6	SRR308703	Hendriksen	7182878	101	725470678	140	187700	485650	593588	4	2223042	2223042	3138698	70.84	231.137
VC-7	SRR308704	Hendriksen	6699720	101	676671720	179	331531	927603	593588	118	2256541	2256541	4381007	79.81	154.456
VC75	VC75	this_Study	1522318	107.3	1.63345e+08	3101	2017	21551	243277	40	1039792	1070690	3914368	96.56	41.7295
VC77	VC77	this_Study	1688483	109.2	1.84382e+08	2308	2998	14110	243277	72	805917	1076415	4012238	96.68	45.955
VC-8	SRR308705	Hendriksen	7845074	101	792352474	129	227225	426434	593588	34	1919526	2388908	5024830	89.24	157.687
VC83	VC83	this_Study	2023210	131.3	2.65647e+08	2369	3034	16727	243277	212	1083282	1889740	4082926	96.46	65.063
VC833	VC833	this_Study	707360	161.3	1.14097e+08	6749	741	6064	593588	78	601048	931342	4016876	92.11	28.4045
VC-9	SRR308706	Hendriksen	7115620	101	718677620	117	178886	438389	593588	27	751175	2092989	4566866	80.41	157.368
VC91	VC91	this_Study	2983661	121.3	3.61918e+08	1787	3966	25444	243277	37	1101141	1370333	4030520	96.9	89.7944
VC95	VC95	this_Study	3194182	132.2	4.22271e+08	1996	3658	25390	935297	354	287718	697887	3883859	94.32	108.725
VC998	VC998	this_Study	1905174	147.3	2.80632e+08	3791	1580	10966	935297	473	288243	690953	3870317	94.7	72.5088
VL426	593585	SEED	n.a.	n.a.	n.a.	5	2837920	2837920	935297	5	4312275	4312275	7179378	95.31	n.a.
