# Supplementary material for: Comparative genomics of 274 Vibrio cholerae genomes reveals mobile functions structuring three niche dimensions
Source: BMC Genomics. 2014 Aug 5;15(1):654. doi: 10.1186/1471-2164-15-654 (PMC4141962; doi:10.1186/1471-2164-15-654)
Supplement: Supplementary file 3 — Additional file 3: V. cholerae protein families. This table contains one class of genomic variables, the CD-HIT protein families and their presence in all V. cholerae genomes. Variable identifier, type of variable (CD-HIT), function, and SEED level-1 subsystem are indicated. (XLSX 14 MB) [file 12864_2014_6365_MOESM3_ESM.xlsx]

## Sheet: CD-HIT
ID	type	function	level-1 subsystem	243277	345072	345073	345074	345075	345076	404974	412614	412883	412966	412967	417397	417398	417399	417400	579112	592313	593585	593586	593587	593588	593589	593590	63853	63857	63859	63861	63863	63865	63867	63871	63873	63877	63883	63885	63887	63891	63895	63897	63899	63901	63903	63907	63911	63913	63915
cdhit_0	cdhit	DNA_methylase	NONE	0	0	0	0	0	0	0	0	0	1	0	0	0	1	0	0	0	1	0	0	0	0	0	0	0	0	0	0	0	0	0	0	0	0	0	0	0	0	0	0	0	0	0	0	0	0
cdhit_1	cdhit	DNA_methylase	NONE	0	0	0	0	0	0	0	0	1	0	0	0	0	0	0	0	0	0	0	0	0	0	0	0	0	0	0	0	0	0	0	0	0	0	0	0	0	0	0	0	0	0	0	0	0	0
cdhit_10	cdhit	RTX_toxins_determinant_A_and_related_Ca2__binding_proteins	NONE	0	0	0	0	0	0	0	0	0	0	0	0	0	0	0	0	0	0	1	0	0	0	0	0	0	0	0	0	0	0	0	0	0	0	1	0	0	0	0	0	0	0	0	0	0	0
cdhit_10001	cdhit	VirK	NONE	0	0	0	0	0	0	0	0	0	0	0	0	0	0	0	0	0	0	0	0	0	0	0	0	0	0	0	0	0	0	0	0	0	0	0	0	0	0	0	0	0	0	0	0	0	0
cdhit_10002	cdhit	Exodeoxyribonuclease_V_gamma_chain__EC_3_1_11_5_	DNA Metabolism	0	0	0	0	0	0	0	0	0	0	0	0	0	0	0	0	0	0	0	0	0	0	0	0	0	0	0	0	0	0	0	0	0	0	0	0	0	0	0	0	0	0	0	0	0	0
cdhit_10003	cdhit	N_acetylglutamate_synthase__EC_2_3_1_1_	Amino Acids and Derivatives	0	0	0	0	0	0	0	0	0	0	0	0	0	0	0	0	0	0	0	0	0	0	0	0	0	0	0	0	0	0	0	0	0	0	0	0	0	0	0	0	0	0	0	0	0	0
cdhit_10004	cdhit	Transketolase__EC_2_2_1_1_	Clustering-based subsystems	0	0	0	0	0	0	0	0	0	0	0	0	0	0	0	0	0	0	0	0	0	0	0	0	0	0	0	0	0	0	0	0	0	0	0	0	0	0	0	0	0	0	0	0	0	0
cdhit_10005	cdhit	Putrescine_transport_ATP_binding_protein_PotA__TC_3_A_1_11_1_	Amino Acids and Derivatives	0	0	0	0	0	0	0	0	0	0	0	0	0	0	0	0	0	0	0	0	0	0	0	0	0	0	0	0	0	0	0	0	0	0	0	0	0	0	0	0	0	0	0	0	0	0
cdhit_10008	cdhit	LSU_ribosomal_protein_L7_L12__P1_P2_	Protein Metabolism	1	1	1	0	0	1	1	1	0	1	1	1	1	1	1	1	1	1	1	1	1	1	0	1	1	1	1	1	1	1	1	1	1	0	1	1	0	1	1	0	0	1	1	1	1	1
cdhit_10009	cdhit	Putative_threonine_efflux_protein	NONE	0	0	0	0	0	0	0	0	0	0	0	0	0	0	0	0	0	0	0	0	0	0	0	0	0	0	0	0	0	0	0	0	0	0	0	0	0	0	0	0	0	0	0	0	0	0
cdhit_1001	cdhit	Methyl_accepting_chemotaxis_protein	Motility and Chemotaxis	1	0	1	0	0	1	0	1	0	0	0	1	1	1	1	1	1	1	1	1	1	1	1	1	1	1	1	1	1	1	1	1	1	1	1	1	1	1	1	1	1	0	1	1	1	1
cdhit_10010	cdhit	Ribonucleotide_reductase_of_class_III__anaerobic___large_subunit__EC_1_17_4_2_	Phages, Prophages, Transposable elements, Plasmids	0	0	0	0	0	0	0	0	0	0	0	0	0	0	0	0	0	0	0	0	0	0	0	0	0	0	0	0	0	0	0	0	0	0	0	0	0	0	0	0	0	0	0	0	0	0
cdhit_10011	cdhit	Low_molecular_weight_protein_tyrosine_phosphatase__EC_3_1_3_48_	Cell Wall and Capsule	1	1	1	0	1	1	1	1	0	0	1	1	1	1	1	1	0	1	1	1	1	1	1	1	1	1	1	1	1	1	1	1	1	1	0	1	1	1	1	0	1	0	1	1	1	1
cdhit_10013	cdhit	UNKNOWN	NONE	0	0	0	0	0	0	0	0	0	0	0	0	0	0	0	0	0	0	0	0	0	0	0	0	0	0	0	0	0	0	0	0	0	0	0	0	0	0	0	0	0	0	0	0	0	0
cdhit_10014	cdhit	Cytochrome_c_type_biogenesis_protein_CcmG_DsbE__thiol_disulfide_oxidoreductase	Protein Metabolism	0	0	0	0	0	0	0	0	0	0	0	0	0	0	0	0	0	0	0	0	0	0	0	0	0	0	0	0	0	0	0	0	0	0	0	0	0	0	0	0	0	0	0	0	0	0
cdhit_10017	cdhit	Mobile_element_protein	NONE	0	0	0	0	0	0	0	1	0	0	0	0	0	0	0	0	0	0	0	0	0	0	0	0	0	0	0	0	0	0	0	0	0	0	0	0	0	0	0	0	0	0	0	0	0	0
cdhit_10019	cdhit	Mobile_element_protein	NONE	0	0	0	0	0	0	0	0	0	0	0	0	0	0	0	0	0	0	0	0	0	0	0	0	0	0	0	0	0	0	0	0	0	0	0	0	0	0	0	0	0	0	0	0	0	0
cdhit_1002	cdhit	Long_chain_fatty_acid__CoA_ligase__EC_6_2_1_3_	Miscellaneous	1	1	1	1	1	1	1	1	1	1	1	1	1	1	1	1	1	1	1	1	1	1	1	1	1	1	1	1	1	0	1	0	1	1	1	1	1	1	1	1	1	1	1	1	1	1
cdhit_10020	cdhit	Selenoprotein_O_and_cysteine_containing_homologs	Protein Metabolism	0	0	0	0	0	0	0	0	0	0	0	0	0	0	0	0	0	0	0	0	0	0	0	0	0	0	0	0	0	0	0	0	0	0	0	0	0	0	0	0	0	0	0	0	0	0
cdhit_10022	cdhit	UNKNOWN	NONE	0	0	0	1	0	0	0	0	0	0	0	0	0	0	0	0	0	0	0	0	0	0	0	0	0	0	0	0	0	0	0	0	0	0	0	0	0	0	0	0	0	0	0	0	0	0
cdhit_10026	cdhit	Uncharacterized_acetyltransferase_YjgM__EC_2_3_1___	Regulation and Cell signaling	1	1	1	0	0	1	0	0	0	1	1	0	0	0	0	1	1	1	1	1	1	1	1	1	1	1	1	1	1	1	1	1	1	1	1	1	1	1	1	1	1	1	1	1	1	1
cdhit_10030	cdhit	Ribose_operon_repressor	Carbohydrates	0	0	0	0	0	0	0	0	0	0	0	0	0	0	0	0	0	0	0	0	0	0	0	0	0	0	0	0	0	0	0	0	0	0	0	0	0	0	0	0	0	0	0	0	0	0
cdhit_10033	cdhit	Soluble_pyridine_nucleotide_transhydrogenase__EC_1_6_1_1_	Cofactors, Vitamins, Prosthetic Groups, Pigments	0	0	0	0	0	0	0	0	0	0	0	0	0	0	0	0	0	0	0	0	0	0	0	0	0	0	0	0	0	0	0	0	0	0	0	0	0	0	0	0	0	0	0	0	0	0
cdhit_10034	cdhit	Aspartate_semialdehyde_dehydrogenase__EC_1_2_1_11_	NONE	0	0	0	0	0	0	0	0	0	0	0	0	0	0	0	0	0	0	0	0	0	0	0	0	0	0	0	0	0	0	0	0	0	0	0	0	0	0	0	0	0	0	0	0	0	0
cdhit_10035	cdhit	Tryptophanase__EC_4_1_99_1_	Amino Acids and Derivatives	0	0	0	0	0	0	0	0	0	0	0	0	0	0	0	0	0	0	0	0	0	0	0	0	0	0	0	0	0	0	0	0	0	0	0	0	0	0	0	0	0	0	0	0	0	0
cdhit_10038	cdhit	Cys_regulon_transcriptional_activator_CysB	Experimental Subsystems	0	0	0	0	0	0	0	0	0	0	0	0	0	0	0	0	0	0	0	0	0	0	0	0	0	0	0	0	0	0	0	0	0	0	0	0	0	0	0	0	0	0	0	0	0	0
cdhit_10039	cdhit	FrnE_protein	NONE	0	0	0	0	0	0	0	0	0	0	0	0	0	0	0	0	0	0	0	0	0	0	0	0	0	0	0	0	0	0	0	0	0	0	0	0	0	0	0	0	0	0	0	0	0	0
cdhit_10041	cdhit	5_nucleotidase_SurE__EC_3_1_3_5____Exopolyphosphatase__EC_3_6_1_11_	NONE	0	0	0	0	0	0	0	0	0	0	0	0	0	0	0	0	0	0	0	0	0	0	0	0	0	0	0	0	0	0	0	0	0	0	0	0	0	0	0	0	0	0	0	0	0	0
cdhit_10042	cdhit	GGDEF_family_protein	Clustering-based subsystems	0	0	0	0	0	0	0	0	0	0	0	0	0	0	0	0	0	0	0	0	0	0	0	0	0	0	0	0	0	0	0	0	0	0	0	0	0	0	0	0	0	0	0	0	0	0
cdhit_10043	cdhit	Nucleoside_diphosphate_sugar_epimerase	NONE	0	0	0	0	0	0	0	0	0	0	0	0	0	0	0	0	0	0	0	0	0	0	0	0	0	0	0	0	0	0	0	0	0	0	0	0	0	0	0	0	0	0	0	0	0	0
cdhit_10047	cdhit	Formate_dehydrogenase__O__gamma_subunit__EC_1_2_1_2_	Respiration	0	0	0	0	0	0	0	0	0	0	0	0	0	0	0	0	0	0	0	0	0	0	0	0	0	0	0	0	0	0	0	0	0	0	0	0	0	0	0	0	0	0	0	0	0	0
cdhit_1005	cdhit	FIG131328__Predicted_ATP_dependent_endonuclease_of_the_OLD_family	Clustering-based subsystems	0	0	1	0	0	0	0	0	0	0	0	1	0	0	0	0	0	0	0	0	0	0	0	0	0	0	0	0	0	0	0	0	0	0	0	0	0	0	0	0	0	0	0	0	0	0
cdhit_10051	cdhit	FIG024285__Hypothetical_protein	Fatty Acids, Lipids, and Isoprenoids	0	0	0	0	0	0	0	0	0	0	0	0	0	0	0	0	0	0	0	0	0	0	0	0	0	0	0	0	0	0	0	0	0	0	0	0	0	0	0	0	0	0	0	0	0	0
cdhit_10052	cdhit	Butyryl_CoA_dehydrogenase__EC_1_3_99_2_	Respiration	0	0	0	0	0	0	0	0	0	0	0	0	0	0	0	0	0	0	0	0	0	0	0	0	0	0	0	0	0	0	0	0	0	0	0	0	0	0	0	0	0	0	0	0	0	0
cdhit_10055	cdhit	HflK_protein	Experimental Subsystems	0	0	0	0	0	0	0	0	0	0	0	0	0	0	0	0	0	0	0	0	0	0	0	0	0	0	0	0	0	0	0	0	0	0	0	0	0	0	0	0	0	0	0	0	0	0
cdhit_10057	cdhit	Phosphate_transport_ATP_binding_protein_PstB__TC_3_A_1_7_1_	Phosphorus Metabolism	0	0	0	0	0	0	0	0	0	0	0	0	0	0	0	0	0	0	0	0	0	0	0	0	0	0	0	0	0	0	0	0	0	0	0	0	0	0	0	0	0	0	0	0	0	0
cdhit_10058	cdhit	UNKNOWN	NONE	0	0	0	0	0	0	0	0	0	0	0	0	0	0	0	0	0	0	0	0	0	0	0	0	0	0	0	0	0	0	0	0	0	0	0	0	0	0	0	0	0	0	0	0	0	0
cdhit_10061	cdhit	ATPase_involved_in_DNA_repair	NONE	0	0	0	0	0	0	0	0	0	0	0	1	0	0	0	0	0	0	0	0	0	0	0	0	0	0	0	0	0	0	0	0	0	0	0	0	0	0	0	0	0	0	0	0	0	0
cdhit_10063	cdhit	ATP_dependent_DNA_helicase_Rep	DNA Metabolism	0	0	0	0	0	0	0	0	0	0	0	0	0	0	0	0	0	0	0	0	0	0	0	0	0	0	0	0	0	0	0	0	0	0	0	0	0	0	0	0	0	0	0	0	0	0
cdhit_10064	cdhit	rRNA_small_subunit_methyltransferase_H	RNA Metabolism	0	0	0	0	0	0	0	0	0	0	0	0	0	0	0	0	0	0	0	0	0	0	0	0	0	0	0	0	0	0	0	0	0	0	0	0	0	0	0	0	0	0	0	0	0	0
cdhit_10068	cdhit	Phenolic_acid_decarboxylase__EC_4_1_1___	Clustering-based subsystems	0	0	0	0	0	0	0	0	0	0	0	0	0	0	0	0	0	0	0	0	0	0	0	0	0	0	0	0	0	0	0	0	0	0	0	0	0	0	0	0	0	0	0	0	0	0
cdhit_1007	cdhit	Sensor_kinase_CitA__DpiB__EC_2_7_3___	Clustering-based subsystems	1	1	1	1	1	1	1	1	1	0	1	1	1	1	1	1	1	1	1	1	1	1	1	1	1	1	1	1	1	1	1	1	1	1	1	1	1	1	1	1	1	1	0	1	0	1
cdhit_10070	cdhit	FIG01199945__hypothetical_protein	NONE	1	1	1	0	1	1	0	1	1	1	1	1	1	1	1	1	1	1	0	1	1	1	1	1	1	1	1	1	1	1	1	1	1	1	1	1	1	1	1	1	1	1	1	1	1	1
cdhit_10071	cdhit	PTS_system__glucose_specific_IIA_component__EC_2_7_1_69_	Carbohydrates	1	1	1	0	0	1	1	0	0	0	1	0	1	1	0	1	1	1	1	1	1	1	1	1	1	1	1	1	1	1	1	1	1	1	1	1	1	1	1	1	1	0	1	1	1	1
cdhit_10072	cdhit	FIG01199553__hypothetical_protein	NONE	1	1	1	1	1	1	1	0	1	1	1	1	1	1	1	1	1	0	1	1	1	1	1	1	1	1	1	1	1	0	1	0	1	1	1	1	1	1	1	1	1	1	1	1	1	1
cdhit_10076	cdhit	Beta_galactosidase__EC_3_2_1_23_	Sulfur Metabolism	0	0	0	0	0	0	0	0	0	0	0	0	0	0	0	0	0	0	0	0	0	0	0	0	0	0	0	0	0	0	0	0	0	0	0	0	0	0	0	0	0	0	0	0	0	0
cdhit_10077	cdhit	Non_specific_DNA_binding_protein_Dps___Iron_binding_ferritin_like_antioxidant_protein___Ferroxidase__EC_1_16_3_1_	Experimental Subsystems	1	1	1	1	1	1	1	1	1	1	0	1	1	0	1	1	1	1	1	1	1	0	1	1	1	1	1	1	1	1	1	1	1	1	1	1	1	1	1	1	1	1	1	1	1	1
cdhit_10079	cdhit	Regulatory_protein_RecX	DNA Metabolism	1	1	1	1	0	1	0	0	0	1	1	1	0	1	0	1	0	0	0	1	1	1	1	1	0	0	1	1	1	1	0	1	1	1	0	1	0	1	1	0	1	0	0	0	0	0
cdhit_1008	cdhit	Sulfate_permease	Experimental Subsystems	1	1	1	1	1	1	1	1	1	1	1	1	1	1	1	1	0	1	1	1	1	1	1	1	1	1	1	0	1	1	0	1	1	1	1	1	1	1	1	0	1	1	1	1	1	1
cdhit_10085	cdhit	Beta_N_acetylhexosaminidase___GlcNAc_2_catabolism	Carbohydrates	0	0	0	0	0	0	0	0	0	0	0	0	0	0	0	0	0	0	0	0	0	0	0	0	0	0	0	0	0	0	0	0	0	0	0	0	0	0	0	0	0	0	0	0	0	0
cdhit_10087	cdhit	Beta_galactosidase__EC_3_2_1_23_	Sulfur Metabolism	0	0	0	0	0	0	0	0	0	0	0	0	0	0	0	0	0	0	0	0	0	0	0	0	0	0	0	0	0	0	0	0	0	0	0	0	0	0	0	0	0	0	0	0	0	0
cdhit_10090	cdhit	_Protein_PII__uridylyltransferase__EC_2_7_7_59_	Nitrogen Metabolism	0	0	0	0	0	0	0	0	0	0	0	0	0	0	0	0	0	0	0	0	0	0	0	0	0	0	0	0	0	0	0	0	0	0	0	0	0	0	0	0	0	0	0	0	0	0
cdhit_10092	cdhit	Anaerobic_glycerol_3_phosphate_dehydrogenase_subunit_B__EC_1_1_5_3_	Carbohydrates	0	0	0	0	0	0	0	0	0	0	0	0	0	0	0	0	0	0	0	0	0	0	0	0	0	0	0	0	0	0	0	0	0	0	0	0	0	0	0	0	0	0	0	0	0	0
cdhit_10093	cdhit	Aconitate_hydratase_2__EC_4_2_1_3____2_methylisocitrate_dehydratase__EC_4_2_1_99_	NONE	0	0	0	0	0	0	0	0	0	0	0	0	0	0	0	0	0	0	0	0	0	0	0	0	0	0	0	0	0	0	0	0	0	0	0	0	0	0	0	0	0	0	0	0	0	0
cdhit_10094	cdhit	UNKNOWN	NONE	0	0	0	0	0	0	0	0	0	0	0	0	0	0	0	0	0	0	0	0	1	0	0	0	0	0	0	0	0	0	0	0	0	0	0	0	0	0	0	0	0	0	0	0	0	0
cdhit_10095	cdhit	Thermolabile_hemolysin_precursor	NONE	0	0	0	0	0	0	0	0	0	0	0	0	0	0	0	0	0	0	0	0	0	0	0	0	0	0	0	0	0	0	0	0	0	0	0	0	0	0	0	0	0	0	0	0	0	0
cdhit_10097	cdhit	DNA_polymerase_III_alpha_subunit__EC_2_7_7_7_	Experimental Subsystems	0	0	0	0	0	0	0	0	0	0	0	0	0	0	0	0	0	0	0	0	0	0	0	0	0	0	0	0	0	0	0	0	0	0	0	0	0	0	0	0	0	0	0	0	0	0
cdhit_10098	cdhit	Imidazole_glycerol_phosphate_synthase_cyclase_subunit__EC_4_1_3___	Experimental Subsystems	0	0	0	0	0	0	0	0	0	0	0	0	0	0	0	0	0	0	0	0	0	0	0	0	0	0	0	0	0	0	0	0	0	0	0	0	0	0	0	0	0	0	0	0	0	0
cdhit_101	cdhit	putative_type_II_restriction_enzyme_methylase_subunit	NONE	0	0	0	0	0	0	0	0	0	0	0	0	0	0	0	0	0	0	0	0	0	0	0	0	0	0	0	0	0	1	1	0	1	1	0	0	0	0	0	0	0	0	1	1	1	1
cdhit_1010	cdhit	Na__H__antiporter	Miscellaneous	1	1	1	0	1	1	0	1	1	1	1	1	1	1	1	1	1	1	0	1	1	1	1	1	1	1	1	1	1	1	1	1	1	1	1	1	1	1	1	1	1	1	1	1	1	1
cdhit_10101	cdhit	PutR__transcriptional_activator_of_PutA_and_PutP	Amino Acids and Derivatives	1	1	1	1	1	1	1	1	1	1	0	1	1	1	1	1	0	1	1	1	1	1	1	1	1	1	1	0	1	1	1	1	1	1	1	1	1	1	1	0	1	1	1	1	1	1
cdhit_10103	cdhit	Glucosamine_kinase_GpsK__EC_2_7_1_8_	Carbohydrates	0	0	0	0	0	0	0	0	0	0	0	0	0	0	0	0	0	0	0	0	0	0	0	0	0	0	0	0	0	0	0	0	0	0	0	0	0	0	0	0	0	0	0	0	0	0
cdhit_10106	cdhit	DNA_recombination_dependent_growth_factor_C	Clustering-based subsystems	0	0	0	0	0	0	0	0	0	0	0	0	0	0	0	0	0	0	0	0	0	0	0	0	0	0	0	0	0	0	0	0	0	0	0	0	0	0	0	0	0	0	0	0	0	0
cdhit_10108	cdhit	Poly_A__polymerase__EC_2_7_7_19_	RNA Metabolism	0	0	0	0	0	0	0	0	0	0	0	0	0	0	0	0	0	0	0	0	0	0	0	0	0	0	0	0	0	0	0	0	0	0	0	0	0	0	0	0	0	0	0	0	0	0
cdhit_10109	cdhit	Glycerate_kinase__EC_2_7_1_31_	Carbohydrates	0	0	0	0	0	0	0	0	0	0	0	0	0	0	0	0	0	0	0	0	0	0	0	0	0	0	0	0	0	0	0	0	0	0	0	0	0	0	0	0	0	0	0	0	0	0
cdhit_1011	cdhit	UNKNOWN	NONE	1	1	1	0	1	1	1	1	1	1	1	1	1	1	0	1	0	0	0	1	1	1	1	1	1	1	1	0	1	1	0	1	1	1	0	1	1	1	0	0	1	0	1	1	1	1
cdhit_10110	cdhit	Membrane_protein__distant_similarity_to_thiosulphate_quinone_oxidoreductase_DoxD	Cofactors, Vitamins, Prosthetic Groups, Pigments	1	1	1	1	1	1	1	1	1	1	0	1	1	1	1	1	0	1	1	1	1	1	1	1	1	1	1	0	1	1	1	1	1	1	1	1	1	1	1	0	1	1	1	1	1	1
cdhit_10113	cdhit	Isocitrate_lyase__EC_4_1_3_1_	Carbohydrates	0	0	0	0	0	0	0	0	0	0	0	0	0	0	0	0	0	0	0	0	0	0	0	0	0	0	0	0	0	0	0	0	0	0	0	0	0	0	0	0	0	0	0	0	0	0
cdhit_10114	cdhit	DNA_repair_protein_RadC	DNA Metabolism	1	1	0	1	0	0	0	0	1	0	0	0	0	0	1	0	0	0	0	0	1	1	1	0	0	0	1	1	0	0	0	0	0	0	0	0	0	0	0	1	0	0	0	0	0	0
cdhit_10115	cdhit	Glycogen_phosphorylase__EC_2_4_1_1_	Carbohydrates	0	0	0	0	0	0	0	0	0	0	0	0	0	0	0	0	0	0	0	0	0	0	0	0	0	0	0	0	0	0	0	0	0	0	0	0	0	0	0	0	0	0	0	0	0	0
cdhit_10116	cdhit	UNKNOWN	NONE	0	0	0	0	0	0	0	0	0	0	0	0	0	0	0	0	0	0	0	0	0	0	0	0	0	0	0	0	0	0	0	0	0	0	0	0	0	0	0	0	0	0	0	0	0	0
cdhit_10119	cdhit	Prevent_host_death_protein__Phd_antitoxin	Regulation and Cell signaling	1	0	1	1	0	0	0	1	0	0	0	0	0	1	0	0	0	1	0	1	0	1	1	0	0	0	0	0	0	0	0	0	0	0	0	0	0	0	0	0	0	1	0	0	0	0
cdhit_1012	cdhit	SSU_ribosomal_protein_S1p	Protein Metabolism	1	1	1	0	0	1	1	1	0	0	1	0	1	1	1	1	1	1	1	1	1	1	1	1	1	1	1	1	1	1	1	1	1	1	1	1	1	1	1	1	1	1	1	1	1	1
cdhit_10122	cdhit	Homoserine_O_succinyltransferase__EC_2_3_1_46_	Amino Acids and Derivatives	0	0	0	0	0	0	0	0	0	0	0	0	0	0	0	0	0	0	0	0	0	0	0	0	0	0	0	0	0	0	0	0	0	0	0	0	0	0	0	0	0	0	0	0	0	0
cdhit_10128	cdhit	Inosine_guanosine_kinase__EC_2_7_1_73_	Nucleosides and Nucleotides	0	0	0	0	0	0	0	0	0	0	0	0	0	0	0	0	0	0	0	0	0	0	0	0	0	0	0	0	0	0	0	0	0	0	0	0	0	0	0	0	0	0	0	0	0	0
cdhit_1013	cdhit	UNKNOWN	NONE	0	0	0	0	0	0	0	0	0	0	0	0	0	0	0	0	0	0	1	0	0	0	0	0	0	0	0	0	0	0	0	0	0	0	1	0	0	0	1	0	1	0	0	0	0	0
cdhit_10131	cdhit	DNA_repair_protein_RadC	DNA Metabolism	0	1	0	0	0	0	0	0	0	0	0	0	0	0	1	0	0	0	0	0	1	0	0	0	0	0	0	0	0	1	1	0	1	1	0	0	0	0	0	0	0	1	1	1	1	1
cdhit_10132	cdhit	Glutamate_synthase__NADPH__large_chain__EC_1_4_1_13_	Carbohydrates	0	0	0	0	0	0	0	0	0	0	0	0	0	0	0	0	0	0	0	0	0	0	0	0	0	0	0	0	0	0	0	0	0	0	0	0	0	0	0	0	0	0	0	0	0	0
cdhit_10134	cdhit	Outer_membrane_stress_sensor_protease_DegS	Stress Response	0	0	0	0	0	0	0	0	0	0	0	0	0	0	0	0	0	0	0	0	0	0	0	0	0	0	0	0	0	0	0	0	0	0	0	0	0	0	0	0	0	0	0	0	0	0
cdhit_10135	cdhit	Acriflavin_resistance_protein	Experimental Subsystems	0	0	0	0	0	0	0	0	0	0	0	0	0	0	0	0	0	0	0	0	0	0	0	0	0	0	0	0	0	0	0	0	0	0	0	0	0	0	0	0	0	0	0	0	0	0
cdhit_10140	cdhit	UNKNOWN	NONE	0	0	0	0	0	0	0	0	0	0	0	0	0	0	0	0	0	0	0	0	0	0	0	0	0	0	0	0	0	0	0	0	0	0	0	0	0	0	0	0	0	0	0	0	0	0
cdhit_10142	cdhit	UNKNOWN	NONE	0	0	0	0	0	0	0	0	0	0	0	0	0	0	0	0	0	0	0	0	0	0	0	0	0	0	0	0	0	0	0	0	0	0	0	0	0	0	0	0	0	0	0	0	0	0
cdhit_10149	cdhit	SAM_dependent_methyltransferase__EC_2_1_1___	Clustering-based subsystems	0	0	0	0	0	0	0	0	0	0	0	0	0	0	0	0	0	0	0	0	0	0	0	0	0	0	0	0	0	0	0	0	0	0	0	0	0	0	0	0	0	0	0	0	0	0
cdhit_1015	cdhit	Isopentenyl_diphosphate_delta_isomerase__EC_5_3_3_2_	Fatty Acids, Lipids, and Isoprenoids	1	1	1	0	0	1	0	1	1	1	1	1	1	0	1	1	0	1	1	1	1	1	1	1	1	1	1	0	1	1	1	1	1	1	1	1	1	1	1	0	1	1	0	1	0	1
cdhit_10151	cdhit	Ribose_ABC_transport_system__high_affinity_permease_RbsD__TC_3_A_1_2_1_	Carbohydrates	1	1	1	1	0	1	1	1	1	1	1	1	1	1	1	1	0	1	1	1	1	1	1	1	1	1	1	0	1	1	0	1	1	1	1	1	1	1	1	0	1	1	1	0	1	1
cdhit_10152	cdhit	UNKNOWN	NONE	0	0	0	0	0	0	0	0	0	0	0	0	0	0	0	0	0	0	0	0	0	0	0	0	0	0	0	0	0	0	0	0	0	0	0	0	0	0	0	0	0	0	0	0	0	0
cdhit_10156	cdhit	Chaperone_protein_HscA	Cofactors, Vitamins, Prosthetic Groups, Pigments	0	0	0	0	0	0	0	0	0	0	0	0	0	0	0	0	0	0	0	0	0	0	0	0	0	0	0	0	0	0	0	0	0	0	0	0	0	0	0	0	0	0	0	0	0	0
cdhit_1016	cdhit	hypothetical_protein	NONE	0	0	0	0	0	0	0	0	0	0	0	0	0	0	0	0	0	0	0	0	0	0	0	0	0	0	0	0	0	0	0	0	0	0	0	0	0	0	0	0	0	0	0	0	0	0
cdhit_10161	cdhit	FIG01202538__hypothetical_protein	NONE	0	0	0	0	0	0	0	0	0	0	0	0	0	0	0	0	0	0	0	0	0	0	0	0	0	0	0	0	0	0	0	0	0	0	0	0	0	0	0	0	0	0	0	0	0	0
cdhit_10163	cdhit	Ferrichrome_transport_system_permease_protein_FhuB__TC_3_A_1_14_3_	Iron acquisition and metabolism	0	0	0	0	0	0	0	0	0	0	0	0	0	0	0	0	0	0	0	0	0	0	0	0	0	0	0	0	0	0	0	0	0	0	0	0	0	0	0	0	0	0	0	0	0	0
cdhit_10168	cdhit	Sensory_box_GGDEF_family_protein	NONE	0	0	0	0	0	0	0	0	0	0	0	0	0	0	0	0	0	0	0	0	0	0	0	0	0	0	0	0	0	0	0	0	0	0	0	0	0	0	0	0	0	0	0	0	0	0
cdhit_1017	cdhit	FIG01202926__hypothetical_protein	NONE	1	0	0	0	0	0	0	0	0	0	0	0	0	0	1	0	0	1	0	0	1	1	0	1	1	1	1	1	1	1	1	1	1	1	0	1	1	0	0	0	0	0	1	1	1	1
cdhit_10173	cdhit	Thymidine_phosphorylase__EC_2_4_2_4_	Experimental Subsystems	0	0	0	0	0	0	0	0	0	0	0	0	0	0	0	0	0	0	0	0	0	0	0	0	0	0	0	0	0	0	0	0	0	0	0	0	0	0	0	0	0	0	0	0	0	0
cdhit_10175	cdhit	UNKNOWN	NONE	0	0	0	0	0	0	0	0	0	0	0	0	0	0	0	0	0	0	0	0	0	0	0	0	0	0	0	0	0	0	0	0	0	0	0	0	0	0	0	0	0	0	0	0	0	0
cdhit_10177	cdhit	Lipoprotein_related_protein	NONE	1	1	1	1	1	1	0	1	1	1	1	1	1	1	1	1	1	1	0	1	1	1	1	1	1	1	1	1	1	1	1	1	1	1	1	1	1	1	1	1	1	1	1	1	1	1
cdhit_10178	cdhit	Cys_tRNA_Pro__deacylase_YbaK	NONE	1	1	1	1	0	1	1	1	1	1	1	1	1	1	1	1	1	1	1	1	1	1	1	1	1	1	1	1	1	1	1	1	1	1	1	1	1	1	1	1	1	1	1	1	1	1
cdhit_10179	cdhit	Outer_membrane_protein_Imp__required_for_envelope_biogenesis___Organic_solvent_tolerance_protein_precursor	Cell Wall and Capsule	0	0	0	0	0	0	0	0	0	0	0	0	0	0	0	0	0	0	0	0	0	0	0	0	0	0	0	0	0	0	0	0	0	0	0	0	0	0	0	0	0	0	0	0	0	0
cdhit_10180	cdhit	FIG01200078__hypothetical_protein	NONE	1	1	1	0	0	1	1	0	0	0	1	1	0	1	0	1	1	1	1	1	1	1	1	1	1	0	0	0	0	1	1	1	0	0	1	0	0	1	1	1	1	1	1	1	1	0
cdhit_10181	cdhit	UNKNOWN	NONE	0	0	0	0	0	0	0	0	0	0	0	0	0	0	0	0	0	0	0	0	0	0	0	0	0	0	0	1	0	0	0	0	0	0	0	0	0	0	0	0	0	0	0	0	0	0
cdhit_10182	cdhit	Protein_acetyltransferase	Protein Metabolism	0	0	0	0	0	0	0	0	0	0	0	0	0	0	0	0	0	0	0	0	0	0	0	0	0	0	0	0	0	0	0	0	0	0	0	0	0	0	0	0	0	0	0	0	0	0
cdhit_10184	cdhit	TrkA__Potassium_channel_family_protein	Stress Response	0	0	0	0	0	0	0	0	0	0	0	0	0	0	0	0	0	0	0	0	0	0	0	0	0	0	0	0	0	0	0	0	0	0	0	0	0	0	0	0	0	0	0	0	0	0
cdhit_10185	cdhit	Ferric_iron_ABC_transporter__permease_protein	Iron acquisition and metabolism	0	0	0	0	0	0	0	0	0	0	0	0	0	0	0	0	0	0	0	0	0	0	0	0	0	0	0	0	0	0	0	0	0	0	0	0	0	0	0	0	0	0	0	0	0	0
cdhit_10186	cdhit	UDP_2_3_diacylglucosamine_hydrolase__EC_3_6_1___	Cell Wall and Capsule	0	0	0	0	0	0	0	0	0	0	0	0	0	0	0	0	0	0	0	0	0	0	0	0	0	0	0	0	0	0	0	0	0	0	0	0	0	0	0	0	0	0	0	0	0	0
cdhit_10188	cdhit	Chromosome__plasmid__partitioning_protein_ParA___Sporulation_initiation_inhibitor_protein_Soj	Cell Division and Cell Cycle	0	0	0	0	0	0	0	0	0	0	0	0	0	0	0	0	0	0	0	0	0	0	0	0	0	0	0	0	0	0	0	0	0	0	0	0	0	0	0	0	0	0	0	0	0	0
cdhit_1019	cdhit	Polysaccharide_deacetylase	Carbohydrates	0	0	0	0	0	0	0	0	0	0	0	0	0	0	0	0	0	0	0	0	0	0	0	0	0	0	0	0	0	0	0	0	0	0	0	0	0	0	0	0	0	0	0	0	0	0
cdhit_10191	cdhit	RNA_polymerase_sigma_factor_for_flagellar_operon	Virulence, Disease and Defense	0	0	0	0	0	0	0	0	0	0	0	0	0	0	0	0	0	0	0	0	0	0	0	0	0	0	0	0	0	0	0	0	0	0	0	0	0	0	0	0	0	0	0	0	0	0
cdhit_10193	cdhit	Methyl_accepting_chemotaxis_protein	Motility and Chemotaxis	0	0	0	0	0	0	0	0	0	0	0	0	0	0	0	0	0	0	0	0	0	0	0	0	0	0	0	0	0	0	0	0	0	0	0	0	0	0	0	0	0	0	0	0	0	0
cdhit_10195	cdhit	Apo_citrate_lyase_phosphoribosyl_dephospho_CoA_transferase__EC_2_7_7_61_	Carbohydrates	0	0	0	0	0	0	0	0	0	0	0	0	0	0	0	0	0	0	0	0	0	0	0	0	0	0	0	0	0	0	0	0	0	0	0	0	0	0	0	0	0	0	0	0	0	0
cdhit_10196	cdhit	Adenosylcobinamide_phosphate_synthase	Cofactors, Vitamins, Prosthetic Groups, Pigments	0	0	0	0	0	0	0	0	0	0	0	0	0	0	0	0	0	0	0	0	0	0	0	0	0	0	0	0	0	0	0	0	0	0	0	0	0	0	0	0	0	0	0	0	0	0
cdhit_10201	cdhit	L_threonine_3_dehydrogenase__EC_1_1_1_103_	Amino Acids and Derivatives	0	0	0	0	0	0	0	0	0	0	0	0	0	0	0	0	0	0	0	0	0	0	0	0	0	0	0	0	0	0	0	0	0	0	0	0	0	0	0	0	0	0	0	0	0	0
cdhit_10203	cdhit	Amino_acid_ABC_transporter__permease_protein	Experimental Subsystems	0	0	0	0	0	0	0	0	0	0	0	0	0	0	0	0	0	0	0	0	0	0	0	0	0	0	0	0	0	0	0	0	0	0	0	0	0	0	0	0	0	0	0	0	0	0
cdhit_10204	cdhit	N_acetylglucosamine_regulated_methyl_accepting_chemotaxis_protein	Experimental Subsystems	0	0	0	0	0	0	0	0	0	0	0	0	0	0	0	0	0	0	0	0	0	0	0	0	0	0	0	0	0	0	0	0	0	0	0	0	0	0	0	0	0	0	0	0	0	0
cdhit_10205	cdhit	Type_IV_fimbrial_assembly__ATPase_PilB	Motility and Chemotaxis	0	0	0	0	0	0	0	0	0	0	0	0	0	0	0	0	0	0	0	0	0	0	0	0	0	0	0	0	0	0	0	0	0	0	0	0	0	0	0	0	0	0	0	0	0	0
cdhit_10206	cdhit	Multimodular_transpeptidase_transglycosylase__EC_2_4_1_129___EC_3_4_____	Cell Wall and Capsule	0	0	0	0	0	0	0	0	0	0	0	0	0	0	0	0	0	0	0	0	0	0	0	0	0	0	0	0	0	0	0	0	0	0	0	0	0	0	0	0	0	0	0	0	0	0
cdhit_10207	cdhit	UNKNOWN	NONE	0	0	0	0	0	0	0	0	0	0	0	0	0	0	0	0	0	0	0	0	0	0	0	0	0	0	0	0	0	0	0	0	0	0	0	0	0	0	0	0	0	0	0	0	0	0
cdhit_10209	cdhit	FIG01200109__hypothetical_protein	NONE	0	0	0	0	0	0	0	0	0	0	0	0	0	0	0	0	0	0	0	0	0	0	0	0	0	0	0	0	0	0	0	0	0	0	0	0	0	0	0	0	0	0	0	0	0	0
cdhit_1021	cdhit	NAD_FAD__utilizing_dehydrogenase__sll0175_homolog	Experimental Subsystems	1	1	1	1	1	1	1	1	1	0	1	1	1	1	1	1	1	1	1	1	1	1	1	1	1	1	1	1	1	1	1	1	1	1	1	1	1	1	1	1	1	0	0	1	0	1
cdhit_10213	cdhit	Signal_transduction_histidine_kinase_regulating_C4_dicarboxylate_transport_system	NONE	0	0	0	0	0	0	0	0	0	0	0	0	0	0	0	0	0	0	0	0	0	0	0	0	0	0	0	0	0	0	0	0	0	0	0	0	0	0	0	0	0	0	0	0	0	0
cdhit_10214	cdhit	FIG002208__Acetyltransferase__EC_2_3_1___	Clustering-based subsystems	1	1	1	1	1	1	1	1	1	1	0	1	1	1	0	1	1	1	1	1	1	1	1	0	1	0	0	1	1	0	1	0	0	0	1	1	1	1	0	1	1	1	1	1	1	1
cdhit_10215	cdhit	Membrane_bound_lytic_murein_transglycosylase_A_precursor__EC_3_2_1___	Miscellaneous	0	0	0	0	0	0	0	0	0	0	0	0	0	0	0	0	0	0	0	0	0	0	0	0	0	0	0	0	0	0	0	0	0	0	0	0	0	0	0	0	0	0	0	0	0	0
cdhit_1022	cdhit	Sulfate_permease	Experimental Subsystems	1	0	1	0	0	0	0	0	1	0	1	1	1	1	1	1	1	1	1	1	1	1	1	0	0	0	0	1	1	0	1	0	0	0	1	1	0	1	1	1	1	1	0	0	0	0
cdhit_10221	cdhit	Asparaginyl_tRNA_synthetase__EC_6_1_1_22_	Protein Metabolism	0	0	0	0	0	0	0	0	0	0	0	0	0	0	0	0	0	0	0	0	0	0	0	0	0	0	0	0	0	0	0	0	0	0	0	0	0	0	0	0	0	0	0	0	0	0
cdhit_10222	cdhit	Sulfate_transport_system_permease_protein_CysT	Amino Acids and Derivatives	0	0	0	0	0	0	0	0	0	0	0	0	0	0	0	0	0	0	0	0	0	0	0	0	0	0	0	0	0	0	0	0	0	0	0	0	0	0	0	0	0	0	0	0	0	0
cdhit_10223	cdhit	Ferric_iron_ABC_transporter__permease_protein	Iron acquisition and metabolism	0	0	0	0	0	0	0	0	0	0	0	0	0	0	0	0	0	0	0	0	0	0	0	0	0	0	0	0	0	0	0	0	0	0	0	0	0	0	0	0	0	0	0	0	0	0
cdhit_10225	cdhit	Putative_protein_S_isoprenylcysteine_methyltransferase	NONE	1	1	1	1	0	1	0	1	1	0	1	1	0	0	0	1	1	1	0	1	1	1	1	1	1	1	1	1	1	1	1	1	1	1	1	1	1	1	1	1	1	1	1	0	1	1
cdhit_10227	cdhit	FIG01199578__hypothetical_protein	NONE	1	1	1	1	1	1	1	1	1	1	1	1	1	1	1	1	1	1	1	1	1	1	1	0	1	0	1	1	1	1	1	1	1	1	1	1	1	1	1	1	1	0	1	1	1	1
cdhit_10228	cdhit	Outer_membrane_lipoprotein_SmpA__a_component_of_the_essential_YaeT_outer_membrane_protein_assembly_complex	Cell Wall and Capsule	1	1	1	1	1	1	1	1	1	0	1	1	1	1	0	1	1	1	1	1	1	1	1	1	1	1	1	1	1	1	1	1	1	1	1	1	1	1	1	1	1	1	0	1	1	1
cdhit_1023	cdhit	Retron_type_RNA_directed_DNA_polymerase__EC_2_7_7_49_	NONE	0	0	0	0	0	0	0	0	0	0	0	0	0	0	0	0	0	0	1	0	0	0	0	0	0	0	0	0	0	0	0	0	0	0	1	0	0	0	0	1	1	0	0	0	0	0
cdhit_10230	cdhit	FIG008443__hypothetical_protein	Clustering-based subsystems	0	0	0	0	0	0	0	0	0	0	0	0	0	0	0	0	0	0	0	0	0	0	0	0	0	0	0	0	0	0	0	0	0	0	0	0	0	0	0	0	0	0	0	0	0	0
cdhit_10234	cdhit	UDP_2_3_diacylglucosamine_hydrolase__EC_3_6_1___	Cell Wall and Capsule	0	0	0	0	0	0	0	0	0	0	0	0	0	0	0	0	0	0	0	0	0	0	0	0	0	0	0	0	0	0	0	0	0	0	0	0	0	0	0	0	0	0	0	0	0	0
cdhit_10241	cdhit	Phospho_N_acetylmuramoyl_pentapeptide_transferase__EC_2_7_8_13_	Cell Wall and Capsule	0	0	0	0	0	0	0	0	0	0	0	0	0	0	0	0	0	0	0	0	0	0	0	0	0	0	0	0	0	0	0	0	0	0	0	0	0	0	0	0	0	0	0	0	0	0
cdhit_10242	cdhit	Zinc_uptake_regulation_protein_ZUR	Stress Response	1	1	1	0	0	0	1	0	0	1	0	0	1	0	1	1	1	1	1	1	1	1	1	1	1	1	1	1	1	1	1	1	1	0	1	1	1	1	1	1	0	0	1	1	1	1
cdhit_10243	cdhit	Low_molecular_weight_protein_tyrosine_phosphatase__EC_3_1_3_48_	Cell Wall and Capsule	1	1	1	1	1	1	1	1	1	1	1	1	1	1	1	1	1	1	1	1	1	1	1	1	1	1	1	1	1	1	1	1	1	1	1	1	1	1	1	1	1	1	1	1	1	1
cdhit_10245	cdhit	C4_dicarboxylate_transporter_DcuB	Respiration	0	0	0	0	0	0	0	0	0	0	0	0	0	0	0	0	0	0	0	0	0	0	0	0	0	0	0	0	0	0	0	0	0	0	0	0	0	0	0	0	0	0	0	0	0	0
cdhit_10248	cdhit	Rhodanese_related_sulfurtransferase	Virulence, Disease and Defense	0	0	0	0	0	0	0	0	0	0	0	0	0	0	0	0	0	0	0	0	0	0	0	0	0	0	0	0	0	0	0	0	0	0	0	0	0	0	0	0	0	0	0	0	0	0
cdhit_1025	cdhit	Diaminobutyrate_pyruvate_aminotransferase__EC_2_6_1_46_	NONE	1	1	1	0	1	1	1	1	1	1	1	1	1	1	1	1	0	1	1	1	1	1	1	1	1	1	1	0	1	1	1	1	1	1	1	1	1	1	1	0	1	1	1	1	1	1
cdhit_10251	cdhit	Hemolysin_related_protein_RbmC	Cell Wall and Capsule	0	0	0	0	0	0	0	0	0	0	0	0	0	0	0	0	0	0	0	0	0	0	0	0	0	0	0	0	0	0	0	0	0	0	0	0	0	0	0	0	0	0	0	0	0	0
cdhit_10253	cdhit	UNKNOWN	NONE	1	1	1	1	1	1	1	1	1	1	1	1	1	1	1	1	1	0	1	1	1	1	1	1	1	1	1	1	1	1	1	1	1	1	1	1	1	1	1	1	1	1	1	1	1	1
cdhit_10255	cdhit	FOG__EAL_domain	NONE	0	0	0	0	0	0	0	0	0	0	0	0	0	0	0	0	0	0	0	0	0	0	0	0	0	0	0	0	0	0	0	0	0	0	0	0	0	0	0	0	0	0	0	0	0	0
cdhit_10258	cdhit	Beta_ketoadipate_enol_lactone_hydrolase__putative	Metabolism of Aromatic Compounds	0	0	0	0	0	0	0	0	0	0	0	0	0	0	0	0	0	0	0	0	0	0	0	0	0	0	0	0	0	0	0	0	0	0	0	0	0	0	0	0	0	0	0	0	0	0
cdhit_1026	cdhit	Phosphoglucomutase__EC_5_4_2_2_	Clustering-based subsystems	1	1	1	0	0	1	1	1	1	1	1	1	0	1	1	1	1	1	1	1	1	1	1	1	1	1	1	1	1	1	1	1	1	1	1	1	1	1	1	1	1	1	1	1	1	1
cdhit_10261	cdhit	Glucosamine_link_cellobiase__EC_3_2_1_21_	Carbohydrates	0	0	0	0	0	0	0	0	0	0	0	0	0	0	0	0	0	0	0	0	0	0	0	0	0	0	0	0	0	0	0	0	0	0	0	0	0	0	0	0	0	0	0	0	0	0
cdhit_10264	cdhit	FIG000906__Predicted_Permease	Clustering-based subsystems	0	0	0	0	0	0	0	0	0	0	0	0	0	0	0	0	0	0	0	0	0	0	0	0	0	0	0	0	0	0	0	0	0	0	0	0	0	0	0	0	0	0	0	0	0	0
cdhit_10269	cdhit	SSU_ribosomal_protein_S5p__S2e_	Protein Metabolism	1	1	1	0	0	1	1	0	1	1	1	1	1	1	0	1	1	1	1	1	1	1	1	1	1	0	0	0	0	1	1	1	0	0	1	0	0	1	1	1	1	1	1	1	1	0
cdhit_1027	cdhit	Thiamin_ABC_transporter__transmembrane_component	NONE	1	1	1	1	1	1	1	1	1	1	1	1	1	1	1	1	1	1	1	1	1	1	1	1	1	0	0	0	0	1	1	1	0	0	1	0	0	1	1	1	1	1	1	1	1	0
cdhit_10273	cdhit	Excinuclease_ABC_subunit_A	DNA Metabolism	0	0	0	0	0	0	0	0	0	0	0	0	0	0	0	0	0	0	0	0	0	0	0	0	0	0	0	0	0	0	0	0	0	0	0	0	0	0	0	0	0	0	0	0	0	0
cdhit_10276	cdhit	Chitinase__EC_3_2_1_14_	Experimental Subsystems	0	0	0	0	0	0	0	0	0	0	0	0	0	0	0	0	0	0	0	0	0	0	0	0	0	0	0	0	0	0	0	0	0	0	0	0	0	0	0	0	0	0	0	0	0	0
cdhit_10277	cdhit	UNKNOWN	NONE	0	0	0	0	0	0	0	0	0	0	0	0	0	0	0	0	0	0	0	0	0	0	0	0	0	0	0	0	0	0	0	0	0	0	0	0	0	0	0	0	0	0	0	0	0	0
cdhit_10279	cdhit	Exodeoxyribonuclease_V_beta_chain__EC_3_1_11_5_	DNA Metabolism	0	0	0	0	0	0	0	0	0	0	0	0	0	0	0	0	0	0	0	0	0	0	0	0	0	0	0	0	0	0	0	0	0	0	0	0	0	0	0	0	0	0	0	0	0	0
cdhit_10286	cdhit	FIG01200117__hypothetical_protein	NONE	1	1	1	1	1	1	1	1	1	1	1	1	1	1	1	1	1	1	1	1	1	1	1	1	1	0	0	0	0	1	1	1	0	0	1	0	0	1	1	1	1	1	1	1	1	0
cdhit_10287	cdhit	Acetoacetyl_CoA_synthetase__EC_6_2_1_16_	Amino Acids and Derivatives	0	0	0	0	0	0	0	0	0	0	0	0	0	0	0	0	0	0	0	0	0	0	0	0	0	0	0	0	0	0	0	0	0	0	0	0	0	0	0	0	0	0	0	0	0	0
cdhit_10288	cdhit	FIG002958__hypothetical_protein	Clustering-based subsystems	1	1	1	0	0	1	1	1	1	1	1	1	1	1	1	1	0	1	1	1	1	1	1	1	1	1	1	0	1	1	1	1	1	1	1	1	1	1	1	0	0	0	1	1	1	1
cdhit_10290	cdhit	Ribosomal_large_subunit_pseudouridine_synthase_A__EC_4_2_1_70_	RNA Metabolism	0	0	0	0	0	0	0	0	0	0	0	0	0	0	0	0	0	0	0	0	0	0	0	0	0	0	0	0	0	0	0	0	0	0	0	0	0	0	0	0	0	0	0	0	0	0
cdhit_10292	cdhit	Error_prone_repair_protein_UmuD	DNA Metabolism	0	0	0	0	0	0	0	0	0	0	0	1	1	0	0	0	0	0	0	0	0	0	0	0	0	0	0	0	0	0	0	0	0	0	0	0	0	0	0	0	1	0	0	0	0	0
cdhit_10295	cdhit	NAD_P__transhydrogenase_alpha_subunit__EC_1_6_1_2_	Cofactors, Vitamins, Prosthetic Groups, Pigments	0	0	0	0	0	0	0	0	0	0	0	0	0	0	0	0	0	0	0	0	0	0	0	0	0	0	0	0	0	0	0	0	0	0	0	0	0	0	0	0	0	0	0	0	0	0
cdhit_10296	cdhit	Phage_transposase	Phages, Prophages, Transposable elements, Plasmids	0	0	0	0	0	0	0	0	0	0	0	0	0	0	0	0	0	0	0	0	0	0	0	0	0	0	0	0	0	0	0	0	0	0	0	0	0	0	0	0	0	0	0	0	0	0
cdhit_10297	cdhit	Uracil_DNA_glycosylase__family_1	DNA Metabolism	0	0	0	0	0	0	0	0	0	0	0	0	0	0	0	0	0	0	0	0	0	0	0	0	0	0	0	0	0	0	0	0	0	0	0	0	0	0	0	0	0	0	0	0	0	0
cdhit_10299	cdhit	Putative_threonine_efflux_protein	NONE	0	0	0	0	0	0	0	0	0	0	0	0	0	0	0	0	0	0	0	0	0	0	0	0	0	0	0	0	0	0	0	0	0	0	0	0	0	0	0	0	0	0	0	0	0	0
cdhit_103	cdhit	FIG01201710__hypothetical_protein	NONE	0	0	0	0	1	0	1	0	0	1	0	1	0	0	0	0	0	0	0	0	0	0	0	0	0	0	0	0	0	0	0	0	0	0	0	0	0	1	1	0	0	0	0	0	0	0
cdhit_1030	cdhit	Phosphoenolpyruvate_carboxykinase__ATP___EC_4_1_1_49_	Clustering-based subsystems	1	1	1	0	1	1	1	1	1	0	1	1	1	1	1	1	1	1	1	1	1	0	1	1	1	0	0	0	0	1	1	1	0	0	1	0	0	1	0	1	1	1	1	1	1	1
cdhit_10300	cdhit	Methyl_accepting_chemotaxis_protein	Motility and Chemotaxis	0	0	0	0	0	0	0	0	0	0	0	0	0	0	0	0	0	0	0	0	0	0	0	0	0	0	0	0	0	0	0	0	0	0	0	0	0	0	0	0	0	0	0	0	0	0
cdhit_1031	cdhit	ATP_dependent_protease_La__EC_3_4_21_53__Type_II	Protein Metabolism	1	1	1	0	1	0	0	0	0	1	1	0	1	1	1	1	1	1	1	1	1	1	1	0	1	0	1	0	1	1	1	1	1	1	1	1	1	1	1	1	1	0	0	1	1	1
cdhit_10310	cdhit	Hexose_phosphate_uptake_regulatory_protein_UhpC	Carbohydrates	0	0	0	0	0	0	0	0	0	0	0	0	0	0	0	0	0	0	0	0	0	0	0	0	0	0	0	0	0	0	0	0	0	0	0	0	0	0	0	0	0	0	0	0	0	0
cdhit_10313	cdhit	FIG01199686__hypothetical_protein	Cofactors, Vitamins, Prosthetic Groups, Pigments	1	1	1	1	1	1	1	1	1	1	1	1	1	1	1	1	1	1	1	1	1	1	1	1	1	1	1	1	1	0	1	0	1	1	1	1	1	1	1	1	1	1	1	1	1	1
cdhit_10320	cdhit	Predicted_transcriptional_regulator	NONE	1	1	1	1	1	1	1	1	1	0	1	1	0	1	1	1	1	1	0	1	1	1	1	1	1	1	1	1	1	1	1	1	1	1	0	1	1	1	1	0	0	0	0	1	1	1
cdhit_10324	cdhit	FIG010427__hypothetical_protein	Clustering-based subsystems	0	0	0	0	0	0	0	0	0	0	0	0	0	0	0	0	0	0	0	0	0	0	0	0	0	0	0	0	0	0	0	0	0	0	0	0	0	0	0	0	0	0	0	0	0	0
cdhit_10326	cdhit	Galactose_methyl_galactoside_ABC_transport_system__permease_protein_MglC__TC_3_A_1_2_3_	Carbohydrates	0	0	0	0	0	0	0	0	0	0	0	0	0	0	0	0	0	0	0	0	0	0	0	0	0	0	0	0	0	0	0	0	0	0	0	0	0	0	0	0	0	0	0	0	0	0
cdhit_10327	cdhit	Type_IV_pilus_biogenesis_protein_PilE	Motility and Chemotaxis	1	1	1	0	1	1	1	1	1	1	1	1	1	1	1	1	1	1	1	1	1	1	1	1	1	1	1	1	1	1	1	1	1	1	1	1	1	1	1	1	1	1	0	1	1	1
cdhit_10328	cdhit	Predicted_ATPase	NONE	0	0	0	0	0	0	0	0	0	0	0	0	0	0	0	0	0	0	0	0	0	0	0	0	0	0	0	0	0	0	0	0	0	0	0	0	0	0	0	0	0	0	0	0	0	0
cdhit_1033	cdhit	TrkA__Potassium_channel_family_protein	Stress Response	1	1	1	0	1	1	0	1	1	1	1	1	1	1	1	1	1	1	0	1	1	1	1	1	1	1	1	1	1	1	1	1	1	1	1	1	1	1	1	1	1	1	1	1	1	1
cdhit_10331	cdhit	Transcriptional_activator_RfaH	RNA Metabolism	1	1	1	1	0	1	0	1	1	0	1	1	1	1	1	1	1	1	1	1	1	1	1	1	1	1	1	1	1	1	1	1	1	1	1	1	1	1	1	1	1	1	1	1	1	1
cdhit_10332	cdhit	Multimodular_transpeptidase_transglycosylase__EC_2_4_1_129___EC_3_4_____	Cell Wall and Capsule	0	0	0	0	0	0	0	0	0	0	0	0	0	0	0	0	0	0	0	0	0	0	0	0	0	0	0	0	0	0	0	0	0	0	0	0	0	0	0	0	0	0	0	0	0	0
cdhit_10335	cdhit	FIG01199695__hypothetical_protein	NONE	1	1	1	1	1	1	0	1	1	1	1	1	1	1	1	1	1	1	0	1	1	1	1	1	1	1	1	1	1	1	1	1	1	1	1	1	1	1	1	1	1	1	1	1	1	1
cdhit_10336	cdhit	Transcription_elongation_factor_GreA	RNA Metabolism	1	1	1	0	0	1	0	0	1	1	1	1	0	0	1	1	1	1	1	1	1	1	1	0	1	0	0	1	1	0	1	0	0	0	1	1	0	1	1	1	1	1	1	1	1	1
cdhit_10341	cdhit	General_secretion_pathway_protein_M	Phosphorus Metabolism	1	1	1	1	1	1	1	1	1	0	1	1	1	1	1	1	1	1	1	1	1	0	1	1	1	0	0	0	0	1	1	1	0	0	1	0	0	1	0	1	1	1	1	1	1	1
cdhit_10346	cdhit	Membrane_bound_lytic_murein_transglycosylase_D_precursor__EC_3_2_1___	Clustering-based subsystems	0	0	0	0	0	0	0	0	0	0	0	0	0	0	0	0	0	0	0	0	0	0	0	0	0	0	0	0	0	0	0	0	0	0	0	0	0	0	0	0	0	0	0	0	0	0
cdhit_10347	cdhit	DNA_polymerase_III_epsilon_subunit__EC_2_7_7_7_	Clustering-based subsystems	0	0	0	0	0	0	0	0	0	0	0	0	0	0	0	0	0	0	0	0	0	0	0	0	0	0	0	0	0	0	0	0	0	0	0	0	0	0	0	0	0	0	0	0	0	0
cdhit_1035	cdhit	Glutamate_decarboxylase__eukaryotic_type__EC_4_1_1_15_	Experimental Subsystems	1	1	1	0	1	1	0	1	1	1	1	1	1	1	1	1	1	1	0	1	1	1	1	1	1	1	1	1	1	1	1	1	1	1	1	1	1	1	1	1	1	1	1	1	1	1
cdhit_10350	cdhit	Chemotactic_transducer_related_protein	Motility and Chemotaxis	0	0	0	0	0	0	0	0	0	0	0	0	0	0	0	0	0	0	0	0	0	0	0	0	0	0	0	0	0	0	0	0	0	0	0	0	0	0	0	0	0	0	0	0	0	0
cdhit_10351	cdhit	Sensory_box_GGDEF_family_protein	NONE	0	0	0	0	0	0	0	0	0	0	0	0	0	0	0	0	0	0	0	0	0	0	0	0	0	0	0	0	0	0	0	0	0	0	0	0	0	0	0	0	0	0	0	0	0	0
cdhit_10353	cdhit	Porphobilinogen_synthase__EC_4_2_1_24_	NONE	0	0	0	0	0	0	0	0	0	0	0	0	0	0	0	0	0	0	0	0	0	0	0	0	0	0	0	0	0	0	0	0	0	0	0	0	0	0	0	0	0	0	0	0	0	0
cdhit_10355	cdhit	Uncharacterized_ABC_transporter__periplasmic_component_YrbD	Cell Wall and Capsule	1	1	1	1	1	1	1	1	1	1	1	1	1	1	1	1	1	1	1	1	1	1	1	1	1	0	0	0	0	1	1	1	0	0	1	0	0	1	1	1	1	1	1	1	1	0
cdhit_10358	cdhit	Chemotaxis_regulator___transmits_chemoreceptor_signals_to_flagelllar_motor_components_CheY	Virulence, Disease and Defense	0	0	0	0	0	0	0	0	0	0	0	0	0	0	0	0	0	0	0	0	0	0	0	0	0	0	0	1	0	0	1	0	0	0	0	0	0	0	0	0	0	0	1	0	0	0
cdhit_1036	cdhit	UNKNOWN	NONE	1	1	1	1	1	1	1	1	1	1	0	1	1	1	0	1	0	1	1	1	1	1	1	1	1	1	1	0	1	1	1	1	1	1	1	1	1	1	1	0	1	1	1	1	1	1
cdhit_10360	cdhit	Oxaloacetate_decarboxylase_alpha_chain__EC_4_1_1_3_	Amino Acids and Derivatives	0	0	0	0	0	0	0	0	0	0	0	0	0	0	0	0	0	0	0	0	0	0	0	0	0	0	0	0	0	0	0	0	0	0	0	0	0	0	0	0	0	0	0	0	0	0
cdhit_10361	cdhit	ATP_dependent_Clp_protease_ATP_binding_subunit_ClpX	Protein Metabolism	0	0	0	0	0	0	0	0	0	0	0	0	0	0	0	0	0	0	0	0	0	0	0	0	0	0	0	0	0	0	0	0	0	0	0	0	0	0	0	0	0	0	0	0	0	0
cdhit_10368	cdhit	Microbial_collagenase__secreted__EC_3_4_24_3_	Amino Acids and Derivatives	0	0	0	0	0	0	0	0	0	0	0	0	0	0	0	0	0	0	0	0	0	0	0	0	0	0	0	0	0	0	0	0	0	0	0	0	0	0	0	0	0	0	0	0	0	0
cdhit_10370	cdhit	Lipid_A_export_ATP_binding_permease_protein_MsbA__EC_3_6_3_25_	Cell Wall and Capsule	0	0	0	0	0	0	0	0	0	0	0	0	0	0	0	0	0	0	0	0	0	0	0	0	0	0	0	0	0	0	0	0	0	0	0	0	0	0	0	0	0	0	0	0	0	0
cdhit_10372	cdhit	Predicted_signal_transduction_protein	Virulence, Disease and Defense	0	0	0	0	0	0	0	0	0	0	0	0	0	0	0	0	0	0	0	0	0	0	0	0	0	0	0	0	0	0	0	0	0	0	0	0	0	0	0	0	0	0	0	0	0	0
cdhit_10376	cdhit	Na____translocating_NADH_quinone_reductase_subunit_C__EC_1_6_5___	Respiration	0	0	0	0	0	0	0	0	0	0	0	0	0	0	0	0	0	0	0	0	0	0	0	0	0	0	0	0	0	0	0	0	0	0	0	0	0	0	0	0	0	0	0	0	0	0
cdhit_10378	cdhit	Hexose_phosphate_uptake_regulatory_protein_UhpC	Carbohydrates	0	0	0	0	0	0	0	0	0	0	0	0	0	0	0	0	0	0	0	0	0	0	0	0	0	0	0	0	0	0	0	0	0	0	0	0	0	0	0	0	0	0	0	0	0	0
cdhit_1038	cdhit	2_3_dihydroxybenzoate_AMP_ligase__EC_2_7_7_58_	Iron acquisition and metabolism	1	1	1	1	1	1	1	1	1	0	1	1	1	1	1	1	1	1	1	1	1	1	1	1	1	1	1	1	1	1	1	1	1	1	1	1	1	1	1	1	1	1	0	1	0	1
cdhit_10380	cdhit	Sigma_cross_reacting_protein_27A	NONE	0	0	0	0	0	0	0	0	0	0	0	0	0	0	0	0	0	0	0	0	0	0	0	0	0	0	0	0	0	0	0	0	0	0	0	0	0	0	0	0	0	0	0	0	0	0
cdhit_10384	cdhit	Membrane_alanine_aminopeptidase_N__EC_3_4_11_2_	Protein Metabolism	0	0	0	0	0	0	0	0	0	0	0	0	0	0	0	0	0	0	0	0	0	0	0	0	0	0	0	0	0	0	0	0	0	0	0	0	0	0	0	0	0	0	0	0	0	0
cdhit_10386	cdhit	Uridylate_kinase__EC_2_7_4___	Clustering-based subsystems	0	0	0	0	0	0	0	0	0	0	0	0	0	0	0	0	0	0	0	0	0	0	0	0	0	0	0	0	0	0	0	0	0	0	0	0	0	0	0	0	0	0	0	0	0	0
cdhit_10387	cdhit	Propionate__CoA_ligase__EC_6_2_1_17_	Protein Metabolism	0	0	0	0	0	0	0	0	0	0	0	0	0	0	0	0	0	0	0	0	0	0	0	0	0	0	0	0	0	0	0	0	0	0	0	0	0	0	0	0	0	0	0	0	0	0
cdhit_1039	cdhit	Glucans_biosynthesis_protein_G_precursor	Stress Response	1	1	1	0	0	1	1	1	1	1	1	1	1	0	0	1	1	1	1	1	1	1	1	1	1	1	1	1	1	1	1	1	1	1	1	1	1	1	1	1	1	1	1	1	1	1
cdhit_10399	cdhit	Chromosome__plasmid__partitioning_protein_ParA	Cell Division and Cell Cycle	0	0	0	0	0	0	0	0	0	0	0	0	0	0	0	0	0	0	0	0	0	0	0	0	0	0	0	0	0	0	0	0	0	0	0	0	0	0	0	0	0	0	0	0	0	0
cdhit_1040	cdhit	UNKNOWN	NONE	1	1	1	1	1	1	1	1	0	1	0	0	0	0	1	1	0	1	1	1	1	1	1	1	1	1	1	0	1	1	0	1	1	1	1	1	1	1	1	0	1	1	1	0	1	1
cdhit_10410	cdhit	GGDEF_family_protein	Clustering-based subsystems	0	0	0	0	0	0	0	0	0	0	0	0	0	0	0	0	0	0	0	0	0	0	0	0	0	0	0	0	0	0	0	0	0	0	0	0	0	0	0	0	0	0	0	0	0	0
cdhit_10411	cdhit	Response_regulator	NONE	0	0	0	0	0	0	0	0	0	0	0	0	0	0	0	0	0	0	0	0	0	0	0	0	0	0	0	0	0	0	0	0	0	0	0	0	0	0	0	0	0	0	0	0	0	0
cdhit_10412	cdhit	_3R__hydroxymyristoyl__acyl_carrier_protein__dehydratase__EC_4_2_1___	Fatty Acids, Lipids, and Isoprenoids	1	1	1	1	1	1	1	1	1	0	1	1	1	1	1	1	1	1	1	1	1	1	1	1	1	1	1	1	1	1	1	1	1	1	1	1	1	1	1	1	1	1	0	1	0	0
cdhit_10413	cdhit	Chitinase__EC_3_2_1_14_	Experimental Subsystems	0	0	0	0	0	0	0	0	0	0	0	0	0	0	0	0	0	0	0	0	0	0	0	0	0	0	0	0	0	0	0	0	0	0	0	0	0	0	0	0	0	0	0	0	0	0
cdhit_10415	cdhit	FIG01200588__hypothetical_protein	NONE	0	1	0	0	0	1	0	1	0	0	0	0	0	1	1	0	0	0	1	1	0	1	0	1	1	1	1	1	1	1	1	1	1	1	0	1	1	0	0	0	0	0	0	1	1	1
cdhit_1042	cdhit	Urocanate_hydratase__EC_4_2_1_49_	Experimental Subsystems	0	0	0	0	0	0	0	0	0	0	0	0	0	0	0	0	0	0	0	0	0	0	0	0	0	0	0	0	0	0	0	0	0	0	0	0	0	0	0	0	0	0	0	0	0	0
cdhit_10422	cdhit	Alpha_ribazole_5__phosphate_phosphatase__EC_3_1_3_73_	Cofactors, Vitamins, Prosthetic Groups, Pigments	0	0	0	0	0	0	0	0	0	0	0	0	0	0	0	0	0	0	0	0	0	0	0	0	0	0	0	0	0	0	0	0	0	0	0	0	0	0	0	0	0	0	0	0	0	0
cdhit_10423	cdhit	Low_affinity_gluconate_H__symporter_GntU	Experimental Subsystems	0	0	0	0	0	0	0	0	0	0	0	0	0	0	0	0	0	0	0	0	0	0	0	0	0	0	0	0	0	0	0	0	0	0	0	0	0	0	0	0	0	0	0	0	0	0
cdhit_10429	cdhit	FIG028593__membrane_protein	NONE	0	0	0	0	0	0	0	0	0	0	0	0	0	0	0	0	0	0	0	0	0	0	0	0	0	0	0	0	0	0	0	0	0	0	0	0	0	0	0	0	0	0	0	0	0	0
cdhit_10433	cdhit	Thermostable_carboxypeptidase_1__EC_3_4_17_19_	Protein Metabolism	0	0	0	0	0	0	0	0	0	0	0	0	0	0	0	0	0	0	0	0	0	0	0	0	0	0	0	0	0	0	0	0	0	0	0	0	0	0	0	0	0	0	0	0	0	0
cdhit_10435	cdhit	4_alpha_glucanotransferase__amylomaltase___EC_2_4_1_25_	Carbohydrates	0	0	0	0	0	0	0	0	0	0	0	0	0	0	0	0	0	0	0	0	0	0	0	0	0	0	0	0	0	0	0	0	0	0	0	0	0	0	0	0	0	0	0	0	0	0
cdhit_10436	cdhit	L_aspartate_oxidase__EC_1_4_3_16_	Experimental Subsystems	0	0	0	0	0	0	0	0	0	0	0	0	0	0	0	0	0	0	0	0	0	0	0	0	0	0	0	0	0	0	0	0	0	0	0	0	0	0	0	0	0	0	0	0	0	0
cdhit_10437	cdhit	Propionate_catabolism_operon_transcriptional_regulator_of_GntR_family__predicted_	Carbohydrates	0	0	0	0	0	0	0	0	0	0	0	0	0	0	0	0	0	0	0	0	0	0	0	0	0	0	0	0	0	0	0	0	0	0	0	0	0	0	0	0	0	0	0	0	0	0
cdhit_10438	cdhit	Ferredoxin_type_protein_NapF__periplasmic_nitrate_reductase_	Nitrogen Metabolism	0	0	0	0	0	0	0	0	0	0	0	0	0	0	0	0	0	0	0	0	0	0	0	0	0	0	0	0	0	0	0	0	0	0	0	0	0	0	0	0	0	0	0	0	0	0
cdhit_10439	cdhit	Ribonucleotide_reductase_transcriptional_regulator_NrdR	Nucleosides and Nucleotides	1	1	1	1	1	1	1	1	1	1	1	1	1	0	1	1	1	1	1	1	1	1	1	1	1	1	1	1	1	1	1	1	1	1	1	1	1	1	1	1	1	1	0	1	0	0
cdhit_10440	cdhit	Putative_analog_of_CcoH__COG3198	NONE	1	1	1	1	0	0	0	1	1	0	1	0	0	1	1	1	1	1	1	1	1	1	1	1	1	1	1	1	0	1	1	1	0	1	1	1	1	1	1	1	1	0	1	1	1	1
cdhit_10441	cdhit	2_4_dienoyl_CoA_reductase__NADPH___EC_1_3_1_34_	Fatty Acids, Lipids, and Isoprenoids	0	0	0	0	0	0	0	0	0	0	0	0	0	0	0	0	0	0	0	0	0	0	0	0	0	0	0	0	0	0	0	0	0	0	0	0	0	0	0	0	0	0	0	0	0	0
cdhit_10442	cdhit	GTP_binding_protein_Era	Experimental Subsystems	0	0	0	0	0	0	0	0	0	0	0	0	0	0	0	0	0	0	0	0	0	0	0	0	0	0	0	0	0	0	0	0	0	0	0	0	0	0	0	0	0	0	0	0	0	0
cdhit_10443	cdhit	LSU_m3Psi1915_methyltransferase_RlmH	RNA Metabolism	1	1	1	1	0	1	1	1	0	0	1	1	1	1	1	1	1	1	1	1	1	1	1	1	1	1	1	1	1	1	1	1	1	1	1	1	1	1	1	1	1	0	1	1	1	1
cdhit_10445	cdhit	FIG00920623__hypothetical_protein	NONE	0	0	0	0	0	0	0	0	0	0	0	0	0	0	0	0	0	0	0	0	0	0	0	0	0	0	0	0	0	0	0	0	0	0	0	0	0	0	0	0	0	0	0	0	0	0
cdhit_10449	cdhit	Molybdopterin_binding_motif__CinA_N_terminal_domain___C_terminal_domain_of_CinA_type_E	NONE	0	0	0	0	0	0	0	0	0	0	0	0	0	0	0	0	0	0	0	0	0	0	0	0	0	0	0	0	0	0	0	0	0	0	0	0	0	0	0	0	0	0	0	0	0	0
cdhit_1045	cdhit	FIG01202722__hypothetical_protein	NONE	1	1	1	1	1	1	1	1	0	1	0	1	1	1	1	1	0	1	1	1	1	1	1	1	1	1	1	0	1	1	1	1	1	1	1	1	1	1	1	0	1	1	1	1	1	1
cdhit_10450	cdhit	Arginine_deiminase__EC_3_5_3_6_	Amino Acids and Derivatives	0	0	0	0	0	0	0	0	0	0	0	0	0	0	0	0	0	0	0	0	0	0	0	0	0	0	0	0	0	0	0	0	0	0	0	0	0	0	0	0	0	0	0	0	0	0
cdhit_10451	cdhit	C4_dicarboxylate_transporter_DcuA	Experimental Subsystems	0	0	0	0	0	0	0	0	0	0	1	0	0	0	0	0	0	0	0	0	0	0	0	0	0	0	0	0	0	0	0	0	0	0	0	0	0	0	0	0	0	0	0	0	0	0
cdhit_10455	cdhit	Predicted_protein_tyrosine_phosphatase	NONE	1	1	1	1	1	1	0	1	1	1	1	1	1	1	1	1	1	1	0	1	1	1	1	1	1	1	1	1	1	1	1	1	1	1	1	1	1	1	1	1	1	1	1	1	1	1
cdhit_10457	cdhit	Probable_component_of_the_lipoprotein_assembly_complex__forms_a_complex_with_YaeT__YfgL__and_NlpB_	Cell Wall and Capsule	0	0	0	0	0	0	0	0	0	0	0	0	0	0	0	0	0	0	0	0	0	0	0	0	0	0	0	0	0	0	0	0	0	0	0	0	0	0	0	0	0	0	0	0	0	0
cdhit_10458	cdhit	FIG01200211__hypothetical_protein	NONE	1	1	1	1	1	1	1	1	1	1	1	1	1	1	1	1	1	1	1	1	1	1	1	0	1	0	1	1	1	1	1	1	1	1	1	1	1	1	1	1	1	0	1	1	1	1
cdhit_1046	cdhit	Enterobactin_synthetase_component_F__EC_2_7_7___	NONE	1	1	1	1	1	1	1	1	1	1	1	1	1	1	1	1	1	1	1	1	1	1	1	0	1	0	1	1	1	1	1	1	1	1	1	1	1	1	1	1	1	1	1	1	1	1
cdhit_10465	cdhit	Galactose_methyl_galactoside_ABC_transport_system__ATP_binding_protein_MglA__EC_3_6_3_17_	Carbohydrates	0	0	0	0	0	0	0	0	0	0	0	0	0	0	0	0	0	0	0	0	0	0	0	0	0	0	0	0	0	0	0	0	0	0	0	0	0	0	0	0	0	0	0	0	0	0
cdhit_10466	cdhit	N_acetylglucosamine_regulated_methyl_accepting_chemotaxis_protein	Experimental Subsystems	0	0	0	0	0	0	0	0	0	0	0	0	0	0	0	0	0	0	0	0	0	0	0	0	0	0	0	0	0	0	0	0	0	0	0	0	0	0	0	0	0	0	0	0	0	0
cdhit_10467	cdhit	Butyryl_CoA_dehydrogenase__EC_1_3_99_2_	Respiration	0	0	0	0	0	0	0	0	0	0	0	0	0	0	0	0	0	0	0	0	0	0	0	0	0	0	0	0	0	0	0	0	0	0	0	0	0	0	0	0	0	0	0	0	0	0
cdhit_10469	cdhit	Transcription_accessory_protein__S1_RNA_binding_domain_	Clustering-based subsystems	0	0	0	0	0	0	0	0	0	0	0	0	0	0	0	0	0	0	0	0	0	0	0	0	0	0	0	0	0	0	0	0	0	0	0	0	0	0	0	0	0	0	0	0	0	0
cdhit_1047	cdhit	Methyl_accepting_chemotaxis_protein_I__serine_chemoreceptor_protein_	Motility and Chemotaxis	1	1	1	0	0	1	1	1	1	1	1	1	1	0	0	1	1	1	1	1	1	1	1	1	1	1	1	1	1	1	1	1	1	1	1	1	1	1	1	1	1	1	1	0	1	1
cdhit_10473	cdhit	FxsA_protein	NONE	0	0	0	0	0	0	0	0	0	0	0	0	0	0	0	0	0	0	0	0	0	0	0	0	0	0	0	0	0	0	0	0	0	0	0	0	0	0	0	0	0	0	0	0	0	0
cdhit_10475	cdhit	Sulfate_transport_system_permease_protein_CysT	Amino Acids and Derivatives	0	0	0	0	0	0	0	0	0	0	0	0	0	0	0	0	0	0	0	0	0	0	0	0	0	0	0	0	0	0	0	0	0	0	0	0	0	0	0	0	0	0	0	0	0	0
cdhit_10479	cdhit	Methyl_accepting_chemotaxis_protein	Motility and Chemotaxis	0	0	0	0	0	0	0	0	0	0	0	0	0	0	0	0	0	0	0	0	0	0	0	0	0	0	0	0	0	0	0	0	0	0	0	0	0	0	0	0	0	0	0	0	0	0
cdhit_10480	cdhit	Small_conductance_mechanosensitive_channel	NONE	0	0	0	0	0	0	0	0	0	0	0	0	0	0	0	0	0	0	0	0	0	0	0	0	0	0	0	0	0	0	0	0	0	0	0	0	0	0	0	0	0	0	0	0	0	0
cdhit_10484	cdhit	Chaperone_protein_DnaK	Stress Response	0	0	0	0	0	0	0	0	0	0	0	0	0	0	0	0	0	0	0	0	0	0	0	0	0	0	0	0	0	0	0	0	0	0	0	0	0	0	0	0	0	0	0	0	0	0
cdhit_10485	cdhit	UNKNOWN	NONE	0	0	0	0	0	0	0	0	0	0	0	0	0	0	0	0	0	0	0	0	0	0	0	0	0	0	0	0	0	0	0	0	0	0	0	0	0	0	0	0	0	0	0	0	0	0
cdhit_10486	cdhit	Ascorbate_specific_PTS_system__EIIA_component__EC_2_7_1___	Carbohydrates	0	0	0	0	0	0	0	0	0	0	0	0	0	0	0	0	0	0	0	0	0	0	0	0	0	0	0	0	0	0	0	0	0	0	0	0	0	0	0	0	0	0	0	0	0	0
cdhit_10488	cdhit	Putative_HTH_type_transcriptional_regulator_ybaO	Nucleosides and Nucleotides	1	1	1	1	1	1	0	1	1	1	1	1	1	1	1	1	1	1	0	1	1	1	1	1	1	1	1	1	1	1	1	1	1	1	1	1	1	1	1	1	1	1	1	1	1	1
cdhit_10489	cdhit	Transcriptional_regulator__TetR_family	Miscellaneous	0	0	0	0	0	0	0	0	0	0	0	0	0	0	0	0	0	0	0	0	0	0	0	0	0	0	0	0	0	0	0	0	0	0	0	0	0	0	0	0	0	0	0	0	0	0
cdhit_1049	cdhit	superfamily_II_helicase_and_inactivated_derivatives_like_protein	NONE	0	0	0	0	0	0	0	0	0	0	0	0	0	0	0	0	0	0	1	0	0	0	0	0	0	0	0	0	0	0	0	0	0	0	1	0	0	0	0	1	0	0	0	0	0	0
cdhit_10493	cdhit	Transcriptional_regulator__MarR_family	NONE	0	0	0	0	0	0	1	0	1	1	0	1	1	0	0	0	0	0	0	0	0	0	1	0	0	0	0	0	0	0	0	0	0	0	1	0	0	1	1	0	0	0	0	0	0	0
cdhit_10495	cdhit	FIG001353__Acetyltransferase	Clustering-based subsystems	1	1	1	0	0	1	0	0	1	0	1	1	1	0	1	1	0	0	1	1	1	1	1	0	1	1	1	1	1	1	0	1	1	1	1	1	1	0	0	0	0	1	1	1	1	1
cdhit_10496	cdhit	Acetolactate_synthase_small_subunit__EC_2_2_1_6_	Amino Acids and Derivatives	1	1	1	0	0	1	1	1	1	1	0	1	1	1	1	1	1	1	1	1	1	1	1	1	0	1	1	1	1	0	1	0	1	1	1	1	1	1	1	1	1	1	1	1	1	1
cdhit_10497	cdhit	Glutamate_1_semialdehyde_aminotransferase__EC_5_4_3_8_	NONE	0	0	0	0	0	0	0	0	0	0	0	0	0	0	0	0	0	0	0	0	0	0	0	0	0	0	0	0	0	0	0	0	0	0	0	0	0	0	0	0	0	0	0	0	0	0
cdhit_10498	cdhit	Butyryl_CoA_dehydrogenase__EC_1_3_99_2_	Respiration	0	0	0	0	0	0	0	0	0	0	0	0	0	0	0	0	0	0	0	0	0	0	0	0	0	0	0	0	0	0	0	0	0	0	0	0	0	0	0	0	0	0	0	0	0	0
cdhit_10499	cdhit	Glycerol_3_phosphate_ABC_transporter__periplasmic_glycerol_3_phosphate_binding_protein__TC_3_A_1_1_3_	Carbohydrates	0	0	0	0	0	0	0	0	0	0	0	0	0	0	0	0	0	0	0	0	0	0	0	0	0	0	0	0	0	0	0	0	0	0	0	0	0	0	0	0	0	0	0	0	0	0
cdhit_10500	cdhit	Signal_transduction_histidine_kinase	NONE	0	0	0	0	0	0	0	0	0	0	0	0	0	0	0	0	0	0	0	0	0	0	0	0	0	0	0	0	0	0	0	0	0	0	0	0	0	0	0	0	0	0	0	0	0	0
cdhit_10501	cdhit	Sensor_histidine_kinase	Clustering-based subsystems	0	0	0	0	0	0	0	0	0	0	0	0	0	0	0	0	0	0	0	0	0	0	0	0	0	0	0	0	0	0	0	0	0	0	0	0	0	0	0	0	0	0	0	0	0	0
cdhit_10506	cdhit	Ferric_vibriobactin__enterobactin_transport_system__permease_protein_VctD__TC_3_A_1_14_6_	Iron acquisition and metabolism	0	0	0	0	0	0	0	0	0	0	0	0	0	0	0	0	0	0	0	0	0	0	0	0	0	0	0	0	0	0	0	0	0	0	0	0	0	0	0	0	0	0	0	0	0	0
cdhit_10507	cdhit	FKBP_type_peptidyl_prolyl_cis_trans_isomerase___Macrophage_infectivity_potentiator	NONE	1	1	1	1	1	1	1	1	1	1	1	1	1	1	1	1	0	1	1	1	1	1	1	1	1	1	1	0	1	1	1	1	1	1	1	1	1	1	1	0	1	0	1	1	1	1
cdhit_10508	cdhit	VgrG_protein	Clustering-based subsystems	0	0	0	0	0	0	0	0	0	0	0	0	0	0	0	0	0	0	0	0	0	0	0	0	0	0	0	0	0	0	0	0	0	0	0	0	0	0	0	0	0	0	0	0	0	0
cdhit_1051	cdhit	Asparagine_synthetase__glutamine_hydrolyzing___EC_6_3_5_4_	Amino Acids and Derivatives	1	1	1	1	0	1	0	1	1	0	1	1	1	1	1	1	1	1	1	1	1	1	1	1	1	1	1	1	1	1	1	1	1	1	1	1	1	1	1	1	1	1	1	1	1	1
cdhit_10510	cdhit	Methionine_transporter_MetT	Amino Acids and Derivatives	0	0	0	0	0	0	0	0	0	0	0	0	0	0	0	0	0	0	0	0	0	0	0	0	0	0	0	0	0	0	0	0	0	0	0	0	0	0	0	0	0	0	0	0	0	0
cdhit_10512	cdhit	tRNA_i_6_A37_methylthiotransferase	Experimental Subsystems	0	0	0	0	0	0	0	0	0	0	0	0	0	0	0	0	0	0	0	0	0	0	0	0	0	0	0	0	0	0	0	0	0	0	0	0	0	0	0	0	0	0	0	0	0	0
cdhit_10514	cdhit	hypothetical_protein	NONE	0	0	1	0	0	0	0	0	0	0	0	0	0	0	1	0	0	0	0	0	1	0	0	0	0	0	0	0	0	0	0	0	0	0	0	0	0	0	0	0	0	0	0	0	0	0
cdhit_10516	cdhit	FIG01201155__hypothetical_protein	NONE	1	1	1	0	0	1	0	1	0	0	1	0	0	0	1	1	0	0	0	1	1	1	0	1	1	1	1	0	1	1	1	1	1	1	0	1	1	0	0	0	0	0	1	1	1	1
cdhit_10517	cdhit	Tryptophan_synthase_alpha_chain__EC_4_2_1_20_	NONE	0	0	0	0	0	0	0	0	0	0	0	0	0	0	0	0	0	0	0	0	0	0	0	0	0	0	0	0	0	0	0	0	0	0	0	0	0	0	0	0	0	0	0	0	0	0
cdhit_1052	cdhit	Sucrose_6_phosphate_hydrolase__EC_3_2_1_26_	Carbohydrates	1	1	1	0	0	1	1	1	1	1	1	1	1	0	1	1	0	1	1	1	1	1	1	1	1	1	1	0	1	1	1	1	1	1	1	1	1	1	1	0	1	0	1	1	1	1
cdhit_10520	cdhit	GGDEF_domain_protein	NONE	0	0	0	0	0	0	0	0	0	0	0	0	0	0	0	0	0	0	0	0	0	0	0	0	0	0	0	0	0	0	0	0	0	0	0	0	0	0	0	0	0	0	0	0	0	0
cdhit_10523	cdhit	Putative_ATP_dependent_Lon_protease	NONE	1	1	1	1	1	1	1	1	1	0	1	1	1	1	1	1	1	1	1	1	1	0	1	1	1	0	0	0	0	1	1	1	0	0	1	0	0	1	0	1	1	1	1	1	1	0
cdhit_10525	cdhit	FIG01199795__hypothetical_protein	NONE	0	0	0	0	0	0	0	0	0	0	0	0	0	0	0	0	0	0	0	0	0	0	0	0	0	0	0	0	0	0	0	0	0	0	0	0	0	0	0	0	0	0	0	0	0	0
cdhit_10528	cdhit	Histidinol_dehydrogenase__EC_1_1_1_23_	Experimental Subsystems	0	0	0	0	0	0	0	0	0	0	0	0	0	0	0	0	0	0	0	0	0	0	0	0	0	0	0	0	0	0	0	0	0	0	0	0	0	0	0	0	0	0	0	0	0	0
cdhit_1053	cdhit	putative_Glutathione_regulated_potassium_efflux_system_protein_KefB	Potassium metabolism	1	1	1	1	0	1	0	1	1	0	1	1	1	1	1	1	1	1	1	1	1	1	1	1	1	1	1	1	1	1	1	1	1	1	1	1	1	1	1	1	1	1	1	1	1	1
cdhit_10533	cdhit	ABC_transporter__periplasmic_spermidine_putrescine_binding_protein_PotD__TC_3_A_1_11_1_	Amino Acids and Derivatives	0	0	0	0	0	0	0	0	0	0	0	0	0	0	0	0	0	0	0	0	0	0	0	0	0	0	0	0	0	0	0	0	0	0	0	0	0	0	0	0	0	0	0	0	0	0
cdhit_10534	cdhit	Lactam_utilization_protein_LamB	Clustering-based subsystems	0	0	1	1	0	1	1	0	1	0	1	1	1	1	0	0	0	0	0	0	0	0	1	0	1	0	1	0	0	0	1	1	1	0	0	1	0	0	0	0	0	0	0	0	0	0
cdhit_10541	cdhit	FIG01200109__hypothetical_protein	NONE	0	0	0	0	0	0	0	0	0	0	0	0	0	0	0	0	0	0	0	0	0	0	0	0	0	0	0	0	0	0	0	0	0	0	0	0	0	0	0	0	0	0	0	0	0	0
cdhit_10543	cdhit	DNA_topoisomerase_I__EC_5_99_1_2_	Clustering-based subsystems	0	0	0	0	0	0	0	0	0	0	0	0	0	0	0	0	0	0	0	0	0	0	0	0	0	0	0	0	0	0	0	0	0	0	0	0	0	0	0	0	0	0	0	0	0	0
cdhit_10544	cdhit	Uncharacterized_protein_YtfN	Clustering-based subsystems	0	0	0	0	0	0	0	0	0	0	0	0	0	0	0	0	0	0	0	0	0	0	0	0	0	0	0	0	0	0	0	0	0	0	0	0	0	0	0	0	0	0	0	0	0	0
cdhit_10546	cdhit	3__2___5__bisphosphate_nucleotidase__EC_3_1_3_7_	Experimental Subsystems	0	0	0	0	0	0	0	0	0	0	0	0	0	0	0	0	0	0	0	0	0	0	0	0	0	0	0	0	0	0	0	0	0	0	0	0	0	0	0	0	0	0	0	0	0	0
cdhit_1055	cdhit	Iron_sulfur_cluster_binding_protein	Experimental Subsystems	1	1	1	1	1	1	1	1	1	1	1	1	1	1	1	1	1	1	1	1	1	1	1	0	1	0	1	1	1	1	1	1	1	1	1	1	1	1	1	1	1	0	1	1	1	1
cdhit_10550	cdhit	Thiol_peroxidase__Tpx_type__EC_1_11_1_15_	Sulfur Metabolism	1	1	1	0	1	1	0	1	0	0	1	0	0	1	0	1	0	0	0	1	1	1	0	1	1	1	1	1	1	1	1	1	1	1	0	1	1	0	0	0	0	0	0	1	0	1
cdhit_10551	cdhit	Phosphoenolpyruvate_carboxykinase__ATP___EC_4_1_1_49_	Clustering-based subsystems	0	0	0	0	0	0	0	0	0	0	0	0	0	0	0	0	0	0	0	0	0	0	0	0	0	0	0	0	0	0	0	0	0	0	0	0	0	0	0	0	0	0	0	0	0	0
cdhit_10552	cdhit	3_dehydroquinate_dehydratase_II__EC_4_2_1_10_	Amino Acids and Derivatives	1	1	1	0	0	1	0	1	1	0	0	1	1	0	1	1	1	1	1	1	1	1	1	1	1	1	1	1	1	1	1	1	1	1	1	1	1	1	1	1	1	1	1	1	1	1
cdhit_10554	cdhit	Acetyltransferase__EC_2_3_1___	NONE	0	0	0	0	0	0	0	0	0	0	0	1	0	0	0	0	0	0	0	0	0	0	1	0	0	0	0	0	0	0	0	0	0	0	0	0	0	0	0	0	1	0	0	0	0	0
cdhit_10555	cdhit	Ornithine_carbamoyltransferase__EC_2_1_3_3_	Amino Acids and Derivatives	0	0	0	0	0	0	0	0	0	0	0	0	0	0	0	0	0	0	0	0	0	0	0	0	0	0	0	0	0	0	0	0	0	0	0	0	0	0	0	0	0	0	0	0	0	0
cdhit_10556	cdhit	Sigma_54_dependent_response_regulator	NONE	0	0	0	0	0	0	0	0	0	0	0	0	0	0	0	0	0	0	0	0	0	0	0	0	0	0	0	0	0	0	0	0	0	0	0	0	0	0	0	0	0	0	0	0	0	0
cdhit_10558	cdhit	RNA_methyltransferase__TrmH_family	RNA Metabolism	0	0	0	0	0	0	0	0	0	0	0	0	0	0	0	0	0	0	0	0	0	0	0	0	0	0	0	0	0	0	0	0	0	0	0	0	0	0	0	0	0	0	0	0	0	0
cdhit_10563	cdhit	Glutaredoxin_related_protein	Stress Response	1	1	1	0	1	0	1	1	0	1	1	0	1	1	0	1	1	1	1	1	1	1	1	1	1	1	1	1	1	1	1	1	1	1	1	1	1	1	1	1	1	1	1	1	1	1
cdhit_1057	cdhit	Aldehyde_dehydrogenase__EC_1_2_1_3_	Carbohydrates	1	1	1	0	1	1	0	1	0	0	1	0	0	1	1	1	0	0	0	1	1	1	0	1	1	1	1	1	1	1	1	1	1	1	0	1	1	0	0	0	0	0	0	1	1	1
cdhit_10573	cdhit	Potassium_uptake_protein_TrkH	Potassium metabolism	0	0	0	0	0	0	0	0	0	0	0	0	0	0	0	0	0	0	0	0	0	0	0	0	0	0	0	0	0	0	0	0	0	0	0	0	0	0	0	0	0	0	0	0	0	0
cdhit_10574	cdhit	Apolipoprotein_N_acyltransferase__EC_2_3_1______Copper_homeostasis_protein_CutE	NONE	0	0	0	0	0	0	0	0	0	0	0	0	0	0	0	0	0	0	0	0	0	0	0	0	0	0	0	0	0	0	0	0	0	0	0	0	0	0	0	0	0	0	0	0	0	0
cdhit_10578	cdhit	Isopentenyl_diphosphate_delta_isomerase__EC_5_3_3_2_	Fatty Acids, Lipids, and Isoprenoids	0	0	0	0	0	0	0	0	0	0	0	0	0	0	0	0	0	0	0	0	0	0	0	0	0	0	0	0	0	0	0	0	0	0	0	0	0	0	0	0	0	0	0	0	0	0
cdhit_10581	cdhit	PvcA_protein__related_to_known_isonitrile_synthases	Secondary Metabolism	0	0	0	0	0	0	0	0	0	0	0	0	0	0	0	0	0	0	0	0	0	0	0	0	0	0	0	0	0	0	0	0	0	0	0	0	0	0	0	0	0	0	0	0	0	0
cdhit_10586	cdhit	Chaperone_protein_DnaK	Stress Response	0	0	0	0	0	0	0	0	0	0	0	0	0	0	0	0	0	0	0	0	0	0	0	0	0	0	0	0	0	0	0	0	0	0	0	0	0	0	0	0	0	0	0	0	0	0
cdhit_10588	cdhit	Nitrate_reductase_cytochrome_c550_type_subunit	Nitrogen Metabolism	1	1	1	1	1	1	1	1	1	1	1	1	1	1	1	1	0	1	1	1	1	1	1	1	1	1	1	0	1	1	1	1	1	1	1	1	1	1	1	0	1	0	1	1	1	1
cdhit_10589	cdhit	Periplasmic_membrane_protein_associated_with_DUF414	Cofactors, Vitamins, Prosthetic Groups, Pigments	1	1	1	1	1	1	1	1	1	1	0	1	1	0	1	1	1	1	1	1	1	0	1	1	1	1	1	1	1	1	1	1	1	1	1	1	1	1	1	1	1	1	1	1	1	1
cdhit_1059	cdhit	ABC_type_multidrug_transport_system__permease_component	Clustering-based subsystems	1	1	1	1	1	1	1	1	1	1	1	1	1	1	1	1	1	1	1	1	1	1	1	0	1	0	1	1	1	1	1	1	1	1	1	1	1	1	1	1	1	1	1	1	1	1
cdhit_10592	cdhit	BarA_sensory_histidine_kinase____VarS___GacS_	Membrane Transport	0	0	0	0	0	0	0	0	0	0	0	0	0	0	0	0	0	0	0	0	0	0	0	0	0	0	0	0	0	0	0	0	0	0	0	0	0	0	0	0	0	0	0	0	0	0
cdhit_10594	cdhit	Bacteriocin_production_protein	Virulence, Disease and Defense	0	0	0	0	0	0	0	0	0	0	0	0	0	0	0	0	0	0	0	0	0	0	0	0	0	0	0	0	0	0	0	0	0	0	0	0	0	0	0	0	0	0	0	0	0	0
cdhit_10595	cdhit	UNKNOWN	NONE	1	1	1	1	0	1	0	1	1	1	0	1	1	1	0	1	1	1	1	1	1	1	1	0	1	0	0	1	1	0	1	0	0	0	1	1	1	1	0	1	1	1	1	1	1	1
cdhit_10598	cdhit	Ferric_siderophore_transport_system__biopolymer_transport_protein_ExbB	Membrane Transport	0	0	0	0	0	0	0	0	0	0	0	0	0	0	0	0	0	0	0	0	0	0	0	0	0	0	0	0	0	0	0	0	0	0	0	0	0	0	0	0	0	0	0	0	0	0
cdhit_10601	cdhit	LptA__protein_essential_for_LPS_transport_across_the_periplasm	Cell Wall and Capsule	1	1	1	1	1	1	1	1	1	1	1	1	1	1	1	1	1	1	1	1	1	1	1	1	1	0	0	0	0	1	1	1	0	0	1	0	0	1	1	1	1	1	1	1	1	0
cdhit_10607	cdhit	GGDEF_family_protein	Clustering-based subsystems	0	0	0	0	0	0	0	0	0	0	0	0	0	0	0	0	0	0	0	0	0	0	0	0	0	0	0	0	0	0	0	0	0	0	0	0	0	0	0	0	0	0	0	0	0	0
cdhit_10609	cdhit	Alkylphosphonate_utilization_operon_protein_PhnA	Phosphorus Metabolism	0	0	0	0	0	0	0	0	0	0	0	0	0	0	0	0	0	0	0	0	0	0	0	0	0	0	0	0	0	0	0	0	0	0	0	0	0	0	0	0	0	0	0	0	0	0
cdhit_1061	cdhit	Hydroxylamine_reductase__EC_1_7_____	Nitrogen Metabolism	0	0	0	0	0	0	0	0	0	0	0	0	0	0	0	0	1	0	0	0	0	0	0	0	0	0	0	0	0	0	0	0	0	0	1	0	0	1	1	1	1	1	0	0	0	0
cdhit_10610	cdhit	Cryptochrome	DNA Metabolism	0	0	0	0	0	0	0	0	0	0	0	0	0	0	0	0	0	0	0	0	0	0	0	0	0	0	0	0	0	0	0	0	0	0	0	0	0	0	0	0	0	0	0	0	0	0
cdhit_10611	cdhit	Probable_thiol_oxidoreductase_with_2_cytochrome_c_heme_binding_sites	Iron acquisition and metabolism	0	0	0	0	0	0	0	0	0	0	0	0	0	0	0	0	0	0	0	0	0	0	0	0	0	0	0	0	0	0	0	0	0	0	0	0	0	0	0	0	0	0	0	0	0	0
cdhit_10612	cdhit	RTX_toxins_determinant_A_and_related_Ca2__binding_proteins	NONE	0	0	0	0	0	0	0	0	0	0	0	0	0	0	0	0	0	0	0	0	0	0	0	0	0	0	0	0	0	0	0	0	0	0	0	0	0	0	0	0	0	0	0	0	0	0
cdhit_10615	cdhit	Predicted_signal_transduction_protein	Virulence, Disease and Defense	0	0	0	0	0	0	0	0	0	0	0	0	0	0	0	0	0	0	0	0	0	0	0	0	0	0	0	0	0	0	0	0	0	0	0	0	0	0	0	0	0	0	0	0	0	0
cdhit_10617	cdhit	Sugar_diacid_utilization_regulator_SdaR	Carbohydrates	0	0	0	0	0	0	0	0	0	0	0	0	0	0	0	0	0	0	0	0	0	0	0	0	0	0	0	0	0	0	0	0	0	0	0	0	0	0	0	0	0	0	0	0	0	0
cdhit_10619	cdhit	MSHA_biogenesis_protein_MshP	Membrane Transport	0	0	0	0	0	0	0	0	0	0	0	0	0	0	0	0	0	0	0	0	0	0	0	0	0	0	0	0	0	0	0	0	0	0	1	0	0	0	0	1	1	1	0	0	0	0
cdhit_10621	cdhit	ABC_transporter__ATP_binding_protein	NONE	0	0	0	0	0	0	0	0	0	0	0	0	0	0	0	0	0	0	0	0	0	0	0	0	0	0	0	0	0	0	0	0	0	0	0	0	0	0	0	0	0	0	0	0	0	0
cdhit_10625	cdhit	3_4_dihydroxy_2_butanone_4_phosphate_synthase__EC_4_1_99_12_	Cofactors, Vitamins, Prosthetic Groups, Pigments	0	0	0	0	0	0	0	0	0	0	0	0	0	0	0	0	0	0	0	0	0	0	0	0	0	0	0	0	0	0	0	0	0	0	0	0	0	0	0	0	0	0	0	0	0	0
cdhit_10626	cdhit	DNA_or_RNA_helicase_of_superfamily_II	Clustering-based subsystems	0	0	0	0	0	0	0	0	0	0	0	0	0	0	0	0	0	0	0	0	0	0	0	0	0	0	0	0	0	0	0	0	0	0	0	0	0	0	0	0	0	0	0	0	0	0
cdhit_10627	cdhit	Ribosomal_RNA_small_subunit_methyltransferase_C__EC_2_1_1_52_	RNA Metabolism	0	0	0	0	0	0	0	0	0	0	0	0	0	0	0	0	0	0	0	0	0	0	0	0	0	0	0	0	0	0	0	0	0	0	0	0	0	0	0	0	0	0	0	0	0	0
cdhit_10631	cdhit	3_polyprenyl_4_hydroxybenzoate_carboxy_lyase__EC_4_1_1___	Experimental Subsystems	0	0	0	0	0	0	0	0	0	0	0	0	0	0	0	0	0	0	0	0	0	0	0	0	0	0	0	0	0	0	0	0	0	0	0	0	0	0	0	0	0	0	0	0	0	0
cdhit_10632	cdhit	Seryl_tRNA_synthetase__EC_6_1_1_11_	Clustering-based subsystems	0	0	0	0	0	0	0	0	0	0	0	0	0	0	0	0	0	0	0	0	0	0	0	0	0	0	0	0	0	0	0	0	0	0	0	0	0	0	0	0	0	0	0	0	0	0
cdhit_10633	cdhit	GGDEF_family_protein	Clustering-based subsystems	0	0	0	0	0	0	0	0	0	0	0	0	0	0	0	0	0	0	0	0	0	0	0	0	0	0	0	0	0	0	0	0	0	0	0	0	0	0	0	0	0	0	0	0	0	0
cdhit_10634	cdhit	UDP_N_acetylmuramoylalanyl_D_glutamate__2_6_diaminopimelate_ligase__EC_6_3_2_13_	Cell Wall and Capsule	0	0	0	0	0	0	0	0	0	0	0	0	0	0	0	0	0	0	0	0	0	0	0	0	0	0	0	0	0	0	0	0	0	0	0	0	0	0	0	0	0	0	0	0	0	0
cdhit_10635	cdhit	Ascorbate_specific_PTS_system__EIIC_component	Carbohydrates	0	0	0	0	0	0	0	0	0	0	0	0	0	0	0	0	0	0	0	0	0	0	0	0	0	0	0	0	0	0	0	0	0	0	0	0	0	0	0	0	0	0	0	0	0	0
cdhit_10639	cdhit	Na____H____antiporter_subunit_F	Experimental Subsystems	1	1	1	0	0	1	1	1	1	1	1	1	0	0	1	0	0	1	1	1	1	0	1	1	0	0	1	0	1	1	0	1	1	1	1	1	1	1	1	0	1	1	1	0	1	1
cdhit_10641	cdhit	FIG01199562__hypothetical_protein	NONE	1	1	1	0	1	1	1	1	1	1	1	1	1	1	1	1	0	1	1	1	1	1	1	1	1	1	1	0	1	1	1	1	1	1	1	1	1	1	1	0	1	1	1	1	1	1
cdhit_10642	cdhit	UNKNOWN	NONE	0	0	0	0	0	0	0	0	0	0	0	0	0	0	0	0	0	0	0	0	0	0	0	0	0	0	0	0	0	0	0	0	0	0	0	0	0	1	0	0	1	0	0	0	0	0
cdhit_10643	cdhit	FIG01200453__hypothetical_protein	NONE	0	0	0	0	0	0	0	0	0	0	0	0	0	0	0	0	0	0	0	0	0	0	0	0	0	0	0	0	0	0	0	0	0	0	0	0	0	0	0	0	0	0	0	0	0	0
cdhit_10648	cdhit	UNKNOWN	NONE	0	0	0	0	0	0	0	0	0	0	0	0	0	0	0	0	0	0	0	0	0	0	0	0	0	0	0	0	0	0	0	0	0	0	0	0	0	0	0	0	0	0	0	0	0	0
cdhit_1065	cdhit	Putative_regulator_protein	NONE	1	1	1	1	0	1	1	1	1	1	1	1	1	1	1	1	0	1	1	1	1	1	1	1	1	1	1	0	1	1	1	1	1	1	1	1	1	1	1	0	1	1	0	1	0	1
cdhit_10650	cdhit	FIG01201931__hypothetical_protein	NONE	0	0	0	1	0	0	1	0	0	1	0	0	0	0	0	0	0	0	0	0	0	0	0	0	0	0	0	0	0	0	0	0	0	0	0	0	0	1	0	0	0	0	0	0	0	0
cdhit_10651	cdhit	O_methyltransferase_related_protein	NONE	0	0	0	0	0	0	0	0	0	0	0	0	0	0	0	0	0	0	0	0	0	0	0	0	0	0	0	0	0	0	0	0	0	0	0	0	0	0	0	0	0	0	0	0	0	0
cdhit_10654	cdhit	Long_chain_fatty_acid_transport_protein	Fatty Acids, Lipids, and Isoprenoids	0	0	0	0	0	0	0	0	0	0	0	0	0	0	0	0	0	0	0	0	0	0	0	0	0	0	0	0	0	0	0	0	0	0	0	0	0	0	0	0	0	0	0	0	0	0
cdhit_10662	cdhit	UNKNOWN	NONE	0	0	0	0	0	0	0	0	0	0	0	0	0	0	0	0	0	0	0	0	0	0	0	0	0	0	0	0	0	0	0	0	0	0	0	0	0	0	0	0	0	0	0	0	0	0
cdhit_10663	cdhit	Sensor_kinase_CitA__DpiB__EC_2_7_3___	Clustering-based subsystems	0	0	0	0	0	0	0	0	0	0	0	0	0	0	0	0	0	0	0	0	0	0	0	0	0	0	0	0	0	0	0	0	0	0	0	0	0	0	0	0	0	0	0	0	0	0
cdhit_10666	cdhit	DNA_mismatch_repair_protein_MutL	DNA Metabolism	0	0	0	0	0	0	0	0	0	0	0	0	0	0	0	0	0	0	0	0	0	0	0	0	0	0	0	0	0	0	0	0	0	0	0	0	0	0	0	0	0	0	0	0	0	0
cdhit_10667	cdhit	Anaerobic_C4_dicarboxylate_transporter_DcuC	Carbohydrates	0	0	0	0	0	0	0	0	0	0	0	0	0	0	0	0	0	0	0	0	0	0	0	0	0	0	0	0	0	0	0	0	0	0	0	0	0	0	0	0	0	0	0	0	0	0
cdhit_10668	cdhit	N_acetylglutamate_synthase__EC_2_3_1_1_	Amino Acids and Derivatives	0	0	0	0	0	0	0	0	0	0	0	0	0	0	0	0	0	0	0	0	0	0	0	0	0	0	0	0	0	0	0	0	0	0	0	0	0	0	0	0	0	0	0	0	0	0
cdhit_1067	cdhit	Ferric_iron_ABC_transporter__permease_protein	Iron acquisition and metabolism	1	0	1	0	0	1	0	0	1	1	1	1	1	1	1	1	1	1	1	1	1	1	1	0	0	0	0	1	1	0	1	0	0	0	1	1	0	1	1	1	1	1	1	0	0	0
cdhit_10671	cdhit	PTS_system__fructose_specific_IIB_component__EC_2_7_1_69____PTS_system__fructose_specific_IIC_component__EC_2_7_1_69_	Carbohydrates	0	0	0	0	0	0	0	0	0	0	0	0	0	0	0	0	0	0	0	0	0	0	0	0	0	0	0	0	0	0	0	0	0	0	0	0	0	0	0	0	0	0	0	0	0	0
cdhit_10673	cdhit	Microbial_collagenase__secreted__EC_3_4_24_3_	Amino Acids and Derivatives	0	0	0	0	0	0	0	0	0	0	0	0	0	0	0	0	0	0	0	0	0	0	0	0	0	0	0	0	0	0	0	0	0	0	0	0	0	0	0	0	0	0	0	0	0	0
cdhit_10675	cdhit	FIG01199629__hypothetical_protein	NONE	0	0	0	0	0	0	0	0	0	0	0	0	0	0	0	0	0	0	0	0	0	0	0	0	0	0	0	0	0	0	0	0	0	0	0	0	0	0	0	0	0	0	0	0	0	0
cdhit_10677	cdhit	Predicted_protein_tyrosine_phosphatase	NONE	0	0	0	0	0	0	0	0	0	0	0	0	0	0	0	0	0	0	0	0	0	0	0	0	0	0	0	0	0	0	0	0	0	0	0	0	0	0	0	0	0	0	0	0	0	0
cdhit_10679	cdhit	zinc_finger_protein	NONE	0	0	1	0	0	0	0	0	0	1	0	0	0	0	1	0	0	0	0	0	1	0	0	0	0	0	0	0	0	0	0	0	0	0	0	0	0	0	0	0	0	0	0	0	0	0
cdhit_1068	cdhit	Pantoate__beta_alanine_ligase__EC_6_3_2_1_	NONE	1	0	1	1	0	0	0	0	1	0	1	1	1	1	1	1	1	1	1	1	1	1	1	0	0	0	0	1	1	0	1	0	0	0	1	1	0	1	1	1	1	1	0	0	0	0
cdhit_10680	cdhit	Cytolysin_and_hemolysin__HlyA__Pore_forming_toxin	Virulence, Disease and Defense	0	0	0	0	0	0	0	0	0	0	0	0	0	0	0	0	0	0	0	0	0	0	0	0	0	0	0	0	0	0	0	0	0	0	0	0	0	0	0	0	0	0	0	0	0	0
cdhit_10684	cdhit	Excinuclease_ABC_subunit_A	DNA Metabolism	0	0	0	0	0	0	0	0	0	0	0	0	0	0	0	0	0	0	0	0	0	0	0	0	0	0	0	0	0	0	0	0	0	0	0	0	0	0	0	0	0	0	0	0	0	0
cdhit_1069	cdhit	Ubiquinone_biosynthesis_monooxygenase_UbiB	Experimental Subsystems	1	1	1	0	1	1	1	1	1	1	0	1	1	1	1	1	1	1	1	1	1	0	1	1	1	1	1	1	1	1	1	1	1	1	1	1	1	1	1	1	1	1	1	1	1	1
cdhit_10690	cdhit	UNKNOWN	NONE	1	1	1	1	1	1	0	1	1	1	1	1	1	1	1	1	1	1	0	1	1	1	1	1	1	1	1	1	1	1	1	1	1	1	1	1	1	1	1	1	1	1	1	1	1	1
cdhit_10691	cdhit	Tail_specific_protease_precursor__EC_3_4_21_102_	Clustering-based subsystems	0	0	0	0	0	0	0	0	0	0	0	0	0	0	0	0	0	0	0	0	0	0	0	0	0	0	0	0	0	0	0	0	0	0	0	0	0	0	0	0	0	0	0	0	0	0
cdhit_10694	cdhit	Chaperone_protein_DnaK	Stress Response	0	0	0	0	0	0	0	0	0	0	0	0	0	0	0	0	0	0	0	0	0	0	0	0	0	0	0	0	0	0	0	0	0	0	0	0	0	0	0	0	0	0	0	0	0	0
cdhit_10696	cdhit	UNKNOWN	NONE	0	0	0	0	0	0	0	0	0	0	0	0	0	0	0	0	0	0	0	0	0	0	0	0	0	0	0	0	0	0	0	0	0	0	0	0	0	0	0	0	0	0	0	0	0	0
cdhit_10698	cdhit	conserved_hypothetical_protein	NONE	1	0	1	0	0	1	0	1	0	0	1	0	0	1	1	1	0	0	0	1	1	1	0	0	1	0	1	0	0	0	1	1	1	1	0	1	0	0	0	0	0	0	1	0	1	1
cdhit_10699	cdhit	FIG001592__Phosphocarrier_protein_kinase_phosphorylase__nitrogen_regulation_associated	Clustering-based subsystems	0	0	0	0	0	0	0	0	0	0	0	0	0	0	0	0	0	0	0	0	0	0	0	0	0	0	0	0	0	0	0	0	0	0	0	0	0	0	0	0	0	0	0	0	0	0
cdhit_10704	cdhit	SgrR__sugar_phosphate_stress__transcriptional_activator_of_SgrS_small_RNA	Stress Response	0	0	0	0	0	0	0	0	0	0	0	0	0	0	0	0	0	0	0	0	0	0	0	0	0	0	0	0	0	0	0	0	0	0	0	0	0	0	0	0	0	0	0	0	0	0
cdhit_10706	cdhit	ABC_transporter__ATP_binding_protein	NONE	0	0	0	0	0	0	0	0	0	0	0	0	0	0	0	0	0	0	0	0	0	0	0	0	0	0	0	0	0	0	0	0	0	0	0	0	0	0	0	0	0	0	0	0	0	0
cdhit_10708	cdhit	Lead__cadmium__zinc_and_mercury_transporting_ATPase__EC_3_6_3_3___EC_3_6_3_5___Copper_translocating_P_type_ATPase__EC_3_6_3_4_	Experimental Subsystems	0	0	0	0	0	0	0	0	0	0	0	0	0	0	0	0	0	0	0	0	0	0	0	0	0	0	0	0	0	0	0	0	0	0	0	0	0	0	0	0	0	0	0	0	0	0
cdhit_1071	cdhit	ABC_transporter__ATP_binding_protein	NONE	1	1	1	1	1	1	1	1	1	1	1	1	1	1	1	1	0	1	1	1	1	1	1	1	1	1	1	0	1	1	1	1	1	1	1	1	1	1	1	0	1	1	1	1	1	1
cdhit_10710	cdhit	Transporter__putative	NONE	0	0	0	0	0	0	0	0	0	0	0	0	0	0	0	0	0	0	0	0	0	0	0	0	0	0	0	0	0	0	0	0	0	0	0	0	0	0	0	0	0	0	0	0	0	0
cdhit_10711	cdhit	FIG002958__hypothetical_protein	Clustering-based subsystems	0	0	0	0	0	0	0	0	0	0	0	0	0	0	0	0	0	0	0	0	0	0	0	0	0	0	0	0	0	0	0	0	0	0	0	0	0	0	0	0	1	1	0	0	0	0
cdhit_10712	cdhit	VgrG_protein	Clustering-based subsystems	0	0	0	0	0	0	0	0	0	0	0	0	0	0	0	0	0	0	0	0	0	0	0	0	0	0	0	0	0	0	0	0	0	0	0	0	0	0	0	0	0	0	0	0	0	0
cdhit_10713	cdhit	Branched_chain_amino_acid_aminotransferase__EC_2_6_1_42_	Amino Acids and Derivatives	0	0	0	0	0	0	0	0	0	0	0	0	0	0	0	0	0	0	0	0	0	0	0	0	0	0	0	0	0	0	0	0	0	0	0	0	0	0	0	0	0	0	0	0	0	0
cdhit_10715	cdhit	Leucyl_tRNA_synthetase__EC_6_1_1_4_	Clustering-based subsystems	0	0	0	0	0	0	0	0	0	0	0	0	0	0	0	0	0	0	0	0	0	0	0	0	0	0	0	0	0	0	0	0	0	0	0	0	0	0	0	0	0	0	0	0	0	0
cdhit_10716	cdhit	Chemotaxis_response_regulator_protein_glutamate_methylesterase_CheB__EC_3_1_1_61_	NONE	0	0	0	0	0	0	0	0	0	0	0	0	0	0	0	0	0	0	0	0	0	0	0	0	0	0	0	0	0	0	0	0	0	0	0	0	0	0	0	0	0	0	0	0	0	0
cdhit_10717	cdhit	Exoribonuclease_II__EC_3_1_13_1_	RNA Metabolism	0	0	0	0	0	0	0	0	0	0	0	0	0	0	0	0	0	0	0	0	0	0	0	0	0	0	0	0	0	0	0	0	0	0	0	0	0	0	0	0	0	0	0	0	0	0
cdhit_10718	cdhit	Pyruvate_formate_lyase__EC_2_3_1_54_	Carbohydrates	0	0	0	0	0	0	0	0	0	0	0	0	0	0	0	0	0	0	0	0	0	0	0	0	0	0	0	0	0	0	0	0	0	0	0	0	0	0	0	0	0	0	0	0	0	0
cdhit_10720	cdhit	Multidrug_resistance_protein_D	Virulence, Disease and Defense	0	0	0	0	0	0	0	0	0	0	0	0	0	0	0	0	0	0	0	0	0	0	0	0	0	0	0	0	0	0	0	0	0	0	0	0	0	0	0	0	0	0	0	0	0	0
cdhit_10721	cdhit	FIG01199876__hypothetical_protein	NONE	1	1	1	1	1	1	1	1	1	1	1	1	1	1	1	1	0	1	0	1	1	1	1	1	1	1	1	0	1	1	1	1	1	1	1	1	1	1	1	0	0	1	1	0	0	1
cdhit_10722	cdhit	Topoisomerase_IV_subunit_B__EC_5_99_1___	Clustering-based subsystems	0	0	0	0	0	0	0	0	0	0	0	0	0	0	0	0	0	0	0	0	0	0	0	0	0	0	0	0	0	0	0	0	0	0	0	0	0	0	0	0	0	0	0	0	0	0
cdhit_10723	cdhit	Phenylalanyl_tRNA_synthetase_beta_chain__EC_6_1_1_20_	Protein Metabolism	0	0	0	0	0	0	0	0	0	0	0	0	0	0	0	0	0	0	0	0	0	0	0	0	0	0	0	0	0	0	0	0	0	0	0	0	0	0	0	0	0	0	0	0	0	0
cdhit_10724	cdhit	UNKNOWN	NONE	0	0	0	0	0	0	0	0	0	0	0	0	0	0	0	0	0	0	0	0	0	0	0	0	0	0	0	0	0	0	0	0	0	0	0	0	0	0	0	0	0	0	0	0	0	0
cdhit_10726	cdhit	UNKNOWN	NONE	0	0	0	0	0	0	0	0	0	0	0	0	0	0	0	0	0	0	0	0	0	0	0	0	0	0	0	0	0	0	0	0	0	0	0	0	0	0	0	0	0	0	0	0	0	0
cdhit_1073	cdhit	Gamma_glutamyltranspeptidase__EC_2_3_2_2_	Experimental Subsystems	1	1	1	1	1	1	1	0	1	1	1	0	1	1	1	1	0	1	1	1	1	1	1	1	1	1	1	1	1	1	1	1	1	1	1	1	1	1	1	0	1	1	1	1	1	1
cdhit_10732	cdhit	UPF0225_protein_YchJ	NONE	0	0	0	0	0	1	0	0	0	0	1	0	0	0	0	1	0	0	0	1	0	1	0	1	1	1	1	1	1	1	1	1	0	0	0	1	0	0	0	0	0	0	1	1	0	0
cdhit_10733	cdhit	Valyl_tRNA_synthetase__EC_6_1_1_9_	NONE	0	0	0	0	0	0	0	0	0	0	0	0	0	0	0	0	0	0	0	0	0	0	0	0	0	0	0	0	0	0	0	0	0	0	0	0	0	0	0	0	0	0	0	0	0	0
cdhit_10734	cdhit	FIG01200128__hypothetical_protein	NONE	1	1	1	1	1	0	1	1	1	1	1	1	1	1	1	1	0	1	1	1	1	1	1	1	1	1	1	0	1	1	0	1	1	1	1	1	1	1	1	0	1	1	1	1	1	1
cdhit_10739	cdhit	GGDEF_family_protein	Clustering-based subsystems	0	0	0	0	0	0	0	0	0	0	0	0	0	0	0	0	0	0	0	0	0	0	0	0	0	0	0	0	0	0	0	0	0	0	0	0	0	0	0	0	0	0	0	0	0	0
cdhit_1074	cdhit	RTX_toxin_transporter__determinant_D	NONE	1	1	1	1	0	0	0	1	1	0	1	0	1	1	1	1	1	1	1	1	1	1	1	1	1	1	1	1	0	1	1	1	0	1	1	1	1	1	1	1	1	0	1	1	1	1
cdhit_10741	cdhit	Phosphate_acyl_ACP_acyltransferase_PlsX	Experimental Subsystems	0	0	0	0	0	0	0	0	0	0	0	0	0	0	0	0	0	0	0	0	0	0	0	0	0	0	0	0	0	0	0	0	0	0	0	0	0	0	0	0	0	0	0	0	0	0
cdhit_10746	cdhit	IMP_cyclohydrolase__EC_3_5_4_10____Phosphoribosylaminoimidazolecarboxamide_formyltransferase__EC_2_1_2_3_	Experimental Subsystems	0	0	0	0	0	0	0	0	0	0	0	0	0	0	0	0	0	0	0	0	0	0	0	0	0	0	0	0	0	0	0	0	0	0	0	0	0	0	0	0	0	0	0	0	0	0
cdhit_1075	cdhit	Heat_shock_protein_60_family_chaperone_GroEL	Protein Metabolism	1	1	1	0	0	1	1	1	1	1	1	1	1	0	1	1	0	0	1	1	1	1	1	1	1	1	1	0	1	1	1	1	1	1	1	1	1	1	1	0	1	1	1	1	1	1
cdhit_10750	cdhit	Acetoacetyl_CoA_synthetase__EC_6_2_1_16_	Amino Acids and Derivatives	0	0	0	0	0	0	0	0	0	0	0	0	0	0	0	0	0	0	0	0	0	0	0	0	0	0	0	0	0	0	0	0	0	0	0	0	0	0	0	0	0	0	0	0	0	0
cdhit_10752	cdhit	16_kDa_heat_shock_protein_B	Virulence, Disease and Defense	0	0	0	0	0	0	0	0	0	0	0	0	0	0	0	0	0	0	0	0	0	0	0	0	0	0	0	0	0	0	0	0	0	0	0	0	0	0	0	0	0	0	0	0	0	0
cdhit_10753	cdhit	Predicted_arginine_uptake_transporter	Amino Acids and Derivatives	0	0	0	0	0	0	0	0	0	0	0	0	0	0	0	0	0	0	0	0	0	0	0	0	0	0	0	0	0	0	0	0	0	0	0	0	0	0	0	0	0	0	0	0	0	0
cdhit_10755	cdhit	Capsular_polysaccharide_synthesis_enzyme_CpsB	Cell Wall and Capsule	0	0	0	0	0	0	0	0	0	0	0	0	0	0	0	0	0	0	0	0	0	0	0	0	0	0	0	0	0	0	0	0	0	0	0	0	0	0	0	0	0	0	0	0	0	0
cdhit_10760	cdhit	Di_tripeptide_permease_DtpA	Membrane Transport	0	0	0	0	0	0	0	0	0	0	0	0	0	0	0	0	0	0	0	0	0	0	0	0	0	0	0	0	0	0	0	0	0	0	0	0	0	0	0	0	0	0	0	0	0	0
cdhit_10761	cdhit	Dihydrolipoamide_dehydrogenase_of_pyruvate_dehydrogenase_complex__EC_1_8_1_4_	Carbohydrates	0	0	0	0	0	0	0	0	0	0	0	0	0	0	0	0	0	0	0	0	0	0	0	0	0	0	0	0	0	0	0	0	0	0	0	0	0	0	0	0	0	0	0	0	0	0
cdhit_10762	cdhit	TRAP_type_C4_dicarboxylate_transport_system__large_permease_component	Experimental Subsystems	0	0	0	0	0	0	0	0	0	0	0	0	0	0	0	0	0	0	0	0	0	0	0	0	0	0	0	0	0	0	0	0	0	0	0	0	0	0	0	0	0	0	0	0	0	0
cdhit_10766	cdhit	UNKNOWN	NONE	1	1	1	0	1	1	1	1	1	1	1	1	1	1	1	1	1	1	1	1	1	1	1	1	0	1	1	1	1	0	1	0	1	1	1	1	1	1	1	1	1	1	1	1	1	1
cdhit_10767	cdhit	Maltose_maltodextrin_ABC_transporter__substrate_binding_periplasmic_protein_MalE	Carbohydrates	0	0	0	0	0	0	0	0	0	0	0	0	0	0	0	0	0	0	0	0	0	0	0	0	0	0	0	0	0	0	0	0	0	0	0	0	0	0	0	0	0	0	0	0	0	0
cdhit_1077	cdhit	UNKNOWN	NONE	1	1	1	0	0	1	1	1	1	1	1	1	1	0	1	1	1	1	1	1	1	1	1	1	1	1	1	1	1	1	1	1	1	1	1	1	1	1	1	1	1	1	1	1	1	1
cdhit_10771	cdhit	FIG01201035__hypothetical_protein	NONE	1	1	1	0	1	0	0	0	0	0	1	0	1	1	1	1	1	1	1	1	1	1	1	0	1	0	1	0	1	1	1	1	1	1	1	1	1	1	1	1	1	0	0	1	1	1
cdhit_10773	cdhit	Lactam_utilization_protein_LamB	Clustering-based subsystems	0	0	0	0	0	0	0	0	0	0	0	0	0	0	0	0	0	0	0	0	0	0	0	0	0	0	0	0	0	0	0	0	0	0	0	0	0	0	0	0	0	0	0	0	0	0
cdhit_10775	cdhit	Putative_membrane_protein	Clustering-based subsystems	1	1	1	0	0	1	0	0	1	0	1	1	0	0	0	1	1	1	1	1	1	1	1	1	0	0	1	1	1	1	0	1	1	1	1	1	0	1	1	1	1	1	0	0	0	0
cdhit_10777	cdhit	FIG005080__Possible_exported_protein	Clustering-based subsystems	0	0	0	0	0	0	0	0	0	0	0	0	0	0	0	0	0	0	0	0	0	0	0	0	0	0	0	0	0	0	0	0	0	0	0	0	0	0	0	0	0	0	0	0	0	0
cdhit_10778	cdhit	putative_acetyltransferase	NONE	0	0	0	0	0	0	0	0	0	0	0	0	0	0	0	0	0	0	0	0	0	0	0	0	0	0	0	0	0	0	0	0	0	0	0	0	0	0	0	0	0	0	0	0	0	0
cdhit_1078	cdhit	Sensor_kinase_CitA__DpiB__EC_2_7_3___	Clustering-based subsystems	1	1	1	1	1	1	1	1	1	0	1	1	1	1	1	1	1	1	1	1	1	1	1	0	1	0	1	1	1	1	1	1	1	1	1	1	1	1	1	1	1	1	1	1	1	1
cdhit_10781	cdhit	UNKNOWN	NONE	0	0	0	0	0	0	0	0	0	0	0	0	0	0	0	0	0	0	0	0	0	0	0	0	0	0	0	0	0	0	0	0	0	0	0	0	0	0	0	0	0	0	0	0	0	0
cdhit_10782	cdhit	Leucyl_phenylalanyl_tRNA__protein_transferase__EC_2_3_2_6_	Protein Metabolism	0	0	0	0	0	0	0	0	0	0	0	0	0	0	0	0	0	0	0	0	0	0	0	0	0	0	0	0	0	0	0	0	0	0	0	0	0	0	0	0	0	0	0	0	0	0
cdhit_10787	cdhit	Aspartate_carbamoyltransferase_regulatory_chain__PyrI_	Nucleosides and Nucleotides	1	1	1	1	1	1	1	0	1	1	1	1	1	1	1	1	1	1	1	1	1	0	1	1	1	0	0	0	0	1	1	1	0	0	1	0	0	1	1	1	1	1	1	1	1	0
cdhit_10792	cdhit	UNKNOWN	NONE	0	0	0	0	0	0	0	0	0	0	0	0	0	0	0	0	0	0	0	0	0	0	0	0	0	0	0	0	0	0	0	0	0	0	0	0	0	0	0	0	0	0	0	0	0	0
cdhit_10793	cdhit	tRNA_i_6_A37_methylthiotransferase	Experimental Subsystems	0	0	0	0	0	0	0	0	0	0	0	0	0	0	0	0	0	0	0	0	0	0	0	0	0	0	0	0	0	0	0	0	0	0	0	0	0	0	0	0	0	0	0	0	0	0
cdhit_10794	cdhit	UNKNOWN	NONE	0	0	0	0	0	0	0	0	0	0	0	0	0	0	0	0	0	0	0	0	0	0	0	0	0	0	0	0	0	0	0	0	0	0	0	0	0	0	0	0	0	0	0	0	0	0
cdhit_10796	cdhit	Sensor_histidine_kinase	Clustering-based subsystems	0	0	0	0	0	0	0	0	0	0	0	0	0	0	0	0	0	0	0	0	0	0	0	0	0	0	0	0	0	0	0	0	0	0	0	0	0	0	0	0	0	0	0	0	0	0
cdhit_10798	cdhit	Probable_zinc_protease_pqqL__EC_3_4_99___	NONE	0	0	0	0	0	0	0	0	0	0	0	0	0	0	0	0	0	0	0	0	0	0	0	0	0	0	0	0	0	0	0	0	0	0	0	0	0	0	0	0	0	0	0	0	0	0
cdhit_10800	cdhit	Na____H____antiporter_subunit_D	Experimental Subsystems	0	0	0	0	0	0	0	0	0	0	0	0	0	0	0	0	0	0	0	0	0	0	0	0	0	0	0	0	0	0	0	0	0	0	0	0	0	0	0	0	0	0	0	0	0	0
cdhit_10801	cdhit	Copper_sensing_two_component_system_response_regulator_CpxR	Regulation and Cell signaling	0	0	0	0	0	0	0	0	0	0	0	0	0	0	0	0	0	0	0	0	0	0	0	0	0	0	0	0	0	0	0	0	0	0	0	0	0	0	0	0	0	0	0	0	0	0
cdhit_10802	cdhit	FIG01200883__hypothetical_protein	NONE	0	0	0	0	0	0	0	0	0	0	0	0	0	0	0	0	0	0	0	0	0	0	0	0	0	0	0	0	0	0	0	0	0	0	0	0	0	0	0	0	0	0	0	0	0	0
cdhit_10807	cdhit	1_deoxy_D_xylulose_5_phosphate_synthase__EC_2_2_1_7_	Cofactors, Vitamins, Prosthetic Groups, Pigments	0	0	0	0	0	0	0	0	0	0	0	0	0	0	0	0	0	0	0	0	0	0	0	0	0	0	0	0	0	0	0	0	0	0	0	0	0	0	0	0	0	0	0	0	0	0
cdhit_1081	cdhit	Putative_membrane_protein	Clustering-based subsystems	1	1	1	1	1	0	1	1	1	1	0	1	1	1	1	1	0	0	1	1	1	1	1	1	1	1	1	0	1	1	1	1	1	1	1	1	1	1	1	0	1	1	1	1	1	1
cdhit_10814	cdhit	Acetolactate_synthase__catabolic__EC_2_2_1_6_	Carbohydrates	0	0	0	0	0	0	0	0	0	0	0	0	0	0	0	0	0	0	0	0	0	0	0	0	0	0	0	0	0	0	0	0	0	0	0	0	0	0	0	0	0	0	0	0	0	0
cdhit_10816	cdhit	Positive_regulator_of_CheA_protein_activity__CheW_	Regulation and Cell signaling	1	1	1	1	1	0	1	1	1	1	0	1	1	1	1	1	0	1	1	1	1	1	1	1	1	1	1	0	1	1	1	1	1	1	1	1	1	1	1	0	1	1	1	1	1	1
cdhit_10817	cdhit	Uracil_permease	Nucleosides and Nucleotides	0	0	0	0	0	0	0	0	0	0	0	0	0	0	0	0	0	0	0	0	0	0	0	0	0	0	0	0	0	0	0	0	0	0	0	0	0	0	0	0	0	0	0	0	0	0
cdhit_10819	cdhit	FIG137360__hypothetical_protein	Clustering-based subsystems	0	0	0	0	0	0	0	0	0	0	0	0	0	0	0	0	0	0	0	0	0	0	0	0	0	0	0	0	0	0	0	0	0	0	0	0	0	0	0	0	0	0	0	0	0	0
cdhit_10821	cdhit	FIG01201419__hypothetical_protein	NONE	1	1	1	1	1	1	1	1	1	1	1	1	1	1	1	1	1	1	1	1	1	0	1	1	1	0	1	1	1	1	1	1	1	1	1	1	1	1	0	1	1	1	1	1	1	1
cdhit_10823	cdhit	FIG01200104__hypothetical_protein	NONE	1	0	0	0	0	0	0	0	0	0	0	0	0	0	0	0	0	0	0	0	0	0	0	0	0	0	0	0	0	0	0	0	0	0	0	0	0	0	0	0	0	0	0	0	0	0
cdhit_10826	cdhit	CoA_disulfide_reductase__EC_1_8_1_14_	Stress Response	0	0	0	0	0	0	0	0	0	0	0	0	0	0	0	0	0	0	0	0	0	0	0	0	0	0	0	0	0	0	0	0	0	0	0	0	0	0	0	0	0	0	0	0	0	0
cdhit_10828	cdhit	Rod_shape_determining_protein_MreD	Cell Division and Cell Cycle	1	1	1	1	0	1	1	1	1	1	1	1	1	1	0	1	1	1	0	1	1	1	0	0	0	0	0	1	0	0	1	0	0	0	1	0	0	1	1	1	1	1	1	1	0	0
cdhit_10829	cdhit	FIG01199896__hypothetical_protein	NONE	1	1	1	1	1	1	1	1	1	1	1	1	1	1	1	1	1	1	1	1	1	1	1	0	1	0	1	1	1	1	1	1	1	1	1	1	1	1	1	1	1	1	1	1	1	1
cdhit_10831	cdhit	probable_acetyltransferase	NONE	0	0	0	0	0	0	1	1	0	0	0	1	0	0	0	0	0	0	0	0	0	0	0	0	0	0	0	0	0	0	0	0	0	0	0	0	0	0	0	0	0	0	0	0	0	0
cdhit_10832	cdhit	Glycerol_3_phosphate_acyltransferase__EC_2_3_1_15_	Fatty Acids, Lipids, and Isoprenoids	0	0	0	0	0	0	0	0	0	0	0	0	0	0	0	0	0	0	0	0	0	0	0	0	0	0	0	0	0	0	0	0	0	0	0	0	0	0	0	0	0	0	0	0	0	0
cdhit_10833	cdhit	FIG01201718__hypothetical_protein	NONE	0	1	0	0	0	0	1	0	0	0	0	0	0	0	1	0	0	0	0	0	1	1	0	0	0	0	0	1	0	0	0	0	0	0	0	0	0	1	0	1	0	0	0	0	0	0
cdhit_10834	cdhit	Queuosine_Biosynthesis_QueE_Radical_SAM	Experimental Subsystems	0	0	0	0	0	0	0	0	0	0	0	0	0	0	0	0	0	0	0	0	0	0	0	0	0	0	0	0	0	0	0	0	0	0	0	0	0	0	0	0	0	0	0	0	0	0
cdhit_10839	cdhit	Succinyl_CoA_ligase__ADP_forming__beta_chain__EC_6_2_1_5_	Carbohydrates	0	0	0	0	0	0	0	0	0	0	0	0	0	0	0	0	0	0	0	0	0	0	0	0	0	0	0	0	0	0	0	0	0	0	0	0	0	0	0	0	0	0	0	0	0	0
cdhit_10840	cdhit	Sensor_histidine_kinase	Clustering-based subsystems	0	0	0	0	0	0	0	0	0	0	0	0	0	0	0	0	0	0	0	0	0	0	0	0	0	0	0	0	0	0	0	0	0	0	0	0	0	0	0	0	0	0	0	0	0	0
cdhit_10841	cdhit	Ubiquinone_biosynthesis_monooxygenase_UbiB	Experimental Subsystems	0	0	0	0	0	0	0	0	0	0	0	0	0	0	0	0	0	0	0	0	0	0	0	0	0	0	0	0	0	0	0	0	0	0	0	0	0	0	0	0	0	0	0	0	0	0
cdhit_10844	cdhit	FIG01199563__hypothetical_protein	NONE	0	0	0	1	1	0	0	0	0	0	0	0	0	0	0	0	0	1	1	0	0	0	0	0	0	0	0	0	0	0	0	0	0	0	1	0	0	0	1	1	0	0	0	0	0	0
cdhit_10848	cdhit	UNKNOWN	NONE	1	1	1	0	0	1	0	0	1	0	1	1	1	1	1	1	1	1	1	1	1	1	1	0	1	0	1	1	1	1	1	1	1	1	1	1	1	1	1	1	1	0	0	1	1	1
cdhit_1085	cdhit	Peptide_transport_periplasmic_protein_SapA	NONE	1	1	1	1	1	1	1	1	1	1	1	0	1	1	1	1	1	1	1	1	1	1	1	1	1	1	1	1	1	1	1	1	1	1	1	1	1	1	1	1	1	1	1	1	1	1
cdhit_10852	cdhit	tRNA_Ile__lysidine_synthetase	NONE	0	0	0	0	0	0	0	0	0	0	0	0	0	0	0	0	0	0	0	0	0	0	0	0	0	0	0	0	0	0	0	0	0	0	0	0	0	0	0	0	0	0	0	0	0	0
cdhit_10853	cdhit	Multidrug_and_toxin_extrusion__MATE__family_efflux_pump_YdhE_NorM	NONE	0	0	0	0	0	0	0	0	0	0	0	0	0	0	0	0	0	0	0	0	0	0	0	0	0	0	0	0	0	0	0	0	0	0	0	0	0	0	0	0	0	0	0	0	0	0
cdhit_10856	cdhit	Hypoxanthine_guanine_phosphoribosyltransferase__EC_2_4_2_8_	Nucleosides and Nucleotides	0	0	0	0	0	0	0	0	0	0	0	0	0	0	0	0	0	0	0	0	0	0	0	0	0	0	0	0	0	0	0	0	0	0	0	0	0	0	0	0	0	0	0	0	0	0
cdhit_1086	cdhit	1_deoxy_D_xylulose_5_phosphate_reductoisomerase__EC_1_1_1_267_	Clustering-based subsystems	1	1	1	0	0	1	1	0	1	0	1	1	1	1	1	1	1	1	1	1	1	1	1	1	1	1	1	1	1	1	1	1	1	1	1	1	1	1	1	1	1	1	0	1	0	0
cdhit_10860	cdhit	FIG01199767__hypothetical_protein	NONE	1	1	1	0	0	1	0	1	0	0	0	0	0	1	1	0	0	0	1	1	1	1	0	1	1	1	1	1	1	1	1	1	1	1	0	1	1	0	0	0	0	0	1	1	1	1
cdhit_10861	cdhit	Sensory_box_GGDEF_family_protein	NONE	0	0	0	0	0	0	0	0	0	0	0	0	0	0	0	0	0	0	0	0	0	0	0	0	0	0	0	0	0	0	0	0	0	0	0	0	0	0	0	0	0	0	0	0	0	0
cdhit_10868	cdhit	ABC_type_amino_acid_transport_signal_transduction_system	NONE	0	0	0	0	0	0	0	0	0	0	0	0	0	0	0	0	0	0	0	0	0	0	0	0	0	0	0	0	0	0	0	0	0	0	0	0	0	0	0	0	0	0	0	0	0	0
cdhit_10871	cdhit	FIG00919622__hypothetical_protein	NONE	0	0	0	0	0	0	0	0	0	0	0	0	0	0	0	0	0	0	0	0	0	0	0	0	0	0	0	0	0	0	0	0	0	0	0	0	0	0	0	0	0	0	0	0	0	0
cdhit_10876	cdhit	TRAP_type_uncharacterized_transport_system__fused_permease_component	Membrane Transport	0	0	0	0	0	0	0	0	0	0	0	0	0	0	0	0	0	0	0	0	0	0	0	0	0	0	0	0	0	0	0	0	0	0	0	0	0	0	0	0	0	0	0	0	0	0
cdhit_10886	cdhit	Permease_of_the_drug_metabolite_transporter__DMT__superfamily	Experimental Subsystems	0	0	0	0	0	0	0	0	0	0	0	0	0	0	0	0	0	0	0	0	0	0	0	0	0	0	0	0	0	0	0	0	0	0	0	0	0	0	0	0	0	0	0	0	0	0
cdhit_1089	cdhit	Malate_synthase__EC_2_3_3_9_	Carbohydrates	1	1	1	1	1	1	1	1	1	1	1	1	1	1	1	1	1	1	1	1	1	1	1	1	1	1	1	1	1	1	1	1	1	1	1	1	1	1	1	1	1	1	0	1	0	1
cdhit_10892	cdhit	Glycine_dehydrogenase__decarboxylating___glycine_cleavage_system_P_protein___EC_1_4_4_2_	Cofactors, Vitamins, Prosthetic Groups, Pigments	0	0	0	0	0	0	0	0	0	0	0	0	0	0	0	0	0	0	0	0	0	0	0	0	0	0	0	0	0	0	0	0	0	0	0	0	0	0	0	0	0	0	0	0	0	0
cdhit_10893	cdhit	Permease_of_the_drug_metabolite_transporter__DMT__superfamily	Experimental Subsystems	0	0	0	0	0	0	0	0	0	0	0	0	0	0	0	0	0	0	0	0	0	0	0	0	0	0	0	0	0	0	0	0	0	0	0	0	0	0	0	0	0	0	0	0	0	0
cdhit_1090	cdhit	Phosphate_transport_system_permease_protein_PstA__TC_3_A_1_7_1_	Phosphorus Metabolism	1	0	1	1	1	1	1	1	1	1	1	1	1	1	1	1	1	1	1	1	1	1	1	1	1	1	1	1	1	1	1	1	1	1	1	1	1	1	1	1	1	1	0	1	0	1
cdhit_10900	cdhit	Protein_export_membrane_protein_SecD__TC_3_A_5_1_1_	Clustering-based subsystems	0	0	0	0	0	0	0	0	0	0	0	0	0	0	0	0	0	0	0	0	0	0	0	0	0	0	0	0	0	0	0	0	0	0	0	0	0	0	0	0	0	0	0	0	0	0
cdhit_10902	cdhit	FIG01199680__hypothetical_protein	NONE	0	0	0	0	1	0	0	0	0	0	0	0	0	0	0	0	0	0	0	0	0	0	0	0	0	0	0	0	0	0	0	0	0	0	0	0	0	0	0	0	0	0	0	0	0	0
cdhit_10903	cdhit	Molybdenum_cofactor_biosynthesis_protein_MoaC	Cofactors, Vitamins, Prosthetic Groups, Pigments	1	1	1	1	1	1	1	1	1	1	1	1	1	1	1	1	1	1	1	1	1	1	1	1	1	1	1	1	1	1	1	1	1	1	1	1	1	1	1	1	1	1	1	1	1	1
cdhit_10904	cdhit	Uncharacterized_protein_ImpI_VasC	Clustering-based subsystems	0	0	0	0	0	0	0	0	0	0	0	0	0	0	0	0	0	0	0	0	0	0	0	0	0	0	0	0	0	0	0	0	0	0	0	0	0	0	0	0	0	0	0	0	0	0
cdhit_10909	cdhit	Pyruvate_formate_lyase_activating_enzyme__EC_1_97_1_4_	Carbohydrates	0	0	0	0	0	0	0	0	0	0	0	0	0	0	0	0	0	0	0	0	0	0	0	0	0	0	0	0	0	0	0	0	0	0	0	0	0	0	0	0	0	0	0	0	0	0
cdhit_1091	cdhit	Methyl_accepting_chemotaxis_protein__hemolysin_secretion_protein_HylB	Virulence, Disease and Defense	1	1	1	0	1	1	1	1	1	1	1	1	0	0	1	1	0	1	1	1	1	1	1	1	1	1	1	1	1	1	0	1	1	1	1	1	1	1	1	0	1	1	1	1	1	1
cdhit_10910	cdhit	UNKNOWN	NONE	0	0	0	0	0	0	0	0	0	0	0	0	0	0	0	0	0	0	0	0	0	0	0	0	0	0	0	0	0	0	0	0	0	0	0	0	0	0	0	0	0	0	0	0	0	0
cdhit_10911	cdhit	Arginine_ABC_transporter__permease_protein_ArtQ	Amino Acids and Derivatives	0	0	0	0	0	0	0	0	0	0	0	0	0	0	0	0	0	0	0	0	0	0	0	0	0	0	0	0	0	0	0	0	0	0	0	0	0	0	0	0	0	0	0	0	0	0
cdhit_10912	cdhit	LSU_ribosomal_protein_L15p__L27Ae_	Experimental Subsystems	1	1	1	0	0	1	1	1	1	0	1	1	1	1	0	1	1	1	1	1	1	1	1	1	1	0	0	0	0	1	1	1	0	0	1	0	0	1	1	1	1	1	1	1	1	0
cdhit_10913	cdhit	PvcA_protein__related_to_known_isonitrile_synthases	Secondary Metabolism	0	0	0	0	0	0	0	0	0	0	0	0	0	0	0	0	0	0	0	0	0	0	0	0	0	0	0	0	0	0	0	0	0	0	0	0	0	0	0	0	0	0	0	0	0	0
cdhit_10915	cdhit	Phosphoribosylformylglycinamidine_synthase__synthetase_subunit__EC_6_3_5_3____Phosphoribosylformylglycinamidine_synthase__glutamine_amidotransferase_subunit__EC_6_3_5_3_	NONE	0	0	0	0	0	0	0	0	0	0	0	0	0	0	0	0	0	0	0	0	0	0	0	0	0	0	0	0	0	0	0	0	0	0	0	0	0	0	0	0	0	0	0	0	0	0
cdhit_10919	cdhit	Homogentisate_1_2_dioxygenase__EC_1_13_11_5_	Cofactors, Vitamins, Prosthetic Groups, Pigments	0	0	0	0	0	0	0	0	0	0	0	0	0	0	0	0	0	0	0	0	0	0	0	0	0	0	0	0	0	0	0	0	0	0	0	0	0	0	0	0	0	0	0	0	0	0
cdhit_1092	cdhit	trypsin__putative	NONE	0	0	0	1	1	0	0	0	0	0	0	0	0	0	0	0	0	1	0	0	0	0	0	0	0	0	0	0	0	0	0	0	0	0	0	0	0	0	0	0	0	0	0	0	0	0
cdhit_10924	cdhit	RNA_polymerase_associated_protein_RapA__EC_3_6_1___	Clustering-based subsystems	0	0	0	0	0	0	0	0	0	0	0	0	0	0	0	0	0	0	0	0	0	0	0	0	0	0	0	0	0	0	0	0	0	0	0	0	0	0	0	0	0	0	0	0	0	0
cdhit_10927	cdhit	UNKNOWN	NONE	0	0	0	0	0	0	0	0	0	0	0	0	0	0	0	0	0	0	0	0	0	0	0	0	0	0	0	0	0	0	0	0	0	0	0	0	0	0	0	0	0	0	0	0	0	0
cdhit_10929	cdhit	Thioredoxin_2__EC_1_8_1_8_	NONE	0	0	0	0	0	0	0	0	0	0	0	0	0	0	0	0	0	0	0	0	0	0	0	0	0	0	0	0	0	0	0	0	0	0	0	0	0	0	0	0	0	0	0	0	0	0
cdhit_10930	cdhit	Transcriptional_regulator__AsnC_family	NONE	1	1	1	1	1	1	1	1	1	1	1	1	1	1	1	1	1	1	1	1	1	1	1	1	1	1	1	1	1	1	1	1	1	1	1	1	1	1	1	1	1	1	1	1	1	1
cdhit_1094	cdhit	Transcriptional_repressor_protein_TyrR	Amino Acids and Derivatives	1	1	1	0	0	1	1	1	1	1	1	1	1	0	0	1	1	1	1	1	1	1	1	1	1	1	1	1	1	1	1	1	1	1	1	1	1	1	1	1	1	1	1	0	1	1
cdhit_10943	cdhit	Methyl_accepting_chemotaxis_protein	Motility and Chemotaxis	0	0	0	0	0	0	0	0	0	0	0	0	0	0	0	0	0	0	0	0	0	0	0	0	0	0	0	0	0	0	0	0	0	0	0	0	0	0	0	0	0	0	0	0	0	0
cdhit_10944	cdhit	Carbamoyl_phosphate_synthase_large_chain__EC_6_3_5_5_	NONE	0	0	0	0	0	0	0	0	0	0	0	0	0	0	0	0	0	0	0	0	0	0	0	0	0	0	0	0	0	0	0	0	0	0	0	0	0	0	0	0	0	0	0	0	0	0
cdhit_10947	cdhit	Glycosidase	NONE	0	0	0	0	0	0	0	0	0	0	0	0	0	0	0	0	0	0	1	0	0	0	1	0	0	0	0	0	0	0	0	0	0	0	1	0	0	0	1	0	1	1	0	0	0	0
cdhit_10948	cdhit	ATP_dependent_RNA_helicase_VC1407	RNA Metabolism	0	0	0	0	0	0	0	0	0	0	0	0	0	0	0	0	0	0	0	0	0	0	0	0	0	0	0	0	0	0	0	0	0	0	0	0	0	0	0	0	0	0	0	0	0	0
cdhit_1095	cdhit	diguanylate_cyclase_phosphodiesterase__GGDEF___EAL_domains__with_PAS_PAC_sensor_s_	Stress Response	1	1	1	1	1	1	0	1	1	1	1	1	1	1	1	1	1	1	0	1	1	1	1	1	1	1	1	1	1	1	1	1	1	1	1	1	1	1	1	1	1	1	1	1	1	1
cdhit_10951	cdhit	Predicted_signal_transduction_protein	Virulence, Disease and Defense	0	0	0	0	0	0	0	0	0	0	0	0	0	0	0	0	0	0	0	0	0	0	0	0	0	0	0	0	0	0	0	0	0	0	0	0	0	0	0	0	0	0	0	0	0	0
cdhit_10952	cdhit	VgrG_protein	Clustering-based subsystems	0	0	0	0	0	0	0	0	0	0	0	0	0	0	0	0	0	0	0	0	0	0	0	0	0	0	0	0	0	0	0	0	0	0	0	0	0	0	0	0	0	0	0	0	0	0
cdhit_10953	cdhit	UNKNOWN	NONE	0	0	0	0	0	0	0	0	0	0	0	0	0	0	0	0	0	0	0	0	0	0	0	0	0	0	0	0	0	0	0	0	0	0	0	0	0	0	0	0	0	0	0	0	0	0
cdhit_10955	cdhit	Chitobiose_phosphorylase__EC_2_4_1___	Carbohydrates	0	0	0	0	0	0	0	0	0	0	0	0	0	0	0	0	0	0	0	0	0	0	0	0	0	0	0	0	0	0	0	0	0	0	0	0	0	0	0	0	0	0	0	0	0	0
cdhit_10956	cdhit	YcfF_hinT_protein__a_purine_nucleoside_phosphoramidase	Clustering-based subsystems	1	1	1	0	1	1	1	0	1	1	1	1	1	1	1	1	1	1	1	1	1	1	1	1	1	1	1	1	1	1	1	1	1	1	1	1	1	1	1	1	1	1	1	1	1	1
cdhit_10958	cdhit	Adenosylcobinamide_phosphate_synthase	Cofactors, Vitamins, Prosthetic Groups, Pigments	0	0	0	0	0	0	0	0	0	0	0	0	0	0	0	0	0	0	0	0	0	0	0	0	0	0	0	0	0	0	0	0	0	0	0	0	0	0	0	0	0	0	0	0	0	0
cdhit_10960	cdhit	FIG01207036__hypothetical_protein	NONE	0	0	1	0	0	0	0	0	0	0	0	0	0	0	0	0	0	0	0	0	0	0	0	0	0	0	0	0	0	0	0	0	0	0	0	0	0	0	0	0	0	0	0	0	0	0
cdhit_10961	cdhit	tRNA_S_4_U_4_thiouridine_synthase__former_ThiI____Rhodanese_like_domain_required_for_thiamine_synthesis	NONE	0	0	0	0	0	0	0	0	0	0	0	0	0	0	0	0	0	0	0	0	0	0	0	0	0	0	0	0	0	0	0	0	0	0	0	0	0	0	0	0	0	0	0	0	0	0
cdhit_10962	cdhit	Sodium_glycine_symporter_GlyP	Amino Acids and Derivatives	0	0	0	0	0	0	0	0	0	0	0	0	0	0	0	0	0	0	0	0	0	0	0	0	0	0	0	0	0	0	0	0	0	0	0	0	0	0	0	0	0	0	0	0	0	0
cdhit_10963	cdhit	2_keto_3_deoxy_D_arabino_heptulosonate_7_phosphate_synthase_I_alpha__EC_2_5_1_54_	Amino Acids and Derivatives	0	0	0	0	0	0	0	0	0	0	0	0	0	0	0	0	0	0	0	0	0	0	0	0	0	0	0	0	0	0	0	0	0	0	0	0	0	0	0	0	0	0	0	0	0	0
cdhit_10964	cdhit	FIG01200173__hypothetical_protein	NONE	0	0	0	0	0	0	0	0	0	0	0	0	0	0	0	0	0	0	0	0	0	0	0	0	0	0	0	0	0	0	0	0	0	0	0	0	0	0	0	0	0	0	0	0	0	0
cdhit_10966	cdhit	Organic_hydroperoxide_resistance_transcriptional_regulator	Stress Response	1	1	1	1	1	1	1	1	1	1	0	1	1	1	1	1	0	1	1	1	1	1	1	1	1	1	1	0	1	1	1	1	1	1	1	1	1	1	1	0	1	1	1	1	1	1
cdhit_10968	cdhit	Cell_division_protein_FtsI__Peptidoglycan_synthetase___EC_2_4_1_129_	Clustering-based subsystems	0	0	0	0	0	0	0	0	0	0	0	0	0	0	0	0	0	0	0	0	0	0	0	0	0	0	0	0	0	0	0	0	0	0	0	0	0	0	0	0	0	0	0	0	0	0
cdhit_1097	cdhit	High_affinity_choline_uptake_protein_BetT	Experimental Subsystems	1	1	1	0	0	1	1	1	1	1	1	0	1	0	0	1	1	1	1	1	1	1	1	1	1	1	1	1	1	1	1	1	1	1	1	1	1	1	1	1	1	1	1	1	1	1
cdhit_10971	cdhit	Putative_TonB_dependent_heme_receptor_HasR	Iron acquisition and metabolism	0	0	0	0	0	0	0	0	0	0	0	0	0	0	0	0	0	0	0	0	0	0	0	0	0	0	0	0	0	0	0	0	0	0	0	0	0	0	0	0	0	0	0	0	0	0
cdhit_10973	cdhit	UNKNOWN	NONE	0	0	0	0	0	0	0	0	0	0	0	0	0	0	0	0	0	0	0	0	0	0	0	0	0	0	0	0	0	0	0	0	0	0	0	0	0	0	0	0	0	0	0	0	0	0
cdhit_10975	cdhit	Succinate_semialdehyde_dehydrogenase__NADP____EC_1_2_1_16_	Experimental Subsystems	0	0	0	0	0	0	0	0	0	0	0	0	0	0	0	0	0	0	0	0	0	0	0	0	0	0	0	0	0	0	0	0	0	0	0	0	0	0	0	0	0	0	0	0	0	0
cdhit_10976	cdhit	Chitin_catabolic_cascade_sensor_histidine_kinase_ChiS	Carbohydrates	0	0	0	0	0	0	0	0	0	0	0	0	0	0	0	0	0	0	0	0	0	0	0	0	0	0	0	0	0	0	0	0	0	0	0	0	0	0	0	0	0	0	0	0	0	0
cdhit_1098	cdhit	Methyl_accepting_chemotaxis_protein	Motility and Chemotaxis	1	1	1	0	0	1	0	1	1	0	0	1	1	0	1	1	1	1	1	1	1	1	1	1	1	1	1	1	1	1	1	1	1	1	1	1	1	1	1	1	1	1	1	1	1	1
cdhit_10983	cdhit	Heat_shock_protein_HslJ	NONE	1	1	1	0	1	1	1	1	1	0	1	0	0	0	1	1	1	1	1	1	1	1	1	1	1	1	1	1	1	1	1	1	1	1	1	1	1	1	1	1	1	1	1	1	1	1
cdhit_10984	cdhit	UNKNOWN	NONE	0	0	0	0	0	0	0	0	0	0	0	0	0	0	0	0	0	0	0	0	0	0	0	0	0	0	0	0	0	0	0	0	0	0	0	0	0	0	0	0	0	0	0	0	0	0
cdhit_10986	cdhit	5_methyltetrahydrofolate__homocysteine_methyltransferase__EC_2_1_1_13_	Respiration	0	0	0	0	0	0	0	0	0	0	0	0	0	0	0	0	0	0	0	0	0	0	0	0	0	0	0	0	0	0	0	0	0	0	0	0	0	0	0	0	0	0	0	0	0	0
cdhit_10987	cdhit	FIG005080__Possible_exported_protein	Clustering-based subsystems	0	0	0	0	0	0	0	0	0	0	0	0	0	0	0	0	0	0	0	0	0	0	0	0	0	0	0	0	0	0	0	0	0	0	0	0	0	0	0	0	0	0	0	0	0	0
cdhit_10988	cdhit	membrane_protein	NONE	1	1	1	1	0	1	1	1	1	1	0	1	1	1	1	1	0	1	1	1	1	1	1	1	1	1	1	0	1	1	1	1	1	1	1	1	1	1	1	0	1	1	1	1	1	1
cdhit_10994	cdhit	Chemotaxis_protein_CheX	Motility and Chemotaxis	1	1	1	0	1	0	1	0	0	1	0	0	1	0	1	1	1	1	1	1	1	1	1	1	1	1	1	1	1	1	1	1	1	0	1	1	1	1	1	1	0	0	1	1	1	1
cdhit_10995	cdhit	Acetolactate_synthase_large_subunit__EC_2_2_1_6_	Amino Acids and Derivatives	0	0	0	0	0	0	0	0	0	0	0	0	0	0	0	0	0	0	0	0	0	0	0	0	0	0	0	0	0	0	0	0	0	0	0	0	0	0	0	0	0	0	0	0	0	0
cdhit_11006	cdhit	L_D_transpeptidase_YcbB	Cell Wall and Capsule	0	0	0	0	0	0	0	0	0	0	0	0	0	0	0	0	0	0	0	0	0	0	0	0	0	0	0	0	0	0	0	0	0	0	0	0	0	0	0	0	0	0	0	0	0	0
cdhit_11007	cdhit	Permease_of_the_drug_metabolite_transporter__DMT__superfamily	Experimental Subsystems	0	0	0	0	0	0	0	0	0	0	0	0	0	0	0	0	0	0	0	0	0	0	0	0	0	0	0	0	0	0	0	0	0	0	0	0	0	0	0	0	0	0	0	0	0	0
cdhit_11008	cdhit	Oxaloacetate_decarboxylase_alpha_chain__EC_4_1_1_3_	Amino Acids and Derivatives	0	0	0	0	0	0	0	0	0	0	0	0	0	0	0	0	0	0	0	0	0	0	0	0	0	0	0	0	0	0	0	0	0	0	0	0	0	0	0	0	0	0	0	0	0	0
cdhit_11009	cdhit	C4_type_zinc_finger_protein__DksA_TraR_family	Clustering-based subsystems	0	0	0	0	0	0	0	0	0	0	0	0	0	0	0	0	0	0	0	0	0	0	0	0	0	0	0	0	0	0	0	0	0	0	0	0	0	0	0	0	0	0	0	0	0	0
cdhit_11011	cdhit	Chaperone_protein_DnaJ	Stress Response	0	0	0	0	0	0	0	0	0	0	0	0	0	0	0	0	0	0	0	0	0	0	0	0	0	0	0	0	0	0	0	0	0	0	0	0	0	0	0	0	0	0	0	0	0	0
cdhit_11012	cdhit	Transcriptional_regulator_near_Vibriobactin_biosynthetic_gene_custer	Iron acquisition and metabolism	0	0	0	0	0	0	0	0	0	0	0	0	0	0	0	0	0	0	0	0	0	0	0	0	0	0	0	0	0	0	0	0	0	0	0	0	0	0	0	0	0	0	0	0	0	0
cdhit_11013	cdhit	2_octaprenyl_3_methyl_6_methoxy_1_4_benzoquinol_hydroxylase__EC_1_14_13___	Experimental Subsystems	0	0	0	0	0	0	0	0	0	0	0	0	0	0	0	0	0	0	0	0	0	0	0	0	0	0	0	0	0	0	0	0	0	0	0	0	0	0	0	0	0	0	0	0	0	0
cdhit_11015	cdhit	Radical_SAM_family_protein_HutW__similar_to_coproporphyrinogen_III_oxidase__oxygen_independent__associated_with_heme_uptake	NONE	0	0	0	0	0	0	0	0	0	0	0	0	0	0	0	0	0	0	0	0	0	0	0	0	0	0	0	0	0	0	0	0	0	0	0	0	0	0	0	0	0	0	0	0	0	0
cdhit_11019	cdhit	hypothetical_protein	NONE	0	0	0	0	1	0	1	0	0	0	0	0	0	0	0	0	1	0	0	0	0	0	1	0	0	0	0	0	0	0	0	0	0	0	0	0	0	1	0	0	0	0	0	0	0	0
cdhit_11020	cdhit	Isopentenyl_diphosphate_delta_isomerase__EC_5_3_3_2_	Fatty Acids, Lipids, and Isoprenoids	0	0	0	0	0	0	0	0	0	0	0	0	0	0	0	0	0	0	0	0	0	0	0	0	0	0	0	0	0	0	0	0	0	0	0	0	0	0	0	0	0	0	0	0	0	0
cdhit_11022	cdhit	Tetraacyldisaccharide_4__kinase__EC_2_7_1_130_	Cell Wall and Capsule	0	0	0	0	0	0	0	0	0	0	0	0	0	0	0	0	0	0	0	0	0	0	0	0	0	0	0	0	0	0	0	0	0	0	0	0	0	0	0	0	0	0	0	0	0	0
cdhit_11024	cdhit	Membrane_carboxypeptidase__penicillin_binding_protein_	NONE	0	0	0	0	0	0	0	0	0	0	0	0	0	0	0	0	0	0	0	0	0	0	0	0	0	0	0	0	0	0	0	0	0	0	0	0	0	0	0	0	0	0	0	0	0	0
cdhit_11027	cdhit	Butyryl_CoA_dehydrogenase__EC_1_3_99_2_	Respiration	0	0	0	0	0	0	0	0	0	0	0	0	0	0	0	0	0	0	0	0	0	0	0	0	0	0	0	0	0	0	0	0	0	0	0	0	0	0	0	0	0	0	0	0	0	0
cdhit_11028	cdhit	Periplasmic_nitrate_reductase_precursor__EC_1_7_99_4_	Nitrogen Metabolism	0	0	0	0	0	0	0	0	0	0	0	0	0	0	0	0	0	0	0	0	0	0	0	0	0	0	0	0	0	0	0	0	0	0	0	0	0	0	0	0	0	0	0	0	0	0
cdhit_1103	cdhit	Transposon_Tn7_transposition_protein_tnsC	NONE	0	0	0	0	0	0	0	0	0	0	0	0	0	0	0	0	0	0	0	0	0	0	0	0	0	0	0	0	0	0	0	0	0	0	0	0	0	0	0	1	1	0	0	0	0	0
cdhit_11030	cdhit	MSHA_pilin_protein_MshD	Membrane Transport	0	0	0	0	0	0	0	0	0	0	0	0	0	0	0	0	0	0	0	0	0	0	0	0	0	0	0	0	0	0	0	0	0	0	0	0	0	0	0	0	0	0	0	0	0	0
cdhit_11035	cdhit	ADP_heptose__lipooligosaccharide_heptosyltransferase_II__EC_2_4_1___	Cell Wall and Capsule	0	0	0	0	0	0	0	0	0	0	0	0	0	0	0	0	0	0	0	0	0	0	0	0	0	0	0	0	0	0	0	0	0	0	0	0	0	0	0	0	0	0	0	0	0	0
cdhit_11038	cdhit	Gamma_glutamyltranspeptidase__EC_2_3_2_2_	Experimental Subsystems	0	0	0	0	0	0	0	0	0	0	0	0	0	0	0	0	0	0	0	0	0	0	0	0	0	0	0	0	0	0	0	0	0	0	0	0	0	0	0	0	0	0	0	0	0	0
cdhit_11048	cdhit	2_Keto_3_deoxy_D_manno_octulosonate_8_phosphate_synthase__EC_2_5_1_55_	Amino Acids and Derivatives	0	0	0	0	0	0	0	0	0	0	0	0	0	0	0	0	0	0	0	0	0	0	0	0	0	0	0	0	0	0	0	0	0	0	0	0	0	0	0	0	0	0	0	0	0	0
cdhit_11049	cdhit	Redox_sensitive_transcriptional_activator_SoxR	Stress Response	1	1	1	0	0	1	1	1	1	1	1	1	1	1	0	1	0	1	1	1	1	1	1	1	1	1	1	0	1	1	0	1	1	1	1	1	1	1	1	0	1	1	1	1	1	1
cdhit_1105	cdhit	Heat_shock_protein_60_family_chaperone_GroEL	Protein Metabolism	1	1	1	1	1	1	1	1	1	1	1	1	1	1	1	1	1	1	1	1	1	1	1	1	1	0	0	0	0	1	1	1	0	0	1	0	0	1	1	1	1	1	1	1	1	0
cdhit_11051	cdhit	FIG00920623__hypothetical_protein	NONE	0	0	0	0	0	0	0	0	0	0	0	0	0	0	0	0	0	0	0	0	0	0	0	0	0	0	0	0	0	0	0	0	0	0	0	0	0	0	0	0	0	0	0	0	0	0
cdhit_11052	cdhit	AsmA_protein	Experimental Subsystems	0	0	0	0	0	0	0	0	0	0	0	0	0	0	0	0	0	0	0	0	0	0	0	0	0	0	0	0	0	0	0	0	0	0	0	0	0	0	0	0	0	0	0	0	0	0
cdhit_11054	cdhit	Signal_transduction_histidine_kinase_CheA__EC_2_7_3___	Regulation and Cell signaling	0	0	0	0	0	0	0	0	0	0	0	0	0	0	0	0	0	0	0	0	0	0	0	0	0	0	0	0	0	0	0	0	0	0	0	0	0	0	0	0	0	0	0	0	0	0
cdhit_11056	cdhit	FIG01201718__hypothetical_protein	NONE	0	0	1	0	0	0	0	0	0	1	0	0	0	0	0	0	0	0	0	0	0	0	0	0	0	0	0	0	0	0	0	0	0	0	0	0	0	0	0	0	0	0	0	0	0	0
cdhit_11057	cdhit	UNKNOWN	NONE	0	0	0	0	0	0	0	0	0	0	0	0	0	0	0	0	0	0	0	0	0	0	0	0	0	0	0	0	0	0	0	0	0	0	0	0	0	0	0	0	0	0	0	0	0	0
cdhit_11058	cdhit	FIG01201906__hypothetical_protein	NONE	0	0	0	0	0	0	0	0	0	0	0	0	0	0	0	0	0	0	0	0	0	0	0	0	0	0	0	0	0	0	0	0	0	0	0	0	0	0	0	0	0	0	0	0	0	0
cdhit_11059	cdhit	Putative_oxidoreductase_YeaE__aldo_keto_reductase_family	Carbohydrates	0	0	0	0	0	0	0	0	0	0	0	0	0	0	0	0	0	0	0	0	0	0	0	0	0	0	0	0	0	0	0	0	0	0	0	0	0	0	0	0	0	0	0	0	0	0
cdhit_1106	cdhit	Inner_membrane_protein_translocase_component_YidC__long_form	Clustering-based subsystems	1	1	1	0	1	1	1	1	1	1	1	1	0	0	1	1	0	1	1	1	1	0	1	1	1	0	1	1	1	1	1	1	1	1	1	1	1	1	0	1	1	1	1	1	1	1
cdhit_11062	cdhit	Na__H__antiporter	Miscellaneous	0	0	0	0	0	0	0	0	0	0	0	0	0	0	0	0	0	0	0	0	0	0	0	0	0	0	0	0	0	0	0	0	0	0	0	0	0	0	0	0	0	0	0	0	0	0
cdhit_11065	cdhit	FIG01204112__hypothetical_protein	NONE	0	0	0	0	0	0	0	0	0	0	0	0	0	0	0	0	0	0	0	0	0	0	0	0	0	0	0	0	0	0	0	0	0	0	0	0	0	0	0	0	0	0	0	0	0	0
cdhit_11068	cdhit	FIG002842__hypothetical_protein	Membrane Transport	0	0	0	0	0	0	0	0	0	0	0	0	0	0	0	0	0	0	0	0	0	0	0	0	0	0	0	0	0	0	0	0	0	0	0	0	0	0	0	0	0	0	0	0	0	0
cdhit_11069	cdhit	Ribosomal_large_subunit_pseudouridine_synthase_B__EC_4_2_1_70_	RNA Metabolism	0	0	0	0	0	0	0	0	0	0	0	0	0	0	0	0	0	0	0	0	0	0	0	0	0	0	0	0	0	0	0	0	0	0	0	0	0	0	0	0	0	0	0	0	0	0
cdhit_1107	cdhit	Methyl_accepting_chemotaxis_protein	Motility and Chemotaxis	0	0	0	0	0	0	0	0	0	0	0	0	0	0	0	0	0	0	0	0	0	0	0	0	0	0	0	0	0	0	0	0	0	0	0	0	0	0	0	0	0	0	0	0	0	0
cdhit_11071	cdhit	FIG01200222__hypothetical_protein	NONE	0	0	0	0	0	0	0	0	0	0	0	0	0	0	0	0	0	0	0	0	0	0	0	0	0	0	0	0	0	0	0	0	0	0	0	0	0	0	0	0	0	0	0	0	0	0
cdhit_11073	cdhit	Lipoprotein__ToxR_activated_gene__TagA	Phages, Prophages, Transposable elements, Plasmids	0	0	0	0	0	0	0	0	0	0	0	0	0	0	0	0	0	0	0	0	0	0	0	0	0	0	0	0	0	0	0	0	0	0	0	0	0	0	0	0	0	0	0	0	0	0
cdhit_11074	cdhit	D_amino_acid_dehydrogenase_small_subunit__EC_1_4_99_1_	Amino Acids and Derivatives	0	0	0	0	0	0	0	0	0	0	0	0	0	0	0	0	0	0	0	0	0	0	0	0	0	0	0	0	0	0	0	0	0	0	0	0	0	0	0	0	0	0	0	0	0	0
cdhit_11075	cdhit	FIG032766__hypothetical_protein	Clustering-based subsystems	1	0	1	0	0	1	0	1	0	0	1	0	0	1	1	0	0	0	0	0	0	0	0	0	0	0	0	1	0	0	0	0	0	0	0	0	0	0	0	0	0	0	0	0	0	0
cdhit_11077	cdhit	Spermidine_Putrescine_ABC_transporter_permease_component_PotB__TC_3_A_1_11_1_	Amino Acids and Derivatives	0	0	0	0	0	0	0	0	0	0	0	0	0	0	0	0	0	0	0	0	0	0	0	0	0	0	0	0	0	0	0	0	0	0	0	0	0	0	0	0	0	0	0	0	0	0
cdhit_11079	cdhit	Cell_division_inhibitor	Experimental Subsystems	1	1	1	1	1	1	1	1	1	0	0	1	0	1	1	1	1	1	1	1	1	1	1	1	1	1	1	1	1	1	1	1	1	1	1	1	1	1	1	1	1	1	1	1	1	1
cdhit_1108	cdhit	DNA_primase_helicase	NONE	0	0	0	0	0	0	0	0	0	0	0	0	0	0	0	0	0	0	0	0	0	0	0	0	0	0	0	1	0	0	0	0	0	0	0	0	0	0	0	0	0	0	0	0	0	0
cdhit_11082	cdhit	Chemotaxis_protein_CheV__EC_2_7_3___	Motility and Chemotaxis	0	0	0	0	0	0	0	0	0	0	0	0	0	0	0	0	0	0	0	0	0	0	0	0	0	0	0	0	0	0	0	0	0	0	0	0	0	0	0	0	0	0	0	0	0	0
cdhit_11084	cdhit	Glutaredoxin	Stress Response	0	0	0	0	0	0	0	0	0	0	0	0	0	0	0	0	0	0	0	0	0	0	0	0	0	0	0	0	0	0	0	0	0	0	0	0	0	0	0	0	0	0	0	0	0	0
cdhit_11086	cdhit	Glutathione_regulated_potassium_efflux_system_protein_KefB	Potassium metabolism	0	0	0	0	0	0	0	0	0	0	0	0	0	0	0	0	0	0	0	0	0	0	0	0	0	0	0	0	0	0	0	0	0	0	0	0	0	0	0	0	0	0	0	0	0	0
cdhit_11087	cdhit	ABC_transporter__periplasmic_spermidine_putrescine_binding_protein_PotD__TC_3_A_1_11_1_	Amino Acids and Derivatives	0	0	0	0	0	0	0	0	0	0	0	0	0	0	0	0	0	0	0	0	0	0	0	0	0	0	0	0	0	0	0	0	0	0	0	0	0	0	0	0	0	0	0	0	0	0
cdhit_11088	cdhit	UNKNOWN	NONE	1	0	1	0	0	1	0	0	0	0	1	0	0	1	1	1	0	0	0	1	1	1	0	0	1	0	0	0	0	0	1	1	1	1	0	1	0	0	0	0	0	0	1	0	1	0
cdhit_11089	cdhit	UNKNOWN	NONE	0	0	0	0	0	0	0	0	0	0	0	0	0	0	0	0	0	0	0	0	0	0	0	0	0	0	0	0	0	0	0	0	0	0	0	0	0	0	0	0	0	0	0	0	0	0
cdhit_1109	cdhit	Pyruvate_kinase__EC_2_7_1_40_	Carbohydrates	1	1	1	0	1	1	1	1	1	1	1	1	1	1	1	1	1	1	1	1	1	1	1	1	1	1	1	1	1	1	1	1	1	1	1	1	1	1	1	1	1	1	1	1	1	1
cdhit_11091	cdhit	Hypothetical_protein_VpsQ	Cell Wall and Capsule	0	0	0	0	0	0	0	0	0	0	0	0	0	0	0	0	0	0	0	0	0	0	0	0	0	0	0	0	0	0	0	0	0	0	0	0	0	0	0	0	0	0	0	0	0	0
cdhit_11095	cdhit	lipopolysaccharide_biosynthesis_protein__putative	Cell Wall and Capsule	0	0	0	0	0	0	0	0	0	0	0	0	0	0	0	0	0	0	0	0	0	0	0	0	0	0	0	0	0	0	0	0	0	0	0	0	0	0	0	0	0	0	0	0	0	0
cdhit_111	cdhit	putative_type_II_restriction_enzyme_methylase_subunit	NONE	0	0	0	0	0	0	0	0	0	0	0	0	0	0	1	0	0	0	0	0	1	0	0	0	0	0	0	0	0	0	0	0	0	0	0	0	0	0	0	0	0	0	0	0	0	0
cdhit_1110	cdhit	UDP_N_acetylmuramate__alanine_ligase__EC_6_3_2_8_	Clustering-based subsystems	1	1	1	1	0	1	1	1	1	1	1	1	1	1	1	1	1	1	1	1	1	1	1	1	0	1	1	1	1	0	1	0	1	1	1	1	1	1	1	1	1	1	1	1	1	1
cdhit_11102	cdhit	ATP_synthase_beta_chain__EC_3_6_3_14_	Respiration	0	0	0	0	0	0	0	0	0	0	0	0	0	0	0	0	0	0	0	0	0	0	0	0	0	0	0	0	0	0	0	0	0	0	0	0	0	0	0	0	0	0	0	0	0	0
cdhit_11103	cdhit	FIG00920769__hypothetical_protein	NONE	0	0	0	0	0	0	0	0	0	0	0	0	0	0	0	0	0	0	0	0	0	0	0	0	0	0	0	0	0	0	0	0	0	0	0	0	0	0	0	0	0	0	0	0	0	0
cdhit_11104	cdhit	VgrG_3_protein	Membrane Transport	0	0	0	0	0	0	0	0	0	0	0	0	0	0	0	0	0	0	0	0	0	0	0	0	0	0	0	0	0	0	0	0	0	0	0	0	0	0	0	0	0	0	0	0	0	0
cdhit_11110	cdhit	FIG01203550__hypothetical_protein	NONE	1	0	1	0	0	0	0	0	0	0	0	0	0	0	0	1	0	0	0	0	1	0	0	0	0	0	0	0	0	0	0	1	0	0	0	0	0	0	0	0	0	0	0	0	0	0
cdhit_11114	cdhit	UNKNOWN	NONE	0	0	0	0	0	0	0	0	0	0	0	0	0	0	0	0	0	0	0	0	0	0	0	0	0	0	0	0	0	0	0	0	0	0	0	0	0	0	0	0	0	0	0	0	0	0
cdhit_11115	cdhit	Protein_of_unknown_function_YceH	Miscellaneous	0	0	0	0	0	0	0	0	0	0	0	0	0	0	0	0	0	0	0	0	0	0	0	0	0	0	0	0	0	0	0	0	0	0	0	0	0	0	0	0	0	0	0	0	0	0
cdhit_1112	cdhit	Sensor_protein_torS__EC_2_7_3___	Respiration	1	1	1	1	0	1	0	1	1	0	1	1	1	0	1	1	0	1	1	1	1	1	1	1	1	1	1	1	1	1	0	1	1	1	1	1	1	1	1	0	1	1	1	1	1	1
cdhit_11121	cdhit	FIG01199731__hypothetical_protein	NONE	0	0	0	0	0	0	0	0	0	0	0	0	0	0	0	0	0	0	0	0	0	0	0	0	0	0	0	0	0	0	0	0	0	0	0	0	0	0	0	0	0	0	0	0	0	0
cdhit_11122	cdhit	Extracellular_deoxyribonuclease_Dns__EC_3_1_21___	DNA Metabolism	0	0	0	0	0	0	0	0	0	0	0	0	0	0	0	0	0	0	0	0	0	0	0	0	0	0	0	0	0	0	0	0	0	0	0	0	0	0	0	0	0	0	0	0	0	0
cdhit_11123	cdhit	Gluconate_utilization_system_Gnt_I_transcriptional_repressor	Experimental Subsystems	0	0	0	0	0	0	0	0	0	0	0	0	0	0	0	0	0	0	0	0	0	0	0	0	0	0	0	0	0	0	0	0	0	0	0	0	0	0	0	0	0	0	0	0	0	0
cdhit_11129	cdhit	Methyl_accepting_chemotaxis_protein_I__serine_chemoreceptor_protein_	Motility and Chemotaxis	0	0	0	0	0	0	0	0	0	0	0	0	0	0	0	0	0	0	0	0	0	0	0	0	0	0	0	0	0	0	0	0	0	0	0	0	0	0	0	0	0	0	0	0	0	0
cdhit_1113	cdhit	FIG01201816__hypothetical_protein	NONE	0	1	1	0	0	0	1	0	0	1	0	0	0	0	1	0	0	0	0	0	1	1	0	0	0	0	0	1	0	0	0	0	0	0	0	0	0	1	0	1	0	0	0	0	0	0
cdhit_11131	cdhit	_GlcNAc_2_ABC_transporter__ATP_binding_component_2	Carbohydrates	0	0	0	0	0	0	0	0	0	0	0	0	0	0	0	0	0	0	0	0	0	0	0	0	0	0	0	0	0	0	0	0	0	0	0	0	0	0	0	0	0	0	0	0	0	0
cdhit_11134	cdhit	FIG01199770__hypothetical_protein	NONE	0	0	0	0	0	0	0	0	0	0	0	0	0	0	0	0	0	0	0	0	0	0	0	0	0	0	0	0	0	0	0	0	0	0	0	0	0	0	0	0	0	0	0	0	0	0
cdhit_11135	cdhit	Inactive_homolog_of_metal_dependent_proteases__putative_molecular_chaperone	NONE	0	0	0	0	0	0	0	0	0	0	0	0	0	0	0	0	0	0	0	0	0	0	0	0	0	0	0	0	0	0	0	0	0	0	0	0	0	0	0	0	0	0	0	0	0	0
cdhit_11139	cdhit	2_oxoglutarate_dehydrogenase_E1_component__EC_1_2_4_2_	Carbohydrates	0	0	0	0	0	0	0	0	0	0	0	0	0	0	0	0	0	0	0	0	0	0	0	0	0	0	0	0	0	0	0	0	0	0	0	0	0	0	0	0	0	0	0	0	0	0
cdhit_1114	cdhit	Oligopeptide_transport_ATP_binding_protein_OppD__TC_3_A_1_5_1_	Membrane Transport	1	1	1	0	0	1	1	1	1	1	1	1	1	1	1	1	0	1	1	1	1	1	1	1	1	1	1	0	1	1	1	1	1	1	1	1	1	1	1	0	1	1	1	1	1	1
cdhit_11141	cdhit	Regulatory_protein_RecX	DNA Metabolism	0	0	0	0	0	0	1	0	1	0	0	0	0	0	1	0	1	1	1	0	0	0	0	0	0	0	0	0	0	0	0	0	0	0	1	0	0	0	0	1	0	1	0	0	0	0
cdhit_11144	cdhit	UNKNOWN	NONE	1	1	1	1	1	1	1	1	0	0	0	1	0	1	1	0	1	0	1	1	1	1	1	1	1	1	1	1	1	1	1	1	1	1	1	1	1	1	1	1	0	0	1	1	1	1
cdhit_11148	cdhit	Chemotactic_transducer_related_protein	Motility and Chemotaxis	0	0	0	0	0	0	0	0	0	0	0	0	0	0	0	0	0	0	0	0	0	0	0	0	0	0	0	0	0	0	0	0	0	0	0	0	0	0	0	0	0	0	0	0	0	0
cdhit_11150	cdhit	FIG01200138__hypothetical_protein	NONE	0	0	0	0	0	0	0	0	0	0	0	0	0	0	0	0	0	0	0	0	0	0	0	0	0	0	0	0	0	0	0	0	0	0	0	0	0	0	0	0	0	0	0	0	0	0
cdhit_11151	cdhit	Pyruvate_flavodoxin_oxidoreductase__EC_1_2_7___	Carbohydrates	0	0	0	0	0	0	0	0	0	0	0	0	0	0	0	0	0	0	0	0	0	0	0	0	0	0	0	0	0	0	0	0	0	0	0	0	0	0	0	0	0	0	0	0	0	0
cdhit_11153	cdhit	Lipoprotein_releasing_system_ATP_binding_protein_LolD	Cell Wall and Capsule	0	0	0	0	0	0	0	0	0	0	0	0	0	0	0	0	0	0	0	0	0	0	0	0	0	0	0	0	0	0	0	0	0	0	0	0	0	0	0	0	0	0	0	0	0	0
cdhit_11155	cdhit	DNA_mismatch_repair_protein_MutS	DNA Metabolism	0	0	0	0	0	0	0	0	0	0	0	0	0	0	0	0	0	0	0	0	0	0	0	0	0	0	0	0	0	0	0	0	0	0	0	0	0	0	0	0	0	0	0	0	0	0
cdhit_11157	cdhit	TRAP_transporter_solute_receptor__unknown_substrate_6	Experimental Subsystems	0	0	0	0	0	0	0	0	0	0	0	0	0	0	0	0	0	0	0	0	0	0	0	0	0	0	0	0	0	0	0	0	0	0	0	0	0	0	0	0	0	0	0	0	0	0
cdhit_11162	cdhit	Phosphoenolpyruvate_carboxykinase__ATP___EC_4_1_1_49_	Clustering-based subsystems	0	0	0	0	0	0	0	0	0	0	0	0	0	0	0	0	0	0	0	0	0	0	0	0	0	0	0	0	0	0	0	0	0	0	0	0	0	0	0	0	0	0	0	0	0	0
cdhit_11165	cdhit	Protein_of_unknown_function_DUF484	Clustering-based subsystems	0	0	0	0	0	0	0	0	0	0	0	0	0	0	0	0	0	0	0	0	0	0	0	0	0	0	0	0	0	0	0	0	0	0	0	0	0	0	0	0	0	0	0	0	0	0
cdhit_11168	cdhit	H_REV_107_related_protein	NONE	1	0	0	0	0	0	0	0	0	0	0	0	0	0	0	0	0	0	0	1	1	1	0	0	0	0	0	1	0	0	0	0	1	1	0	0	0	0	0	0	0	0	1	0	1	1
cdhit_11172	cdhit	Exodeoxyribonuclease_V_beta_chain__EC_3_1_11_5_	DNA Metabolism	0	0	0	0	0	0	0	0	0	0	0	0	0	0	0	0	0	0	0	0	0	0	0	0	0	0	0	0	0	0	0	0	0	0	0	0	0	0	0	0	0	0	0	0	0	0
cdhit_11178	cdhit	Copper_sensing_two_component_system_response_regulator_CpxR	Regulation and Cell signaling	0	0	0	0	0	0	0	0	0	0	0	0	0	0	0	0	0	0	0	0	0	0	0	0	0	0	0	0	0	0	0	0	0	0	0	0	0	0	0	0	0	0	0	0	0	0
cdhit_1118	cdhit	Membrane_bound_lytic_murein_transglycosylase_D_precursor__EC_3_2_1___	Clustering-based subsystems	1	1	1	1	1	1	1	1	1	0	1	1	1	1	1	1	1	1	1	1	1	1	1	1	1	1	1	1	1	1	1	1	1	1	1	1	1	1	1	1	1	1	0	1	0	0
cdhit_11180	cdhit	N_acetylglucosamine_regulated_methyl_accepting_chemotaxis_protein	Experimental Subsystems	0	0	0	0	0	0	0	0	0	0	0	0	0	0	0	0	0	0	0	0	0	0	0	0	0	0	0	0	0	0	0	0	0	0	0	0	0	0	0	0	0	0	0	0	0	0
cdhit_11182	cdhit	N_acetylglucosamine_6_phosphate_deacetylase__EC_3_5_1_25_	Experimental Subsystems	0	0	0	0	0	0	0	0	0	0	0	0	0	0	0	0	0	0	0	0	0	0	0	0	0	0	0	0	0	0	0	0	0	0	0	0	0	0	0	0	0	0	0	0	0	0
cdhit_11183	cdhit	UDP_N_acetylmuramoylalanyl_D_glutamate__2_6_diaminopimelate_ligase__EC_6_3_2_13_	Cell Wall and Capsule	0	0	0	0	0	0	0	0	0	0	0	0	0	0	0	0	0	0	0	0	0	0	0	0	0	0	0	0	0	0	0	0	0	0	0	0	0	0	0	0	0	0	0	0	0	0
cdhit_11191	cdhit	FIG01200982__hypothetical_protein	NONE	0	0	0	0	0	0	0	0	0	0	0	0	0	0	0	0	0	0	0	0	0	0	0	0	0	0	0	0	0	0	0	0	0	0	0	0	0	0	0	0	0	0	0	0	0	0
cdhit_11192	cdhit	putative_histidinol_phosphatase_and_related_hydrolases_of_the_PHP_family	NONE	0	0	0	0	0	0	0	0	0	0	0	0	0	0	0	0	0	0	0	0	0	0	0	0	0	0	0	0	0	0	0	0	0	0	0	0	0	0	0	0	0	0	0	0	0	0
cdhit_11194	cdhit	Chromosome_partition_protein_MukB	DNA Metabolism	0	0	0	0	0	0	0	0	0	0	0	0	0	0	0	0	0	0	0	0	0	0	0	0	0	0	0	0	0	0	0	0	0	0	0	0	0	0	0	0	0	0	0	0	0	0
cdhit_11197	cdhit	Putative_efflux__PET__family_inner_membrane_protein_YccS	Clustering-based subsystems	0	0	0	0	0	0	0	0	0	0	0	0	0	0	0	0	0	0	0	0	0	0	0	0	0	0	0	0	0	0	0	0	0	0	0	0	0	0	0	0	0	0	0	0	0	0
cdhit_1120	cdhit	Sensor_histidine_kinase	Clustering-based subsystems	1	1	1	1	1	1	0	1	0	1	1	1	1	1	1	1	1	1	0	1	1	1	1	1	1	1	1	1	1	1	1	1	1	1	1	1	1	1	1	1	1	1	1	1	1	1
cdhit_11202	cdhit	FIG023911__putative_membrane_protein	Clustering-based subsystems	0	0	0	0	0	0	0	0	0	0	0	0	0	0	0	0	0	0	0	0	0	0	0	0	0	0	0	0	0	0	0	0	0	0	0	0	0	0	0	0	0	0	0	0	0	0
cdhit_11203	cdhit	TonB_dependent_receptor__Enterobactin_receptor_IrgA	NONE	0	0	0	0	0	0	0	0	0	0	0	0	0	0	0	0	0	0	0	0	0	0	0	0	0	0	0	0	0	0	0	0	0	0	0	0	0	0	0	0	0	0	0	0	0	0
cdhit_11204	cdhit	Phospho_N_acetylmuramoyl_pentapeptide_transferase__EC_2_7_8_13_	Cell Wall and Capsule	0	0	0	0	0	0	0	0	0	0	0	0	0	0	0	0	0	0	0	0	0	0	0	0	0	0	0	0	0	0	0	0	0	0	0	0	0	0	0	0	0	0	0	0	0	0
cdhit_11205	cdhit	Chitin_catabolic_cascade_sensor_histidine_kinase_ChiS	Carbohydrates	0	0	0	0	0	0	0	0	0	0	0	0	0	0	0	0	0	0	0	0	0	0	0	0	0	0	0	0	0	0	0	0	0	0	0	0	0	0	0	0	0	0	0	0	0	0
cdhit_11206	cdhit	Holliday_junction_DNA_helicase_RuvA	DNA Metabolism	0	0	0	0	0	0	0	0	0	0	0	0	0	0	0	0	0	0	0	0	0	0	0	0	0	0	0	0	0	0	0	0	0	0	0	0	0	0	0	0	0	0	0	0	0	0
cdhit_11207	cdhit	diguanylate_cyclase_phosphodiesterase__GGDEF___EAL_domains__with_PAS_PAC_sensor_s_	Stress Response	0	0	0	0	0	0	0	0	0	0	0	0	0	0	0	0	0	0	0	0	0	0	0	0	0	0	0	0	0	0	0	0	0	0	0	0	0	0	0	0	0	0	0	0	0	0
cdhit_1121	cdhit	UNKNOWN	NONE	0	0	0	0	0	0	0	0	0	0	0	0	0	0	0	0	0	0	0	0	0	0	0	0	0	0	0	0	0	0	0	0	0	0	0	0	0	0	0	0	0	0	0	0	0	0
cdhit_11210	cdhit	Regulatory_protein_AsnC	Clustering-based subsystems	1	1	1	1	1	1	1	1	1	1	0	1	1	1	1	1	1	1	1	1	1	0	1	1	1	1	1	1	1	1	1	1	1	1	1	1	1	1	1	1	1	1	1	1	1	1
cdhit_11211	cdhit	DNA_polymerase_I__EC_2_7_7_7_	Experimental Subsystems	0	0	0	0	0	0	0	0	0	0	0	0	0	0	0	0	0	0	0	0	0	0	0	0	0	0	0	0	0	0	0	0	0	0	0	0	0	0	0	0	0	0	0	0	0	0
cdhit_11216	cdhit	Argininosuccinate_synthase__EC_6_3_4_5_	Amino Acids and Derivatives	0	0	0	0	0	0	0	0	0	0	0	0	0	0	0	0	0	0	0	0	0	0	0	0	0	0	0	0	0	0	0	0	0	0	0	0	0	0	0	0	0	0	0	0	0	0
cdhit_1122	cdhit	Na__H__antiporter_NhaB	Miscellaneous	1	1	1	1	1	1	1	1	0	1	1	1	1	1	1	1	1	1	1	1	1	1	1	1	1	1	1	1	1	1	1	1	1	1	1	1	1	1	1	1	1	1	1	1	1	1
cdhit_11220	cdhit	Putative_cytochrome_d_ubiquinol_oxidase_subunit_III__EC_1_10_3_____Cytochrome_bd_I_oxidase_subunit_III_	NONE	1	0	1	0	0	0	0	0	1	0	1	1	0	0	1	1	1	1	1	1	1	1	1	1	0	0	0	1	1	0	0	0	0	0	1	1	0	1	1	1	1	1	0	0	0	0
cdhit_11222	cdhit	Exodeoxyribonuclease_V_alpha_chain__EC_3_1_11_5_	Clustering-based subsystems	0	0	0	0	0	0	0	0	0	0	0	0	0	0	0	0	0	0	0	0	0	0	0	0	0	0	0	0	0	0	0	0	0	0	0	0	0	0	0	0	0	0	0	0	0	0
cdhit_11226	cdhit	Heavy_metal_RND_efflux_outer_membrane_protein__CzcC_family	NONE	0	0	0	0	0	0	0	0	0	0	0	0	0	0	0	0	0	0	0	0	0	0	0	0	0	0	0	0	0	0	0	0	0	0	0	0	0	0	0	0	0	0	0	0	0	0
cdhit_11227	cdhit	UNKNOWN	NONE	0	0	0	0	0	0	0	0	0	0	0	0	0	0	0	0	0	0	0	0	0	0	0	0	0	0	0	0	0	0	0	0	0	0	0	0	0	0	0	0	0	0	0	0	0	0
cdhit_11228	cdhit	FIG01201388__hypothetical_protein	NONE	0	0	0	0	0	0	0	0	0	0	0	0	0	0	0	0	0	0	0	0	0	0	0	0	0	0	0	0	0	0	0	0	0	0	0	0	0	0	0	0	0	0	0	0	0	0
cdhit_11229	cdhit	UNKNOWN	NONE	0	0	0	0	0	0	0	0	0	0	0	0	0	0	0	0	0	0	0	0	0	0	0	0	0	0	0	0	0	0	0	0	0	0	0	0	0	0	0	0	0	0	0	0	0	0
cdhit_11230	cdhit	Oxidoreductase__aldo_keto_reductase_family	Clustering-based subsystems	0	0	0	0	0	0	0	0	0	0	0	0	0	0	0	0	0	0	0	0	0	0	0	0	0	0	0	0	0	0	0	0	0	0	0	0	0	0	0	0	0	0	0	0	0	0
cdhit_11234	cdhit	ATP_dependent_helicase_HrpA	NONE	0	0	0	0	0	0	0	0	0	0	0	0	0	0	0	0	0	0	0	0	0	0	0	0	0	0	0	0	0	0	0	0	0	0	0	0	0	0	0	0	0	0	0	0	0	0
cdhit_11239	cdhit	Non_ribosomal_peptide_synthetase_modules__siderophore_biosynthesis	Iron acquisition and metabolism	0	0	0	0	0	0	0	0	0	0	0	0	0	0	0	0	0	0	0	0	0	0	0	0	0	0	0	0	0	0	0	0	0	0	0	0	0	0	0	0	0	0	0	0	0	0
cdhit_1124	cdhit	N_acetylglucosamine_regulated_methyl_accepting_chemotaxis_protein	Experimental Subsystems	1	1	1	0	0	0	0	0	0	0	1	1	0	0	0	1	1	1	0	1	1	1	0	0	0	0	0	1	0	0	1	0	0	0	1	0	1	1	1	1	1	1	1	1	1	1
cdhit_11247	cdhit	Potassium_uptake_protein_TrkH	Potassium metabolism	0	0	0	0	0	0	0	0	0	0	0	0	0	0	0	0	0	0	0	0	0	0	0	0	0	0	0	0	0	0	0	0	0	0	0	0	0	0	0	0	0	0	0	0	0	0
cdhit_11248	cdhit	5_methyltetrahydrofolate__homocysteine_methyltransferase__EC_2_1_1_13_	Respiration	0	0	0	0	0	0	0	0	0	0	0	0	0	0	0	0	0	0	0	0	0	0	0	0	0	0	0	0	0	0	0	0	0	0	0	0	0	0	0	0	0	0	0	0	0	0
cdhit_11251	cdhit	Glycerol_3_phosphate_ABC_transporter__ATP_binding_protein_UgpC__TC_3_A_1_1_3_	Carbohydrates	0	0	0	0	0	0	0	0	0	0	0	0	0	0	0	0	0	0	0	0	0	0	0	0	0	0	0	0	0	0	0	0	0	0	0	0	0	0	0	0	0	0	0	0	0	0
cdhit_11257	cdhit	Biopolymer_transport_protein_ExbD1	Iron acquisition and metabolism	1	1	1	0	1	1	1	1	1	1	1	1	1	1	1	1	1	1	1	1	1	1	1	1	1	1	1	0	1	1	1	1	1	1	1	1	1	1	1	0	1	1	1	1	1	1
cdhit_11258	cdhit	Type_VI_secretion_lipoprotein_VasD	Membrane Transport	1	1	1	1	0	1	1	1	1	1	1	1	1	1	1	1	0	1	1	1	1	1	1	1	1	1	1	0	1	1	0	1	1	1	1	1	1	1	1	0	1	1	1	1	1	1
cdhit_11261	cdhit	UNKNOWN	NONE	0	0	0	0	0	0	0	0	0	0	0	0	0	0	0	0	0	0	0	0	0	0	0	0	0	0	0	0	0	0	0	0	0	0	0	0	0	0	0	0	0	0	0	0	0	0
cdhit_11262	cdhit	putative_lipase	NONE	0	0	0	0	0	0	0	0	0	0	0	0	0	0	0	0	0	0	0	0	0	0	0	0	0	0	0	0	0	0	0	0	0	0	0	0	0	0	0	0	0	0	0	0	0	0
cdhit_11264	cdhit	L_lactate_permease	Carbohydrates	0	0	0	0	0	0	0	0	0	0	0	0	0	0	0	0	0	0	0	0	0	0	0	0	0	0	0	0	0	0	0	0	0	0	0	0	0	0	0	0	0	0	0	0	0	0
cdhit_11267	cdhit	UNKNOWN	NONE	0	0	0	0	0	0	0	0	0	0	0	0	0	0	0	0	0	0	0	0	0	0	0	0	0	0	0	0	0	0	0	0	0	0	0	0	0	0	0	0	0	0	0	0	0	0
cdhit_1127	cdhit	UNKNOWN	NONE	1	1	1	1	1	1	1	1	1	1	1	1	1	1	1	1	1	1	1	1	1	1	1	1	1	1	1	1	1	1	1	1	1	1	1	1	1	1	1	1	1	1	1	1	1	1
cdhit_11272	cdhit	DNA_polymerase_III_epsilon_subunit__EC_2_7_7_7_	Clustering-based subsystems	0	0	0	0	0	0	0	0	0	0	0	0	0	0	0	0	0	0	0	0	0	0	0	0	0	0	0	0	0	0	0	0	0	0	0	0	0	0	0	0	0	0	0	0	0	0
cdhit_11277	cdhit	Methyl_accepting_chemotaxis_protein	Motility and Chemotaxis	0	0	0	0	0	0	0	0	0	0	0	0	0	0	0	0	0	0	0	0	0	0	0	0	0	0	0	0	0	0	0	0	0	0	0	0	0	0	0	0	0	0	0	0	0	0
cdhit_11278	cdhit	Putative_phosphatidylglycerophosphate_synthase	NONE	0	0	0	0	0	0	0	0	0	0	0	0	0	0	0	0	0	0	0	0	0	0	0	0	0	0	0	0	0	0	0	0	0	0	0	0	0	0	0	0	0	0	0	0	0	0
cdhit_11282	cdhit	UNKNOWN	NONE	0	0	0	0	0	0	0	0	0	0	0	0	0	0	0	0	0	0	0	0	0	0	0	0	0	0	0	0	0	0	0	0	0	0	0	0	0	0	0	0	0	0	0	0	0	0
cdhit_11285	cdhit	GGDEF_family_protein	Clustering-based subsystems	0	0	0	0	0	0	0	0	0	0	0	0	0	0	0	0	0	0	0	0	0	0	0	0	0	0	0	0	0	0	0	0	0	0	0	0	0	0	0	0	0	0	0	0	0	0
cdhit_11286	cdhit	UNKNOWN	NONE	0	0	0	0	0	0	0	0	0	0	0	0	0	0	0	0	0	0	0	0	0	0	0	0	0	0	0	0	0	0	0	0	0	0	0	0	0	0	0	0	0	0	0	0	0	0
cdhit_11289	cdhit	Flagellar_motor_rotation_protein_MotB	Virulence, Disease and Defense	0	0	0	0	0	0	0	0	0	0	0	0	0	0	0	0	0	0	0	0	0	0	0	0	0	0	0	0	0	0	0	0	0	0	0	0	0	0	0	0	0	0	0	0	0	0
cdhit_1129	cdhit	Cytochrome_d_ubiquinol_oxidase_subunit_I__EC_1_10_3___	Respiration	1	1	1	0	0	1	0	1	1	1	1	1	1	0	0	1	1	1	1	1	1	1	1	1	1	1	1	1	1	1	1	1	1	1	1	1	1	1	1	1	1	1	1	1	1	1
cdhit_11291	cdhit	DNA_polymerase_III_chi_subunit__EC_2_7_7_7_	DNA Metabolism	0	0	0	0	0	0	0	0	0	0	0	0	0	0	0	0	0	0	0	0	0	0	0	0	0	0	0	0	0	0	0	0	0	0	0	0	0	0	0	0	0	0	0	0	0	0
cdhit_11293	cdhit	FIG01200609__hypothetical_protein	NONE	1	1	1	1	1	1	1	1	1	1	0	0	0	0	1	1	0	1	1	1	1	1	1	1	1	1	1	0	1	1	0	1	1	1	1	1	1	1	1	0	1	1	1	0	1	1
cdhit_11296	cdhit	Na____H____antiporter_subunit_E	Experimental Subsystems	0	0	0	0	0	0	0	0	0	0	0	0	0	0	0	0	0	0	0	0	0	0	0	0	0	0	0	0	0	0	0	0	0	0	0	0	0	0	0	0	0	0	0	0	0	0
cdhit_11298	cdhit	Leucyl_phenylalanyl_tRNA__protein_transferase__EC_2_3_2_6_	Protein Metabolism	0	0	0	0	0	0	0	0	0	0	0	0	0	0	0	0	0	0	0	0	0	0	0	0	0	0	0	0	0	0	0	0	0	0	0	0	0	0	0	0	0	0	0	0	0	0
cdhit_11300	cdhit	Protein_of_unknown_function_Smg	Clustering-based subsystems	1	0	1	1	1	1	1	1	1	1	1	1	1	1	1	1	0	1	1	1	1	0	1	1	1	0	1	1	1	1	1	1	1	1	1	1	1	0	0	1	0	1	1	1	1	1
cdhit_11301	cdhit	1_4_alpha_glucan__glycogen__branching_enzyme__GH_13_type__EC_2_4_1_18_	Carbohydrates	0	0	0	0	0	0	0	0	0	0	0	0	0	0	0	0	0	0	0	0	0	0	0	0	0	0	0	0	0	0	0	0	0	0	0	0	0	0	0	0	0	0	0	0	0	0
cdhit_11302	cdhit	Conserved_protein_YcjX_with_nucleoside_triphosphate_hydrolase_domain	Regulation and Cell signaling	0	0	0	0	0	0	0	0	0	0	0	0	0	0	0	0	0	0	0	0	0	0	0	0	0	0	0	0	0	0	0	0	0	0	0	0	0	0	0	0	0	0	0	0	0	0
cdhit_11306	cdhit	UNKNOWN	NONE	1	0	1	1	0	0	0	0	1	0	1	1	0	1	1	1	1	1	1	1	1	1	1	1	0	0	0	1	1	0	1	0	0	0	1	1	0	1	1	1	1	1	0	0	0	0
cdhit_11307	cdhit	Glutamate_transport_membrane_spanning_protein	Stress Response	0	0	0	0	0	0	0	0	0	0	0	0	0	0	0	0	0	0	0	0	0	0	0	0	0	0	0	0	0	0	0	0	0	0	0	0	0	0	0	0	0	0	0	0	0	0
cdhit_11310	cdhit	IcmF_related_protein	Membrane Transport	0	0	0	0	0	0	0	0	0	0	0	0	0	0	0	0	0	0	0	0	0	0	0	0	0	0	0	0	0	0	0	0	0	0	0	0	0	0	0	0	0	0	0	0	0	0
cdhit_11311	cdhit	Phosphate_transport_system_permease_protein_PstA__TC_3_A_1_7_1_	Phosphorus Metabolism	0	0	0	0	0	0	0	0	0	0	0	0	0	0	0	0	0	0	0	0	0	0	0	0	0	0	0	0	0	0	0	0	0	0	0	0	0	0	0	0	0	0	0	0	0	0
cdhit_11312	cdhit	UPF0225_protein_YchJ	NONE	1	1	1	0	0	0	0	0	1	1	0	1	1	1	0	0	1	1	1	0	1	0	1	0	0	0	0	0	0	0	0	0	1	1	1	0	1	1	1	1	1	1	0	0	1	1
cdhit_11313	cdhit	Nucleoside_triphosphate_pyrophosphohydrolase_MazG__EC_3_6_1_8_	Nucleosides and Nucleotides	0	0	0	0	0	0	0	0	0	0	0	0	0	0	0	0	0	0	0	0	0	0	0	0	0	0	0	0	0	0	0	0	0	0	0	0	0	0	0	0	0	0	0	0	0	0
cdhit_11314	cdhit	Autoinducer_2_binding_periplasmic_protein_LuxP_precursor	Regulation and Cell signaling	0	0	0	0	0	0	0	0	0	0	0	0	0	0	0	0	0	0	0	0	0	0	0	0	0	0	0	0	0	0	0	0	0	0	0	0	0	0	0	0	0	0	0	0	0	0
cdhit_11315	cdhit	hypothetical_protein	NONE	0	0	1	0	0	0	0	0	0	0	0	0	0	0	1	0	0	0	0	0	1	0	0	0	0	0	0	0	0	0	0	0	0	0	0	0	0	0	0	0	0	0	0	0	0	0
cdhit_11316	cdhit	UDP_sugar_hydrolase__EC_3_6_1_45___5__nucleotidase__EC_3_1_3_5_	NONE	0	0	0	0	0	0	0	0	0	0	0	0	0	0	0	0	0	0	0	0	0	0	0	0	0	0	0	0	0	0	0	0	0	0	0	0	0	0	0	0	0	0	0	0	0	0
cdhit_11318	cdhit	ATP_synthase_A_chain__EC_3_6_3_14_	Experimental Subsystems	0	0	0	0	0	0	0	0	0	0	0	0	0	0	0	0	0	0	0	0	0	0	0	0	0	0	0	0	0	0	0	0	0	0	0	0	0	0	0	0	0	0	0	0	0	0
cdhit_1132	cdhit	Transglycosylase__Slt_family	NONE	1	1	1	1	1	1	1	1	1	1	1	1	1	1	1	1	1	1	1	1	1	1	1	1	1	1	1	1	1	1	1	1	1	1	1	1	1	1	1	1	1	1	0	1	1	1
cdhit_11321	cdhit	Phage_replication_protein	Experimental Subsystems	0	0	0	0	0	0	0	0	0	0	0	0	0	0	0	0	0	0	0	0	0	0	0	0	0	0	0	0	0	0	0	0	0	0	0	0	0	0	0	0	0	0	0	0	0	0
cdhit_11323	cdhit	Cys_regulon_transcriptional_activator_CysB	Experimental Subsystems	0	0	0	0	0	0	0	0	0	0	0	0	0	0	0	0	0	0	0	0	0	0	0	0	0	0	0	0	0	0	0	0	0	0	0	0	0	0	0	0	0	0	0	0	0	0
cdhit_11324	cdhit	FIG01200457__hypothetical_protein	NONE	1	1	1	1	1	1	1	1	0	1	1	1	1	1	1	1	0	1	1	1	1	1	1	1	1	1	1	0	1	1	1	1	1	1	1	1	1	1	1	0	1	0	1	1	1	1
cdhit_11326	cdhit	N_acetylmannosaminyltransferase__EC_2_4_1_187_	Cell Wall and Capsule	0	0	0	0	0	0	0	0	0	0	0	0	0	0	0	0	0	0	0	0	0	0	0	0	0	0	0	0	0	0	0	0	0	0	0	0	0	0	0	0	0	0	0	0	0	0
cdhit_11329	cdhit	Ribosomal_small_subunit_pseudouridine_synthase_A__EC_4_2_1_70_	RNA Metabolism	0	0	0	0	0	0	0	0	0	0	0	0	0	0	0	0	0	0	0	0	0	0	0	0	0	0	0	0	0	0	0	0	0	0	0	0	0	0	0	0	0	0	0	0	0	0
cdhit_1133	cdhit	Proposed_peptidoglycan_lipid_II_flippase_MurJ	Miscellaneous	1	1	1	0	0	1	1	1	1	1	0	1	1	0	1	1	1	1	1	1	1	1	1	0	0	0	0	1	0	1	1	0	1	1	1	0	0	1	0	1	1	0	1	1	1	1
cdhit_11333	cdhit	Probable_Co_Zn_Cd_efflux_system_membrane_fusion_protein	NONE	0	0	0	0	0	0	0	0	0	0	0	0	0	0	0	0	0	0	0	0	0	0	0	0	0	0	0	0	0	0	0	0	0	0	0	0	0	0	0	0	0	0	0	0	0	0
cdhit_11335	cdhit	Cytochrome_d_ubiquinol_oxidase_subunit_II__EC_1_10_3___	Respiration	0	0	0	0	0	0	0	0	0	0	0	0	0	0	0	0	0	0	0	0	0	0	0	0	0	0	0	0	0	0	0	0	0	0	0	0	0	0	0	0	0	0	0	0	0	0
cdhit_11336	cdhit	3__5__cyclic_nucleotide_phosphodiesterase__EC_3_1_4_17_	Clustering-based subsystems	0	0	0	0	0	0	0	0	0	0	0	0	0	0	0	0	0	0	0	0	0	0	0	0	0	0	0	0	0	0	0	0	0	0	0	0	0	0	0	0	0	0	0	0	0	0
cdhit_1134	cdhit	ATPase_involved_in_DNA_repair	NONE	0	0	0	0	0	0	0	0	0	0	0	0	0	0	0	0	0	0	0	0	0	0	0	0	0	0	0	0	0	1	1	0	1	1	0	0	0	0	0	0	0	0	1	1	1	1
cdhit_11341	cdhit	NADH_dehydrogenase__EC_1_6_99_3_	Carbohydrates	0	0	0	0	0	0	0	0	0	0	0	0	0	0	0	0	0	0	0	0	0	0	0	0	0	0	0	0	0	0	0	0	0	0	0	0	0	0	0	0	0	0	0	0	0	0
cdhit_11343	cdhit	Antioxidant__AhpC_Tsa_family	NONE	1	1	1	1	1	0	1	1	1	1	1	0	0	0	1	1	1	1	1	1	1	1	1	1	1	1	1	1	1	1	1	1	1	1	1	1	1	1	1	1	1	1	1	1	1	1
cdhit_11347	cdhit	Cob_I_alamin_adenosyltransferase__EC_2_5_1_17_	Cofactors, Vitamins, Prosthetic Groups, Pigments	1	0	0	0	0	1	0	1	0	0	0	0	0	1	0	0	0	0	0	0	0	0	0	0	0	0	0	0	0	0	0	0	1	0	0	0	0	0	0	0	0	0	0	0	0	1
cdhit_11348	cdhit	H____Cl____exchange_transporter_ClcA	Experimental Subsystems	0	0	0	0	0	0	0	0	0	0	0	0	0	0	0	0	0	0	0	0	0	0	0	0	0	0	0	0	0	0	0	0	0	0	0	0	0	0	0	0	0	0	0	0	0	0
cdhit_1135	cdhit	Cytochrome_d_ubiquinol_oxidase_subunit_I__EC_1_10_3___	Respiration	1	1	1	0	0	1	1	1	1	0	1	0	1	1	1	1	0	0	1	1	1	1	1	1	1	1	1	0	1	1	1	1	1	1	1	1	1	1	1	0	1	1	1	0	1	1
cdhit_11352	cdhit	Sodium_dependent_transporter	Experimental Subsystems	0	0	0	0	0	0	0	0	0	0	0	0	0	0	0	0	0	0	0	0	0	0	0	0	0	0	0	0	0	0	0	0	0	0	0	0	0	0	0	0	0	0	0	0	0	0
cdhit_11353	cdhit	Prolyl_tRNA_synthetase__EC_6_1_1_15_	Amino Acids and Derivatives	0	0	0	0	0	0	0	0	0	0	0	0	0	0	0	0	0	0	0	0	0	0	0	0	0	0	0	0	0	0	0	0	0	0	0	0	0	0	0	0	0	0	0	0	0	0
cdhit_11356	cdhit	UNKNOWN	NONE	0	0	0	0	0	0	0	0	0	0	0	0	0	0	0	0	0	0	0	0	0	0	0	0	0	0	0	0	0	0	0	0	0	0	0	0	0	0	0	0	0	0	0	0	0	0
cdhit_11358	cdhit	Formate_dehydrogenase_chain_D__EC_1_2_1_2_	Respiration	0	0	0	0	0	0	0	0	0	0	0	0	0	0	0	0	0	0	0	0	0	0	0	0	0	0	0	0	0	0	0	0	0	0	0	0	0	0	0	0	0	0	0	0	0	0
cdhit_11359	cdhit	putative_acetyltransferase	NONE	0	0	0	0	0	0	0	0	0	0	0	0	0	0	0	0	0	0	0	0	0	0	0	0	0	0	0	0	0	0	0	0	0	0	0	0	0	0	0	0	1	0	0	0	0	0
cdhit_1136	cdhit	Methyl_accepting_chemotaxis_protein	Motility and Chemotaxis	1	1	1	0	0	1	0	1	0	1	1	1	0	0	0	1	1	1	1	1	1	1	1	1	1	1	1	1	1	1	1	1	1	1	1	1	1	1	1	1	1	1	1	1	1	1
cdhit_11360	cdhit	Oxaloacetate_decarboxylase_gamma_chain__EC_4_1_1_3_	Amino Acids and Derivatives	0	0	0	0	0	0	0	0	0	0	0	0	0	0	0	0	0	0	0	0	0	0	0	0	0	0	0	0	0	0	0	0	0	0	0	0	0	0	0	0	0	0	0	0	0	0
cdhit_11363	cdhit	Phosphoribosylamine__glycine_ligase__EC_6_3_4_13_	Nucleosides and Nucleotides	0	0	0	0	0	0	0	0	0	0	0	0	0	0	0	0	0	0	0	0	0	0	0	0	0	0	0	0	0	0	0	0	0	0	0	0	0	0	0	0	0	0	0	0	0	0
cdhit_11366	cdhit	Periplasmic_protein_torT_precursor	Respiration	0	0	0	0	0	0	0	0	0	0	0	0	0	0	0	0	0	0	0	0	0	0	0	0	0	0	0	0	0	0	0	0	0	0	0	0	0	0	0	0	0	0	0	0	0	0
cdhit_11368	cdhit	Queuosine_Biosynthesis_QueE_Radical_SAM	Experimental Subsystems	0	0	0	0	0	0	0	0	0	0	0	0	0	0	0	0	0	0	0	0	0	0	0	0	0	0	0	0	0	0	0	0	0	0	0	0	0	0	0	0	0	0	0	0	0	0
cdhit_1137	cdhit	GGDEF_family_protein	Clustering-based subsystems	1	1	1	1	1	1	0	1	1	1	1	0	0	0	1	1	1	1	1	1	1	1	1	1	1	1	1	1	1	1	1	1	1	1	1	1	1	1	1	1	1	1	1	1	1	1
cdhit_11378	cdhit	Flagellar_hook_length_control_protein_FliK	Experimental Subsystems	0	0	0	0	0	0	0	0	0	0	0	0	0	0	0	0	0	0	0	0	0	0	0	0	0	0	0	0	0	0	0	0	0	0	0	0	0	0	0	0	0	0	0	0	0	0
cdhit_1138	cdhit	FIG01203377__hypothetical_protein	NONE	1	0	0	0	0	0	0	0	0	0	0	0	0	0	1	0	0	0	0	0	1	1	0	1	1	1	1	1	1	1	1	1	1	1	0	1	1	0	0	0	0	0	1	1	1	1
cdhit_11383	cdhit	Protease_related_protein	NONE	0	0	0	0	0	0	0	0	0	0	0	0	0	0	0	0	0	0	0	0	0	0	0	0	0	0	0	0	0	0	0	0	0	0	0	0	0	0	0	0	0	0	0	0	0	0
cdhit_11384	cdhit	Glycyl_tRNA_synthetase_beta_chain__EC_6_1_1_14_	Protein Metabolism	0	0	0	0	0	0	0	0	0	0	0	0	0	0	0	0	0	0	0	0	0	0	0	0	0	0	0	0	0	0	0	0	0	0	0	0	0	0	0	0	0	0	0	0	0	0
cdhit_11386	cdhit	Putative_acetoin_utilization_protein_AcuB	NONE	1	1	1	1	1	1	1	1	1	1	1	1	1	1	1	1	1	1	1	1	1	1	1	1	1	1	1	1	1	1	1	1	1	1	1	1	1	1	1	1	1	1	0	1	0	1
cdhit_1139	cdhit	L_D_transpeptidase_YcbB	Cell Wall and Capsule	1	1	1	0	0	1	0	0	1	1	1	0	0	0	0	1	1	1	1	1	1	1	1	1	1	1	1	1	1	1	1	1	1	1	1	1	1	1	1	1	1	1	1	1	1	1
cdhit_11393	cdhit	23S_rRNA__Uracil_5____methyltransferase_rumB__EC_2_1_1___	RNA Metabolism	0	0	0	0	0	0	0	0	0	0	0	0	0	0	0	0	0	0	0	0	0	0	0	0	0	0	0	0	0	0	0	0	0	0	0	0	0	0	0	0	0	0	0	0	0	0
cdhit_11395	cdhit	Cysteine_desulfurase_CsdA_CsdE__EC_2_8_1_7___main_protein_CsdA	RNA Metabolism	0	0	0	0	0	0	0	0	0	0	0	0	0	0	0	0	0	0	0	0	0	0	0	0	0	0	0	0	0	0	0	0	0	0	0	0	0	0	0	0	0	0	0	0	0	0
cdhit_1140	cdhit	Exported_zinc_metalloprotease_YfgC_precursor	NONE	1	1	1	1	0	1	1	1	1	1	1	1	1	1	1	1	1	1	1	1	1	1	1	1	1	1	1	1	1	1	1	1	1	1	1	1	1	1	1	1	1	1	1	1	1	1
cdhit_11401	cdhit	Phosphohistidine_phosphatase_SixA	Clustering-based subsystems	1	1	1	0	0	1	1	1	1	1	1	1	0	1	1	1	1	1	1	1	1	1	1	1	1	1	1	1	1	1	1	1	1	1	1	1	1	1	1	1	1	1	1	1	1	1
cdhit_11403	cdhit	Xaa_Pro_aminopeptidase__EC_3_4_11_9_	Clustering-based subsystems	0	0	0	0	0	0	0	0	0	0	0	0	0	0	0	0	0	0	0	0	0	0	0	0	0	0	0	0	0	0	0	0	0	0	0	0	0	0	0	0	0	0	0	0	0	0
cdhit_11406	cdhit	Glutamate_synthase__NADPH__large_chain__EC_1_4_1_13_	Carbohydrates	0	0	0	0	0	0	0	0	0	0	0	0	0	0	0	0	0	0	0	0	0	0	0	0	0	0	0	0	0	0	0	0	0	0	0	0	0	0	0	0	0	0	0	0	0	0
cdhit_11407	cdhit	Putative_hemolysin	NONE	0	0	0	0	0	0	0	0	0	0	0	0	0	0	0	0	0	0	0	0	0	0	0	0	0	0	0	0	0	0	0	0	0	0	0	0	0	0	0	0	0	0	0	0	0	0
cdhit_11408	cdhit	ABC_type_antimicrobial_peptide_transport_system__permease_component	NONE	0	0	0	0	0	0	0	0	0	0	0	0	0	0	0	0	0	0	0	0	0	0	0	0	0	0	0	0	0	0	0	0	0	0	0	0	0	0	0	0	0	0	0	0	0	0
cdhit_1141	cdhit	Glutamate__cysteine_ligase__EC_6_3_2_2_	Stress Response	1	1	1	0	0	1	0	0	1	0	1	1	0	0	1	1	1	1	1	1	1	1	1	1	0	0	0	1	1	1	0	1	0	1	1	1	0	1	1	1	1	1	0	0	0	0
cdhit_11412	cdhit	UNKNOWN	NONE	0	0	0	0	0	0	0	0	0	0	0	0	0	0	0	0	0	0	0	0	0	0	0	0	0	0	0	0	0	0	0	0	0	0	0	0	0	0	0	0	0	0	0	0	0	0
cdhit_11415	cdhit	SeqA_protein__negative_modulator_of_initiation_of_replication	Clustering-based subsystems	0	0	0	0	0	0	0	0	0	0	0	0	0	0	0	0	0	0	0	0	0	0	0	0	0	0	0	0	0	0	0	0	0	0	0	0	0	0	0	0	0	0	0	0	0	0
cdhit_11417	cdhit	FIG01199914__hypothetical_protein	NONE	1	1	1	0	0	0	0	0	0	0	1	1	0	0	0	1	1	1	1	1	1	1	0	1	1	1	1	1	1	1	1	1	1	1	1	1	1	1	1	1	1	1	1	1	1	1
cdhit_1142	cdhit	Mobile_element_protein	NONE	0	0	0	0	0	0	0	0	0	0	0	0	0	0	0	0	0	0	0	0	0	0	0	0	0	0	0	0	0	0	0	0	0	0	0	0	0	0	0	0	0	0	0	0	0	0
cdhit_11422	cdhit	Predicted_acyltransferase	NONE	1	0	1	0	0	1	1	1	1	1	1	1	1	1	0	1	1	1	1	1	1	1	1	1	1	1	1	1	1	1	1	1	1	0	1	1	1	1	1	1	1	1	0	0	0	0
cdhit_11423	cdhit	Triosephosphate_isomerase__EC_5_3_1_1_	Carbohydrates	0	0	0	0	0	0	0	0	0	0	0	0	0	0	0	0	0	0	0	0	0	0	0	0	0	0	0	0	0	0	0	0	0	0	0	0	0	0	0	0	0	0	0	0	0	0
cdhit_11428	cdhit	Methylated_DNA__protein_cysteine_methyltransferase__EC_2_1_1_63_	DNA Metabolism	1	1	1	1	1	1	1	1	1	1	0	1	1	1	1	1	0	1	1	1	1	1	1	1	1	1	1	0	1	1	1	1	1	1	1	1	1	1	1	0	1	1	1	1	1	1
cdhit_11432	cdhit	FIG01200248__hypothetical_protein	NONE	1	1	1	0	0	1	0	1	0	1	1	1	1	0	1	1	0	1	1	1	1	1	1	1	1	1	1	0	1	1	1	1	1	1	1	1	1	1	1	0	1	1	1	1	1	1
cdhit_11434	cdhit	Phosphoglycerate_transport_system_transcriptional_regulatory_protein_PgtA	Membrane Transport	0	0	0	0	0	0	0	0	0	0	0	0	0	0	0	0	0	0	0	0	0	0	0	0	0	0	0	0	0	0	0	0	0	0	0	0	0	0	0	0	0	0	0	0	0	0
cdhit_11438	cdhit	3_isopropylmalate_dehydratase_large_subunit__EC_4_2_1_33_	Amino Acids and Derivatives	0	0	0	0	0	0	0	0	0	0	0	0	0	0	0	0	0	0	0	0	0	0	0	0	0	0	0	0	0	0	0	0	0	0	0	0	0	0	0	0	0	0	0	0	0	0
cdhit_11439	cdhit	UNKNOWN	NONE	1	1	1	1	0	1	1	1	1	1	0	1	1	0	1	1	1	1	1	1	1	1	1	0	0	0	0	1	0	1	1	0	1	1	1	0	0	1	0	1	1	0	1	1	1	1
cdhit_11440	cdhit	ABC_type_antimicrobial_peptide_transport_system__permease_component	NONE	0	0	0	0	0	0	0	0	0	0	0	0	0	0	0	0	0	0	0	0	0	0	0	0	0	0	0	0	0	0	0	0	0	0	0	0	0	0	0	0	0	0	0	0	0	0
cdhit_11442	cdhit	Multi_antimicrobial_extrusion_protein__Na____drug_antiporter___MATE_family_of_MDR_efflux_pumps	NONE	0	0	0	0	0	0	0	0	0	0	0	0	0	0	0	0	0	0	0	0	0	0	0	0	0	0	0	0	0	0	0	0	0	0	0	0	0	0	0	0	0	0	0	0	0	0
cdhit_11443	cdhit	FIG00921398__hypothetical_protein	NONE	0	0	0	0	0	0	0	0	0	0	0	0	0	0	0	0	0	0	0	0	0	0	0	0	0	0	0	0	0	0	0	0	0	0	0	0	0	0	0	0	0	0	0	0	0	0
cdhit_11444	cdhit	Alanyl_tRNA_synthetase__EC_6_1_1_7_	Clustering-based subsystems	0	0	0	0	0	0	0	0	0	0	0	0	0	0	0	0	0	0	0	0	0	0	0	0	0	0	0	0	0	0	0	0	0	0	0	0	0	0	0	0	0	0	0	0	0	0
cdhit_11445	cdhit	Dihydrofolate_reductase__EC_1_5_1_3_	Experimental Subsystems	0	0	0	0	0	0	0	0	0	0	0	0	0	0	0	0	0	0	0	0	1	0	0	0	0	0	0	0	0	0	0	0	1	0	0	0	0	0	0	0	0	0	0	0	0	0
cdhit_11447	cdhit	tRNA_pseudouridine_synthase_A__EC_4_2_1_70_	RNA Metabolism	0	0	0	0	0	0	0	0	0	0	0	0	0	0	0	0	0	0	0	0	0	0	0	0	0	0	0	0	0	0	0	0	0	0	0	0	0	0	0	0	0	0	0	0	0	0
cdhit_11448	cdhit	16_kDa_heat_shock_protein_B	Virulence, Disease and Defense	1	1	1	1	1	1	1	1	1	1	1	1	1	1	1	1	1	1	1	1	1	0	1	1	1	0	1	1	1	1	1	1	1	1	1	1	1	1	0	1	1	1	1	1	1	1
cdhit_1145	cdhit	Aerobic_glycerol_3_phosphate_dehydrogenase__EC_1_1_5_3_	Carbohydrates	1	1	1	0	1	1	1	1	1	1	1	1	1	1	1	1	0	1	1	1	1	1	1	1	1	1	1	0	1	1	1	1	1	1	1	1	1	1	1	0	1	0	1	1	1	1
cdhit_11450	cdhit	FIG01202089__hypothetical_protein	NONE	0	0	0	0	0	0	0	0	0	0	0	0	0	0	0	0	0	0	0	0	0	0	0	0	0	0	0	0	0	0	0	0	0	0	0	0	0	0	0	0	0	0	0	0	0	0
cdhit_11451	cdhit	Thymidine_phosphorylase__EC_2_4_2_4_	Experimental Subsystems	0	0	0	0	0	0	0	0	0	0	0	0	0	0	0	0	0	0	0	0	0	0	0	0	0	0	0	0	0	0	0	0	0	0	0	0	0	0	0	0	0	0	0	0	0	0
cdhit_11452	cdhit	DNA_recombination_and_repair_protein_RecF	DNA Metabolism	0	0	0	0	0	0	0	0	0	0	0	0	0	0	0	0	0	0	0	0	0	0	0	0	0	0	0	0	0	0	0	0	0	0	0	0	0	0	0	0	0	0	0	0	0	0
cdhit_11459	cdhit	Aerobic_respiration_control_sensor_protein_arcB__EC_2_7_3___	Stress Response	0	0	0	0	0	0	0	0	0	0	0	0	0	0	0	0	0	0	0	0	0	0	0	0	0	0	0	0	0	0	0	0	0	0	0	0	0	0	0	0	0	0	0	0	0	0
cdhit_1146	cdhit	Sensor_histidine_protein_kinase_UhpB__glucose_6_phosphate_specific__EC_2_7_13_3_	Carbohydrates	1	1	1	1	1	1	1	1	1	1	1	1	1	1	1	1	0	1	1	1	1	1	1	1	1	1	1	0	1	1	1	1	1	1	1	1	1	1	1	0	1	0	1	1	1	1
cdhit_11462	cdhit	UNKNOWN	NONE	0	0	0	0	0	0	0	0	0	0	0	0	0	0	0	0	0	0	0	0	0	0	0	0	0	0	0	0	0	0	0	0	0	0	0	0	0	0	0	0	0	0	0	0	0	0
cdhit_11464	cdhit	Exodeoxyribonuclease_V_beta_chain__EC_3_1_11_5_	DNA Metabolism	0	0	0	0	0	0	0	0	0	0	0	0	0	0	0	0	0	0	0	0	0	0	0	0	0	0	0	0	0	0	0	0	0	0	0	0	0	0	0	0	0	0	0	0	0	0
cdhit_11465	cdhit	Diaminobutyrate__2_oxoglutarate_aminotransferase__EC_2_6_1_76_	NONE	0	0	0	0	0	0	0	0	0	0	0	0	0	0	0	0	0	0	0	0	0	0	0	0	0	0	0	0	0	0	0	0	0	0	0	0	0	0	0	0	0	0	0	0	0	0
cdhit_11468	cdhit	Membrane_alanine_aminopeptidase_N__EC_3_4_11_2_	Protein Metabolism	0	0	0	0	0	0	0	0	0	0	0	0	0	0	0	0	0	0	0	0	0	0	0	0	0	0	0	0	0	0	0	0	0	0	0	0	0	0	0	0	0	0	0	0	0	0
cdhit_1147	cdhit	Mobile_element_protein	NONE	0	0	0	0	0	0	0	0	0	0	0	0	0	0	0	0	0	0	0	0	0	0	0	0	0	0	0	0	0	0	0	0	0	0	0	0	0	0	0	0	0	0	0	0	0	0
cdhit_11473	cdhit	Serine_acetyltransferase__EC_2_3_1_30_	Cell Wall and Capsule	1	1	1	0	1	1	1	1	0	0	1	0	1	1	1	1	1	1	1	1	1	1	0	1	1	1	1	1	1	1	1	1	1	1	1	1	1	1	1	1	1	0	1	1	1	1
cdhit_11474	cdhit	UPF0246_protein_YaaA	Miscellaneous	0	0	0	0	0	0	0	0	0	0	0	0	0	0	0	0	0	0	0	0	0	0	0	0	0	0	0	0	0	0	0	0	0	0	0	0	0	0	0	0	0	0	0	0	0	0
cdhit_11477	cdhit	Copper_sensory_histidine_kinase_CpxA	Regulation and Cell signaling	0	0	0	0	0	0	0	0	0	0	0	0	0	0	0	0	0	0	0	0	0	0	0	0	0	0	0	0	0	0	0	0	0	0	0	0	0	0	0	0	0	0	0	0	0	0
cdhit_1148	cdhit	Methyl_accepting_chemotaxis_protein	Motility and Chemotaxis	1	1	1	0	1	1	1	1	1	1	1	1	1	1	1	1	0	1	1	1	1	1	1	1	1	1	1	0	1	1	1	1	1	1	1	1	1	1	1	0	1	0	1	1	1	1
cdhit_11480	cdhit	Lipopolysaccharide_heptosyltransferase_I__EC_2_4_1___	NONE	0	0	0	0	0	0	0	0	0	0	0	0	0	0	0	0	0	0	0	0	0	0	0	0	0	0	0	0	0	0	0	0	0	0	0	0	0	0	0	0	0	0	0	0	0	0
cdhit_11482	cdhit	Ferrichrome_transport_ATP_binding_protein_FhuC__TC_3_A_1_14_3_	Stress Response	0	0	0	0	0	0	0	0	0	0	0	0	0	0	0	0	0	0	0	0	0	0	0	0	0	0	0	0	0	0	0	0	0	0	0	0	0	0	0	0	0	0	0	0	0	0
cdhit_11484	cdhit	General_secretion_pathway_protein_N	Membrane Transport	0	0	0	0	0	0	0	0	0	0	0	0	0	0	0	0	0	0	0	0	0	0	0	0	0	0	0	0	0	0	0	0	0	0	0	0	0	0	0	0	0	0	0	0	0	0
cdhit_11485	cdhit	UNKNOWN	NONE	0	0	0	0	0	0	0	0	0	0	0	0	0	0	0	0	0	0	0	0	0	0	0	0	0	0	0	0	0	0	0	0	0	0	0	0	0	0	0	0	0	0	0	0	0	0
cdhit_11486	cdhit	UNKNOWN	NONE	0	0	0	0	0	0	0	0	0	0	0	0	0	0	0	0	0	0	0	0	0	0	0	0	0	0	0	0	0	0	0	0	0	0	0	0	0	0	0	0	0	0	0	0	0	0
cdhit_1149	cdhit	General_secretion_pathway_protein_A	Membrane Transport	1	1	1	0	1	1	1	0	1	1	1	1	0	0	1	1	1	1	1	1	1	1	1	1	0	1	1	1	1	0	1	0	1	1	1	1	1	1	1	1	1	1	1	1	1	1
cdhit_11492	cdhit	Phosphoenolpyruvate_protein_phosphotransferase_of_PTS_system__EC_2_7_3_9_	Carbohydrates	0	0	0	0	0	0	0	0	0	0	0	0	0	0	0	0	0	0	0	0	0	0	0	0	0	0	0	0	0	0	0	0	0	0	0	0	0	0	0	0	0	0	0	0	0	0
cdhit_11493	cdhit	Peptide_methionine_sulfoxide_reductase_MsrA__EC_1_8_4_11_	Clustering-based subsystems	0	0	0	0	0	0	0	0	0	0	0	0	0	0	0	0	0	0	0	0	0	0	0	0	0	0	0	0	0	0	0	0	0	0	0	0	0	0	0	0	0	0	0	0	0	0
cdhit_11494	cdhit	FIG004064__hypothetical_protein	NONE	1	1	1	1	1	0	1	0	0	1	0	0	1	0	1	1	1	1	1	1	1	1	1	1	1	1	1	1	1	1	1	1	1	0	1	1	1	1	1	1	0	0	1	1	1	1
cdhit_11498	cdhit	Uncharacterized_ABC_transporter__auxiliary_component_YrbC	Cell Wall and Capsule	0	0	0	0	0	0	0	0	0	0	0	0	0	0	0	0	0	0	0	0	0	0	0	0	0	0	0	0	0	0	0	0	0	0	0	0	0	0	0	0	0	0	0	0	0	0
cdhit_115	cdhit	Type_II_secretory_pathway__pullulanase	NONE	1	1	1	1	1	1	1	1	1	0	1	1	1	1	1	1	1	1	1	1	1	0	1	1	1	0	0	0	0	1	1	1	0	0	1	0	0	1	0	1	1	1	1	1	1	0
cdhit_1150	cdhit	Predicted_lysine_transporter__NhaC_family	NONE	1	1	1	1	1	1	1	1	1	1	1	1	0	0	1	1	0	1	1	1	1	1	1	1	1	1	1	1	1	1	0	1	1	1	1	1	1	1	1	0	1	1	1	1	1	1
cdhit_11500	cdhit	GGDEF_domain_protein	NONE	0	0	0	0	0	0	0	0	0	0	0	0	0	0	0	0	0	0	0	0	0	0	0	0	0	0	0	0	0	0	0	0	0	0	0	0	0	0	0	0	0	0	0	0	0	0
cdhit_11503	cdhit	cAMP_binding_proteins___catabolite_gene_activator_and_regulatory_subunit_of_cAMP_dependent_protein_kinases	Clustering-based subsystems	0	0	0	0	0	0	0	0	0	0	0	0	0	0	0	0	0	0	0	0	0	0	0	0	0	0	0	0	0	0	0	0	0	0	0	0	0	0	0	0	0	0	0	0	0	0
cdhit_11508	cdhit	3_isopropylmalate_dehydratase_large_subunit__EC_4_2_1_33_	Amino Acids and Derivatives	0	0	0	0	0	0	0	0	0	0	0	0	0	0	0	0	0	0	0	0	0	0	0	0	0	0	0	0	0	0	0	0	0	0	0	0	0	0	0	0	0	0	0	0	0	0
cdhit_11509	cdhit	Acetate_permease_ActP__cation_acetate_symporter_	Protein Metabolism	0	0	0	0	0	0	0	0	0	0	0	0	0	0	0	0	0	0	0	0	0	0	0	0	0	0	0	0	0	0	0	0	0	0	0	0	0	0	0	0	0	0	0	0	0	0
cdhit_1151	cdhit	Electron_transport_complex_protein_RnfC	Respiration	1	1	1	1	1	1	1	1	1	1	1	1	1	1	1	1	1	1	1	1	1	1	1	1	1	1	1	1	1	1	1	1	1	1	1	1	1	1	1	1	1	1	1	1	1	1
cdhit_11512	cdhit	Peptide_methionine_sulfoxide_reductase_MsrB__EC_1_8_4_12_	Carbohydrates	1	1	1	0	0	0	1	0	1	1	1	1	1	1	0	1	1	1	1	1	1	1	1	1	1	1	1	1	1	1	1	1	1	1	1	1	1	1	1	1	1	1	1	1	1	1
cdhit_11513	cdhit	Translation_initiation_factor_2	Clustering-based subsystems	0	0	0	0	0	0	0	0	0	0	0	0	0	0	0	0	0	0	0	0	0	0	0	0	0	0	0	0	0	0	0	0	0	0	0	0	0	0	0	0	0	0	0	0	0	0
cdhit_11519	cdhit	Protease_related_protein	NONE	0	0	0	0	0	0	0	0	0	0	0	0	0	0	0	0	0	0	0	0	0	0	0	0	0	0	0	0	0	0	0	0	0	0	0	0	0	0	0	0	0	0	0	0	0	0
cdhit_11522	cdhit	Cell_division_transporter__ATP_binding_protein_FtsE__TC_3_A_5_1_1_	Clustering-based subsystems	0	0	0	0	0	0	0	0	0	0	0	0	0	0	0	0	0	0	0	0	0	0	0	0	0	0	0	0	0	0	0	0	0	0	0	0	0	0	0	0	0	0	0	0	0	0
cdhit_11525	cdhit	Methylglyoxal_synthase__EC_4_2_3_3_	Stress Response	1	1	1	1	1	1	1	1	1	1	1	1	1	1	1	1	0	1	1	1	1	1	1	1	1	1	1	0	1	1	1	1	1	1	1	1	1	1	1	0	1	1	1	0	0	1
cdhit_11527	cdhit	Molybdenum_cofactor_biosynthesis_protein_MoaC	Cofactors, Vitamins, Prosthetic Groups, Pigments	0	0	0	0	0	0	0	0	0	0	0	0	0	0	0	0	0	0	0	0	0	0	0	0	0	0	0	0	0	0	0	0	0	0	0	0	0	0	0	0	0	0	0	0	0	0
cdhit_1153	cdhit	Beta_hexosaminidase__EC_3_2_1_52_	Nucleosides and Nucleotides	0	0	0	0	0	0	1	0	0	0	0	0	0	0	0	0	0	0	1	0	0	0	1	0	0	0	0	0	0	0	0	0	0	0	1	0	0	1	0	1	1	1	0	0	0	0
cdhit_11530	cdhit	UNKNOWN	NONE	0	0	0	0	0	0	0	0	0	0	0	0	0	0	0	0	0	0	0	0	0	0	0	0	0	0	0	0	0	0	0	0	0	0	0	0	0	0	0	0	0	0	0	0	0	0
cdhit_11532	cdhit	RND_multidrug_efflux_transporter__Acriflavin_resistance_protein	NONE	0	0	0	0	0	0	0	0	0	0	0	0	0	0	0	0	0	0	0	0	0	0	0	0	0	0	0	0	0	0	0	0	0	0	0	0	0	0	0	0	0	0	0	0	0	0
cdhit_11536	cdhit	UNKNOWN	NONE	0	0	0	0	0	0	0	0	0	0	0	0	0	0	0	0	0	0	0	0	0	0	0	0	0	0	0	0	0	0	0	0	0	0	0	0	0	0	0	0	0	0	0	0	0	0
cdhit_11538	cdhit	Phosphoenolpyruvate_protein_phosphotransferase_of_PTS_system__EC_2_7_3_9_	Carbohydrates	0	0	0	0	0	0	0	0	0	0	0	0	0	0	0	0	0	0	0	0	0	0	0	0	0	0	0	0	0	0	0	0	0	0	0	0	0	0	0	0	0	0	0	0	0	0
cdhit_1154	cdhit	IMP_cyclohydrolase__EC_3_5_4_10____Phosphoribosylaminoimidazolecarboxamide_formyltransferase__EC_2_1_2_3_	Experimental Subsystems	1	1	1	0	0	1	0	1	1	0	0	1	1	0	1	1	1	1	1	1	1	1	1	1	1	1	1	1	1	1	1	1	1	1	1	1	1	1	1	1	1	1	1	1	1	1
cdhit_11544	cdhit	Probable_Co_Zn_Cd_efflux_system_membrane_fusion_protein	NONE	0	0	0	0	0	0	0	0	0	0	0	0	0	0	0	0	0	0	0	0	0	0	0	0	0	0	0	0	0	0	0	0	0	0	0	0	0	0	0	0	0	0	0	0	0	0
cdhit_11547	cdhit	Curlin_genes_transcriptional_activator	NONE	1	1	1	0	1	0	1	1	1	1	1	1	1	1	1	1	1	1	1	1	1	1	1	1	1	1	1	1	1	1	1	1	1	1	1	1	1	0	1	1	1	1	0	1	0	0
cdhit_11549	cdhit	Putative_exported_protein	NONE	0	0	0	0	0	0	0	0	0	0	0	0	0	0	0	0	0	0	0	0	0	0	0	0	0	0	0	0	0	0	0	0	0	0	0	0	0	0	0	0	0	0	0	0	0	0
cdhit_1155	cdhit	UNKNOWN	NONE	0	0	0	0	0	0	0	0	0	0	0	0	0	0	0	0	0	0	0	0	0	0	0	0	0	0	0	0	0	0	0	0	0	0	0	0	0	0	0	0	0	0	0	0	0	0
cdhit_11551	cdhit	FIG009095__D_D_carboxypeptidase_family_protein	Clustering-based subsystems	0	0	0	0	0	0	0	0	0	0	0	0	0	0	0	0	0	0	0	0	0	0	0	0	0	0	0	0	0	0	0	0	0	0	0	0	0	0	0	0	0	0	0	0	0	0
cdhit_11554	cdhit	Transcriptional_regulator	NONE	0	0	0	0	0	0	0	0	0	0	0	0	0	0	0	0	0	0	0	0	0	0	0	0	0	0	0	0	0	0	0	0	0	0	0	0	0	0	0	0	0	0	0	0	0	0
cdhit_11555	cdhit	UNKNOWN	NONE	0	0	0	0	0	0	0	0	0	0	0	0	0	0	0	0	0	0	0	0	0	0	0	0	0	0	0	0	0	0	0	0	0	0	0	0	0	0	0	0	0	0	0	0	0	0
cdhit_11556	cdhit	Methyl_accepting_chemotaxis_protein	Motility and Chemotaxis	0	0	0	0	0	0	0	0	0	0	0	0	0	0	0	0	0	0	0	0	0	0	0	0	0	0	0	0	0	0	0	0	0	0	0	0	0	0	0	0	0	0	0	0	0	0
cdhit_11558	cdhit	tRNA_i_6_A37_methylthiotransferase	Experimental Subsystems	0	0	0	0	0	0	0	0	0	0	0	0	0	0	0	0	0	0	0	0	0	0	0	0	0	0	0	0	0	0	0	0	0	0	0	0	0	0	0	0	0	0	0	0	0	0
cdhit_11560	cdhit	Tryptophan_specific_transport_protein	Experimental Subsystems	0	0	0	0	0	0	0	0	0	0	0	0	0	0	0	0	0	0	0	0	0	0	0	0	0	0	0	0	0	0	0	0	0	0	0	0	0	0	0	0	0	0	0	0	0	0
cdhit_11561	cdhit	DNA_polymerase_III_chi_subunit__EC_2_7_7_7_	DNA Metabolism	1	1	1	0	1	0	1	0	1	1	1	1	1	1	1	1	1	1	1	1	1	0	1	1	1	0	0	0	0	1	1	1	0	0	1	0	0	1	1	1	1	1	1	1	1	0
cdhit_11563	cdhit	UNKNOWN	NONE	1	1	1	1	1	1	1	1	1	1	1	1	1	1	1	1	1	1	1	1	1	1	1	1	1	0	0	0	0	1	1	1	0	0	1	0	0	1	1	1	1	1	1	1	1	0
cdhit_11564	cdhit	N_succinyl_L_L_diaminopimelate_desuccinylase__EC_3_5_1_18_	Amino Acids and Derivatives	0	0	0	0	0	0	0	0	0	0	0	0	0	0	0	0	0	0	0	0	0	0	0	0	0	0	0	0	0	0	0	0	0	0	0	0	0	0	0	0	0	0	0	0	0	0
cdhit_11566	cdhit	DNA_topoisomerase_I__EC_5_99_1_2_	Clustering-based subsystems	0	0	0	0	0	0	0	0	0	0	0	0	0	0	0	0	0	0	0	0	0	0	0	0	0	0	0	0	0	0	0	0	0	0	0	0	0	0	0	0	0	0	0	0	0	0
cdhit_11568	cdhit	lipopolysaccharide_biosynthesis_protein__putative	Cell Wall and Capsule	0	0	0	0	0	0	0	0	0	0	0	0	0	0	0	0	0	0	0	0	0	0	0	0	0	0	0	0	0	0	0	0	0	0	0	0	0	0	0	0	0	0	0	0	0	0
cdhit_11569	cdhit	ATP_dependent_Clp_protease_ATP_binding_subunit_ClpX	Protein Metabolism	0	0	0	0	0	0	0	0	0	0	0	0	0	0	0	0	0	0	0	0	0	0	0	0	0	0	0	0	0	0	0	0	0	0	0	0	0	0	0	0	0	0	0	0	0	0
cdhit_11574	cdhit	Phosphoenolpyruvate_synthase__EC_2_7_9_2_	Clustering-based subsystems	0	0	0	0	0	0	0	0	0	0	0	0	0	0	0	0	0	0	0	0	0	0	0	0	0	0	0	0	0	0	0	0	0	0	0	0	0	0	0	0	0	0	0	0	0	0
cdhit_11576	cdhit	UNKNOWN	NONE	0	0	0	0	0	0	0	0	0	0	0	0	0	0	0	0	0	0	0	0	0	0	0	0	0	0	0	0	0	0	0	0	0	0	0	0	0	0	0	0	0	0	0	0	0	0
cdhit_11578	cdhit	UNKNOWN	NONE	0	0	0	0	0	0	0	0	0	0	0	0	0	0	0	0	0	0	0	0	0	0	0	0	0	0	0	0	0	0	0	0	0	0	0	0	0	0	0	0	0	0	0	0	0	0
cdhit_11580	cdhit	Beta_galactosidase__EC_3_2_1_23_	Sulfur Metabolism	0	0	0	0	0	0	0	0	0	0	0	0	0	0	0	0	0	0	0	0	0	0	0	0	0	0	0	0	0	0	0	0	0	0	0	0	0	0	0	0	0	0	0	0	0	0
cdhit_11583	cdhit	FIG01204022__hypothetical_protein	NONE	0	0	0	0	0	0	0	0	0	1	0	0	0	0	0	0	0	1	0	0	0	0	0	0	0	0	0	0	0	0	0	0	0	0	0	0	0	0	0	0	0	0	0	0	0	0
cdhit_11584	cdhit	NADH_pyrophosphatase__EC_3_6_1_22_	Nucleosides and Nucleotides	0	0	0	0	0	0	0	0	0	0	0	0	0	0	0	0	0	0	0	0	0	0	0	0	0	0	0	0	0	0	0	0	0	0	0	0	0	0	0	0	0	0	0	0	0	0
cdhit_11586	cdhit	Chaperone_protein_DnaK	Stress Response	0	0	0	0	0	0	0	0	0	0	0	0	0	0	0	0	0	0	0	0	0	0	0	0	0	0	0	0	0	0	0	0	0	0	0	0	0	0	0	0	0	0	0	0	0	0
cdhit_11587	cdhit	Glutamate_synthase__NADPH__large_chain__EC_1_4_1_13_	Carbohydrates	0	0	0	0	0	0	0	0	0	0	0	0	0	0	0	0	0	0	0	0	0	0	0	0	0	0	0	0	0	0	0	0	0	0	0	0	0	0	0	0	0	0	0	0	0	0
cdhit_11592	cdhit	tRNA_dihydrouridine_synthase_C__EC_1_______	Regulation and Cell signaling	0	0	0	0	0	0	0	0	0	0	0	0	0	0	0	0	0	0	0	0	0	0	0	0	0	0	0	0	0	0	0	0	0	0	0	0	0	0	0	0	0	0	0	0	0	0
cdhit_11598	cdhit	Paraquat_inducible_protein_B	Stress Response	0	0	0	0	0	0	0	0	0	0	0	0	0	0	0	0	0	0	0	0	0	0	0	0	0	0	0	0	0	0	0	0	0	0	0	0	0	0	0	0	0	0	0	0	0	0
cdhit_1160	cdhit	N_acetylglucosamine_regulated_methyl_accepting_chemotaxis_protein	Experimental Subsystems	1	1	1	0	1	1	1	1	1	1	1	1	1	1	1	1	0	0	1	1	1	1	1	1	1	1	1	0	1	1	0	1	1	1	1	1	1	1	1	0	0	1	1	1	1	1
cdhit_11603	cdhit	UNKNOWN	NONE	0	0	0	0	0	0	0	0	0	0	0	0	0	0	0	0	0	0	0	0	0	0	0	0	0	0	0	0	0	0	0	0	0	0	0	0	0	0	0	0	0	0	0	0	0	0
cdhit_11604	cdhit	NAD_FAD__utilizing_dehydrogenase__sll0175_homolog	Experimental Subsystems	0	0	0	0	0	0	0	0	0	0	0	0	0	0	0	0	0	0	0	0	0	0	0	0	0	0	0	0	0	0	0	0	0	0	0	0	0	0	0	0	0	0	0	0	0	0
cdhit_11606	cdhit	DNA_binding_response_regulator__AraC_family	NONE	0	0	0	0	0	0	0	0	0	0	0	0	0	0	0	0	0	0	0	0	0	0	0	0	0	0	0	0	0	0	0	0	0	0	0	0	0	0	0	0	0	0	0	0	0	0
cdhit_11608	cdhit	Glycine_cleavage_system_regulatory_protein	NONE	0	0	0	0	0	0	0	0	0	0	0	0	0	0	0	0	0	0	0	0	0	0	0	0	0	0	0	0	0	0	0	0	0	0	0	0	0	0	0	0	0	0	0	0	0	0
cdhit_1161	cdhit	Positive_regulator_of_CheA_protein_activity__CheW_	Regulation and Cell signaling	1	1	1	0	1	1	0	0	0	1	1	0	0	0	1	1	1	0	0	1	1	1	1	1	1	1	1	1	1	1	1	1	1	1	0	1	1	1	0	0	0	0	1	1	1	1
cdhit_11611	cdhit	Peptide_transport_system_ATP_binding_protein_SapD	NONE	0	0	0	0	0	0	0	0	0	0	0	0	0	0	0	0	0	0	0	0	0	0	0	0	0	0	0	0	0	0	0	0	0	0	0	0	0	0	0	0	0	0	0	0	0	0
cdhit_11612	cdhit	2_aminoethylphosphonate_uptake_and_metabolism_regulator	Phosphorus Metabolism	0	0	0	0	0	0	0	0	0	0	0	0	0	0	0	0	0	0	0	0	0	0	0	0	0	0	0	0	0	0	0	0	0	0	0	0	0	0	0	0	0	0	0	0	0	0
cdhit_11614	cdhit	Quinolinate_phosphoribosyltransferase__decarboxylating___EC_2_4_2_19_	Experimental Subsystems	0	0	0	0	0	0	0	0	0	0	0	0	0	0	0	0	0	0	0	0	0	0	0	0	0	0	0	0	0	0	0	0	0	0	0	0	0	0	0	0	0	0	0	0	0	0
cdhit_11615	cdhit	Signal_transduction_histidine_kinase	NONE	0	0	0	0	0	0	0	0	0	0	0	0	0	0	0	0	0	0	0	0	0	0	0	0	0	0	0	0	0	0	0	0	0	0	0	0	0	0	0	0	0	0	0	0	0	0
cdhit_11618	cdhit	Multimodular_transpeptidase_transglycosylase__EC_2_4_1_129___EC_3_4_____	Cell Wall and Capsule	0	0	0	0	0	0	0	0	0	0	0	0	0	0	0	0	0	0	0	0	0	0	0	0	0	0	0	0	0	0	0	0	0	0	0	0	0	0	0	0	0	0	0	0	0	0
cdhit_1162	cdhit	Response_regulator	NONE	1	1	1	1	1	1	1	1	1	1	1	1	0	0	1	1	0	1	1	1	1	1	1	1	1	1	1	1	1	1	0	1	1	1	1	1	1	1	1	0	1	1	1	1	1	1
cdhit_11621	cdhit	Murein_DD_endopeptidase__EC_3_4_99___	Cell Wall and Capsule	0	0	0	0	0	0	0	0	0	0	0	0	0	0	0	0	0	0	0	0	0	0	0	0	0	0	0	0	0	0	0	0	0	0	0	0	0	0	0	0	0	0	0	0	0	0
cdhit_11623	cdhit	NADH_dehydrogenase__EC_1_6_99_3_	Carbohydrates	0	0	0	0	0	0	0	0	0	0	0	0	0	0	0	0	0	0	0	0	0	0	0	0	0	0	0	0	0	0	0	0	0	0	0	0	0	0	0	0	0	0	0	0	0	0
cdhit_11624	cdhit	UNKNOWN	NONE	0	0	0	0	0	0	0	0	0	0	0	0	0	0	0	0	0	0	0	0	0	0	0	0	0	0	0	0	0	0	0	0	0	0	0	0	0	0	0	0	0	0	0	0	0	0
cdhit_11630	cdhit	FIG01200156__hypothetical_protein	NONE	1	1	1	1	0	1	1	1	0	1	1	0	0	1	1	1	0	1	0	1	1	1	1	1	1	1	1	0	1	1	1	1	1	1	1	1	1	1	1	0	1	0	1	1	1	1
cdhit_11631	cdhit	Lipoprotein_signal_peptidase__EC_3_4_23_36_	Clustering-based subsystems	0	0	0	0	0	0	0	0	0	0	0	0	0	0	0	0	0	0	0	0	0	0	0	0	0	0	0	0	0	0	0	0	0	0	0	0	0	0	0	0	0	0	0	0	0	0
cdhit_11632	cdhit	Chromosome_partition_protein_MukB	DNA Metabolism	0	0	0	0	0	0	0	0	0	0	0	0	0	0	0	0	0	0	0	0	0	0	0	0	0	0	0	0	0	0	0	0	0	0	0	0	0	0	0	0	0	0	0	0	0	0
cdhit_11636	cdhit	Protein_export_membrane_protein_SecD__TC_3_A_5_1_1_	Clustering-based subsystems	0	0	0	0	0	0	0	0	0	0	0	0	0	0	0	0	0	0	0	0	0	0	0	0	0	0	0	0	0	0	0	0	0	0	0	0	0	0	0	0	0	0	0	0	0	0
cdhit_1164	cdhit	ABC_transporter_ATP_binding_protein_uup	Clustering-based subsystems	1	1	1	1	1	1	1	1	1	1	1	1	1	1	1	1	1	1	1	1	1	1	1	0	1	0	1	1	1	1	1	1	1	1	1	1	1	1	1	1	1	0	1	1	1	1
cdhit_11642	cdhit	UNKNOWN	NONE	0	0	0	0	0	0	0	0	0	0	0	0	0	0	0	0	0	0	0	0	0	0	0	0	0	0	0	0	0	0	0	0	0	0	0	0	0	0	0	0	0	0	0	0	0	0
cdhit_11643	cdhit	Lipoate_protein_ligase_A	Carbohydrates	0	0	0	0	0	0	0	0	0	0	0	0	0	0	0	0	0	0	0	0	0	0	0	0	0	0	0	0	0	0	0	0	0	0	0	0	0	0	0	0	0	0	0	0	0	0
cdhit_11644	cdhit	Cardiolipin_synthetase__EC_2_7_8___	Fatty Acids, Lipids, and Isoprenoids	0	0	0	0	0	0	0	0	0	0	0	0	0	0	0	0	0	0	0	0	0	0	0	0	0	0	0	0	0	0	0	0	0	0	0	0	0	0	0	0	0	0	0	0	0	0
cdhit_11645	cdhit	Phosphoglycerate_transport_system_transcriptional_regulatory_protein_PgtA	Membrane Transport	0	0	0	0	0	0	0	0	0	0	0	0	0	0	0	0	0	0	0	0	0	0	0	0	0	0	0	0	0	0	0	0	0	0	0	0	0	0	0	0	0	0	0	0	0	0
cdhit_11646	cdhit	UNKNOWN	NONE	0	0	0	0	0	0	0	0	0	0	0	0	0	0	0	0	0	0	0	0	0	0	0	0	0	0	0	0	0	0	0	0	0	0	0	0	0	0	0	0	0	0	0	0	0	0
cdhit_11647	cdhit	Thiamin_ABC_transporter__transmembrane_component	NONE	0	0	0	0	0	0	0	0	0	0	0	0	0	0	0	0	0	0	0	0	0	0	0	0	0	0	0	0	0	0	0	0	0	0	0	0	0	0	0	0	0	0	0	0	0	0
cdhit_11649	cdhit	FIG01199770__hypothetical_protein	NONE	0	0	0	0	0	0	0	0	0	0	0	0	0	0	0	0	0	0	0	0	0	0	0	0	0	0	0	0	0	0	0	0	0	0	0	0	0	0	0	0	0	0	0	0	0	0
cdhit_1165	cdhit	Selenoprotein_O_and_cysteine_containing_homologs	Protein Metabolism	1	1	1	1	1	1	1	1	1	1	1	1	1	1	1	1	1	1	1	1	1	1	1	1	1	1	1	1	1	1	1	1	1	1	1	1	1	1	1	1	1	1	1	1	1	1
cdhit_11650	cdhit	Chaperone_protein_DnaK	Stress Response	0	0	0	0	0	0	0	0	0	0	0	0	0	0	0	0	0	0	0	0	0	0	0	0	0	0	0	0	0	0	0	0	0	0	0	0	0	0	0	0	0	0	0	0	0	0
cdhit_11652	cdhit	23S_rRNA__guanine_N_2____methyltransferase_rlmL_EC_2_1_1___	RNA Metabolism	0	0	0	0	0	0	0	0	0	0	0	0	0	0	0	0	0	0	0	0	0	0	0	0	0	0	0	0	0	0	0	0	0	0	0	0	0	0	0	0	0	0	0	0	0	0
cdhit_11654	cdhit	Glycerol_3_phosphate_acyltransferase__EC_2_3_1_15_	Fatty Acids, Lipids, and Isoprenoids	0	0	0	0	0	0	0	0	0	0	0	0	0	0	0	0	0	0	0	0	0	0	0	0	0	0	0	0	0	0	0	0	0	0	0	0	0	0	0	0	0	0	0	0	0	0
cdhit_11655	cdhit	O_succinylbenzoate_synthase__EC_4_2_1_113_	Experimental Subsystems	0	0	0	0	0	0	0	0	0	0	0	0	0	0	0	0	0	0	0	0	0	0	0	0	0	0	0	0	0	0	0	0	0	0	0	0	0	0	0	0	0	0	0	0	0	0
cdhit_11656	cdhit	UNKNOWN	NONE	0	0	0	0	0	0	0	0	0	0	0	0	0	0	0	0	0	0	0	0	0	0	0	0	0	0	0	0	0	0	0	0	0	0	0	0	0	0	0	0	0	0	0	0	0	0
cdhit_11664	cdhit	Lead__cadmium__zinc_and_mercury_transporting_ATPase__EC_3_6_3_3___EC_3_6_3_5___Copper_translocating_P_type_ATPase__EC_3_6_3_4_	Experimental Subsystems	0	0	0	0	0	0	0	0	0	0	0	0	0	0	0	0	0	0	0	0	0	0	0	0	0	0	0	0	0	0	0	0	0	0	0	0	0	0	0	0	0	0	0	0	0	0
cdhit_11666	cdhit	TRAP_type_C4_dicarboxylate_transport_system__large_permease_component	Experimental Subsystems	0	0	0	0	0	0	0	0	0	0	0	0	0	0	0	0	0	0	0	0	0	0	0	0	0	0	0	0	0	0	0	0	0	0	0	0	0	0	0	0	0	0	0	0	0	0
cdhit_11669	cdhit	Acetyltransferase	NONE	1	0	1	0	0	1	0	0	0	0	1	1	0	1	1	1	0	0	0	1	1	1	0	0	1	0	1	0	0	1	0	1	1	1	0	0	1	0	0	0	0	0	1	0	0	0
cdhit_11670	cdhit	Leucine_responsive_regulatory_protein__regulator_for_leucine__or_lrp__regulon_and_high_affinity_branched_chain_amino_acid_transport_system	Amino Acids and Derivatives	0	0	1	0	0	0	0	0	0	0	0	0	0	0	0	0	0	0	0	0	0	0	0	0	0	0	0	0	0	0	0	0	0	0	0	0	0	0	0	0	0	0	0	0	0	0
cdhit_11679	cdhit	Rod_shape_determining_protein_MreD	Cell Division and Cell Cycle	0	0	0	0	0	0	0	0	0	0	0	0	0	0	0	0	0	0	0	0	0	0	0	0	0	0	0	0	0	0	0	0	0	0	0	0	0	0	0	0	0	0	0	0	0	0
cdhit_11683	cdhit	S_adenosylmethionine_dependent_methyltransferase_Functionally_Coupled_to_the_MukBEF_Chromosome_Partitioning_Mechanism	Cell Division and Cell Cycle	0	0	0	0	0	0	0	0	0	0	0	0	0	0	0	0	0	0	0	0	0	0	0	0	0	0	0	0	0	0	0	0	0	0	0	0	0	0	0	0	0	0	0	0	0	0
cdhit_11684	cdhit	Alkyl_sulfatase__EC_3_1_6___	NONE	0	0	0	0	0	0	0	0	0	0	0	0	0	0	0	0	0	0	0	0	0	0	0	0	0	0	0	0	0	0	0	0	0	0	0	0	0	0	0	0	0	0	0	0	0	0
cdhit_11685	cdhit	Deoxyribodipyrimidine_photolyase__EC_4_1_99_3_	DNA Metabolism	0	0	0	0	0	0	0	0	0	0	0	0	0	0	0	0	0	0	0	0	0	0	0	0	0	0	0	0	0	0	0	0	0	0	0	0	0	0	0	0	0	0	0	0	0	0
cdhit_11687	cdhit	1_hydroxy_2_methyl_2__E__butenyl_4_diphosphate_synthase__EC_1_17_7_1_	Clustering-based subsystems	0	0	0	0	0	0	0	0	0	0	0	0	0	0	0	0	0	0	0	0	0	0	0	0	0	0	0	0	0	0	0	0	0	0	0	0	0	0	0	0	0	0	0	0	0	0
cdhit_11688	cdhit	Lactoylglutathione_lyase__EC_4_4_1_5_	Stress Response	1	1	1	0	0	1	1	0	0	0	1	1	0	1	0	1	1	1	1	1	1	1	1	1	1	1	1	1	1	1	1	1	1	1	1	1	1	1	1	1	1	1	1	1	1	1
cdhit_11694	cdhit	Sensor_histidine_protein_kinase_UhpB__glucose_6_phosphate_specific__EC_2_7_13_3_	Carbohydrates	0	0	0	0	0	0	0	0	0	0	0	0	0	0	0	0	0	0	0	0	0	0	0	0	0	0	0	0	0	0	0	0	0	0	0	0	0	0	0	0	0	0	0	0	0	0
cdhit_11696	cdhit	Transcriptional_regulator__MerR_family__associated_with_photolyase	Fatty Acids, Lipids, and Isoprenoids	0	0	0	0	0	0	0	0	0	0	0	0	0	0	0	0	0	0	0	0	0	0	0	0	0	0	0	0	0	0	0	0	0	0	0	0	0	0	0	0	0	0	0	0	0	0
cdhit_11698	cdhit	Tol_biopolymer_transport_system__TolR_protein	Membrane Transport	1	1	1	0	0	1	0	0	1	0	1	1	1	1	0	1	1	1	1	1	1	1	1	1	1	1	1	1	1	1	1	1	1	1	1	1	1	1	1	1	1	1	1	1	1	1
cdhit_11699	cdhit	putative_lipase	NONE	0	0	0	0	0	0	0	0	0	0	0	0	0	0	0	0	0	0	0	0	0	0	0	0	0	0	0	0	0	0	0	0	0	0	0	0	0	0	0	0	0	0	0	0	0	0
cdhit_1170	cdhit	FIG028593__membrane_protein	NONE	1	1	1	1	1	1	1	1	1	1	0	1	1	0	1	1	1	1	1	1	1	0	1	1	1	1	1	1	1	1	1	1	1	1	1	1	1	1	1	1	1	1	1	1	1	1
cdhit_11702	cdhit	FIG01199930__hypothetical_protein	NONE	0	0	0	0	0	0	0	0	0	0	0	0	0	0	0	0	0	0	0	0	0	0	0	0	0	0	0	0	0	0	0	0	0	0	0	0	0	0	0	0	0	0	0	0	0	0
cdhit_11703	cdhit	Glycerol_3_phosphate_ABC_transporter__permease_protein_UgpA__TC_3_A_1_1_3_	Carbohydrates	0	0	0	0	0	0	0	0	0	0	0	0	0	0	0	0	0	0	0	0	0	0	0	0	0	0	0	0	0	0	0	0	0	0	0	0	0	0	0	0	0	0	0	0	0	0
cdhit_11708	cdhit	8_amino_7_oxononanoate_synthase__EC_2_3_1_47_	Regulation and Cell signaling	0	0	0	0	0	0	0	0	0	0	0	0	0	0	0	0	0	0	0	0	0	0	0	0	0	0	0	0	0	0	0	0	0	0	0	0	0	0	0	0	0	0	0	0	0	0
cdhit_11709	cdhit	Predicted_redox_protein	NONE	1	0	0	0	0	0	0	1	0	0	1	0	0	0	0	1	0	0	1	1	1	1	0	1	0	1	0	1	0	0	0	0	1	1	0	0	0	1	0	0	0	0	1	0	1	1
cdhit_1171	cdhit	PTS_system__N_acetylglucosamine_specific_IIB_component__EC_2_7_1_69____PTS_system__N_acetylglucosamine_specific_IIC_component__EC_2_7_1_69_	Experimental Subsystems	1	1	1	1	0	1	0	1	1	0	1	1	1	1	1	1	1	1	1	1	1	1	1	1	1	1	1	1	1	1	1	1	1	1	1	1	1	1	1	1	1	1	1	1	1	1
cdhit_11713	cdhit	Dephospho_CoA_kinase__EC_2_7_1_24_	Membrane Transport	0	0	0	0	0	0	0	0	0	0	0	0	0	0	0	0	0	0	0	0	0	0	0	0	0	0	0	0	0	0	0	0	0	0	0	0	0	0	0	0	0	0	0	0	0	0
cdhit_11714	cdhit	UNKNOWN	NONE	0	0	0	0	0	0	0	0	0	0	0	0	0	0	0	0	0	0	0	0	0	0	0	0	0	0	0	0	0	0	0	0	0	0	0	0	0	0	0	0	0	0	0	0	0	0
cdhit_11715	cdhit	UNKNOWN	NONE	0	0	0	0	0	0	0	0	0	0	0	0	0	0	0	0	0	0	0	0	0	0	0	0	0	0	0	0	0	0	0	0	0	0	0	0	0	0	0	0	0	0	0	0	0	0
cdhit_11721	cdhit	Tyrosine_specific_transport_protein	Miscellaneous	0	0	0	0	0	0	0	0	0	0	0	0	0	0	0	0	0	0	0	0	0	0	0	0	0	0	0	0	0	0	0	0	0	0	0	0	0	0	0	0	0	0	0	0	0	0
cdhit_11722	cdhit	UNKNOWN	NONE	0	0	0	0	0	0	0	0	0	0	0	0	0	0	0	0	0	0	0	0	0	0	0	0	0	0	0	0	0	0	0	0	0	0	0	0	0	0	0	0	0	0	0	0	0	0
cdhit_11728	cdhit	Soluble_lytic_murein_transglycosylase_precursor__EC_3_2_1___	Cell Wall and Capsule	0	0	0	0	0	0	0	0	0	0	0	0	0	0	0	0	0	0	0	0	0	0	0	0	0	0	0	0	0	0	0	0	0	0	0	0	0	0	0	0	0	0	0	0	0	0
cdhit_11729	cdhit	FIG01199925__hypothetical_protein	NONE	1	1	1	0	1	1	1	1	1	1	1	1	1	1	1	1	0	1	1	1	1	1	1	1	1	1	1	0	1	1	0	1	1	1	1	1	1	1	1	0	1	1	1	1	1	1
cdhit_11732	cdhit	Urocanate_hydratase__EC_4_2_1_49_	Experimental Subsystems	0	0	0	0	0	0	0	0	0	0	0	0	0	0	0	0	0	0	0	0	0	0	0	0	0	0	0	0	0	0	0	0	0	0	0	0	0	0	0	0	0	0	0	0	0	0
cdhit_11737	cdhit	CTP_synthase__EC_6_3_4_2_	Experimental Subsystems	0	0	0	0	0	0	0	0	0	0	0	0	0	0	0	0	0	0	0	0	0	0	0	0	0	0	0	0	0	0	0	0	0	0	0	0	0	0	0	0	0	0	0	0	0	0
cdhit_11742	cdhit	Acetate_permease_ActP__cation_acetate_symporter_	Protein Metabolism	0	0	0	0	0	0	0	0	0	0	0	0	0	0	0	0	0	0	0	0	0	0	0	0	0	0	0	0	0	0	0	0	0	0	0	0	0	0	0	0	0	0	0	0	0	0
cdhit_11743	cdhit	MutT_nudix_family_protein	NONE	1	1	1	1	1	1	1	1	0	1	1	1	1	0	1	1	0	1	1	1	1	1	1	1	1	1	1	0	1	1	1	1	1	1	1	1	1	1	1	0	1	0	0	0	0	1
cdhit_11749	cdhit	Putative_transporter__DME_family	NONE	0	0	0	0	0	0	0	0	0	0	0	0	0	0	0	0	0	0	0	0	0	0	0	0	0	0	0	0	0	0	0	0	0	0	0	0	0	0	0	0	0	0	0	0	0	0
cdhit_1175	cdhit	Sulfate_permease	Experimental Subsystems	1	1	1	1	1	1	1	0	1	1	1	1	1	1	1	1	1	1	1	1	1	1	1	1	1	1	1	1	1	1	1	1	1	1	1	1	1	1	1	1	1	1	1	1	1	1
cdhit_11757	cdhit	2_3_dihydro_2_3_dihydroxybenzoate_dehydrogenase__EC_1_3_1_28_	Iron acquisition and metabolism	0	0	0	0	0	0	0	0	0	0	0	0	0	0	0	0	0	0	0	0	0	0	0	0	0	0	0	0	0	0	0	0	0	0	0	0	0	0	0	0	0	0	0	0	0	0
cdhit_11759	cdhit	GTP_binding_protein_Era	Experimental Subsystems	0	0	0	0	0	0	0	0	0	0	0	0	0	0	0	0	0	0	0	0	0	0	0	0	0	0	0	0	0	0	0	0	0	0	0	0	0	0	0	0	0	0	0	0	0	0
cdhit_1176	cdhit	Sigma_54_dependent_transcriptional_regulator	Membrane Transport	1	1	1	1	0	1	1	1	1	1	1	1	1	1	1	1	0	1	1	1	1	1	1	1	1	1	1	0	1	1	0	1	1	1	1	1	1	1	1	0	1	1	1	1	1	1
cdhit_11760	cdhit	Glutamate_Aspartate_transport_system_permease_protein_GltJ__TC_3_A_1_3_4_	Amino Acids and Derivatives	0	0	0	0	0	0	0	0	0	0	0	0	0	0	0	0	0	0	0	0	0	0	0	0	0	0	0	0	0	0	0	0	0	0	0	0	0	0	0	0	0	0	0	0	0	0
cdhit_11761	cdhit	YcgN__Fragment_	Clustering-based subsystems	1	1	1	0	0	1	0	0	0	0	1	1	1	0	1	1	1	1	1	1	1	1	1	1	1	1	1	1	1	1	1	1	1	1	1	1	1	1	1	1	1	1	1	1	1	1
cdhit_11763	cdhit	D_alanyl_D_alanine_carboxypeptidase__EC_3_4_16_4_	NONE	0	0	0	0	0	0	0	0	0	0	0	0	0	0	0	0	0	0	0	0	0	0	0	0	0	0	0	0	0	0	0	0	0	0	0	0	0	0	0	0	0	0	0	0	0	0
cdhit_11764	cdhit	Putative_activity_regulator_of_membrane_protease_YbbK	Miscellaneous	0	0	0	0	0	0	0	0	0	0	0	1	0	1	0	0	1	1	0	0	0	1	0	1	0	1	1	1	0	0	0	1	1	1	1	1	1	1	0	0	1	0	0	0	0	0
cdhit_11766	cdhit	Phosphate_transport_system_regulatory_protein_PhoU	Phosphorus Metabolism	0	0	0	0	0	0	0	0	0	0	0	0	0	0	0	0	0	0	0	0	0	0	0	0	0	0	0	0	0	0	0	0	0	0	0	0	0	0	0	0	0	0	0	0	0	0
cdhit_11767	cdhit	6_phospho_beta_glucosidase__EC_3_2_1_86_	Carbohydrates	0	0	0	0	0	0	0	0	0	0	0	0	0	0	0	0	0	0	0	0	0	0	0	0	0	0	0	0	0	0	0	0	0	0	0	0	0	0	0	0	0	0	0	0	0	0
cdhit_1177	cdhit	Aminobenzoyl_glutamate_transport_protein	Membrane Transport	1	1	1	1	1	1	1	1	1	1	1	1	1	1	1	1	1	1	1	1	1	1	1	1	1	1	1	1	1	1	1	1	1	1	1	1	1	1	1	1	1	1	0	1	1	1
cdhit_11770	cdhit	Beta_galactosidase__EC_3_2_1_23_	Sulfur Metabolism	0	0	0	0	0	0	0	0	0	0	0	0	0	0	0	0	0	0	0	0	0	0	0	0	0	0	0	0	0	0	0	0	0	0	0	0	0	0	0	0	0	0	0	0	0	0
cdhit_11775	cdhit	Small_conductance_mechanosensitive_channel	NONE	0	0	0	0	0	0	0	0	0	0	0	0	0	0	0	0	0	0	0	0	0	0	0	0	0	0	0	0	0	0	0	0	0	0	0	0	0	0	0	0	0	0	0	0	0	0
cdhit_11778	cdhit	Predicted_thioesterase	NONE	1	1	1	0	1	1	1	1	1	1	1	1	1	1	1	1	1	1	1	1	1	1	1	1	1	1	1	1	1	1	1	1	1	1	1	1	1	1	1	1	1	1	1	1	1	1
cdhit_11779	cdhit	Maltoporin__maltose_maltodextrin_high_affinity_receptor__phage_lambda_receptor_protein_	Cell Wall and Capsule	0	0	0	0	0	0	0	0	0	0	0	0	0	0	0	0	0	0	0	0	0	0	0	0	0	0	0	0	0	0	0	0	0	0	0	0	0	0	0	0	0	0	0	0	0	0
cdhit_1178	cdhit	2_isopropylmalate_synthase__EC_2_3_3_13_	Amino Acids and Derivatives	0	0	0	0	0	0	0	0	0	0	0	0	0	0	0	0	0	0	0	0	0	0	0	0	0	0	0	0	0	0	0	0	0	0	0	0	0	0	0	0	0	0	0	0	0	0
cdhit_11781	cdhit	Urocanate_hydratase__EC_4_2_1_49_	Experimental Subsystems	0	0	0	0	0	0	0	0	0	0	0	0	0	0	0	0	0	0	0	0	0	0	0	0	0	0	0	0	0	0	0	0	0	0	0	0	0	0	0	0	0	0	0	0	0	0
cdhit_11782	cdhit	FIG01200318__hypothetical_protein	NONE	1	1	1	1	0	1	0	1	1	0	1	1	1	0	1	1	0	1	1	1	1	1	1	1	1	1	1	1	1	1	0	1	1	1	1	1	1	1	1	0	1	1	1	1	1	1
cdhit_11788	cdhit	FIG01045360__hypothetical_protein	NONE	0	0	0	0	0	0	0	0	0	0	0	0	0	0	0	0	0	0	0	0	0	0	0	0	0	0	0	0	0	0	0	0	0	0	0	0	0	0	0	0	0	0	0	0	0	0
cdhit_11789	cdhit	RbmD__similar_to_Lipid_A_core___O_antigen_ligase_and_related_enzymes	Cell Wall and Capsule	0	0	0	0	0	0	0	0	0	0	0	0	0	0	0	0	0	0	0	0	0	0	0	0	0	0	0	0	0	0	0	0	0	0	0	0	0	0	0	0	0	0	0	0	0	0
cdhit_1179	cdhit	FIG181673__hypothetical_protein	NONE	0	0	0	0	1	0	1	0	0	0	0	0	0	0	0	0	1	0	0	0	0	0	0	0	0	0	0	0	0	0	0	0	0	0	0	0	0	1	0	0	0	0	0	0	0	0
cdhit_11790	cdhit	1_acyl_sn_glycerol_3_phosphate_acyltransferase__EC_2_3_1_51_	Phosphorus Metabolism	0	0	0	0	0	0	0	0	0	0	0	0	0	0	0	0	0	0	0	0	0	0	0	0	0	0	0	0	0	0	0	0	0	0	0	0	0	0	0	0	0	0	0	0	0	0
cdhit_11792	cdhit	Phosphoglucomutase__EC_5_4_2_2_	Clustering-based subsystems	0	0	0	0	0	0	0	0	0	0	0	0	0	0	0	0	0	0	0	0	0	0	0	0	0	0	0	0	0	0	0	0	0	0	0	0	0	0	0	0	0	0	0	0	0	0
cdhit_11793	cdhit	Methyl_accepting_chemotaxis_protein_II__mcp_II___aspartate_chemoreceptor_protein_	Motility and Chemotaxis	0	0	0	0	0	0	0	0	0	0	0	0	0	0	0	0	0	0	0	0	0	0	0	0	0	0	0	0	0	0	0	0	0	0	0	0	0	0	0	0	0	0	0	0	0	0
cdhit_11794	cdhit	FAD_monooxygenase__PheA_TfdB_family	NONE	0	0	0	0	0	0	0	0	0	0	0	0	0	0	0	0	0	0	0	0	0	0	0	0	0	0	0	0	0	0	0	0	0	0	0	0	0	0	0	0	0	0	0	0	0	0
cdhit_1180	cdhit	Aerotaxis_sensor_receptor_protein	Motility and Chemotaxis	1	1	1	1	1	1	1	1	1	1	0	1	1	1	1	1	0	1	0	1	1	1	1	1	1	1	1	0	1	1	1	1	1	1	0	1	1	1	0	0	0	0	1	1	1	1
cdhit_11800	cdhit	ABC_transporter__periplasmic_substrate_binding_protein	NONE	0	0	0	0	0	0	0	0	0	0	0	0	0	0	0	0	0	0	0	0	0	0	0	0	0	0	0	0	0	0	0	0	0	0	0	0	0	0	0	0	0	0	0	0	0	0
cdhit_11802	cdhit	Flagellin_protein_FlaG	Motility and Chemotaxis	1	1	1	1	1	1	1	1	1	1	1	1	1	1	1	1	1	1	1	1	1	1	1	1	1	1	1	1	1	1	1	1	1	1	1	1	1	1	1	1	1	1	1	1	1	1
cdhit_11804	cdhit	Sodium_dicarboxylate_symporter	NONE	0	0	0	0	0	0	0	0	0	0	0	0	0	0	0	0	0	0	0	0	0	0	0	0	0	0	0	0	0	0	0	0	0	0	0	0	0	0	0	0	0	0	0	0	0	0
cdhit_11805	cdhit	Acyl_CoA_thioesterase_YciA__involved_in_membrane_biogenesis	Clustering-based subsystems	1	1	1	0	1	1	1	1	1	1	1	1	1	1	1	1	1	1	1	1	1	1	1	1	1	1	1	1	1	1	1	1	1	1	1	1	1	1	1	1	1	1	1	1	1	1
cdhit_1181	cdhit	Sodium_alanine_symporter	Clustering-based subsystems	1	1	1	1	1	1	1	1	1	0	1	1	1	1	1	1	1	1	1	1	1	1	1	1	1	1	1	1	1	1	1	1	1	1	1	1	1	1	1	1	1	1	0	1	0	1
cdhit_11812	cdhit	Transcriptional_regulator__LysR_family	Clustering-based subsystems	0	0	0	0	0	0	0	0	0	0	0	0	0	0	0	0	0	0	0	0	0	0	0	0	0	0	0	0	0	0	0	0	0	0	0	0	0	0	0	0	0	0	0	0	0	0
cdhit_11813	cdhit	2_amino_3_ketobutyrate_coenzyme_A_ligase__EC_2_3_1_29_	Amino Acids and Derivatives	0	0	0	0	0	0	0	0	0	0	0	0	0	0	0	0	0	0	0	0	0	0	0	0	0	0	0	0	0	0	0	0	0	0	0	0	0	0	0	0	0	0	0	0	0	0
cdhit_11814	cdhit	Sensory_box_GGDEF_family_protein	NONE	0	0	0	0	0	0	0	0	0	0	0	0	0	0	0	0	0	0	0	0	0	0	0	0	0	0	0	0	0	0	0	0	0	0	0	0	0	0	0	0	0	0	0	0	0	0
cdhit_11818	cdhit	Paraquat_inducible_protein_B	Stress Response	0	0	0	0	0	0	0	0	0	0	0	0	0	0	0	0	0	0	0	0	0	0	0	0	0	0	0	0	0	0	0	0	0	0	0	0	0	0	0	0	0	0	0	0	0	0
cdhit_11820	cdhit	General_secretion_pathway_protein_H	Phosphorus Metabolism	0	0	0	0	0	0	0	0	0	0	0	0	0	0	0	0	0	0	0	0	0	0	0	0	0	0	0	0	0	0	0	0	0	0	0	0	0	0	0	0	0	0	0	0	0	0
cdhit_11824	cdhit	Chitodextrinase_precursor__EC_3_2_1_14_	Experimental Subsystems	0	0	0	0	0	0	0	0	0	0	0	0	0	0	0	0	0	0	0	0	0	0	0	0	0	0	0	0	0	0	0	0	0	0	0	0	0	0	0	0	0	0	0	0	0	0
cdhit_11826	cdhit	Hypothetical_transmembrane_protein_coupled_to_NADH_ubiquinone_oxidoreductase_chain_5_homolog	Carbohydrates	0	0	0	0	0	0	0	0	0	0	0	0	0	0	0	0	0	0	0	0	0	0	0	0	0	0	0	0	0	0	0	0	0	0	0	0	0	0	0	0	0	0	0	0	0	0
cdhit_11829	cdhit	FIG00919492__hypothetical_protein	NONE	0	0	0	0	0	0	0	0	0	0	0	0	0	0	0	0	0	0	0	0	0	0	0	0	0	0	0	0	0	0	0	0	0	0	0	0	0	0	0	0	0	0	0	0	0	0
cdhit_11830	cdhit	Nucleoside_5_triphosphatase_RdgB__dHAPTP__dITP__XTP_specific___EC_3_6_1_15_	Stress Response	0	0	0	0	0	0	0	0	0	0	0	0	0	0	0	0	0	0	0	0	0	0	0	0	0	0	0	0	0	0	0	0	0	0	0	0	0	0	0	0	0	0	0	0	0	0
cdhit_11833	cdhit	RNA_polymerase_sigma_factor_RpoH	Clustering-based subsystems	0	0	0	0	0	0	0	0	0	0	0	0	0	0	0	0	0	0	0	0	0	0	0	0	0	0	0	0	0	0	0	0	0	0	0	0	0	0	0	0	0	0	0	0	0	0
cdhit_11834	cdhit	Probable_proline_and_glycine_rich_transmembrane_protein_gene_in_bax	Clustering-based subsystems	0	0	0	0	0	0	0	0	0	0	0	0	0	0	0	0	0	0	0	0	0	0	0	0	0	0	0	0	0	0	0	0	0	0	0	0	0	0	0	0	0	0	0	0	0	0
cdhit_11838	cdhit	Protein_export_cytoplasm_chaperone_protein__SecB__maintains_protein_to_be_exported_in_unfolded_state_	Membrane Transport	1	1	1	1	1	1	1	1	1	1	1	1	1	1	1	1	1	1	1	1	1	1	1	1	1	0	0	0	0	1	1	1	0	0	1	0	0	1	1	1	1	1	1	1	1	0
cdhit_11841	cdhit	Ribosome_recycling_factor	Clustering-based subsystems	0	0	0	0	0	0	0	0	0	0	0	0	0	0	0	0	0	0	0	0	0	0	0	0	0	0	0	0	0	0	0	0	0	0	0	0	0	0	0	0	0	0	0	0	0	0
cdhit_11843	cdhit	Membrane_alanine_aminopeptidase_N__EC_3_4_11_2_	Protein Metabolism	0	0	0	0	0	0	0	0	0	0	0	0	0	0	0	0	0	0	0	0	0	0	0	0	0	0	0	0	0	0	0	0	0	0	0	0	0	0	0	0	0	0	0	0	0	0
cdhit_11846	cdhit	FIG01199536__hypothetical_protein	NONE	0	0	0	0	0	0	0	0	0	0	0	0	0	0	0	0	0	0	0	0	0	0	0	0	0	0	0	0	0	0	0	0	0	0	0	0	0	0	0	0	0	0	0	0	0	0
cdhit_11847	cdhit	MSHA_biogenesis_protein_MshQ	Membrane Transport	0	0	0	0	0	0	0	0	0	0	0	0	0	0	0	0	0	0	0	0	0	0	0	0	0	0	0	0	0	0	0	0	0	0	0	0	0	0	0	0	0	0	0	0	0	0
cdhit_11848	cdhit	Exopolyphosphatase_related_protein	Phosphorus Metabolism	0	0	0	0	0	0	0	0	0	0	0	0	0	0	0	0	0	0	0	0	0	0	0	0	0	0	0	0	0	0	0	0	0	0	0	0	0	0	0	0	0	0	0	0	0	0
cdhit_11851	cdhit	FIG01200265__hypothetical_protein	NONE	0	0	0	0	0	0	0	0	0	0	0	0	0	0	0	0	0	0	0	0	0	0	0	0	0	0	0	0	0	0	0	0	0	0	0	0	0	0	0	0	0	0	0	0	0	0
cdhit_11853	cdhit	FIG01200580__hypothetical_protein	NONE	0	0	0	0	0	0	0	0	0	0	0	0	0	0	0	0	0	0	0	0	0	0	0	0	0	0	0	0	0	0	0	0	0	0	0	0	0	0	0	0	0	0	0	0	0	0
cdhit_11857	cdhit	Protein_ImpG_VasA	Clustering-based subsystems	0	0	0	0	0	0	0	0	0	0	0	0	0	0	0	0	0	0	0	0	0	0	0	0	0	0	0	0	0	0	0	0	0	0	0	0	0	0	0	0	0	0	0	0	0	0
cdhit_1186	cdhit	Thermostable_carboxypeptidase_1__EC_3_4_17_19_	Protein Metabolism	1	1	1	0	0	1	0	1	1	1	1	0	0	0	1	1	1	1	1	1	1	1	1	1	1	1	1	1	1	1	1	1	1	1	1	1	1	1	1	1	1	1	1	1	1	1
cdhit_11862	cdhit	O_succinylbenzoic_acid__CoA_ligase__EC_6_2_1_26_	Experimental Subsystems	0	0	0	0	0	0	0	0	0	0	0	0	0	0	0	0	0	0	0	0	0	0	0	0	0	0	0	0	0	0	0	0	0	0	0	0	0	0	0	0	0	0	0	0	0	0
cdhit_11864	cdhit	Toxin_co_regulated_pilus_biosynthesis_protein_R	Phages, Prophages, Transposable elements, Plasmids	1	1	1	0	1	1	0	1	0	0	1	0	0	1	0	1	0	0	0	1	1	1	0	1	1	1	1	1	1	1	1	1	1	1	0	1	1	0	0	0	0	0	0	1	0	1
cdhit_11867	cdhit	Thioredoxin_2__EC_1_8_1_8_	NONE	1	1	1	1	0	1	1	1	1	1	1	1	1	1	1	1	0	1	1	1	1	1	1	1	1	1	1	0	1	1	1	1	1	1	1	1	1	1	1	0	1	1	1	1	1	1
cdhit_11868	cdhit	Molybdenum_cofactor_biosynthesis_protein_MoaE__Molybdopterin_converting_factor_subunit_2	Cofactors, Vitamins, Prosthetic Groups, Pigments	0	0	0	0	0	0	0	0	0	0	0	0	0	0	0	0	0	1	0	0	0	0	0	0	0	0	0	0	0	0	0	0	0	0	0	0	0	0	0	0	0	0	0	0	0	0
cdhit_1187	cdhit	Maltose_maltodextrin_ABC_transporter__permease_protein_MalF	Experimental Subsystems	1	1	1	1	1	1	1	1	1	1	1	1	1	1	1	1	0	1	1	1	1	1	1	1	1	1	1	0	1	1	1	1	1	1	1	1	1	1	1	0	1	1	1	1	1	1
cdhit_11877	cdhit	biphenyl_2_3_diol_1_2_dioxygenase_III_related_protein	Metabolism of Aromatic Compounds	0	0	0	0	0	0	0	0	0	0	0	0	0	1	0	0	0	0	0	0	0	0	0	0	0	0	0	0	0	0	0	0	1	0	0	0	0	0	0	0	0	0	1	0	0	0
cdhit_11878	cdhit	Peptide_methionine_sulfoxide_reductase_MsrB__EC_1_8_4_12_	Carbohydrates	1	1	1	0	0	1	0	1	0	1	1	1	0	0	0	1	1	1	1	1	1	1	1	1	1	1	1	1	1	1	1	1	1	1	1	1	1	1	1	1	1	1	1	1	1	1
cdhit_1188	cdhit	capsular_polysaccharide_biosynthesis_protein	Cell Wall and Capsule	1	0	1	1	0	1	0	1	0	0	0	1	0	1	1	1	1	0	1	1	1	1	0	1	1	1	1	1	1	1	1	1	1	1	0	1	1	0	0	1	0	0	1	1	1	1
cdhit_11882	cdhit	Na___Citrate_OH____antiporter	Carbohydrates	0	0	0	0	0	0	0	0	0	0	0	0	0	0	0	0	0	0	0	0	0	0	0	0	0	0	0	0	0	0	0	0	0	0	0	0	0	0	0	0	0	0	0	0	0	0
cdhit_11883	cdhit	DNA_binding_response_regulator__LuxR_family	NONE	0	0	0	0	0	0	0	0	0	0	0	0	0	0	0	0	0	0	0	0	0	0	0	0	0	0	0	0	0	0	0	0	0	0	0	0	0	0	0	0	0	0	0	0	0	0
cdhit_11884	cdhit	Arginine_ABC_transporter__periplasmic_arginine_binding_protein_ArtI	Amino Acids and Derivatives	0	0	0	0	0	0	0	0	0	0	0	0	0	0	0	0	0	0	0	0	0	0	0	0	0	0	0	0	0	0	0	0	0	0	0	0	0	0	0	0	0	0	0	0	0	0
cdhit_11885	cdhit	Exodeoxyribonuclease_V_beta_chain__EC_3_1_11_5_	DNA Metabolism	0	0	0	0	0	0	0	0	0	0	0	0	0	0	0	0	0	0	0	0	0	0	0	0	0	0	0	0	0	0	0	0	0	0	0	0	0	0	0	0	0	0	0	0	0	0
cdhit_11889	cdhit	FIG01200156__hypothetical_protein	NONE	0	0	0	0	0	0	0	0	0	0	0	0	1	0	0	0	0	0	0	0	0	0	0	0	0	0	0	0	0	0	0	0	0	0	0	0	0	0	0	0	0	0	0	0	0	0
cdhit_11894	cdhit	Rossmann_fold_nucleotide_binding_protein_Smf_possibly_involved_in_DNA_uptake	Clustering-based subsystems	0	0	0	0	0	0	0	0	0	0	0	0	0	0	0	0	0	0	0	0	0	0	0	0	0	0	0	0	0	0	0	0	0	0	0	0	0	0	0	0	0	0	0	0	0	0
cdhit_11896	cdhit	diguanylate_cyclase_phosphodiesterase__GGDEF___EAL_domains__with_PAS_PAC_sensor_s_	Stress Response	0	0	0	0	0	0	0	0	0	0	0	0	0	0	0	0	0	0	0	0	0	0	0	0	0	0	0	0	0	0	0	0	0	0	0	0	0	0	0	0	0	0	0	0	0	0
cdhit_11897	cdhit	FIG01200099__hypothetical_protein	NONE	1	0	0	0	0	0	0	0	0	0	0	0	0	0	1	0	0	1	0	0	1	1	0	1	1	1	1	1	1	1	1	1	1	1	0	1	1	0	0	0	0	0	1	1	1	1
cdhit_11898	cdhit	COG1272__Predicted_membrane_protein_hemolysin_III_homolog	Cofactors, Vitamins, Prosthetic Groups, Pigments	0	0	0	0	0	0	0	0	0	0	0	0	0	0	0	0	0	0	0	0	0	0	0	0	0	0	0	0	0	0	0	0	0	0	0	0	0	0	0	0	0	0	0	0	0	0
cdhit_119	cdhit	IncF_plasmid_conjugative_transfer_protein_TraG	Virulence, Disease and Defense	0	1	0	0	0	0	0	0	0	0	0	0	0	0	1	0	0	0	0	0	1	0	0	0	0	0	0	0	0	1	1	0	1	1	0	0	0	0	0	0	0	1	1	1	1	1
cdhit_1190	cdhit	hypothetical_protein	NONE	1	0	1	0	0	0	0	0	0	0	0	0	0	1	1	0	0	0	0	1	1	1	0	1	1	1	1	1	0	1	1	1	1	1	0	1	1	0	0	0	0	0	1	0	1	1
cdhit_11900	cdhit	2_4_dienoyl_CoA_reductase__NADPH___EC_1_3_1_34_	Fatty Acids, Lipids, and Isoprenoids	0	0	0	0	0	0	0	0	0	0	0	0	0	0	0	0	0	0	0	0	0	0	0	0	0	0	0	0	0	0	0	0	0	0	0	0	0	0	0	0	0	0	0	0	0	0
cdhit_11904	cdhit	Signal_transduction_histidine_kinase	NONE	0	0	0	0	0	0	0	0	0	0	0	0	0	0	0	0	0	0	0	0	0	0	0	0	0	0	0	0	0	0	0	0	0	0	0	0	0	0	0	0	0	0	0	0	0	0
cdhit_11908	cdhit	Arginine_ornithine_antiporter_ArcD	Amino Acids and Derivatives	0	0	0	0	0	0	0	0	0	0	0	0	0	0	0	0	0	0	0	0	0	0	0	0	0	0	0	0	0	0	0	0	0	0	0	0	0	0	0	0	0	0	0	0	0	0
cdhit_1191	cdhit	UNKNOWN	NONE	1	1	1	1	1	1	1	1	1	0	0	1	1	1	1	1	1	1	1	1	1	1	1	1	1	1	1	1	1	1	1	1	1	1	1	1	1	1	1	1	1	1	0	1	0	1
cdhit_11911	cdhit	Response_regulator	NONE	0	0	0	0	0	0	0	0	0	0	0	0	0	0	0	0	0	0	0	0	0	0	0	0	0	0	0	0	0	0	0	0	0	0	0	0	0	0	0	0	0	0	0	0	0	0
cdhit_11912	cdhit	4_aminobutyrate_aminotransferase__EC_2_6_1_19_	NONE	0	0	0	0	0	0	0	0	0	0	0	0	0	0	0	0	0	0	0	0	0	0	0	0	0	0	0	0	0	0	0	0	0	0	0	0	0	0	0	0	0	0	0	0	0	0
cdhit_11914	cdhit	UNKNOWN	NONE	0	0	0	0	0	0	0	0	0	0	0	0	0	0	0	0	0	0	0	0	0	0	0	0	0	0	0	0	0	0	0	0	0	0	0	0	0	0	0	0	0	0	0	0	0	0
cdhit_11915	cdhit	ATP_dependent_Clp_protease_ATP_binding_subunit_ClpA	Clustering-based subsystems	0	0	0	0	0	0	0	0	0	0	0	0	0	0	0	0	0	0	0	0	0	0	0	0	0	0	0	0	0	0	0	0	0	0	0	0	0	0	0	0	0	0	0	0	0	0
cdhit_11918	cdhit	UNKNOWN	NONE	0	0	0	0	0	0	0	0	0	0	0	0	0	0	0	0	0	0	0	0	0	0	0	0	0	0	0	0	0	0	0	0	0	0	0	0	0	0	0	0	0	0	0	0	0	0
cdhit_11921	cdhit	Na__H__antiporter__putative	NONE	0	0	0	0	0	0	0	0	0	0	0	0	0	0	0	0	0	0	0	0	0	0	0	0	0	0	0	0	0	0	0	0	0	0	0	0	0	0	0	0	0	0	0	0	0	0
cdhit_11922	cdhit	Protein_export_cytoplasm_chaperone_protein__SecB__maintains_protein_to_be_exported_in_unfolded_state_	Membrane Transport	0	0	0	0	0	0	0	0	0	0	0	0	0	0	0	0	0	0	0	0	0	0	0	0	0	0	0	0	0	0	0	0	0	0	0	0	0	0	0	0	0	0	0	0	0	0
cdhit_11925	cdhit	UNKNOWN	NONE	0	0	0	0	0	0	0	0	0	0	0	0	0	0	0	0	0	0	0	0	0	0	0	0	0	0	0	0	0	0	0	0	0	0	0	0	0	0	0	0	0	0	0	0	0	0
cdhit_11927	cdhit	UNKNOWN	NONE	0	0	0	0	0	0	0	0	0	0	0	0	0	0	0	0	0	0	0	0	0	0	0	0	0	0	0	0	0	0	0	0	0	0	0	0	0	0	0	0	0	0	0	0	0	0
cdhit_1193	cdhit	Cryptochrome	DNA Metabolism	1	1	1	0	1	1	0	0	1	1	1	0	0	0	1	1	1	1	1	1	1	1	1	1	1	1	1	1	1	1	1	1	1	1	1	1	1	1	1	1	1	1	1	1	1	1
cdhit_11932	cdhit	Low_affinity_gluconate_H__symporter_GntU	Experimental Subsystems	0	0	0	0	0	0	0	0	0	0	0	0	0	0	0	0	0	0	0	0	0	0	0	0	0	0	0	0	0	0	0	0	0	0	0	0	0	0	0	0	0	0	0	0	0	0
cdhit_11933	cdhit	Universal_stress_protein_family_3	Stress Response	1	1	1	1	0	1	1	1	1	1	1	1	1	1	0	1	1	1	0	1	1	1	0	0	0	0	0	1	0	0	1	0	0	0	1	0	0	1	1	1	1	1	1	1	0	0
cdhit_11934	cdhit	Hypothetical_protein_YqcC__clustered_with_tRNA_pseudouridine_synthase_C_	Clustering-based subsystems	1	1	1	0	1	1	1	1	1	1	1	1	0	1	0	1	1	1	1	1	1	1	1	1	1	1	1	1	1	1	1	1	1	1	1	1	1	1	1	1	1	1	1	1	1	1
cdhit_11936	cdhit	UNKNOWN	NONE	0	0	0	0	0	0	0	0	0	0	0	0	0	0	0	0	0	0	0	0	0	0	0	0	0	0	0	0	0	0	0	0	0	0	0	0	0	0	0	0	0	0	0	0	0	0
cdhit_11939	cdhit	FIG01200142__hypothetical_protein	NONE	0	0	0	0	0	0	0	0	0	0	0	0	0	0	0	0	0	0	0	0	0	0	0	0	0	0	0	0	0	0	0	0	0	0	0	0	0	0	0	0	0	0	0	0	0	0
cdhit_11945	cdhit	Ribosomal_large_subunit_pseudouridine_synthase_C__EC_4_2_1_70_	RNA Metabolism	0	0	0	0	0	0	0	0	0	0	0	0	0	0	0	0	0	0	0	0	0	0	0	0	0	0	0	0	0	0	0	0	0	0	0	0	0	0	0	0	0	0	0	0	0	0
cdhit_11946	cdhit	Flavohemoprotein__Hemoglobin_like_protein___Flavohemoglobin___Nitric_oxide_dioxygenase___EC_1_14_12_17_	Stress Response	0	0	0	0	0	0	0	0	0	0	0	0	0	0	0	0	0	0	0	0	0	0	0	0	0	0	0	0	0	0	0	0	0	0	0	0	0	0	0	0	0	0	0	0	0	0
cdhit_1195	cdhit	Methyl_accepting_chemotaxis_protein	Motility and Chemotaxis	1	1	1	0	1	1	1	1	1	1	1	1	1	1	1	1	0	1	1	1	1	1	1	1	1	1	1	0	1	1	1	1	1	1	1	1	1	1	1	0	1	1	1	1	1	1
cdhit_11955	cdhit	NADPH_quinone_reductase	NONE	0	0	0	0	0	0	0	0	0	0	0	0	0	0	0	0	0	0	0	0	0	0	0	0	0	0	0	0	0	0	0	0	0	0	0	0	0	0	0	0	0	0	0	0	0	0
cdhit_11957	cdhit	D_lactate_dehydrogenase__EC_1_1_1_28_	Carbohydrates	0	0	0	0	0	0	0	0	0	0	0	0	0	0	0	0	0	0	0	0	0	0	0	0	0	0	0	0	0	0	0	0	0	0	0	0	0	0	0	0	0	0	0	0	0	0
cdhit_1196	cdhit	FIG01199782__hypothetical_protein	NONE	0	0	0	0	0	0	0	0	0	0	0	0	0	1	0	0	0	0	0	0	0	0	0	0	0	0	0	0	0	0	0	0	0	0	0	0	0	0	0	0	0	0	0	0	0	0
cdhit_11964	cdhit	N_acetylglucosamine_regulated_methyl_accepting_chemotaxis_protein	Experimental Subsystems	0	0	0	0	0	0	0	0	0	0	0	0	0	0	0	0	0	0	0	0	0	0	0	0	0	0	0	0	0	0	0	0	0	0	0	0	0	0	0	0	0	0	0	0	0	0
cdhit_11968	cdhit	Aminoacyl_histidine_dipeptidase__Peptidase_D___EC_3_4_13_3_	Protein Metabolism	0	0	0	0	0	0	0	0	0	0	0	0	0	0	0	0	0	0	0	0	0	0	0	0	0	0	0	0	0	0	0	0	0	0	0	0	0	0	0	0	0	0	0	0	0	0
cdhit_1197	cdhit	GGDEF_family_protein	Clustering-based subsystems	1	1	1	1	1	0	1	1	1	1	1	1	1	1	0	1	0	1	1	1	1	1	1	1	1	1	1	0	1	1	0	1	1	1	1	1	1	1	1	0	1	1	1	1	1	1
cdhit_11970	cdhit	Fructose_1_6_bisphosphatase__type_I__EC_3_1_3_11_	Clustering-based subsystems	0	0	0	0	0	0	0	0	0	0	0	0	0	0	0	0	0	0	0	0	0	0	0	0	0	0	0	0	0	0	0	0	0	0	0	0	0	0	0	0	0	0	0	0	0	0
cdhit_11971	cdhit	ATPase_YjeE__predicted_to_have_essential_role_in_cell_wall_biosynthesis	Cell Wall and Capsule	0	0	0	0	0	0	0	0	1	0	0	0	0	1	0	0	0	0	0	0	0	0	0	0	0	0	0	0	0	0	0	0	0	0	0	0	0	0	0	0	0	0	0	0	0	0
cdhit_11972	cdhit	Protein_involved_in_catabolism_of_external_DNA	DNA Metabolism	0	0	0	0	0	0	0	0	0	0	0	0	0	0	0	0	0	0	0	0	0	0	0	0	0	0	0	0	0	0	0	0	0	0	0	0	0	0	0	0	0	0	0	0	0	0
cdhit_11975	cdhit	FIG01200814__hypothetical_protein	NONE	1	1	1	0	1	1	1	1	1	1	1	1	1	1	1	1	1	1	1	1	1	1	1	1	1	1	1	1	1	1	1	1	1	1	1	1	1	1	1	1	1	1	1	1	1	1
cdhit_11976	cdhit	DNA_repair_protein_RadC	DNA Metabolism	0	0	0	0	0	0	0	0	0	0	0	0	0	0	0	0	0	0	0	0	0	0	0	0	0	0	0	0	0	0	0	0	0	0	0	0	0	0	1	0	0	0	0	0	0	0
cdhit_11977	cdhit	Type_IV_pilin_PilA	Motility and Chemotaxis	1	1	1	0	0	0	0	1	0	0	1	0	0	1	1	1	0	0	0	1	1	1	0	1	0	1	1	1	1	0	1	0	1	1	0	1	1	0	0	0	0	0	1	1	1	1
cdhit_11978	cdhit	Biotin_carboxyl_carrier_protein_of_acetyl_CoA_carboxylase	Clustering-based subsystems	1	1	1	0	0	1	0	1	1	0	0	1	1	0	1	1	1	1	1	1	1	1	1	1	1	1	1	1	1	1	1	1	1	1	1	1	1	1	1	1	1	1	1	1	1	1
cdhit_11979	cdhit	Acetyl_coenzyme_A_carboxyl_transferase_alpha_chain__EC_6_4_1_2_	Respiration	0	0	0	0	0	0	0	0	0	0	0	0	0	0	0	0	0	0	0	0	0	0	0	0	0	0	0	0	0	0	0	0	0	0	0	0	0	0	0	0	0	0	0	0	0	0
cdhit_1198	cdhit	UNKNOWN	NONE	1	1	1	0	0	1	1	1	1	1	1	1	1	1	1	1	0	0	0	1	1	1	1	1	1	1	1	0	1	1	1	1	1	1	0	1	1	1	0	0	0	0	1	1	1	1
cdhit_11980	cdhit	Phage_head_completion_stabilization_protein	Experimental Subsystems	0	1	1	0	0	0	1	0	0	1	0	0	0	0	1	0	0	0	0	0	1	1	0	0	0	0	0	1	0	0	0	0	0	0	0	0	0	1	0	1	0	0	0	0	0	0
cdhit_11981	cdhit	3_isopropylmalate_dehydratase_small_subunit__EC_4_2_1_33_	Amino Acids and Derivatives	0	0	0	0	0	0	0	0	0	0	0	0	0	0	0	0	0	0	0	0	0	0	0	0	0	0	0	0	0	0	0	0	0	0	0	0	0	0	0	0	0	0	0	0	0	0
cdhit_11983	cdhit	Fumarate_hydratase_class_I__aerobic__EC_4_2_1_2_	Experimental Subsystems	0	0	0	0	0	0	0	0	0	0	0	0	0	0	0	0	0	0	0	0	0	0	0	0	0	0	0	0	0	0	0	0	0	0	0	0	0	0	0	0	0	0	0	0	0	0
cdhit_11991	cdhit	FIG01204941__hypothetical_protein	NONE	1	0	1	0	0	1	0	0	0	1	0	1	0	1	1	1	0	1	0	1	1	1	0	1	1	1	1	1	0	1	1	1	0	0	0	1	1	0	0	0	0	0	1	0	1	1
cdhit_11992	cdhit	General_secretion_pathway_protein_A	Membrane Transport	0	0	0	0	0	0	0	0	0	0	0	0	0	0	0	0	0	0	0	0	0	0	0	0	0	0	0	0	0	0	0	0	0	0	0	0	0	0	0	0	0	0	0	0	0	0
cdhit_120	cdhit	Sensory_box_sensor_histidine_kinase_response_regulator_VieS	Regulation and Cell signaling	1	1	1	1	1	1	1	1	1	1	1	0	1	1	1	1	1	1	1	1	1	1	1	1	1	1	1	1	1	1	1	1	1	1	1	1	1	1	1	1	1	1	1	1	1	1
cdhit_12001	cdhit	Serine_transporter	Amino Acids and Derivatives	0	0	0	0	0	0	0	0	0	0	0	0	0	0	0	0	0	0	0	0	0	0	0	0	0	0	0	0	0	0	0	0	0	0	0	0	0	0	0	0	0	0	0	0	0	0
cdhit_12002	cdhit	Cysteine_synthase_B__EC_2_5_1_47_	Amino Acids and Derivatives	0	0	0	0	0	0	0	0	0	0	0	0	0	0	0	0	0	0	0	0	0	0	0	0	0	0	0	0	0	0	0	0	0	0	0	0	0	0	0	0	0	0	0	0	0	0
cdhit_12003	cdhit	FIG01199945__hypothetical_protein	NONE	0	0	0	0	0	0	0	0	0	0	0	0	0	0	0	0	0	0	0	0	0	0	0	0	0	0	0	0	0	0	0	0	0	0	0	0	0	0	0	0	0	0	0	0	0	0
cdhit_12004	cdhit	Uncharacterized_ABC_transporter__periplasmic_component_YrbD	Cell Wall and Capsule	0	0	0	0	0	0	0	0	0	0	0	0	0	0	0	0	0	0	0	0	0	0	0	0	0	0	0	0	0	0	0	0	0	0	0	0	0	0	0	0	0	0	0	0	0	0
cdhit_12005	cdhit	Phosphoenolpyruvate_carboxykinase__ATP___EC_4_1_1_49_	Clustering-based subsystems	0	0	0	0	0	0	0	0	0	0	0	0	0	0	0	0	0	0	0	0	0	0	0	0	0	0	0	0	0	0	0	0	0	0	0	0	0	0	0	0	0	0	0	0	0	0
cdhit_12006	cdhit	Trehalose_6_phosphate_hydrolase__EC_3_2_1_93_	Carbohydrates	0	0	0	0	0	0	0	0	0	0	0	0	0	0	0	0	0	0	0	0	0	0	0	0	0	0	0	0	0	0	0	0	0	0	0	0	0	0	0	0	0	0	0	0	0	0
cdhit_12007	cdhit	4_carboxymuconolactone_decarboxylase_domain_alkylhydroperoxidase_AhpD_family_core_domain_protein	NONE	0	0	0	0	1	0	0	0	0	0	0	0	1	0	0	0	0	0	1	0	0	0	0	0	0	0	0	0	0	0	0	0	0	0	1	0	0	0	1	0	1	0	0	0	0	0
cdhit_12013	cdhit	Glucose_6_phosphate_1_dehydrogenase__EC_1_1_1_49_	Carbohydrates	0	0	0	0	0	0	0	0	0	0	0	0	0	0	0	0	0	0	0	0	0	0	0	0	0	0	0	0	0	0	0	0	0	0	0	0	0	0	0	0	0	0	0	0	0	0
cdhit_12014	cdhit	Lipid_A_export_ATP_binding_permease_protein_MsbA__EC_3_6_3_25_	Cell Wall and Capsule	0	0	0	0	0	0	0	0	0	0	0	0	0	0	0	0	0	0	0	0	0	0	0	0	0	0	0	0	0	0	0	0	0	0	0	0	0	0	0	0	0	0	0	0	0	0
cdhit_12016	cdhit	Ferrichrome_binding_periplasmic_protein_precursor__TC_3_A_1_14_3_	Iron acquisition and metabolism	0	0	0	0	0	0	0	0	0	0	0	0	0	0	0	0	0	0	0	0	0	0	0	0	0	0	0	0	0	0	0	0	0	0	0	0	0	0	0	0	0	0	0	0	0	0
cdhit_12018	cdhit	UNKNOWN	NONE	0	0	0	0	0	0	0	0	0	0	0	0	0	0	0	0	0	0	0	0	0	0	0	0	0	0	0	0	0	0	0	0	0	0	0	0	0	0	0	0	0	0	0	0	0	0
cdhit_12019	cdhit	Arginine_deiminase__EC_3_5_3_6_	Amino Acids and Derivatives	0	0	0	0	0	0	0	0	0	0	0	0	0	0	0	0	0	0	0	0	0	0	0	0	0	0	0	0	0	0	0	0	0	0	0	0	0	0	0	0	0	0	0	0	0	0
cdhit_1202	cdhit	FIG01200538__hypothetical_protein	NONE	1	1	1	0	0	0	1	1	1	1	1	1	1	1	0	1	0	1	1	1	1	1	1	1	1	1	1	0	1	1	0	1	1	1	1	1	1	1	1	0	1	1	1	1	1	1
cdhit_12020	cdhit	Predicted_N_ribosylNicotinamide_CRP_like_regulator	Cofactors, Vitamins, Prosthetic Groups, Pigments	0	0	0	0	0	0	0	0	0	0	0	0	0	0	0	0	0	0	0	0	0	0	0	0	0	0	0	0	0	0	0	0	0	0	0	0	0	0	0	0	0	0	0	0	0	0
cdhit_12024	cdhit	UNKNOWN	NONE	0	0	0	0	0	0	0	0	0	0	0	0	0	0	0	0	0	0	0	0	0	0	0	0	0	0	0	0	0	0	0	0	0	0	0	0	0	0	0	0	0	0	0	0	0	0
cdhit_12028	cdhit	Chitin_catabolic_cascade_sensor_histidine_kinase_ChiS	Carbohydrates	0	0	0	0	0	0	0	0	0	0	0	0	0	0	0	0	0	0	0	0	0	0	0	0	0	0	0	0	0	0	0	0	0	0	0	0	0	0	0	0	0	0	0	0	0	0
cdhit_1203	cdhit	2_isopropylmalate_synthase__EC_2_3_3_13_	Amino Acids and Derivatives	1	1	1	0	0	1	1	1	1	1	0	1	1	1	1	1	1	1	1	1	1	1	1	1	0	1	1	1	1	0	1	0	1	1	1	1	1	1	1	1	1	1	1	1	1	1
cdhit_12034	cdhit	Ferric_vibriobactin_receptor_ViuA	Iron acquisition and metabolism	0	0	0	0	0	0	0	0	0	0	0	0	0	0	0	0	0	0	0	0	0	0	0	0	0	0	0	0	0	0	0	0	0	0	0	0	0	0	0	0	0	0	0	0	0	0
cdhit_12036	cdhit	Metalloprotease__putative_zinc_binding_domain	Virulence, Disease and Defense	0	0	0	0	0	0	0	0	0	0	0	0	0	0	0	0	0	0	0	0	0	0	0	0	0	0	0	0	0	0	0	0	0	0	0	0	0	0	0	0	0	0	0	0	0	0
cdhit_12037	cdhit	Sulfate_permease	Experimental Subsystems	0	0	0	0	0	0	0	0	0	0	0	0	0	0	0	0	0	0	0	0	0	0	0	0	0	0	0	0	0	0	0	0	0	0	0	0	0	0	0	0	0	0	0	0	0	0
cdhit_12039	cdhit	PTS_system__N_acetylmuramic_acid_specific_IIB_component__EC_2_7_1_69____PTS_system__N_acetylmuramic_acid_specific_IIC_component__EC_2_7_1_69_	NONE	0	0	0	0	0	0	0	0	0	0	0	0	0	0	0	0	0	0	0	0	0	0	0	0	0	0	0	0	0	0	0	0	0	0	0	0	0	0	0	0	0	0	0	0	0	0
cdhit_12041	cdhit	3_oxoacyl__acyl_carrier_protein__synthase__KASI__EC_2_3_1_41_	Fatty Acids, Lipids, and Isoprenoids	0	0	0	0	0	0	0	0	0	0	0	0	0	0	0	0	0	0	0	0	0	0	0	0	0	0	0	0	0	0	0	0	0	0	0	0	0	0	0	0	0	0	0	0	0	0
cdhit_12042	cdhit	FIG01203550__hypothetical_protein	NONE	0	0	0	0	0	0	0	1	0	0	0	0	0	0	0	0	0	0	0	0	0	1	0	0	1	0	0	1	0	0	0	0	1	0	0	0	1	0	0	0	0	0	0	0	0	0
cdhit_12043	cdhit	Predicted_transporter_component	NONE	1	1	1	1	1	1	1	1	0	1	1	0	1	1	1	1	0	1	1	1	1	1	1	1	1	1	1	0	1	1	1	1	1	1	1	1	1	1	1	0	1	0	1	1	1	1
cdhit_12044	cdhit	hypothetical_protein	NONE	0	0	0	0	0	0	0	0	0	0	0	0	0	1	1	0	0	0	0	0	1	0	0	0	1	0	1	0	0	0	0	0	1	1	0	1	0	0	0	0	0	0	0	0	0	0
cdhit_12045	cdhit	FIG01200178__hypothetical_protein	NONE	0	0	0	0	0	0	0	0	0	0	0	0	0	0	0	0	0	0	0	0	0	0	0	0	0	0	0	0	0	0	0	0	0	0	0	0	0	0	0	0	0	0	0	0	0	0
cdhit_12047	cdhit	Lipoprotein_releasing_system_transmembrane_protein_LolE	Cell Wall and Capsule	0	0	0	0	0	0	0	0	0	0	0	0	0	0	0	0	0	0	0	0	0	0	0	0	0	0	0	0	0	0	0	0	0	0	0	0	0	0	0	0	0	0	0	0	0	0
cdhit_1205	cdhit	Aerotaxis_sensor_receptor_protein	Motility and Chemotaxis	1	1	0	0	0	0	0	0	1	0	0	0	0	0	1	0	0	0	0	0	1	1	0	0	0	0	1	0	0	0	0	0	0	0	0	0	0	0	0	0	0	0	0	0	0	0
cdhit_12057	cdhit	TrkA__Potassium_channel_family_protein	Stress Response	0	0	0	0	0	0	0	0	0	0	0	0	0	0	0	0	0	0	0	0	0	0	0	0	0	0	0	0	0	0	0	0	0	0	0	0	0	0	0	0	0	0	0	0	0	0
cdhit_12059	cdhit	NAD_P__transhydrogenase_alpha_subunit__EC_1_6_1_2_	Cofactors, Vitamins, Prosthetic Groups, Pigments	0	0	0	0	0	0	0	0	0	0	0	0	0	0	0	0	0	0	0	0	0	0	0	0	0	0	0	0	0	0	0	0	0	0	0	0	0	0	0	0	0	0	0	0	0	0
cdhit_1206	cdhit	Diaminohydroxyphosphoribosylaminopyrimidine_deaminase__EC_3_5_4_26____5_amino_6__5_phosphoribosylamino_uracil_reductase__EC_1_1_1_193_	NONE	1	1	1	0	1	1	1	1	1	1	1	1	1	1	1	1	1	1	1	1	1	1	1	1	1	1	1	1	1	1	1	1	1	1	1	1	1	1	1	1	1	1	0	1	0	0
cdhit_12072	cdhit	DNA_binding_protein_H_NS	DNA Metabolism	0	0	0	0	0	0	0	0	0	0	0	0	0	0	0	0	0	0	0	0	0	0	0	0	0	0	0	0	0	0	0	0	0	0	0	0	0	0	0	0	0	0	0	0	0	0
cdhit_1208	cdhit	Cryptochrome	DNA Metabolism	0	0	0	0	0	0	0	0	0	0	0	0	0	0	0	0	0	0	0	0	0	0	0	0	0	0	0	0	0	0	0	0	0	0	0	0	0	0	0	0	0	0	0	0	0	0
cdhit_12083	cdhit	Homogentisate_1_2_dioxygenase__EC_1_13_11_5_	Cofactors, Vitamins, Prosthetic Groups, Pigments	0	0	0	0	0	0	0	0	0	0	0	0	0	0	0	0	0	0	0	0	0	0	0	0	0	0	0	0	0	0	0	0	0	0	0	0	0	0	0	0	0	0	0	0	0	0
cdhit_12084	cdhit	Uroporphyrinogen_III_methyltransferase__EC_2_1_1_107_	Cofactors, Vitamins, Prosthetic Groups, Pigments	0	0	0	0	0	0	0	0	0	0	0	0	0	0	0	0	0	0	0	0	0	0	0	0	0	0	0	0	0	0	0	0	0	0	0	0	0	0	0	0	0	0	0	0	0	0
cdhit_12085	cdhit	Iron_sulfur_cluster_assembly_scaffold_protein_IscU	Experimental Subsystems	1	1	1	1	1	0	1	1	1	1	1	1	1	1	1	1	1	1	1	1	1	1	1	1	1	1	1	1	1	1	1	1	1	1	1	1	1	1	1	1	1	1	0	1	0	1
cdhit_12087	cdhit	4_hydroxybenzoyl_CoA_thioesterase_family_active_site	Membrane Transport	1	1	1	0	0	1	0	1	0	0	1	1	1	1	0	1	1	1	1	1	1	1	1	1	1	1	1	1	1	1	1	1	1	1	1	1	1	1	1	1	1	1	1	1	1	1
cdhit_1209	cdhit	2_3_bisphosphoglycerate_independent_phosphoglycerate_mutase__EC_5_4_2_1_	Experimental Subsystems	1	1	1	0	0	1	1	1	1	1	1	1	1	0	1	1	1	1	1	1	1	1	0	1	1	1	1	1	1	1	1	1	1	0	1	1	0	1	1	1	0	1	1	1	1	1
cdhit_12093	cdhit	Iron_containing_alcohol_dehydrogenase	Carbohydrates	0	0	0	0	0	0	0	0	0	0	0	0	0	0	0	0	0	0	0	0	0	0	0	0	0	0	0	0	0	0	0	0	0	0	0	0	0	0	0	0	0	0	0	0	0	0
cdhit_12094	cdhit	Exodeoxyribonuclease_V_alpha_chain__EC_3_1_11_5_	Clustering-based subsystems	0	0	0	0	0	0	0	0	0	0	0	0	0	0	0	0	0	0	0	0	0	0	0	0	0	0	0	0	0	0	0	0	0	0	0	0	0	0	0	0	0	0	0	0	0	0
cdhit_12096	cdhit	Alpha_acetolactate_decarboxylase__EC_4_1_1_5_	Carbohydrates	0	0	0	0	0	0	0	0	0	0	0	0	0	0	0	0	0	0	0	0	0	0	0	0	0	0	0	0	0	0	0	0	0	0	0	0	0	0	0	0	0	0	0	0	0	0
cdhit_12097	cdhit	Cytochrome_d_ubiquinol_oxidase_subunit_II__EC_1_10_3___	Respiration	0	0	0	0	0	0	0	0	0	0	0	0	0	0	0	0	0	0	0	0	0	0	0	0	0	0	0	0	0	0	0	0	0	0	0	0	0	0	0	0	0	0	0	0	0	0
cdhit_12101	cdhit	2_keto_3_deoxy_D_arabino_heptulosonate_7_phosphate_synthase_I_alpha__EC_2_5_1_54_	Amino Acids and Derivatives	0	0	0	0	0	0	0	0	0	0	0	0	0	0	0	0	0	0	0	0	0	0	0	0	0	0	0	0	0	0	0	0	0	0	0	0	0	0	0	0	0	0	0	0	0	0
cdhit_12102	cdhit	Pyruvate_dehydrogenase_E1_component__EC_1_2_4_1_	Carbohydrates	0	0	0	0	0	0	0	0	0	0	0	0	0	0	0	0	0	0	0	0	0	0	0	0	0	0	0	0	0	0	0	0	0	0	0	0	0	0	0	0	0	0	0	0	0	0
cdhit_12104	cdhit	Ferrous_iron_transport_protein_B	Clustering-based subsystems	0	0	0	0	0	0	0	0	0	0	0	0	0	0	0	0	0	0	0	0	0	0	0	0	0	0	0	0	0	0	0	0	0	0	0	0	0	0	0	0	0	0	0	0	0	0
cdhit_12108	cdhit	Probable_Co_Zn_Cd_efflux_system_membrane_fusion_protein	NONE	0	0	0	0	0	0	0	0	0	0	0	0	0	0	0	0	0	0	0	0	0	0	0	0	0	0	0	0	0	0	0	0	0	0	0	0	0	0	0	0	0	0	0	0	0	0
cdhit_12109	cdhit	DNA_gyrase_subunit_A__EC_5_99_1_3_	Clustering-based subsystems	0	0	0	0	0	0	0	0	0	0	0	0	0	0	0	0	0	0	0	0	0	0	0	0	0	0	0	0	0	0	0	0	0	0	0	0	0	0	0	0	0	0	0	0	0	0
cdhit_12110	cdhit	Penicillin_binding_protein_2__PBP_2_	Clustering-based subsystems	0	0	0	0	0	0	0	0	0	0	0	0	0	0	0	0	0	0	0	0	0	0	0	0	0	0	0	0	0	0	0	0	0	0	0	0	0	0	0	0	0	0	0	0	0	0
cdhit_12112	cdhit	Twitching_motility_protein_PilT	Motility and Chemotaxis	0	0	0	0	0	0	0	0	0	0	0	0	0	0	0	0	0	0	0	0	0	0	0	0	0	0	0	0	0	0	0	0	0	0	0	0	0	0	0	0	0	0	0	0	0	0
cdhit_12115	cdhit	2_3_dihydroxybenzoate_AMP_ligase__EC_2_7_7_58_	Iron acquisition and metabolism	0	0	0	0	0	0	0	0	0	0	0	0	0	0	0	0	0	0	0	0	0	0	0	0	0	0	0	0	0	0	0	0	0	0	0	0	0	0	0	0	0	0	0	0	0	0
cdhit_12118	cdhit	MutT_nudix_family_protein	NONE	0	0	0	0	0	0	0	0	0	0	0	0	0	0	0	0	0	0	0	0	0	0	0	0	0	0	0	0	0	0	0	0	0	0	0	0	0	0	0	0	0	0	0	0	0	0
cdhit_1212	cdhit	Glutathione_synthetase__EC_6_3_2_3_	Stress Response	1	1	1	1	1	1	1	1	1	1	1	1	1	1	1	1	1	1	1	1	1	1	1	0	0	0	0	1	0	0	1	0	0	0	1	0	1	1	1	1	1	1	1	1	1	1
cdhit_12121	cdhit	Topoisomerase_IV_subunit_A__EC_5_99_1___	Experimental Subsystems	0	0	0	0	0	0	0	0	0	0	0	0	0	0	0	0	0	0	0	0	0	0	0	0	0	0	0	0	0	0	0	0	0	0	0	0	0	0	0	0	0	0	0	0	0	0
cdhit_12126	cdhit	RNA_binding_protein	NONE	1	0	1	1	0	0	1	1	1	1	0	1	1	0	0	1	1	1	1	0	1	0	1	1	1	1	1	1	1	1	1	1	1	1	1	1	1	1	1	1	1	1	1	1	1	1
cdhit_12127	cdhit	Toxin_co_regulated_pilus_biosynthesis_protein_S	Phages, Prophages, Transposable elements, Plasmids	1	1	1	0	1	1	0	1	0	0	1	0	0	1	0	1	0	0	0	1	1	1	0	1	1	1	1	1	1	1	1	1	1	1	0	1	1	0	0	0	0	0	0	1	0	1
cdhit_12132	cdhit	Dihydrofolate_reductase__EC_1_5_1_3_	Experimental Subsystems	0	0	0	0	0	0	0	0	0	0	0	0	0	0	0	0	0	0	0	0	0	0	0	0	0	0	0	0	0	0	0	0	0	0	1	0	0	0	0	0	1	0	0	0	0	0
cdhit_12134	cdhit	Cytoplasmic_axial_filament_protein_CafA_and_Ribonuclease_G__EC_3_1_4___	Clustering-based subsystems	0	0	0	0	0	0	0	0	0	0	0	0	0	0	0	0	0	0	0	0	0	0	0	0	0	0	0	0	0	0	0	0	0	0	0	0	0	0	0	0	0	0	0	0	0	0
cdhit_12135	cdhit	Catalase__EC_1_11_1_6____Peroxidase__EC_1_11_1_7_	Stress Response	0	0	0	0	0	0	0	0	0	0	0	0	0	0	0	0	0	0	0	0	0	0	0	0	0	0	0	0	0	0	0	0	0	0	0	0	0	0	0	0	0	0	0	0	0	0
cdhit_12139	cdhit	hypothetical_protein	NONE	0	0	1	0	0	0	0	0	0	0	0	0	0	0	1	0	0	0	0	0	1	0	0	0	0	0	0	0	0	0	0	0	0	0	0	0	0	0	0	0	0	0	0	0	0	0
cdhit_1214	cdhit	DNA_recombination_protein_RmuC	DNA Metabolism	1	1	1	1	1	1	1	1	1	1	0	1	1	1	1	1	1	1	1	1	1	0	1	1	1	1	1	1	1	1	1	1	1	1	1	1	1	1	1	1	1	1	1	1	1	1
cdhit_12141	cdhit	Transcriptional_activator_of_maltose_regulon__MalT	Carbohydrates	0	0	0	0	0	0	0	0	0	0	0	0	0	0	0	0	0	0	0	0	0	0	0	0	0	0	0	0	0	0	0	0	0	0	0	0	0	0	0	0	0	0	0	0	0	0
cdhit_12144	cdhit	diguanylate_cyclase_phosphodiesterase__GGDEF___EAL_domains__with_PAS_PAC_sensor_s_	Stress Response	0	0	0	0	0	0	0	0	0	0	0	0	0	0	0	0	0	0	0	0	0	0	0	0	0	0	0	0	0	0	0	0	0	0	0	0	0	0	0	0	0	0	0	0	0	0
cdhit_12147	cdhit	ATPase__AFG1_family	Protein Metabolism	0	0	0	0	0	0	0	0	0	0	0	0	0	0	0	0	0	0	0	0	0	0	0	0	0	0	0	0	0	0	0	0	0	0	0	0	0	0	0	0	0	0	0	0	0	0
cdhit_1215	cdhit	Galactose_methyl_galactoside_ABC_transport_system__ATP_binding_protein_MglA__EC_3_6_3_17_	Carbohydrates	1	1	1	1	1	1	1	1	1	1	1	0	0	0	1	1	1	1	1	1	1	1	1	1	1	1	1	1	1	1	1	1	1	1	1	1	1	1	1	1	1	1	1	0	0	1
cdhit_12150	cdhit	hypothetical_protein	NONE	1	0	1	0	0	0	0	1	0	0	0	0	0	1	0	0	0	0	0	1	0	1	0	0	0	0	0	0	0	0	0	0	0	0	0	0	0	0	0	0	0	0	0	0	0	0
cdhit_12151	cdhit	Trk_system_potassium_uptake_protein_TrkA	Potassium metabolism	0	0	0	0	0	0	0	0	0	0	0	0	0	0	0	0	0	0	0	0	0	0	0	0	0	0	0	0	0	0	0	0	0	0	0	0	0	0	0	0	0	0	0	0	0	0
cdhit_12153	cdhit	FIG002781__Alpha_L_glutamate_ligase_family_protein	Clustering-based subsystems	0	0	0	0	0	0	0	0	0	0	0	0	0	0	0	0	0	0	0	0	0	0	0	0	0	0	0	0	0	0	0	0	0	0	0	0	0	0	0	0	0	0	0	0	0	0
cdhit_12155	cdhit	Histidinol_dehydrogenase__EC_1_1_1_23_	Experimental Subsystems	0	0	0	0	0	0	0	0	0	0	0	0	0	0	0	0	0	0	0	0	0	0	0	0	0	0	0	0	0	0	0	0	0	0	0	0	0	0	0	0	0	0	0	0	0	0
cdhit_12156	cdhit	FIG00921810__hypothetical_protein	NONE	1	1	1	1	0	1	0	1	1	0	1	1	0	0	1	1	1	1	0	1	1	1	1	1	1	1	1	1	1	1	1	1	1	1	1	1	1	1	1	1	1	1	1	1	1	1
cdhit_12158	cdhit	General_secretion_pathway_protein_D	Phosphorus Metabolism	0	0	0	0	0	0	0	0	0	0	0	0	0	0	0	0	0	0	0	0	0	0	0	0	0	0	0	0	0	0	0	0	0	0	0	0	0	0	0	0	0	0	0	0	0	0
cdhit_12159	cdhit	FIG01200233__hypothetical_protein	NONE	1	1	1	0	1	1	1	1	1	1	1	1	0	1	0	1	1	1	1	1	1	1	1	1	1	1	1	1	1	1	1	1	1	1	1	1	1	1	1	0	1	1	1	1	1	1
cdhit_12164	cdhit	GGDEF_family_protein	Clustering-based subsystems	0	0	0	0	0	0	0	0	0	0	0	0	0	0	0	0	0	0	0	0	0	0	0	0	0	0	0	0	0	0	0	0	0	0	0	0	0	0	0	0	0	0	0	0	0	0
cdhit_1217	cdhit	NADP_dependent_malic_enzyme__EC_1_1_1_40_	Carbohydrates	1	1	1	1	1	1	1	0	1	1	1	1	1	1	1	1	1	1	1	1	1	1	1	1	1	0	0	0	0	1	1	1	0	0	1	0	0	1	1	1	1	1	1	1	1	0
cdhit_12174	cdhit	IMP_cyclohydrolase__EC_3_5_4_10____Phosphoribosylaminoimidazolecarboxamide_formyltransferase__EC_2_1_2_3_	Experimental Subsystems	0	0	0	0	0	0	0	0	0	0	0	0	0	0	0	0	0	0	0	0	0	0	0	0	0	0	0	0	0	0	0	0	0	0	0	0	0	0	0	0	0	0	0	0	0	0
cdhit_12177	cdhit	FIG01200390__hypothetical_protein	NONE	0	0	0	0	0	0	0	0	0	0	0	0	0	0	0	0	0	0	0	0	0	0	0	0	0	0	0	0	0	0	0	0	0	0	0	0	0	0	0	0	0	0	0	0	0	0
cdhit_12179	cdhit	Aspartate_aminotransferase__EC_2_6_1_1_	NONE	0	0	0	0	0	0	0	0	0	0	0	0	0	0	0	0	0	0	0	0	0	0	0	0	0	0	0	0	0	0	0	0	0	0	0	0	0	0	0	0	0	0	0	0	0	0
cdhit_12180	cdhit	SgrR__sugar_phosphate_stress__transcriptional_activator_of_SgrS_small_RNA	Stress Response	0	0	0	0	0	0	0	0	0	0	0	0	0	0	0	0	0	0	0	0	0	0	0	0	0	0	0	0	0	0	0	0	0	0	0	0	0	0	0	0	0	0	0	0	0	0
cdhit_12183	cdhit	Protease_II__EC_3_4_21_83_	Iron acquisition and metabolism	0	0	0	0	0	0	0	0	0	0	0	0	0	0	0	0	0	0	0	0	0	0	0	0	0	0	0	0	0	0	0	0	0	0	0	0	0	0	0	0	0	0	0	0	0	0
cdhit_12186	cdhit	Membrane_bound_lytic_murein_transglycosylase_D_precursor__EC_3_2_1___	Clustering-based subsystems	0	0	0	0	0	0	0	0	0	0	0	0	0	0	0	0	0	0	0	0	0	0	0	0	0	0	0	0	0	0	0	0	0	0	0	0	0	0	0	0	0	0	0	0	0	0
cdhit_1219	cdhit	FIG01203000__hypothetical_protein	NONE	1	0	1	0	0	1	0	1	0	0	1	0	0	1	1	1	0	0	1	1	1	1	0	1	1	1	1	1	1	1	1	1	1	1	0	1	1	0	0	0	0	0	1	1	1	1
cdhit_12190	cdhit	Na____H____antiporter_subunit_G	Experimental Subsystems	1	1	1	1	1	1	1	1	1	1	1	1	0	0	1	1	0	1	1	1	1	1	1	1	1	1	1	0	1	1	0	1	1	1	1	1	1	1	1	0	1	1	1	0	1	1
cdhit_12193	cdhit	DNA_ligase__ATP___EC_6_5_1_1_	NONE	0	0	0	0	0	0	0	0	0	0	0	0	0	0	0	0	0	0	0	0	0	0	0	0	0	0	0	0	0	0	0	0	0	0	0	0	0	0	0	0	0	0	0	0	0	0
cdhit_12195	cdhit	Positive_regulator_of_competence_TfoX	DNA Metabolism	0	0	0	0	0	0	0	0	0	0	0	0	0	0	0	0	0	0	0	0	0	0	0	0	0	0	0	0	0	0	0	0	0	0	0	0	0	0	0	0	0	0	0	0	0	0
cdhit_12198	cdhit	UNKNOWN	NONE	0	0	0	0	0	0	0	0	0	0	0	0	0	0	0	0	0	0	0	0	0	0	0	0	0	0	0	0	0	0	0	0	0	0	0	0	0	0	0	0	0	0	0	0	0	0
cdhit_1220	cdhit	Inner_membrane_component_of_tripartite_multidrug_resistance_system	Virulence, Disease and Defense	1	1	1	0	0	1	0	1	1	1	1	1	0	0	1	1	1	0	1	1	1	1	1	1	1	1	1	1	1	1	1	1	1	1	1	1	1	1	1	1	1	1	1	1	1	1
cdhit_12202	cdhit	COG1242__Predicted_Fe_S_oxidoreductase	Experimental Subsystems	0	0	0	0	0	0	0	0	0	0	0	0	0	0	0	0	0	0	0	0	0	0	0	0	0	0	0	0	0	0	0	0	0	0	0	0	0	0	0	0	0	0	0	0	0	0
cdhit_12205	cdhit	Tryptophanase__EC_4_1_99_1_	Amino Acids and Derivatives	0	0	0	0	0	0	0	0	0	0	0	0	0	0	0	0	0	0	0	0	0	0	0	0	0	0	0	0	0	0	0	0	0	0	0	0	0	0	0	0	0	0	0	0	0	0
cdhit_12208	cdhit	ABC_type_multidrug_transport_system__permease_component	Clustering-based subsystems	0	0	0	0	0	0	0	0	0	0	0	0	0	0	0	0	0	0	0	0	0	0	0	0	0	0	0	0	0	0	0	0	0	0	0	0	0	0	0	0	0	0	0	0	0	0
cdhit_1221	cdhit	NAD_P__transhydrogenase_alpha_subunit__EC_1_6_1_2_	Cofactors, Vitamins, Prosthetic Groups, Pigments	1	1	1	1	0	1	1	0	1	0	1	1	1	1	1	1	0	1	1	1	1	1	1	1	1	1	1	1	1	1	1	1	1	1	1	1	1	1	1	0	1	1	1	1	1	1
cdhit_12210	cdhit	Nucleotidase_YfbR__HD_superfamily	Nucleosides and Nucleotides	0	0	0	0	0	0	0	0	0	0	0	0	0	0	0	0	0	0	0	0	0	0	0	0	0	0	0	0	0	0	0	0	0	0	0	0	0	0	0	0	0	0	0	0	0	0
cdhit_12217	cdhit	DNA_binding_response_regulator__AraC_family	NONE	0	0	0	0	0	0	0	0	0	0	0	0	0	0	0	0	0	0	0	0	0	0	0	0	0	0	0	0	0	0	0	0	0	0	0	0	0	0	0	0	0	0	0	0	0	0
cdhit_12219	cdhit	GGDEF_family_protein	Clustering-based subsystems	0	0	0	0	0	0	0	0	0	0	0	0	0	0	0	0	0	0	0	0	0	0	0	0	0	0	0	0	0	0	0	0	0	0	0	0	0	0	0	0	0	0	0	0	0	0
cdhit_1222	cdhit	Paraquat_inducible_protein_A	Stress Response	1	1	1	1	1	1	1	0	1	1	1	1	1	0	1	1	1	1	1	1	1	1	1	0	1	0	1	1	1	1	1	1	1	1	1	1	1	1	1	1	1	0	1	1	1	1
cdhit_12223	cdhit	Exodeoxyribonuclease_V_alpha_chain__EC_3_1_11_5_	Clustering-based subsystems	0	0	0	0	0	0	0	0	0	0	0	0	0	0	0	0	0	0	0	0	0	0	0	0	0	0	0	0	0	0	0	0	0	0	0	0	0	0	0	0	0	0	0	0	0	0
cdhit_12224	cdhit	CheW_domain_protein	NONE	0	0	0	0	0	0	0	0	0	0	0	0	0	0	0	0	0	0	0	0	0	0	0	0	0	0	0	0	0	0	0	0	0	0	0	0	0	0	0	0	0	0	0	0	0	0
cdhit_12225	cdhit	L_ectoine_synthase__EC_4_2_1___	NONE	1	1	1	0	0	1	1	1	1	1	1	1	1	1	1	1	0	0	1	1	1	1	1	1	1	1	1	0	1	1	1	1	1	1	1	1	1	1	1	0	1	1	1	1	1	1
cdhit_12227	cdhit	COG1242__Predicted_Fe_S_oxidoreductase	Experimental Subsystems	0	0	0	0	0	0	0	0	0	0	0	0	0	0	0	0	0	0	0	0	0	0	0	0	0	0	0	0	0	0	0	0	0	0	0	0	0	0	0	0	0	0	0	0	0	0
cdhit_12229	cdhit	Glucans_biosynthesis_glucosyltransferase_H__EC_2_4_1___	Stress Response	0	0	0	0	0	0	0	0	0	0	0	0	0	0	0	0	0	0	0	0	0	0	0	0	0	0	0	0	0	0	0	0	0	0	0	0	0	0	0	0	0	0	0	0	0	0
cdhit_12242	cdhit	Ferric_iron_ABC_transporter__permease_protein	Iron acquisition and metabolism	0	0	0	0	0	0	0	0	0	0	0	0	0	0	0	0	0	0	0	0	0	0	0	0	0	0	0	0	0	0	0	0	0	0	0	0	0	0	0	0	0	0	0	0	0	0
cdhit_12243	cdhit	Butyryl_CoA_dehydrogenase__EC_1_3_99_2_	Respiration	0	0	0	0	0	0	0	0	0	0	0	0	0	0	0	0	0	0	0	0	0	0	0	0	0	0	0	0	0	0	0	0	0	0	0	0	0	0	0	0	0	0	0	0	0	0
cdhit_12245	cdhit	FIG01201167__hypothetical_protein	NONE	1	1	0	1	0	0	0	0	1	0	0	0	0	0	1	0	0	0	0	0	1	1	1	0	0	0	1	1	0	0	0	0	0	0	0	0	0	0	0	1	0	0	0	0	0	0
cdhit_12246	cdhit	Sensor_histidine_kinase	Clustering-based subsystems	0	0	0	0	0	0	0	0	0	0	0	0	0	0	0	0	0	0	0	0	0	0	0	0	0	0	0	0	0	0	0	0	0	0	0	0	0	0	0	0	0	0	0	0	0	0
cdhit_12257	cdhit	Cytochrome_c_heme_lyase_subunit_CcmF	Cofactors, Vitamins, Prosthetic Groups, Pigments	0	0	0	0	0	0	0	0	0	0	0	0	0	0	0	0	0	0	0	0	0	0	0	0	0	0	0	0	0	0	0	0	0	0	0	0	0	0	0	0	0	0	0	0	0	0
cdhit_12258	cdhit	Cysteine_synthase_B__EC_2_5_1_47_	Amino Acids and Derivatives	0	0	0	0	0	0	0	0	0	0	0	0	0	0	0	0	0	0	0	0	0	0	0	0	0	0	0	0	0	0	0	0	0	0	0	0	0	0	0	0	0	0	0	0	0	0
cdhit_12259	cdhit	Citrate_lyase_beta_chain__EC_4_1_3_6_	Carbohydrates	0	0	0	0	0	0	0	0	0	0	0	0	0	0	0	0	0	0	0	0	0	0	0	0	0	0	0	0	0	0	0	0	0	0	0	0	0	0	0	0	0	0	0	0	0	0
cdhit_12263	cdhit	RTX_toxins_and_related_Ca2__binding_proteins	NONE	0	0	0	0	0	0	0	0	0	0	0	0	0	0	0	0	0	0	0	0	0	0	0	0	0	0	0	0	0	0	0	0	0	0	0	0	0	0	0	0	0	0	0	0	0	0
cdhit_12264	cdhit	Glycine_cleavage_system_H_protein	Clustering-based subsystems	1	0	1	0	0	0	0	1	0	0	1	1	0	0	1	1	0	1	1	1	1	1	1	1	1	1	1	1	1	1	0	1	1	1	1	1	1	1	1	0	1	1	1	0	1	1
cdhit_12265	cdhit	DnaJ_like_protein_DjlA	Regulation and Cell signaling	0	0	0	0	0	0	0	0	0	0	0	0	0	0	0	0	0	0	0	0	0	0	0	0	0	0	0	0	0	0	0	0	0	0	0	0	0	0	0	0	0	0	0	0	0	0
cdhit_12268	cdhit	FIG01203194__hypothetical_protein	NONE	0	0	0	0	0	0	0	0	0	0	0	0	0	0	0	0	0	0	0	0	0	0	0	0	0	0	0	0	0	0	0	0	0	0	0	0	0	0	0	0	0	0	0	0	0	0
cdhit_12269	cdhit	Oxaloacetate_decarboxylase_beta_chain__EC_4_1_1_3_	Amino Acids and Derivatives	0	0	0	0	0	0	0	0	0	0	0	0	0	0	0	0	0	0	0	0	0	0	0	0	0	0	0	0	0	0	0	0	0	0	0	0	0	0	0	0	0	0	0	0	0	0
cdhit_12276	cdhit	Arginyl_tRNA_synthetase__EC_6_1_1_19_	Protein Metabolism	0	0	0	0	0	0	0	0	0	0	0	0	0	0	0	0	0	0	0	0	0	0	0	0	0	0	0	0	0	0	0	0	0	0	0	0	0	0	0	0	0	0	0	0	0	0
cdhit_12278	cdhit	Histone_acetyltransferase_HPA2	NONE	1	0	1	0	0	1	0	1	0	0	1	0	0	1	1	1	0	0	0	1	1	1	1	0	1	1	1	1	1	1	0	1	1	1	0	1	1	0	0	0	0	0	1	0	0	0
cdhit_1228	cdhit	GGDEF_domain_family_protein	NONE	1	1	1	0	0	0	1	1	1	0	1	1	0	1	1	1	1	1	1	1	1	1	1	1	1	1	1	1	1	1	1	1	1	1	1	1	1	1	1	1	1	1	1	1	1	1
cdhit_12281	cdhit	Hypothetical_protein_in_cluster_with_HutR__VCA0067_homolog	Iron acquisition and metabolism	0	0	0	0	0	0	0	0	0	0	0	0	0	0	0	0	0	0	0	0	0	0	0	0	0	0	0	0	0	0	0	0	0	0	0	0	0	0	0	0	0	0	0	0	0	0
cdhit_12283	cdhit	hypothetical_protein	NONE	0	0	0	0	0	0	0	0	0	0	0	0	0	0	0	0	0	1	1	0	0	0	1	0	0	0	0	0	0	0	0	0	0	0	1	0	0	0	0	0	0	0	0	0	0	0
cdhit_12284	cdhit	MSHA_biogenesis_protein_MshO	Membrane Transport	0	0	0	0	0	0	0	0	0	0	0	0	0	0	0	0	0	0	0	0	0	0	0	0	0	0	0	0	0	0	0	0	0	0	0	0	0	0	0	0	0	0	0	0	0	0
cdhit_12287	cdhit	Ascorbate_specific_PTS_system__EIIC_component	Carbohydrates	0	0	0	0	0	0	0	0	0	0	0	0	0	0	0	0	0	0	0	0	0	0	0	0	0	0	0	0	0	0	0	0	0	0	0	0	0	0	0	0	0	0	0	0	0	0
cdhit_1229	cdhit	Methionine_transporter_MetT	Amino Acids and Derivatives	1	1	1	1	1	1	1	1	1	1	0	0	0	0	1	1	0	1	1	1	1	1	1	1	1	1	1	0	1	1	0	1	1	1	1	1	1	1	1	0	1	1	1	0	1	1
cdhit_12291	cdhit	TRAP_dicarboxylate_transporter__DctM_subunit__unknown_substrate_6	Experimental Subsystems	0	0	0	0	0	0	0	0	0	0	0	0	0	0	0	0	0	0	0	0	0	0	0	0	0	0	0	0	0	0	0	0	0	0	0	0	0	0	0	0	0	0	0	0	0	0
cdhit_12294	cdhit	Selenoprotein_O_and_cysteine_containing_homologs	Protein Metabolism	0	0	0	0	0	0	0	0	0	0	0	0	0	0	0	0	0	0	0	0	0	0	0	0	0	0	0	0	0	0	0	0	0	0	0	0	0	0	0	0	0	0	0	0	0	0
cdhit_12296	cdhit	Universal_stress_protein_A	Experimental Subsystems	1	1	1	1	1	1	1	1	1	1	0	1	1	1	1	1	1	1	1	1	1	0	1	1	1	1	1	1	1	1	1	1	1	1	1	1	1	1	1	1	1	1	1	1	1	1
cdhit_12298	cdhit	glutamyl_Q_tRNA_synthetase	Experimental Subsystems	0	0	0	0	0	0	0	0	0	0	0	0	0	0	1	0	0	0	0	0	0	0	0	0	0	0	0	0	0	0	0	0	0	0	0	0	0	0	0	0	0	0	0	0	0	0
cdhit_123	cdhit	DNA_polymerase_III_alpha_subunit__EC_2_7_7_7_	Experimental Subsystems	1	1	1	1	1	1	1	1	1	0	1	1	1	1	1	1	1	1	1	1	1	1	1	1	1	1	1	1	1	1	1	1	1	1	1	1	1	1	1	1	1	1	0	1	0	0
cdhit_1230	cdhit	TRAP_type_uncharacterized_transport_system__fused_permease_component	Membrane Transport	0	0	0	0	0	0	0	0	0	0	0	0	0	0	1	0	0	0	0	0	0	0	0	0	0	0	0	0	0	0	0	0	0	0	0	0	0	0	0	0	0	0	0	0	0	0
cdhit_12301	cdhit	UNKNOWN	NONE	0	0	0	0	0	0	0	0	0	0	0	0	0	0	0	0	0	0	0	0	0	0	0	0	0	0	0	0	0	0	0	0	0	0	0	0	0	0	0	0	0	0	0	0	0	0
cdhit_12305	cdhit	UNKNOWN	NONE	0	0	0	0	0	0	0	0	0	0	0	0	0	0	0	0	0	0	0	0	0	0	0	0	0	0	0	0	0	0	0	0	0	0	0	0	0	0	0	0	0	0	0	0	0	0
cdhit_12307	cdhit	Protein_export_cytoplasm_protein_SecA_ATPase_RNA_helicase__TC_3_A_5_1_1_	Clustering-based subsystems	0	0	0	0	0	0	0	0	0	0	0	0	0	0	0	0	0	0	0	0	0	0	0	0	0	0	0	0	0	0	0	0	0	0	0	0	0	0	0	0	0	0	0	0	0	0
cdhit_12312	cdhit	UNKNOWN	NONE	0	0	0	0	0	0	0	0	0	0	0	0	0	0	0	0	0	0	0	0	0	0	0	0	0	0	0	0	0	0	0	0	0	0	0	0	0	0	0	0	0	0	0	0	0	0
cdhit_12314	cdhit	Sodium_alanine_symporter	Clustering-based subsystems	0	0	0	0	0	0	0	0	0	0	0	0	0	0	0	0	0	0	0	0	0	0	0	0	0	0	0	0	0	0	0	0	0	0	0	0	0	0	0	0	0	0	0	0	0	0
cdhit_12317	cdhit	Chromosome_initiation_inhibitor	NONE	0	0	0	0	0	0	0	0	0	0	0	0	0	0	0	0	0	0	0	0	0	0	0	0	0	0	0	0	0	0	0	0	0	0	0	0	0	0	0	0	0	0	0	0	0	0
cdhit_12319	cdhit	2_Keto_3_deoxy_D_manno_octulosonate_8_phosphate_synthase__EC_2_5_1_55_	Amino Acids and Derivatives	0	0	0	0	0	0	0	0	0	0	0	0	0	0	0	0	0	0	0	0	0	0	0	0	0	0	0	0	0	0	0	0	0	0	0	0	0	0	0	0	0	0	0	0	0	0
cdhit_12322	cdhit	Sulfate_adenylyltransferase_subunit_1__EC_2_7_7_4_	Experimental Subsystems	0	0	0	0	0	0	0	0	0	0	0	0	0	0	0	0	0	0	0	0	0	0	0	0	0	0	0	0	0	0	0	0	0	0	0	0	0	0	0	0	0	0	0	0	0	0
cdhit_12323	cdhit	dCMP_deaminase__EC_3_5_4_12_	Experimental Subsystems	0	0	0	0	0	0	0	0	0	0	0	0	0	0	0	0	0	0	0	0	0	0	0	0	0	0	0	0	0	0	0	0	0	0	0	0	0	0	0	0	0	0	0	0	0	0
cdhit_12325	cdhit	putative_exported_protein	NONE	0	0	0	0	0	0	0	0	0	0	0	0	0	0	0	0	0	0	0	0	0	0	0	0	0	0	0	0	0	0	0	0	0	0	0	0	0	0	0	0	0	0	0	0	0	0
cdhit_12326	cdhit	Rhodanese_related_sulfurtransferase	Virulence, Disease and Defense	0	0	0	0	0	0	0	0	0	0	0	0	0	0	0	0	0	0	0	0	0	0	0	0	0	0	0	0	0	0	0	0	0	0	0	0	0	0	0	0	0	0	0	0	0	0
cdhit_12329	cdhit	4_alpha_glucanotransferase__amylomaltase___EC_2_4_1_25_	Carbohydrates	0	0	0	0	0	0	0	0	0	0	0	0	0	0	0	0	0	0	0	0	0	0	0	0	0	0	0	0	0	0	0	0	0	0	0	0	0	0	0	0	0	0	0	0	0	0
cdhit_1233	cdhit	Citrate_lyase_alpha_chain__EC_4_1_3_6_	Carbohydrates	1	1	1	1	1	1	1	1	1	0	1	1	1	1	1	1	1	1	1	1	1	1	1	1	1	1	1	1	1	1	1	1	1	1	1	1	1	1	1	1	1	0	0	1	0	1
cdhit_12330	cdhit	Type_IV_pilus_biogenesis_protein_PilQ	Membrane Transport	0	0	0	0	0	0	0	0	0	0	0	0	0	0	0	0	0	0	0	0	0	0	0	0	0	0	0	0	0	0	0	0	0	0	0	0	0	0	0	0	0	0	0	0	0	0
cdhit_12332	cdhit	Glycerophosphoryl_diester_phosphodiesterase__EC_3_1_4_46_	Carbohydrates	0	0	0	0	0	0	0	0	0	0	0	0	0	0	0	0	0	0	0	0	0	0	0	0	0	0	0	0	0	0	0	0	0	0	0	0	0	0	0	0	0	0	0	0	0	0
cdhit_12336	cdhit	Peptidase__M20A_family	NONE	0	0	0	0	0	0	0	0	0	0	0	0	0	0	0	0	0	0	0	0	0	0	0	0	0	0	0	0	0	0	0	0	0	0	0	0	0	0	0	0	0	0	0	0	0	0
cdhit_12337	cdhit	UNKNOWN	NONE	1	1	1	0	1	1	1	1	1	1	0	1	1	1	1	1	1	1	1	1	1	0	1	1	1	1	1	1	1	1	1	1	1	1	1	1	1	1	1	1	1	1	1	1	1	1
cdhit_12339	cdhit	Phosphotransferase_system_mannitol_fructose_specific_IIA_domain	NONE	1	1	1	1	1	1	0	1	1	0	1	1	0	1	1	1	1	0	0	1	1	1	0	1	1	1	1	1	1	1	1	1	1	1	0	1	1	0	0	0	1	0	1	1	1	1
cdhit_1234	cdhit	hypothetical_protein	NONE	0	0	0	0	0	0	0	0	0	0	1	0	0	0	0	1	0	0	0	1	0	0	0	0	0	0	0	0	0	0	0	0	0	0	0	0	0	0	0	0	0	0	0	0	0	0
cdhit_12340	cdhit	Glutamate_synthase__NADPH__large_chain__EC_1_4_1_13_	Carbohydrates	0	0	0	0	0	0	0	0	0	0	0	0	0	0	0	0	0	0	0	0	0	0	0	0	0	0	0	0	0	0	0	0	0	0	0	0	0	0	0	0	0	0	0	0	0	0
cdhit_12344	cdhit	UNKNOWN	NONE	0	0	0	0	0	0	0	0	0	0	0	0	0	0	0	0	0	0	0	0	0	0	0	0	0	0	0	0	0	0	0	0	0	0	0	0	0	0	0	0	0	0	0	0	0	0
cdhit_12345	cdhit	FIG023103__Predicted_transmembrane_protein	NONE	0	0	0	0	0	0	0	0	0	0	0	0	0	0	0	0	0	0	0	0	0	0	0	0	0	0	0	0	0	0	0	0	0	0	0	0	0	0	0	0	0	0	0	0	0	0
cdhit_1235	cdhit	FIG01201550__hypothetical_protein	NONE	1	1	1	0	0	1	1	1	1	1	1	1	1	0	1	1	0	1	1	1	1	1	1	1	1	1	1	0	1	1	1	1	1	1	1	1	1	1	1	0	1	1	1	1	1	1
cdhit_12352	cdhit	Outer_membrane_protein_OmpT	Cell Wall and Capsule	0	0	0	0	0	0	0	0	0	0	0	0	0	0	0	0	0	0	0	0	0	0	0	0	0	0	0	0	0	0	0	0	0	0	0	0	0	0	0	0	0	0	0	0	0	0
cdhit_12353	cdhit	Putative_membrane_protein	Clustering-based subsystems	0	0	0	0	0	0	0	0	0	0	0	0	0	0	0	0	0	0	0	0	0	0	0	0	0	0	0	0	0	0	0	0	0	0	0	0	0	0	0	0	0	0	0	0	0	0
cdhit_12354	cdhit	Pyruvate_dehydrogenase_E1_component__EC_1_2_4_1_	Carbohydrates	0	0	0	0	0	0	0	0	0	0	0	0	0	0	0	0	0	0	0	0	0	0	0	0	0	0	0	0	0	0	0	0	0	0	0	0	0	0	0	0	0	0	0	0	0	0
cdhit_12355	cdhit	Serine__pyruvate_aminotransferase__EC_2_6_1_51____L_alanine_glyoxylate_aminotransferase__EC_2_6_1_44_	NONE	0	0	0	0	0	0	0	0	0	0	0	0	0	0	0	0	0	0	0	0	0	0	0	0	0	0	0	0	0	0	0	0	0	0	0	0	0	0	0	0	0	0	0	0	0	0
cdhit_12356	cdhit	Ubiquinol_cytochrome_C_reductase_iron_sulfur_subunit__EC_1_10_2_2_	Experimental Subsystems	0	0	0	0	0	0	0	0	0	0	0	0	0	0	0	0	0	0	0	0	0	0	0	0	0	0	0	0	0	0	0	0	0	0	0	0	0	0	0	0	0	0	0	0	0	0
cdhit_12357	cdhit	membrane_protein	NONE	0	0	0	0	0	0	0	0	0	0	0	0	0	0	0	0	0	0	0	0	0	0	0	0	0	0	0	0	0	0	0	0	0	0	0	0	0	0	0	0	0	0	0	0	0	0
cdhit_1236	cdhit	Tricarboxylate_transport_membrane_protein_TctA	Clustering-based subsystems	1	1	1	1	1	1	1	1	1	1	1	0	0	0	1	1	1	1	1	1	1	1	1	1	1	1	1	1	1	1	1	1	1	1	1	1	1	1	1	1	1	1	1	0	0	1
cdhit_12363	cdhit	4_alpha_glucanotransferase__amylomaltase___EC_2_4_1_25_	Carbohydrates	0	0	0	0	0	0	0	0	0	0	0	0	0	0	0	0	0	0	0	0	0	0	0	0	0	0	0	0	0	0	0	0	0	0	0	0	0	0	0	0	0	0	0	0	0	0
cdhit_1237	cdhit	Glutathione_reductase__EC_1_8_1_7_	Experimental Subsystems	1	0	1	1	1	1	1	1	0	1	1	1	1	1	1	1	1	1	1	1	1	1	1	1	1	1	1	1	1	1	1	1	1	1	1	1	1	1	1	1	1	0	1	1	1	1
cdhit_12370	cdhit	Sensory_box_sensor_histidine_kinase_response_regulator_VieS	Regulation and Cell signaling	0	0	0	0	0	0	0	0	0	0	0	0	0	0	0	0	0	0	0	0	0	0	0	0	0	0	0	0	0	0	0	0	0	0	0	0	0	0	0	0	0	0	0	0	0	0
cdhit_12371	cdhit	FIG01199665__hypothetical_protein	NONE	0	0	0	0	0	0	0	0	0	0	0	0	0	0	0	0	0	0	0	0	0	0	0	0	0	0	0	0	0	0	0	0	0	0	0	0	0	0	0	0	0	0	0	0	0	0
cdhit_12373	cdhit	Phage_transposase	Phages, Prophages, Transposable elements, Plasmids	0	0	0	0	0	0	0	0	0	0	0	0	0	0	0	0	0	0	0	0	0	0	0	0	0	0	0	0	0	0	0	0	0	0	0	0	0	0	0	0	0	0	0	0	0	0
cdhit_12376	cdhit	MSHA_biogenesis_protein_MshF	Membrane Transport	1	1	1	1	0	1	1	1	1	1	1	1	1	1	1	1	1	1	0	1	1	1	0	0	0	0	0	1	0	0	1	0	0	0	1	0	0	1	1	1	1	1	1	1	0	0
cdhit_12378	cdhit	Cobalt_zinc_cadmium_resistance_protein	Potassium metabolism	0	0	0	0	0	0	0	0	0	0	0	0	0	0	0	0	0	0	0	0	0	0	0	0	0	0	0	0	0	0	0	0	0	0	0	0	0	0	0	0	0	0	0	0	0	0
cdhit_12384	cdhit	3_oxoacyl__acyl_carrier_protein__reductase__EC_1_1_1_100_	Clustering-based subsystems	0	0	0	0	0	0	0	0	0	0	0	0	0	0	0	0	0	0	0	0	0	0	0	0	0	0	0	0	0	0	0	0	0	0	0	0	0	0	0	0	0	0	0	0	0	0
cdhit_12390	cdhit	Lipoprotein_releasing_system_ATP_binding_protein_LolD	Cell Wall and Capsule	0	0	0	0	0	0	0	0	0	0	0	0	0	0	0	0	0	0	0	0	0	0	0	0	0	0	0	0	0	0	0	0	0	0	0	0	0	0	0	0	0	0	0	0	0	0
cdhit_12393	cdhit	putative_exported_protein	NONE	0	0	0	0	0	0	0	0	0	0	0	0	0	0	0	0	0	0	0	0	0	0	0	0	0	0	0	0	0	0	0	0	0	0	0	0	0	0	0	0	0	0	0	0	0	0
cdhit_124	cdhit	hypothetical_protein	NONE	0	0	0	0	0	0	0	0	0	0	0	0	0	0	0	0	0	0	1	0	0	0	0	0	0	0	0	0	0	0	0	0	0	0	0	0	0	0	0	0	0	0	0	0	0	0
cdhit_1240	cdhit	Signal_transduction_histidine_kinase	NONE	1	1	1	1	1	0	1	1	1	1	0	1	1	1	1	1	0	0	1	1	1	1	1	1	1	1	1	0	1	1	1	1	1	1	1	1	1	1	1	0	1	1	1	1	1	1
cdhit_12400	cdhit	FIG01200390__hypothetical_protein	NONE	1	1	0	1	0	0	0	0	1	0	0	0	0	0	1	0	0	0	0	0	1	1	1	0	0	0	1	1	0	0	0	0	0	0	0	0	0	0	0	1	0	0	0	0	0	0
cdhit_12401	cdhit	UNKNOWN	NONE	0	0	0	0	0	0	0	0	0	0	0	0	0	0	0	0	0	0	0	0	0	0	0	0	0	0	0	0	0	0	0	0	0	0	0	0	0	0	0	0	0	0	0	0	0	0
cdhit_12405	cdhit	Amino_acid_ABC_transporter__permease_protein	Experimental Subsystems	0	0	0	0	0	0	0	0	0	0	0	0	0	0	0	0	0	0	0	0	0	0	0	0	0	0	0	0	0	0	0	0	0	0	0	0	0	0	0	0	0	0	0	0	0	0
cdhit_12406	cdhit	DNA_polymerase_I__EC_2_7_7_7_	Experimental Subsystems	0	0	0	0	0	0	0	0	0	0	0	0	0	0	0	0	0	0	0	0	0	0	0	0	0	0	0	0	0	0	0	0	0	0	0	0	0	0	0	0	0	0	0	0	0	0
cdhit_12409	cdhit	Exonuclease_SbcC	DNA Metabolism	0	0	0	0	0	0	0	0	0	0	0	0	0	0	0	0	0	0	0	0	0	0	0	0	0	0	0	0	0	0	0	0	0	0	0	0	0	0	0	0	0	0	0	0	0	0
cdhit_12416	cdhit	UNKNOWN	NONE	1	1	1	1	1	1	1	1	1	0	1	1	0	1	1	1	1	1	1	1	1	1	1	1	1	1	1	1	1	1	1	1	1	1	1	1	1	0	1	1	0	1	1	1	1	1
cdhit_12418	cdhit	UNKNOWN	NONE	0	0	0	0	0	0	0	1	0	0	0	0	0	0	0	0	0	0	0	0	0	0	0	0	0	0	0	0	0	0	0	0	0	0	0	0	0	0	0	0	1	0	0	0	0	0
cdhit_1242	cdhit	NAD_P__transhydrogenase_subunit_beta__EC_1_6_1_2_	Cofactors, Vitamins, Prosthetic Groups, Pigments	1	1	1	1	1	1	1	0	1	0	1	1	1	1	1	1	0	1	1	1	1	1	1	1	1	1	1	1	1	1	1	1	1	1	1	1	1	1	1	0	1	1	1	1	1	1
cdhit_12420	cdhit	General_secretion_pathway_protein_G	Phosphorus Metabolism	1	1	1	1	1	1	1	1	1	0	1	1	1	1	1	1	1	1	1	1	1	0	1	1	1	0	0	0	0	1	1	1	0	0	1	0	0	1	0	1	1	1	1	1	1	1
cdhit_12423	cdhit	Gamma_glutamyltranspeptidase__EC_2_3_2_2_	Experimental Subsystems	0	0	0	0	0	0	0	0	0	0	0	0	0	0	0	0	0	0	0	0	0	0	0	0	0	0	0	0	0	0	0	0	0	0	0	0	0	0	0	0	0	0	0	0	0	0
cdhit_12424	cdhit	Valine__pyruvate_aminotransferase__EC_2_6_1_66_	NONE	0	0	0	0	0	0	0	0	0	0	0	0	0	0	0	0	0	0	0	0	0	0	0	0	0	0	0	0	0	0	0	0	0	0	0	0	0	0	0	0	0	0	0	0	0	0
cdhit_12425	cdhit	Toxin_co_regulated_pilus_biosynthesis_protein_Q	Phages, Prophages, Transposable elements, Plasmids	1	1	1	0	1	1	0	1	0	0	1	0	0	1	0	1	0	0	0	1	1	1	0	1	1	1	1	1	1	1	1	1	1	1	0	1	1	0	0	0	0	0	0	1	0	1
cdhit_12427	cdhit	UNKNOWN	NONE	0	0	0	0	0	0	0	0	0	0	0	0	0	0	0	0	0	0	0	0	0	0	0	0	0	0	0	0	0	0	0	0	0	0	0	0	0	0	0	0	0	0	0	0	0	0
cdhit_12428	cdhit	2_Keto_3_deoxy_D_manno_octulosonate_8_phosphate_synthase__EC_2_5_1_55_	Amino Acids and Derivatives	0	0	0	0	0	0	0	0	0	0	0	0	0	0	0	0	0	0	0	0	0	0	0	0	0	0	0	0	0	0	0	0	0	0	0	0	0	0	0	0	0	0	0	0	0	0
cdhit_12429	cdhit	Long_chain_fatty_acid__CoA_ligase__EC_6_2_1_3_	Miscellaneous	0	0	0	0	0	0	0	0	0	0	0	0	0	0	0	0	0	0	0	0	0	0	0	0	0	0	0	0	0	0	0	0	0	0	0	0	0	0	0	0	0	0	0	0	0	0
cdhit_1243	cdhit	Lysyl_tRNA_synthetase__class_II___EC_6_1_1_6_	Experimental Subsystems	1	1	1	1	1	1	1	1	1	1	0	1	1	1	1	1	1	1	1	1	1	1	1	0	0	0	0	1	0	1	1	0	1	1	1	0	0	1	0	1	1	0	1	1	1	1
cdhit_12433	cdhit	Nucleotidase_YfbR__HD_superfamily	Nucleosides and Nucleotides	0	0	0	0	0	0	0	0	0	0	0	0	0	0	0	0	0	0	0	0	0	0	0	0	0	0	0	0	0	0	0	0	0	0	0	0	0	0	0	0	0	0	0	0	0	0
cdhit_12436	cdhit	Membrane_fusion_component_of_tripartite_multidrug_resistance_system	Virulence, Disease and Defense	0	0	0	0	0	0	0	0	0	0	0	0	0	0	0	0	0	0	0	0	0	0	0	0	0	0	0	0	0	0	0	0	0	0	0	0	0	0	0	0	0	0	0	0	0	0
cdhit_12438	cdhit	Response_regulator	NONE	0	0	0	0	0	0	0	0	0	0	0	0	0	0	0	0	0	0	0	0	0	0	0	0	0	0	0	0	0	0	0	0	0	0	0	0	0	0	0	0	0	0	0	0	0	0
cdhit_12439	cdhit	FIG00809136__hypothetical_protein	NONE	0	0	0	0	0	0	0	0	0	0	0	0	0	0	0	0	0	0	0	0	0	0	0	0	0	0	0	0	0	0	0	0	0	0	0	0	0	0	0	0	0	0	0	0	0	0
cdhit_1244	cdhit	Transcriptional_activator_of_cad_operon	Amino Acids and Derivatives	1	1	1	0	0	1	0	1	1	0	0	1	1	0	1	1	1	1	1	1	1	1	1	1	1	1	1	1	1	1	1	1	1	1	1	1	1	1	1	1	1	1	1	1	1	1
cdhit_12442	cdhit	Protein_ytfJ_precursor	NONE	0	0	0	0	0	0	0	0	0	0	0	0	0	0	0	0	0	0	0	0	0	0	0	0	0	0	0	0	0	0	0	0	0	0	0	0	0	0	0	0	0	0	0	0	0	0
cdhit_12444	cdhit	UNKNOWN	NONE	0	0	0	0	0	0	0	0	0	0	0	0	0	0	0	0	0	0	0	0	0	0	0	0	0	0	0	0	0	0	0	0	0	0	0	0	0	0	0	0	0	0	0	0	0	0
cdhit_12446	cdhit	Outer_membrane_stress_sensor_protease_DegS	Stress Response	0	0	0	0	0	0	0	0	0	0	0	0	0	0	0	0	0	0	0	0	0	0	0	0	0	0	0	0	0	0	0	0	0	0	0	0	0	0	0	0	0	0	0	0	0	0
cdhit_12447	cdhit	Flagellar_motor_switch_protein_FliN	Experimental Subsystems	1	1	1	1	1	1	1	1	1	1	1	1	1	1	1	1	1	1	1	1	1	1	1	1	1	1	1	1	1	1	1	1	1	1	1	1	1	1	1	1	1	1	1	1	1	1
cdhit_12448	cdhit	Glycerol_3_phosphate_dehydrogenase__NAD_P_____EC_1_1_1_94_	Carbohydrates	0	0	0	1	0	0	0	0	0	0	0	0	0	0	0	0	0	0	0	0	0	0	0	0	0	0	0	0	0	0	0	0	0	0	0	0	0	0	0	0	0	0	0	0	0	0
cdhit_1245	cdhit	Putative_methyl_accepting_chemotaxis_protein	NONE	0	0	0	0	0	0	0	0	0	0	0	0	0	0	0	0	0	0	1	0	0	0	0	0	0	0	0	0	0	0	0	0	0	0	1	0	0	0	1	0	1	1	0	0	0	0
cdhit_12451	cdhit	Serine_hydroxymethyltransferase__EC_2_1_2_1_	Amino Acids and Derivatives	0	0	0	0	0	0	0	0	0	0	0	0	0	0	0	0	0	0	0	0	0	0	0	0	0	0	0	0	0	0	0	0	0	0	0	0	0	0	0	0	0	0	0	0	0	0
cdhit_12454	cdhit	FIG01202392__hypothetical_protein	NONE	0	0	0	1	0	0	0	0	0	1	0	0	0	0	0	0	0	1	0	0	0	0	0	0	0	0	0	0	0	0	0	0	0	0	0	0	0	0	0	0	0	0	0	0	0	0
cdhit_12456	cdhit	Phosphatidylserine_decarboxylase__EC_4_1_1_65_	Virulence, Disease and Defense	0	0	0	0	0	0	0	0	0	0	0	0	0	0	0	0	0	0	0	0	0	0	0	0	0	0	0	0	0	0	0	0	0	0	0	0	0	0	0	0	0	0	0	0	0	0
cdhit_12458	cdhit	Survival_protein_SurA_precursor__Peptidyl_prolyl_cis_trans_isomerase_SurA___EC_5_2_1_8_	Stress Response	0	0	0	0	0	0	0	0	0	0	0	0	0	0	0	0	0	0	0	0	0	0	0	0	0	0	0	0	0	0	0	0	0	0	0	0	0	0	0	0	0	0	0	0	0	0
cdhit_12459	cdhit	Asparagine_synthetase__glutamine_hydrolyzing___EC_6_3_5_4_	Amino Acids and Derivatives	0	0	0	0	0	0	0	0	0	0	0	0	0	0	0	0	0	0	0	0	0	0	0	0	0	0	0	0	0	0	0	0	0	0	0	0	0	0	0	0	0	0	0	0	0	0
cdhit_12460	cdhit	Hypothetical_protein_VpsP	Cell Wall and Capsule	0	0	0	0	0	0	0	0	0	0	0	0	0	0	0	0	0	0	0	0	0	0	0	0	0	0	0	0	0	0	0	0	0	0	0	0	0	0	0	0	0	0	0	0	0	0
cdhit_12463	cdhit	capsular_polysaccharide_biosynthesis_protein	Cell Wall and Capsule	0	0	0	0	0	0	0	0	0	0	0	0	0	0	0	0	0	0	0	0	0	0	0	0	0	0	0	0	0	0	0	0	0	0	0	0	0	0	0	0	0	0	0	0	0	0
cdhit_12464	cdhit	DNA_directed_RNA_polymerase_beta_subunit__EC_2_7_7_6_	RNA Metabolism	0	0	0	0	0	0	0	0	0	0	0	0	0	0	0	0	0	0	0	0	0	0	0	0	0	0	0	0	0	0	0	0	0	0	0	0	0	0	0	0	0	0	0	0	0	0
cdhit_12465	cdhit	UNKNOWN	NONE	0	0	0	0	0	0	0	0	0	0	0	0	0	0	0	0	0	0	0	0	0	0	0	0	0	0	0	0	0	0	0	0	0	0	0	0	0	0	0	0	0	0	0	0	0	0
cdhit_12466	cdhit	Chemotaxis_protein_CheX	Motility and Chemotaxis	0	0	0	0	0	0	0	0	0	0	0	0	0	0	0	0	0	0	0	0	0	0	0	0	0	0	0	0	0	0	0	0	0	0	0	0	0	0	0	0	0	0	0	0	0	0
cdhit_1247	cdhit	Outer_membrane_stress_sensor_protease_DegQ__serine_protease	Stress Response	1	0	1	0	0	0	0	0	1	0	1	1	0	1	1	1	1	1	1	1	1	1	1	1	0	0	0	1	1	0	0	1	0	0	1	1	0	1	1	1	1	1	0	0	0	0
cdhit_12470	cdhit	MSHA_biogenesis_protein_MshF	Membrane Transport	0	0	0	0	0	0	0	0	0	0	0	0	0	0	0	0	0	0	0	0	0	0	0	0	0	0	0	0	0	0	0	0	0	0	0	0	0	0	0	0	0	0	0	0	0	0
cdhit_12472	cdhit	ATP_dependent_helicase_HrpA	NONE	0	0	0	0	0	0	0	0	0	0	0	0	0	0	0	0	0	0	0	0	0	0	0	0	0	0	0	0	0	0	0	0	0	0	0	0	0	0	0	0	0	0	0	0	0	0
cdhit_12473	cdhit	Outer_membrane_protein_OmpV	Cell Wall and Capsule	0	0	0	0	0	0	0	0	0	0	0	0	0	0	0	0	0	0	0	0	0	0	0	0	0	0	0	0	0	0	0	0	0	0	0	0	0	0	0	0	0	0	0	0	0	0
cdhit_12474	cdhit	DNA_helicase_IV	DNA Metabolism	0	0	0	0	0	0	0	0	0	0	0	0	0	0	0	0	0	0	0	0	0	0	0	0	0	0	0	0	0	0	0	0	0	0	0	0	0	0	0	0	0	0	0	0	0	0
cdhit_12477	cdhit	FIG01200142__hypothetical_protein	NONE	1	1	1	0	1	1	1	1	1	1	1	1	0	1	0	1	1	1	1	1	1	1	1	1	1	1	1	1	1	1	1	1	1	1	1	1	1	1	1	1	1	1	1	1	1	1
cdhit_12483	cdhit	UNKNOWN	NONE	1	0	0	0	0	0	0	0	0	0	0	0	0	0	0	0	0	0	0	0	1	0	0	1	1	1	1	1	1	0	0	0	1	1	0	0	1	0	0	0	0	0	0	0	1	1
cdhit_12486	cdhit	CDP_diacylglycerol__glycerol_3_phosphate_3_phosphatidyltransferase__EC_2_7_8_5_	Clustering-based subsystems	0	0	0	0	0	0	0	0	0	0	0	0	0	0	0	0	0	0	0	0	0	0	0	0	0	0	0	0	0	0	0	0	0	0	0	0	0	0	0	0	0	0	0	0	0	0
cdhit_12487	cdhit	Phosphoenolpyruvate_carboxylase__EC_4_1_1_31_	Carbohydrates	0	0	0	0	0	0	0	0	0	0	0	0	0	0	0	0	0	0	0	0	0	0	0	0	0	0	0	0	0	0	0	0	0	0	0	0	0	0	0	0	0	0	0	0	0	0
cdhit_12489	cdhit	Molybdopterin_biosynthesis_protein_MoeB	Cofactors, Vitamins, Prosthetic Groups, Pigments	0	0	0	0	0	0	0	0	0	0	0	0	0	0	0	0	0	0	0	0	0	0	0	0	0	0	0	0	0	0	0	0	0	0	0	0	0	0	0	0	0	0	0	0	0	0
cdhit_12493	cdhit	Translation_initiation_factor_SUI1_related_protein	Protein Metabolism	1	1	1	0	0	1	1	0	1	1	1	1	1	1	1	1	0	1	1	1	1	1	1	1	1	1	1	0	1	1	1	1	1	1	1	1	1	1	1	0	1	1	1	1	1	1
cdhit_12499	cdhit	Acyl_CoA_thioesterase_YciA__involved_in_membrane_biogenesis	Clustering-based subsystems	0	0	0	0	0	0	0	0	0	0	0	0	0	0	0	0	0	0	0	0	0	0	0	0	0	0	0	0	0	0	0	0	0	0	0	0	0	0	0	0	0	0	0	0	0	0
cdhit_12504	cdhit	Vibriolysin__extracellular_zinc_protease__EC_3_4_24_25____Pseudolysin__extracellular_zinc_protease__EC_3_4_24_26_	NONE	0	0	0	0	0	0	0	0	0	0	0	0	0	0	0	0	0	0	0	0	0	0	0	0	0	0	0	0	0	0	0	0	0	0	0	0	0	0	0	0	0	0	0	0	0	0
cdhit_1251	cdhit	Threonine_dehydratase_biosynthetic__EC_4_3_1_19_	Amino Acids and Derivatives	1	0	1	1	1	1	1	1	1	1	1	1	1	1	1	1	1	1	1	1	1	0	1	1	1	0	1	1	1	1	1	1	1	1	1	1	1	0	0	1	0	1	1	1	1	1
cdhit_12515	cdhit	Indole_3_glycerol_phosphate_synthase__EC_4_1_1_48____Phosphoribosylanthranilate_isomerase__EC_5_3_1_24_	NONE	0	0	0	0	0	0	0	0	0	0	0	0	0	0	0	0	0	0	0	0	0	0	0	0	0	0	0	0	0	0	0	0	0	0	0	0	0	0	0	0	0	0	0	0	0	0
cdhit_12519	cdhit	Sigma_cross_reacting_protein_27A	NONE	0	0	0	0	0	0	0	0	0	0	0	0	0	0	0	0	0	0	0	0	0	0	0	0	0	0	0	0	0	0	0	0	0	0	0	0	0	0	0	0	0	0	0	0	0	0
cdhit_1252	cdhit	Rtn_protein	NONE	1	1	1	1	0	1	1	1	1	1	1	1	1	1	1	1	0	1	1	1	1	1	1	1	1	1	1	0	1	1	0	1	1	1	1	1	1	1	1	0	1	1	1	1	1	1
cdhit_12525	cdhit	Transcriptional_regulator_for_fatty_acid_degradation_FadR__GntR_family	Fatty Acids, Lipids, and Isoprenoids	0	0	0	0	0	0	0	0	0	0	0	0	0	0	0	0	0	0	0	0	0	0	0	0	0	0	0	0	0	0	0	0	0	0	0	0	0	0	0	0	0	0	0	0	0	0
cdhit_12527	cdhit	_Protein_PII__uridylyltransferase__EC_2_7_7_59_	Nitrogen Metabolism	0	0	0	0	0	0	0	0	0	0	0	0	0	0	0	0	0	0	0	0	0	0	0	0	0	0	0	0	0	0	0	0	0	0	0	0	0	0	0	0	0	0	0	0	0	0
cdhit_12528	cdhit	Chorismate_synthase__EC_4_2_3_5_	Amino Acids and Derivatives	0	0	0	0	0	0	0	0	0	0	0	0	0	0	0	0	0	0	0	0	0	0	0	0	0	0	0	0	0	0	0	0	0	0	0	0	0	0	0	0	0	0	0	0	0	0
cdhit_1253	cdhit	Oligopeptide_ABC_transporter__periplasmic_oligopeptide_binding_protein_OppA__TC_3_A_1_5_1_	Membrane Transport	1	1	1	1	1	0	1	1	1	1	0	1	1	1	1	1	0	1	1	1	1	1	1	1	1	1	1	0	1	1	1	1	1	1	1	1	1	1	1	0	1	1	1	1	1	1
cdhit_12532	cdhit	FIG01199841__hypothetical_protein	NONE	1	1	1	1	1	1	1	1	1	1	1	1	1	1	1	1	0	1	1	1	1	1	1	1	1	1	1	0	1	1	1	1	1	1	1	1	1	1	1	0	1	1	1	0	0	1
cdhit_12533	cdhit	UNKNOWN	NONE	0	0	0	0	0	0	0	0	0	0	0	0	0	0	0	0	0	0	0	0	0	0	0	0	0	0	0	0	0	0	0	0	0	0	0	0	0	0	0	0	0	0	0	0	0	0
cdhit_12534	cdhit	Methionyl_tRNA_synthetase__EC_6_1_1_10_	Protein Metabolism	0	0	0	0	0	0	0	0	0	0	0	0	0	0	0	0	0	0	0	0	0	0	0	0	0	0	0	0	0	0	0	0	0	0	0	0	0	0	0	0	0	0	0	0	0	0
cdhit_12536	cdhit	COG2363	Miscellaneous	1	1	1	0	0	0	1	1	1	0	1	0	0	1	0	1	1	1	1	1	1	1	1	1	1	1	1	1	1	1	1	1	1	1	1	1	1	1	1	1	1	1	1	1	1	1
cdhit_12538	cdhit	Transcriptional_regulator__LacI_family	NONE	0	0	0	0	0	0	0	0	0	0	0	0	0	0	0	0	0	0	0	0	0	0	0	0	0	0	0	0	0	0	0	0	0	0	0	0	0	0	0	0	0	0	0	0	0	0
cdhit_1254	cdhit	Uncharacterized_protein_ImpI_VasC	Clustering-based subsystems	1	1	1	1	0	1	1	1	1	1	1	1	1	1	1	1	0	1	1	1	1	1	1	1	1	1	1	0	1	1	0	1	1	1	1	1	1	1	1	0	1	1	1	1	1	1
cdhit_12541	cdhit	Ribonucleotide_reductase_of_class_III__anaerobic___large_subunit__EC_1_17_4_2_	Phages, Prophages, Transposable elements, Plasmids	0	0	0	0	0	0	0	0	0	0	0	0	0	0	0	0	0	0	0	0	0	0	0	0	0	0	0	0	0	0	0	0	0	0	0	0	0	0	0	0	0	0	0	0	0	0
cdhit_12544	cdhit	Molybdopterin_biosynthesis_protein_MoeA	Cofactors, Vitamins, Prosthetic Groups, Pigments	0	0	0	0	0	0	0	0	0	0	0	0	0	0	0	0	0	0	0	0	0	0	0	0	0	0	0	0	0	0	0	0	0	0	0	0	0	0	0	0	0	0	0	0	0	0
cdhit_12545	cdhit	FIG01199528__hypothetical_protein	NONE	1	1	1	1	0	1	1	1	1	1	0	1	1	0	1	1	1	1	1	1	1	1	1	1	0	1	1	1	1	0	1	0	1	1	1	1	1	1	1	1	1	1	1	1	1	1
cdhit_12546	cdhit	UNKNOWN	NONE	0	0	0	0	0	0	0	0	0	0	0	0	0	0	0	0	0	0	0	0	0	0	0	0	0	0	0	0	0	0	0	0	0	0	0	0	0	0	0	0	0	0	0	0	0	0
cdhit_12556	cdhit	O_methyltransferase_related_protein	NONE	0	0	0	0	0	0	0	0	0	0	0	0	0	0	0	0	0	0	0	0	0	0	0	0	0	0	0	0	0	0	0	0	0	0	0	0	0	0	0	0	0	0	0	0	0	0
cdhit_12557	cdhit	Glutamyl_tRNA_synthetase__EC_6_1_1_17_	Protein Metabolism	0	0	0	0	0	0	0	0	0	0	0	0	0	0	0	0	0	0	0	0	0	0	0	0	0	0	0	0	0	0	0	0	0	0	0	0	0	0	0	0	0	0	0	0	0	0
cdhit_1256	cdhit	Cytosol_aminopeptidase_PepA__EC_3_4_11_1_	Carbohydrates	1	1	1	0	1	1	1	0	1	1	1	1	1	1	1	1	1	1	1	1	1	0	1	1	1	0	0	0	0	1	1	1	0	0	1	0	0	1	1	1	1	1	1	1	1	0
cdhit_12563	cdhit	ElaA_protein	Potassium metabolism	1	1	1	0	1	1	1	1	1	1	1	1	1	1	1	1	1	1	1	1	1	1	1	1	1	0	0	0	0	1	1	1	0	0	1	0	0	1	1	1	1	1	1	1	1	0
cdhit_12564	cdhit	LSU_ribosomal_protein_L9p	Clustering-based subsystems	1	1	1	0	0	1	1	0	1	1	0	0	1	0	1	1	1	1	1	1	1	1	1	1	1	1	1	1	1	1	1	1	1	0	1	1	1	1	1	1	0	0	1	1	1	1
cdhit_12566	cdhit	Bacteriophage_protein_GP46	Clustering-based subsystems	0	0	1	0	1	0	0	1	0	0	0	0	0	0	0	0	0	0	1	0	0	0	1	0	0	0	0	0	0	0	0	0	0	0	0	0	0	0	0	0	0	0	0	0	0	0
cdhit_12567	cdhit	Permease_of_the_major_facilitator_superfamily	NONE	0	0	0	0	0	0	0	0	0	0	0	0	0	0	0	0	0	0	0	0	0	0	0	0	0	0	0	0	0	0	0	0	0	0	0	0	0	0	0	0	0	0	0	0	0	0
cdhit_12568	cdhit	UNKNOWN	NONE	0	0	0	0	0	0	0	0	0	0	0	0	0	0	0	0	0	0	0	0	0	0	0	0	0	0	0	0	0	0	0	0	0	0	0	0	0	0	0	0	0	0	0	0	0	0
cdhit_12569	cdhit	Error_prone_repair_protein_UmuD	DNA Metabolism	0	1	0	0	0	0	0	0	1	0	0	0	0	0	1	0	0	0	0	0	1	0	0	0	1	0	0	0	0	1	1	0	1	1	0	0	0	0	0	0	0	1	1	1	1	1
cdhit_12571	cdhit	Phosphate_transport_ATP_binding_protein_PstB__TC_3_A_1_7_1_	Phosphorus Metabolism	0	0	0	0	0	0	0	0	0	0	0	0	0	0	0	0	0	0	0	0	0	0	0	0	0	0	0	0	0	0	0	0	0	0	0	0	0	0	0	0	0	0	0	0	0	0
cdhit_12573	cdhit	GGDEF_family_protein	Clustering-based subsystems	0	0	0	0	0	0	0	0	0	0	0	0	0	0	0	0	0	0	0	0	0	0	0	0	0	0	0	0	0	0	0	0	0	0	0	0	0	0	0	0	0	0	0	0	0	0
cdhit_12576	cdhit	UNKNOWN	NONE	0	0	0	0	0	0	0	0	0	0	0	0	0	0	0	0	0	0	0	0	0	0	0	0	0	0	0	0	0	0	0	0	0	0	0	0	0	0	0	0	0	0	0	0	0	0
cdhit_1258	cdhit	UNKNOWN	NONE	0	0	0	0	0	0	0	0	0	0	0	0	0	0	0	0	0	0	0	0	0	0	0	0	0	0	0	0	0	0	0	0	0	0	0	0	0	0	0	0	0	0	0	0	0	0
cdhit_12581	cdhit	Mobile_element_protein	NONE	1	1	0	0	0	0	0	0	0	0	0	0	0	0	1	0	0	0	0	0	1	1	0	0	0	0	1	1	0	0	0	0	0	0	0	0	0	0	0	0	0	0	0	0	0	0
cdhit_12582	cdhit	FIG00920769__hypothetical_protein	NONE	0	0	0	0	0	0	0	0	0	0	0	0	0	0	0	0	0	0	0	0	0	0	0	0	0	0	0	0	0	0	0	0	0	0	0	0	0	0	0	0	0	0	0	0	0	0
cdhit_12584	cdhit	Bis_5__nucleosyl__tetraphosphatase__symmetrical__EC_3_6_1_41_	Clustering-based subsystems	0	0	0	0	0	0	0	0	0	0	0	0	0	0	0	0	0	0	0	0	0	0	0	0	0	0	0	0	0	0	0	0	0	0	0	0	0	0	0	0	0	0	0	0	0	0
cdhit_12585	cdhit	FIG01200087__hypothetical_protein	NONE	0	0	0	0	0	0	0	0	0	0	0	0	0	0	0	0	0	0	0	0	0	0	0	0	0	0	0	0	0	0	0	0	0	0	0	0	0	0	0	0	0	0	0	0	0	0
cdhit_12586	cdhit	Peptide_deformylase__EC_3_5_1_88_	Carbohydrates	0	0	0	0	0	0	0	0	0	0	0	0	0	0	0	0	0	0	0	0	0	0	0	0	0	0	0	0	0	0	0	0	0	0	0	0	0	0	0	0	0	0	0	0	0	0
cdhit_12587	cdhit	Dethiobiotin_synthetase__EC_6_3_3_3_	NONE	0	0	0	0	0	0	0	0	0	0	0	0	0	0	0	0	0	0	0	0	0	0	0	0	0	0	0	0	0	0	0	0	0	0	0	0	0	0	0	0	0	0	0	0	0	0
cdhit_12588	cdhit	Fatty_acid_cis_trans_isomerase	NONE	0	0	0	0	0	0	0	0	0	0	0	0	0	0	0	0	0	0	0	0	0	0	0	0	0	0	0	0	0	0	0	0	0	0	0	0	0	0	0	0	0	0	0	0	0	0
cdhit_12591	cdhit	membrane_protein	NONE	0	0	0	0	0	0	0	0	0	0	0	0	0	0	0	0	0	0	0	0	0	0	0	0	0	0	0	0	0	0	0	0	0	0	0	0	0	0	0	0	0	0	0	0	0	0
cdhit_12594	cdhit	ABC_type_tungstate_transport_system__permease_protein	Membrane Transport	0	0	0	0	0	0	0	0	0	0	0	0	0	0	0	0	0	0	0	0	0	0	0	0	0	0	0	0	0	0	0	0	0	0	0	0	0	0	0	0	0	0	0	0	0	0
cdhit_12595	cdhit	5__nucleotidase__EC_3_1_3_5_	Experimental Subsystems	0	0	0	0	0	0	0	0	0	0	0	0	0	0	0	0	0	0	0	0	0	0	0	0	0	0	0	0	0	0	0	0	0	0	0	0	0	0	0	0	0	0	0	0	0	0
cdhit_12596	cdhit	DNA_topoisomerase_I__EC_5_99_1_2_	Clustering-based subsystems	0	0	0	0	0	0	0	0	0	0	0	0	0	0	0	0	0	0	0	0	0	0	0	0	0	0	0	0	0	0	0	0	0	0	0	0	0	0	0	0	0	0	0	0	0	0
cdhit_1260	cdhit	Aerotaxis_sensor_receptor_protein	Motility and Chemotaxis	0	0	0	0	0	0	0	0	0	0	0	0	0	0	0	0	0	0	1	0	0	0	0	0	0	0	0	0	0	0	0	0	0	0	1	0	0	0	1	0	1	1	0	0	0	0
cdhit_12601	cdhit	UNKNOWN	NONE	0	0	0	0	0	0	0	0	0	0	0	0	0	0	0	0	0	0	0	0	0	0	0	0	0	0	0	0	0	0	0	0	0	0	0	0	0	0	0	0	0	0	0	0	0	0
cdhit_12603	cdhit	Phosphoadenylyl_sulfate_reductase__thioredoxin___EC_1_8_4_8_	Experimental Subsystems	0	0	0	0	0	0	0	0	0	0	0	0	0	0	0	0	0	0	0	0	0	0	0	0	0	0	0	0	0	0	0	0	0	0	0	0	0	0	0	0	0	0	0	0	0	0
cdhit_12606	cdhit	LysR_family_transcriptional_regulator_VC0068	NONE	0	0	0	0	0	0	0	0	0	0	0	0	0	0	0	0	0	0	0	0	0	0	0	0	0	0	0	0	0	0	0	0	0	0	0	0	0	0	0	0	0	0	0	0	0	0
cdhit_12607	cdhit	MSHA_biogenesis_protein_MshP	Membrane Transport	1	1	1	1	0	1	0	1	1	1	1	0	1	1	1	1	1	1	0	1	1	1	0	0	0	0	0	1	0	0	1	0	0	0	0	0	0	0	0	0	0	0	1	1	0	0
cdhit_12609	cdhit	NAD_synthetase__EC_6_3_1_5_	Experimental Subsystems	0	0	0	0	0	0	0	0	0	0	0	0	0	0	0	0	0	0	0	0	0	0	0	0	0	0	0	0	0	0	0	0	0	0	0	0	0	0	0	0	0	0	0	0	0	0
cdhit_1261	cdhit	Glycerol_kinase__EC_2_7_1_30_	Carbohydrates	1	1	1	1	0	1	1	1	1	1	1	1	1	1	1	1	0	1	1	1	1	1	1	1	1	1	1	0	1	1	1	1	1	1	1	1	1	1	1	0	1	1	1	1	1	1
cdhit_12610	cdhit	Argininosuccinate_synthase__EC_6_3_4_5_	Amino Acids and Derivatives	0	0	0	0	0	0	0	0	0	0	0	0	0	0	0	0	0	0	0	0	0	0	0	0	0	0	0	0	0	0	0	0	0	0	0	0	0	0	0	0	0	0	0	0	0	0
cdhit_12613	cdhit	FIG01199550__hypothetical_protein	NONE	1	1	1	0	0	1	0	0	1	1	1	0	1	0	0	1	1	0	1	1	1	1	1	1	1	1	1	1	1	1	1	1	1	1	1	1	1	1	1	1	1	1	1	1	1	1
cdhit_12614	cdhit	ATP_dependent_RNA_helicase_VCA0061	RNA Metabolism	0	0	0	0	0	0	0	0	0	0	0	0	0	0	0	0	0	0	0	0	0	0	0	0	0	0	0	0	0	0	0	0	0	0	0	0	0	0	0	0	0	0	0	0	0	0
cdhit_12617	cdhit	Small_conductance_mechanosensitive_channel	NONE	0	0	0	0	0	0	0	0	0	0	0	0	0	0	0	0	0	0	0	0	0	0	0	0	0	0	0	0	0	0	0	0	0	0	0	0	0	0	0	0	0	0	0	0	0	0
cdhit_12618	cdhit	FIG01200982__hypothetical_protein	NONE	0	0	0	0	0	0	0	0	0	0	0	0	0	0	0	0	0	0	0	0	0	0	0	0	0	0	0	0	0	0	0	0	0	0	0	0	0	0	0	0	0	0	0	0	0	0
cdhit_1262	cdhit	Fumarate_hydratase_class_I__aerobic__EC_4_2_1_2_	Experimental Subsystems	1	1	1	0	0	1	1	1	1	1	1	1	1	0	0	1	1	1	1	1	1	1	1	1	1	1	1	1	1	1	1	1	1	1	1	1	1	1	1	1	1	1	1	0	1	1
cdhit_12621	cdhit	diguanylate_cyclase_phosphodiesterase__GGDEF___EAL_domains__with_PAS_PAC_sensor_s_	Stress Response	0	0	0	0	0	0	0	0	0	0	0	0	0	0	0	0	0	0	0	0	0	0	0	0	0	0	0	0	0	0	0	0	0	0	0	0	0	0	0	0	0	0	0	0	0	0
cdhit_12626	cdhit	_Protein_PII__uridylyltransferase__EC_2_7_7_59_	Nitrogen Metabolism	0	0	0	0	0	0	0	0	0	0	0	0	0	0	0	0	0	0	0	0	0	0	0	0	0	0	0	0	0	0	0	0	0	0	0	0	0	0	0	0	0	0	0	0	0	0
cdhit_1263	cdhit	Histidine_ammonia_lyase__EC_4_3_1_3_	Experimental Subsystems	1	1	1	0	0	0	0	1	0	0	1	1	0	0	0	1	1	1	1	1	1	1	1	1	1	1	1	1	1	1	1	1	1	1	1	1	1	1	1	1	1	1	1	0	1	1
cdhit_12632	cdhit	TRAP_type_uncharacterized_transport_system__fused_permease_component	Membrane Transport	0	0	0	0	0	0	0	0	0	0	0	0	0	0	0	0	0	0	0	0	0	0	0	0	0	0	0	0	0	0	0	0	0	0	0	0	0	0	0	0	0	0	0	0	0	0
cdhit_12633	cdhit	Long_chain_fatty_acid_transport_protein	Fatty Acids, Lipids, and Isoprenoids	0	0	0	0	0	0	0	0	0	0	0	0	0	0	0	0	0	0	0	0	0	0	0	0	0	0	0	0	0	0	0	0	0	0	0	0	0	0	0	0	0	0	0	0	0	0
cdhit_12638	cdhit	Glutamate_synthase__NADPH__large_chain__EC_1_4_1_13_	Carbohydrates	0	0	0	0	0	0	0	0	0	0	0	0	0	0	0	0	0	0	0	0	0	0	0	0	0	0	0	0	0	0	0	0	0	0	0	0	0	0	0	0	0	0	0	0	0	0
cdhit_12641	cdhit	UNKNOWN	NONE	0	0	0	0	0	0	0	0	0	0	0	0	0	0	0	0	0	0	0	0	0	0	0	0	0	0	0	0	0	0	0	0	0	0	0	0	0	0	0	0	0	0	0	0	0	0
cdhit_12643	cdhit	UNKNOWN	NONE	0	0	0	0	0	0	0	0	0	0	0	0	0	0	0	0	0	0	0	0	0	0	0	0	0	0	0	0	0	0	0	0	0	0	0	0	0	0	0	0	0	0	0	0	0	0
cdhit_12644	cdhit	RNA_polymerase_associated_protein_RapA__EC_3_6_1___	Clustering-based subsystems	0	0	0	0	0	0	0	0	0	0	0	0	0	0	0	0	0	0	0	0	0	0	0	0	0	0	0	0	0	0	0	0	0	0	0	0	0	0	0	0	0	0	0	0	0	0
cdhit_12645	cdhit	Molybdopterin_guanine_dinucleotide_biosynthesis_protein_MobB___Molybdopterin_biosynthesis_protein_MoeA	Cofactors, Vitamins, Prosthetic Groups, Pigments	0	0	0	0	0	0	0	0	0	0	0	0	0	0	0	0	0	0	0	0	0	0	0	0	0	0	0	0	0	0	0	0	0	0	0	0	0	0	0	0	0	0	0	0	0	0
cdhit_12646	cdhit	Carbon_starvation_protein_A	Regulation and Cell signaling	0	0	0	0	0	0	0	0	0	0	0	0	0	0	0	0	0	0	0	0	0	0	0	0	0	0	0	0	0	0	0	0	0	0	0	0	0	0	0	0	0	0	0	0	0	0
cdhit_12647	cdhit	LysR_family_transcriptional_regulator_VC0068	NONE	0	0	0	0	0	0	0	0	0	0	0	0	0	0	0	0	0	0	0	0	0	0	0	0	0	0	0	0	0	0	0	0	0	0	0	0	0	0	0	0	0	0	0	0	0	0
cdhit_12648	cdhit	HTH_type_transcriptional_regulator_cueR	NONE	1	1	1	1	0	1	0	1	1	0	1	1	1	1	1	1	1	1	1	1	1	1	1	1	1	1	1	1	1	1	1	1	1	1	1	1	1	1	1	1	1	0	1	1	1	1
cdhit_1265	cdhit	PTS_system__glucose_specific_IIB_component__EC_2_7_1_69____PTS_system__glucose_specific_IIC_component__EC_2_7_1_69_	NONE	1	1	1	0	1	1	1	1	1	1	1	1	1	1	1	1	1	0	1	1	1	1	1	1	1	1	1	1	1	1	1	1	1	1	1	1	1	1	1	1	1	1	1	1	1	1
cdhit_12653	cdhit	FIG002994__Putative_transcriptional_regulator	Fatty Acids, Lipids, and Isoprenoids	1	1	1	0	1	1	0	1	1	1	1	1	1	1	1	1	1	1	0	1	1	1	1	1	1	1	1	1	1	1	1	1	1	1	1	1	1	1	1	1	1	1	1	1	1	1
cdhit_12656	cdhit	Membrane_protein	NONE	0	0	0	0	0	0	0	0	0	0	0	0	0	0	0	0	0	0	0	0	0	0	0	0	0	0	0	0	0	0	0	0	0	0	0	0	0	0	0	0	0	0	0	0	0	0
cdhit_12659	cdhit	FIG01200820__hypothetical_protein	NONE	1	1	1	0	1	1	1	1	1	0	1	1	1	1	1	1	1	0	1	1	1	1	1	1	1	1	1	1	1	1	1	1	1	1	1	1	1	1	1	1	1	0	0	1	0	1
cdhit_1266	cdhit	ABC_type_nitrate_sulfonate_bicarbonate_transport_systems__periplasmic_components	Sulfur Metabolism	1	1	1	1	1	1	0	1	1	1	1	0	0	0	1	1	1	1	1	1	1	1	1	1	1	1	1	1	1	1	1	1	1	1	1	1	1	1	1	1	1	1	1	1	1	1
cdhit_12663	cdhit	Ribosomal_protein_S6_glutaminyl_transferase	Protein Metabolism	0	0	0	0	0	0	0	0	0	0	0	0	0	0	0	0	0	0	0	0	0	0	0	0	0	0	0	0	0	0	0	0	0	0	0	0	0	0	0	0	0	0	0	0	0	0
cdhit_12664	cdhit	FIG01201672__hypothetical_protein	NONE	0	0	0	0	0	0	0	0	0	0	0	0	0	0	0	0	0	0	0	0	0	0	0	0	0	0	0	0	0	0	0	0	0	0	0	0	0	0	0	0	0	0	0	0	0	0
cdhit_12666	cdhit	Glycerol_3_phosphate_regulon_repressor__DeoR_family	Carbohydrates	0	0	0	0	0	0	0	0	0	0	0	0	0	0	0	0	0	0	0	0	0	0	0	0	0	0	0	0	0	0	0	0	0	0	0	0	0	0	0	0	0	0	0	0	0	0
cdhit_12667	cdhit	MG_2___CHELATASE_FAMILY_PROTEIN___ComM_related_protein	NONE	0	0	0	0	0	0	0	0	0	0	0	0	0	0	0	0	0	0	0	0	0	0	0	0	0	0	0	0	0	0	0	0	0	0	0	0	0	0	0	0	0	0	0	0	0	0
cdhit_12668	cdhit	Multidrug_and_toxin_extrusion__MATE__family_efflux_pump_YdhE_NorM	NONE	0	0	0	0	0	0	0	0	0	0	0	0	0	0	0	0	0	0	0	0	0	0	0	0	0	0	0	0	0	0	0	0	0	0	0	0	0	0	0	0	0	0	0	0	0	0
cdhit_12669	cdhit	Putative_membrane_protein	Clustering-based subsystems	0	0	0	0	0	0	0	0	0	0	0	0	0	0	0	0	0	0	0	0	0	0	0	0	0	0	0	0	0	0	0	0	0	0	0	0	0	0	0	0	0	0	0	0	0	0
cdhit_1267	cdhit	Cobyric_acid_synthase	Cofactors, Vitamins, Prosthetic Groups, Pigments	1	1	1	1	1	1	1	1	1	1	1	1	1	1	1	1	0	1	1	1	1	1	1	1	1	1	1	0	1	1	1	1	1	1	1	1	1	1	1	0	1	1	1	0	0	1
cdhit_12672	cdhit	Cytochrome_c5	NONE	1	0	1	1	0	1	0	1	0	1	1	0	0	0	0	1	1	1	1	1	1	1	1	1	1	1	1	1	1	1	1	1	1	1	1	1	1	1	1	1	1	0	1	1	0	0
cdhit_12674	cdhit	Hypothetical_protein_VC0266__sugar_utilization_related__	Carbohydrates	0	0	0	0	0	0	0	0	0	0	0	0	0	0	0	0	0	0	0	0	0	0	0	0	0	0	0	0	0	0	0	0	0	0	0	0	0	0	0	0	0	0	0	0	0	0
cdhit_12682	cdhit	Radical_SAM_family_protein_HutW__similar_to_coproporphyrinogen_III_oxidase__oxygen_independent__associated_with_heme_uptake	NONE	0	0	0	0	0	0	0	0	0	0	0	0	0	0	0	0	0	0	0	0	0	0	0	0	0	0	0	0	0	0	0	0	0	0	0	0	0	0	0	0	0	0	0	0	0	0
cdhit_12685	cdhit	ATP_dependent_hsl_protease_ATP_binding_subunit_HslU	Protein Metabolism	0	0	0	0	0	0	0	0	0	0	0	0	0	0	0	0	0	0	0	0	0	0	0	0	0	0	0	0	0	0	0	0	0	0	0	0	0	0	0	0	0	0	0	0	0	0
cdhit_12688	cdhit	Flagellar_biosynthesis_protein_FliS	Motility and Chemotaxis	1	1	1	1	1	1	1	1	1	1	1	1	1	1	1	1	1	1	1	1	1	1	1	1	1	1	1	1	1	1	1	1	1	1	1	1	1	1	1	1	1	1	1	1	1	1
cdhit_1269	cdhit	UNKNOWN	NONE	1	1	1	1	1	1	1	1	1	1	0	1	1	1	1	1	0	1	1	1	1	1	1	1	1	1	1	0	1	1	1	1	1	1	1	1	1	1	1	0	1	1	1	1	1	1
cdhit_12691	cdhit	Ribosomal_RNA_large_subunit_methyltransferase_F__EC_2_1_1_51_	RNA Metabolism	0	0	0	0	0	0	0	0	0	0	0	0	0	0	0	0	0	0	0	0	0	0	0	0	0	0	0	0	0	0	0	0	0	0	0	0	0	0	0	0	0	0	0	0	0	0
cdhit_12693	cdhit	Chitinase__EC_3_2_1_14_	Experimental Subsystems	0	0	0	0	0	0	0	0	0	0	0	0	0	0	0	0	0	0	0	0	0	0	0	0	0	0	0	0	0	0	0	0	0	0	0	0	0	0	0	0	0	0	0	0	0	0
cdhit_12696	cdhit	Exoribonuclease_II__EC_3_1_13_1_	RNA Metabolism	0	0	0	0	0	0	0	0	0	0	0	0	0	0	0	0	0	0	0	0	0	0	0	0	0	0	0	0	0	0	0	0	0	0	0	0	0	0	0	0	0	0	0	0	0	0
cdhit_12697	cdhit	Proline_dehydrogenase__EC_1_5_99_8___Proline_oxidase____Delta_1_pyrroline_5_carboxylate_dehydrogenase__EC_1_5_1_12_	NONE	0	0	0	0	0	0	0	0	0	0	0	0	0	0	0	0	0	0	0	0	0	0	0	0	0	0	0	0	0	0	0	0	0	0	0	0	0	0	0	0	0	0	0	0	0	0
cdhit_12699	cdhit	Phosphoenolpyruvate_carboxylase__EC_4_1_1_31_	Carbohydrates	0	0	0	0	0	0	0	0	0	0	0	0	0	0	0	0	0	0	0	0	0	0	0	0	0	0	0	0	0	0	0	0	0	0	0	0	0	0	0	0	0	0	0	0	0	0
cdhit_127	cdhit	Exodeoxyribonuclease_V_gamma_chain__EC_3_1_11_5_	DNA Metabolism	1	1	1	1	1	1	1	1	1	1	1	1	1	1	1	1	1	1	1	1	1	1	1	1	1	1	1	1	1	0	1	0	1	1	1	1	1	1	1	1	1	1	1	1	1	1
cdhit_1270	cdhit	FIG01199656__hypothetical_protein	NONE	1	1	1	1	1	1	1	0	1	0	1	1	1	1	1	1	0	1	1	1	1	1	1	1	1	1	1	1	1	1	1	1	1	1	1	1	1	1	1	0	1	1	1	1	1	1
cdhit_12702	cdhit	DNA_ligase__EC_6_5_1_2_	Cofactors, Vitamins, Prosthetic Groups, Pigments	0	0	0	0	0	0	0	0	0	0	0	0	0	0	0	0	0	0	0	0	0	0	0	0	0	0	0	0	0	0	0	0	0	0	0	0	0	0	0	0	0	0	0	0	0	0
cdhit_12708	cdhit	Acriflavin_resistance_protein	Experimental Subsystems	0	0	0	0	0	0	0	0	0	0	0	0	0	0	0	0	0	0	0	0	0	0	0	0	0	0	0	0	0	0	0	0	0	0	0	0	0	0	0	0	0	0	0	0	0	0
cdhit_12711	cdhit	UNKNOWN	NONE	1	0	0	0	0	0	0	0	0	0	0	0	0	0	0	1	0	0	0	1	1	1	0	0	0	0	0	1	0	0	0	0	1	1	0	0	0	0	0	0	0	0	1	0	1	0
cdhit_12714	cdhit	Cytidylate_kinase__EC_2_7_4_14_	Experimental Subsystems	0	0	0	0	0	0	0	0	0	0	0	0	0	0	0	0	0	0	0	0	0	0	0	0	0	0	0	0	0	0	0	0	0	0	0	0	0	0	0	0	0	0	0	0	0	0
cdhit_12717	cdhit	Putative_cytoplasmic_protein	NONE	1	1	1	0	0	1	1	0	1	1	1	1	1	1	0	1	1	1	1	1	1	1	1	1	0	1	1	1	1	0	1	0	1	1	1	1	1	1	1	1	1	1	1	1	1	1
cdhit_1272	cdhit	Apolipoprotein_N_acyltransferase__EC_2_3_1______Copper_homeostasis_protein_CutE	NONE	1	1	1	1	0	1	1	1	0	0	1	1	1	1	1	1	1	1	1	1	1	1	1	1	1	1	1	1	1	1	1	1	1	1	1	1	1	1	1	1	1	0	1	1	1	1
cdhit_12721	cdhit	Methionyl_tRNA_synthetase__EC_6_1_1_10_	Protein Metabolism	0	0	0	0	0	0	0	0	0	0	0	0	0	0	0	0	0	0	0	0	0	0	0	0	0	0	0	0	0	0	0	0	0	0	0	0	0	0	0	0	0	0	0	0	0	0
cdhit_12723	cdhit	UNKNOWN	NONE	0	0	0	0	0	0	0	0	0	0	0	0	0	0	0	0	0	0	0	0	0	0	0	0	0	0	0	0	0	0	0	0	0	0	0	0	0	0	0	0	0	0	0	0	0	0
cdhit_12724	cdhit	N_acetylmuramic_acid_6_phosphate_etherase__EC_4_2_____	Cell Wall and Capsule	0	0	0	0	0	0	0	0	0	0	0	0	0	0	0	0	0	0	0	0	0	0	0	0	0	0	0	0	0	0	0	0	0	0	0	0	0	0	0	0	0	0	0	0	0	0
cdhit_12725	cdhit	DNA_directed_RNA_polymerase_beta__subunit__EC_2_7_7_6_	RNA Metabolism	0	0	0	0	0	0	0	0	0	0	0	0	0	0	0	0	0	0	0	0	0	0	0	0	0	0	0	0	0	0	0	0	0	0	0	0	0	0	0	0	0	0	0	0	0	0
cdhit_12726	cdhit	UNKNOWN	NONE	0	0	0	0	0	0	0	0	0	0	0	0	0	0	0	0	0	0	0	0	0	0	0	0	0	0	0	0	0	0	0	0	0	0	0	0	0	0	0	0	0	0	0	0	0	0
cdhit_12727	cdhit	Multimodular_transpeptidase_transglycosylase__EC_2_4_1_129___EC_3_4_____	Cell Wall and Capsule	0	0	0	0	0	0	0	0	0	0	0	0	0	0	0	0	0	0	0	0	0	0	0	0	0	0	0	0	0	0	0	0	0	0	0	0	0	0	0	0	0	0	0	0	0	0
cdhit_1273	cdhit	tRNA_S_4_U_4_thiouridine_synthase__former_ThiI____Rhodanese_like_domain_required_for_thiamine_synthesis	NONE	1	1	1	0	1	1	1	1	1	1	1	1	0	1	1	1	1	1	1	1	1	1	1	1	1	1	1	1	1	1	1	1	1	1	1	1	1	1	1	1	1	1	1	1	1	1
cdhit_12730	cdhit	Oxidoreductase__aldo_keto_reductase_family	Clustering-based subsystems	0	0	0	0	0	0	0	0	0	0	0	0	0	0	0	0	0	0	0	0	0	0	0	0	0	0	0	0	0	0	0	0	0	0	0	0	0	0	0	0	0	0	0	0	0	0
cdhit_12734	cdhit	Membrane_fusion_protein	NONE	0	0	0	0	0	0	0	0	0	0	0	0	0	0	0	0	0	0	0	0	0	0	0	0	0	0	0	0	0	0	0	0	0	0	0	0	0	0	0	0	0	0	0	0	0	0
cdhit_12735	cdhit	FIG032766__hypothetical_protein	Clustering-based subsystems	1	0	1	0	0	1	0	1	0	1	0	1	0	1	0	0	0	1	0	1	1	1	0	0	0	1	0	1	0	0	0	0	0	0	0	0	0	0	0	0	0	0	1	0	1	1
cdhit_12736	cdhit	Cytochrome_d_ubiquinol_oxidase_subunit_I__EC_1_10_3___	Respiration	0	0	0	0	0	0	0	0	0	0	0	0	0	0	0	0	0	0	0	0	0	0	0	0	0	0	0	0	0	0	0	0	0	0	0	0	0	0	0	0	0	0	0	0	0	0
cdhit_12738	cdhit	UNKNOWN	NONE	0	0	0	0	0	0	0	0	0	0	0	0	0	0	0	0	0	0	0	0	0	0	0	0	0	0	0	0	0	0	0	0	0	0	0	0	0	0	0	0	0	0	0	0	0	0
cdhit_12739	cdhit	GGDEF_family_protein	Clustering-based subsystems	0	0	0	0	0	0	0	0	0	0	0	0	0	0	0	0	0	0	0	0	0	0	0	0	0	0	0	0	0	0	0	0	0	0	0	0	0	0	0	0	0	0	0	0	0	0
cdhit_1274	cdhit	Predicted_nucleoside_diphosphate_sugar_epimerases	NONE	1	1	1	0	0	0	1	1	1	1	1	0	1	0	1	1	1	1	1	1	1	1	1	1	1	1	1	1	1	1	1	1	1	1	1	1	1	1	1	1	1	1	1	1	1	1
cdhit_12740	cdhit	Putative_transporter__DME_family	NONE	0	0	0	0	0	0	0	0	0	0	0	0	0	0	0	0	0	0	0	0	0	0	0	0	0	0	0	0	0	0	0	0	0	0	0	0	0	0	0	0	0	0	0	0	0	0
cdhit_12746	cdhit	Methionine_ABC_transporter_ATP_binding_protein	Amino Acids and Derivatives	0	0	0	0	0	0	0	0	0	0	0	0	0	0	0	0	0	0	0	0	0	0	0	0	0	0	0	0	0	0	0	0	0	0	0	0	0	0	0	0	0	0	0	0	0	0
cdhit_12747	cdhit	Acriflavin_resistance_protein	Experimental Subsystems	0	0	0	0	0	0	0	0	0	0	0	0	0	0	0	0	0	0	0	0	0	0	0	0	0	0	0	0	0	0	0	0	0	0	0	0	0	0	0	0	0	0	0	0	0	0
cdhit_12748	cdhit	Ferric_vibriobactin__enterobactin_transport_system__ATP_binding_protein_ViuC__TC_3_A_1_14_6_	Iron acquisition and metabolism	0	0	0	0	0	0	0	0	0	0	0	0	0	0	0	0	0	0	0	0	0	0	0	0	0	0	0	0	0	0	0	0	0	0	0	0	0	0	0	0	0	0	0	0	0	0
cdhit_1275	cdhit	Mobile_element_protein	NONE	0	0	0	0	0	0	0	0	0	0	0	0	0	0	1	0	0	0	0	0	0	1	0	0	0	0	0	0	0	0	0	0	0	0	0	0	0	0	0	1	0	1	0	0	0	0
cdhit_12750	cdhit	RND_multidrug_efflux_transporter__Acriflavin_resistance_protein	NONE	0	0	0	0	0	0	0	0	0	0	0	0	0	0	0	0	0	0	0	0	0	0	0	0	0	0	0	0	0	0	0	0	0	0	0	0	0	0	0	0	0	0	0	0	0	0
cdhit_12753	cdhit	CrcB_protein	NONE	1	1	1	1	1	1	1	1	1	1	0	1	1	1	1	1	1	1	1	1	1	0	1	1	1	1	1	1	1	1	1	1	1	1	1	1	1	1	1	1	1	1	1	1	1	1
cdhit_1276	cdhit	Aerotaxis_sensor_receptor_protein	Motility and Chemotaxis	0	0	0	0	0	0	0	0	0	0	0	0	0	0	0	0	0	0	1	0	0	0	0	0	0	0	0	0	0	0	0	0	0	0	1	0	0	0	1	1	1	0	0	0	0	0
cdhit_12760	cdhit	Transamidase_GatB_domain_protein	Cell Division and Cell Cycle	1	1	1	0	0	0	1	0	0	1	1	1	0	0	0	1	1	1	1	1	1	1	1	1	0	0	1	1	1	1	0	1	1	1	1	1	1	1	1	1	1	1	0	0	0	0
cdhit_12764	cdhit	Sodium_alanine_symporter	Clustering-based subsystems	0	0	0	0	0	0	0	0	0	0	0	0	0	0	0	0	0	0	0	0	0	0	0	0	0	0	0	0	0	0	0	0	0	0	0	0	0	0	0	0	0	0	0	0	0	0
cdhit_12765	cdhit	Signal_transduction_histidine_kinase	NONE	0	0	0	0	0	0	0	0	0	0	0	0	0	0	0	0	0	0	0	0	0	0	0	0	0	0	0	0	0	0	0	0	0	0	0	0	0	0	0	0	0	0	0	0	0	0
cdhit_12769	cdhit	Decarboxylase_family_protein	NONE	0	0	0	0	0	0	0	0	0	0	0	0	0	0	0	0	0	0	0	0	0	0	0	0	0	0	0	0	0	0	0	0	0	0	0	0	0	0	0	0	0	0	0	0	0	0
cdhit_1278	cdhit	GGDEF_family_protein	Clustering-based subsystems	1	1	1	1	1	1	1	1	1	0	1	1	1	1	1	1	1	1	1	1	1	1	1	1	1	1	1	1	1	1	1	1	1	1	1	1	1	1	1	1	1	1	0	1	0	0
cdhit_12780	cdhit	Uncharacterized_protein_YrbB	Clustering-based subsystems	1	1	1	1	1	1	1	1	1	1	1	1	1	1	1	1	1	1	1	1	1	1	1	1	1	0	0	0	0	1	1	1	0	0	1	0	0	1	1	1	1	1	1	1	1	0
cdhit_12785	cdhit	Flagellar_protein_FliJ	Experimental Subsystems	1	1	1	1	1	1	1	1	1	1	1	1	1	1	1	1	1	1	1	1	1	1	1	1	1	1	1	1	1	1	1	1	1	1	1	1	1	1	1	1	1	1	1	1	1	1
cdhit_12786	cdhit	Tail_specific_protease_precursor__EC_3_4_21_102_	Clustering-based subsystems	0	0	0	0	0	0	0	0	0	0	0	0	0	0	0	0	0	0	0	0	0	0	0	0	0	0	0	0	0	0	0	0	0	0	0	0	0	0	0	0	0	0	0	0	0	0
cdhit_12788	cdhit	GGDEF_family_protein	Clustering-based subsystems	0	0	0	0	0	0	0	0	0	0	0	0	0	0	0	0	0	0	0	0	0	0	0	0	0	0	0	0	0	0	0	0	0	0	0	0	0	0	0	0	0	0	0	0	0	0
cdhit_12792	cdhit	GGDEF_family_protein	Clustering-based subsystems	0	0	0	0	0	0	0	0	0	0	0	0	0	0	0	0	0	0	0	0	0	0	0	0	0	0	0	0	0	0	0	0	0	0	0	0	0	0	0	0	0	0	0	0	0	0
cdhit_12793	cdhit	Porphobilinogen_deaminase__EC_2_5_1_61_	Cofactors, Vitamins, Prosthetic Groups, Pigments	0	0	0	0	0	0	0	0	0	0	0	0	0	0	0	0	0	0	0	0	0	0	0	0	0	0	0	0	0	0	0	0	0	0	0	0	0	0	0	0	0	0	0	0	0	0
cdhit_12794	cdhit	Gluconate_utilization_system_Gnt_I_transcriptional_repressor	Experimental Subsystems	0	0	0	0	0	0	0	0	0	0	0	0	0	0	0	0	0	0	0	0	0	0	0	0	0	0	0	0	0	0	0	0	0	0	0	0	0	0	0	0	0	0	0	0	0	0
cdhit_12795	cdhit	GGDEF_family_protein	Clustering-based subsystems	0	0	0	0	0	0	0	0	0	0	0	0	0	0	0	0	0	0	0	0	0	0	0	0	0	0	0	0	0	0	0	0	0	0	0	0	0	0	0	0	0	0	0	0	0	0
cdhit_12803	cdhit	Transcriptional_regulator__AraC_family	NONE	0	0	0	0	0	0	0	0	0	0	0	0	0	0	0	0	0	0	0	0	0	0	0	0	0	0	0	0	0	0	0	0	0	0	0	0	0	0	0	0	0	0	0	0	0	0
cdhit_12805	cdhit	Response_regulator	NONE	0	0	0	0	0	0	0	0	0	0	0	0	0	0	0	0	0	0	0	0	0	0	0	0	0	0	0	0	0	0	0	0	0	0	0	0	0	0	0	0	0	0	0	0	0	0
cdhit_12809	cdhit	UNKNOWN	NONE	0	0	0	0	0	0	0	0	0	0	0	0	0	0	0	0	0	0	0	0	0	0	0	0	0	0	0	0	0	0	0	0	0	0	0	0	0	0	0	0	0	0	0	0	0	0
cdhit_12810	cdhit	TRAP_transporter_solute_receptor__unknown_substrate_6	Experimental Subsystems	0	0	0	0	0	0	0	0	0	0	0	0	0	0	0	0	0	0	0	0	0	0	0	0	0	0	0	0	0	0	0	0	0	0	0	0	0	0	0	0	0	0	0	0	0	0
cdhit_12815	cdhit	VgrG_protein	Clustering-based subsystems	0	0	0	0	0	0	0	0	0	0	0	0	0	0	0	0	0	0	0	0	0	0	0	0	0	0	0	0	0	0	0	0	0	0	0	0	0	0	0	0	0	0	0	0	0	0
cdhit_12816	cdhit	Excinuclease_ABC_subunit_A	DNA Metabolism	0	0	0	0	0	0	0	0	0	0	0	0	0	0	0	0	0	0	0	0	0	0	0	0	0	0	0	0	0	0	0	0	0	0	0	0	0	0	0	0	0	0	0	0	0	0
cdhit_12818	cdhit	Transcriptional_regulator__AraC_family	NONE	0	0	0	0	0	0	0	0	0	0	0	0	0	0	0	0	0	0	0	0	0	0	0	0	0	0	0	0	0	0	0	0	0	0	0	0	0	0	0	0	0	0	0	0	0	0
cdhit_12822	cdhit	Proposed_peptidoglycan_lipid_II_flippase_MurJ	Miscellaneous	0	0	0	0	0	0	0	0	0	0	0	0	0	0	0	0	0	0	0	0	0	0	0	0	0	0	0	0	0	0	0	0	0	0	0	0	0	0	0	0	0	0	0	0	0	0
cdhit_12824	cdhit	Methyl_accepting_chemotaxis_protein	Motility and Chemotaxis	0	0	0	0	0	0	0	0	0	0	0	0	0	0	0	0	0	0	0	0	0	0	0	0	0	0	0	0	0	0	0	0	0	0	0	0	0	0	0	0	0	0	0	0	0	0
cdhit_12826	cdhit	DNA_polymerase_III_alpha_subunit__EC_2_7_7_7_	Experimental Subsystems	0	0	0	0	0	0	0	0	0	0	0	0	0	0	0	0	0	0	0	0	0	0	0	0	0	0	0	0	0	0	0	0	0	0	0	0	0	0	0	0	0	0	0	0	0	0
cdhit_12827	cdhit	Outer_membrane_stress_sensor_protease_DegQ__serine_protease	Stress Response	0	0	0	0	0	0	0	0	0	0	0	0	0	0	0	0	0	0	0	0	0	0	0	0	0	0	0	0	0	0	0	0	0	0	0	0	0	0	0	0	0	0	0	0	0	0
cdhit_12828	cdhit	UNKNOWN	NONE	0	0	0	0	0	0	0	0	0	0	0	0	0	0	0	0	0	0	0	0	0	0	0	0	0	0	0	0	0	0	0	0	0	0	0	0	0	0	0	0	0	0	0	0	0	0
cdhit_12830	cdhit	General_secretion_pathway_protein_N	Membrane Transport	0	0	0	0	0	0	0	0	0	0	0	0	0	0	0	0	0	0	0	0	0	0	0	0	0	0	0	0	0	0	0	0	0	0	0	0	0	0	0	0	0	0	0	0	0	0
cdhit_12831	cdhit	Amino_acid_ABC_transporter__periplasmic_amino_acid_binding_protein	Experimental Subsystems	0	0	0	0	0	0	0	0	0	0	0	0	0	0	0	0	0	0	0	0	0	0	0	0	0	0	0	0	0	0	0	0	0	0	0	0	0	0	0	0	0	0	0	0	0	0
cdhit_12832	cdhit	Isochorismate_synthase__EC_5_4_4_2__of_siderophore_biosynthesis	Amino Acids and Derivatives	0	0	0	0	0	0	0	0	0	0	0	0	0	0	0	0	0	0	0	0	0	0	0	0	0	0	0	0	0	0	0	0	0	0	0	0	0	0	0	0	0	0	0	0	0	0
cdhit_12833	cdhit	Cytochrome_B561	NONE	0	0	0	0	0	0	0	0	0	0	0	0	0	0	0	0	0	0	0	0	0	0	0	0	0	0	0	0	0	0	0	0	0	0	0	0	0	0	0	0	0	0	0	0	0	0
cdhit_12835	cdhit	General_secretion_pathway_protein_J	Phosphorus Metabolism	0	0	0	0	0	0	0	0	0	0	0	0	0	0	0	0	0	0	0	0	0	0	0	0	0	0	0	0	0	0	0	0	0	0	0	0	0	0	0	0	0	0	0	0	0	0
cdhit_12842	cdhit	Glycerol_3_phosphate_ABC_transporter__permease_protein_UgpE__TC_3_A_1_1_3_	Carbohydrates	0	0	0	0	0	0	0	0	0	0	0	0	0	0	0	0	0	0	0	0	0	0	0	0	0	0	0	0	0	0	0	0	0	0	0	0	0	0	0	0	0	0	0	0	0	0
cdhit_12843	cdhit	Tripeptide_aminopeptidase__EC_3_4_11_4_	NONE	0	0	0	0	0	0	0	0	0	0	0	0	0	0	0	0	0	0	0	0	0	0	0	0	0	0	0	0	0	0	0	0	0	0	0	0	0	0	0	0	0	0	0	0	0	0
cdhit_12846	cdhit	Phosphate_acetyltransferase__EC_2_3_1_8_	Virulence, Disease and Defense	0	0	0	0	0	0	0	0	0	0	0	0	0	0	0	0	0	0	0	0	0	0	0	0	0	0	0	0	0	0	0	0	0	0	0	0	0	0	0	0	0	0	0	0	0	0
cdhit_12847	cdhit	Glycerophosphoryl_diester_phosphodiesterase__EC_3_1_4_46_	Carbohydrates	0	0	0	0	0	0	0	0	0	0	0	0	0	0	0	0	0	0	0	0	0	0	0	0	0	0	0	0	0	0	0	0	0	0	0	0	0	0	0	0	0	0	0	0	0	0
cdhit_1285	cdhit	NAD_P_HX_epimerase___NAD_P_HX_dehydratase	NONE	1	1	1	1	1	1	1	1	1	1	0	0	0	0	1	1	0	1	1	1	1	1	1	1	1	1	1	0	1	1	0	1	1	1	1	1	1	1	1	0	1	1	1	0	1	1
cdhit_12856	cdhit	hypothetical_protein_sometimes_fused_to_ribosomal_protein_S6_glutaminyl_transferase	Protein Metabolism	1	1	1	0	1	1	1	1	1	1	1	1	1	1	1	1	1	1	1	1	1	1	1	1	1	1	1	1	1	1	1	1	1	1	1	1	1	1	1	1	1	1	0	1	0	0
cdhit_12857	cdhit	UNKNOWN	NONE	0	0	0	0	0	0	0	0	0	0	0	0	0	0	0	0	0	0	0	0	0	0	0	0	0	0	0	0	0	0	0	0	0	0	0	0	0	0	0	0	0	0	0	0	0	0
cdhit_12858	cdhit	Malate_synthase__EC_2_3_3_9_	Carbohydrates	0	0	0	0	0	0	0	0	0	0	0	0	0	0	0	0	0	0	0	0	0	0	0	0	0	0	0	0	0	0	0	0	0	0	0	0	0	0	0	0	0	0	0	0	0	0
cdhit_12859	cdhit	Methylisocitrate_lyase__EC_4_1_3_30_	Carbohydrates	0	0	0	0	0	0	0	0	0	0	0	0	0	0	0	0	0	0	0	0	0	0	0	0	0	0	0	0	0	0	0	0	0	0	0	0	0	0	0	0	0	0	0	0	0	0
cdhit_1286	cdhit	Proline_sodium_symporter_PutP__TC_2_A_21_2_1____Propionate_sodium_symporter	NONE	1	1	1	1	1	1	1	1	1	1	0	1	1	1	1	1	0	1	1	1	1	1	1	1	1	1	1	0	1	1	1	1	1	1	1	1	1	1	1	0	1	1	1	1	1	1
cdhit_12861	cdhit	General_secretion_pathway_protein_D	Phosphorus Metabolism	0	0	0	0	0	0	0	0	0	0	0	0	0	0	0	0	0	0	0	0	0	0	0	0	0	0	0	0	0	0	0	0	0	0	0	0	0	0	0	0	0	0	0	0	0	0
cdhit_12862	cdhit	Ascorbate_specific_PTS_system__EIIA_component__EC_2_7_1___	Carbohydrates	0	0	0	0	0	0	1	0	0	0	0	0	0	0	0	0	0	0	0	0	0	0	0	0	0	0	0	0	0	0	0	0	0	0	1	0	0	1	1	0	0	0	0	0	0	0
cdhit_12863	cdhit	DNA_polymerase_III_beta_subunit__EC_2_7_7_7_	Clustering-based subsystems	0	0	0	0	0	0	0	0	0	0	0	0	0	0	0	0	0	0	0	0	0	0	0	0	0	0	0	0	0	0	0	0	0	0	0	0	0	0	0	0	0	0	0	0	0	0
cdhit_12869	cdhit	UNKNOWN	NONE	0	0	0	0	0	0	0	0	0	0	0	0	0	0	0	0	0	0	0	0	0	0	0	0	0	0	0	0	0	0	0	0	0	0	0	0	0	0	0	0	0	0	0	0	0	0
cdhit_12870	cdhit	FIG01199656__hypothetical_protein	NONE	0	0	0	0	0	0	0	0	0	0	0	0	0	0	0	0	0	0	0	0	0	0	0	0	0	0	0	0	0	0	0	0	0	0	0	0	0	0	0	0	0	0	0	0	0	0
cdhit_12871	cdhit	GTP_cyclohydrolase_II__EC_3_5_4_25_	Cofactors, Vitamins, Prosthetic Groups, Pigments	0	0	0	0	0	0	0	0	0	0	0	0	0	0	0	0	0	0	0	0	0	0	0	0	0	0	0	0	0	0	0	0	0	0	0	0	0	0	0	0	0	0	0	0	0	0
cdhit_12873	cdhit	UNKNOWN	NONE	0	1	0	0	0	0	0	0	1	0	0	0	0	0	0	0	0	0	0	0	1	0	0	0	1	0	0	0	1	0	1	0	0	0	0	1	1	0	0	0	0	1	1	1	1	1
cdhit_12877	cdhit	Ferric_iron_ABC_transporter__permease_protein	Iron acquisition and metabolism	0	0	0	0	0	0	0	0	0	0	0	0	0	0	0	0	0	0	0	0	0	0	0	0	0	0	0	0	0	0	0	0	0	0	0	0	0	0	0	0	0	0	0	0	0	0
cdhit_12878	cdhit	tRNA_dihydrouridine_synthase_B__EC_1_______	Virulence, Disease and Defense	0	0	0	0	0	0	0	0	0	0	0	0	0	0	0	0	0	0	0	0	0	0	0	0	0	0	0	0	0	0	0	0	0	0	0	0	0	0	0	0	0	0	0	0	0	0
cdhit_12879	cdhit	Low_molecular_weight_protein_tyrosine_phosphatase__EC_3_1_3_48_	Cell Wall and Capsule	0	0	0	0	0	0	0	0	0	0	0	0	0	0	0	0	0	0	0	0	0	0	0	0	0	0	0	0	0	0	0	0	0	0	0	0	0	0	0	0	0	0	0	0	0	0
cdhit_1288	cdhit	General_secretion_pathway_protein_E	Phosphorus Metabolism	1	1	1	1	1	1	1	1	1	0	1	1	1	1	1	1	1	1	1	1	1	0	1	1	1	0	0	0	0	1	1	1	0	0	1	0	0	1	0	1	1	1	1	1	1	1
cdhit_12881	cdhit	Undecaprenyl_diphosphatase__EC_3_6_1_27_	Experimental Subsystems	0	0	0	0	0	0	0	0	0	0	0	0	0	0	0	0	0	0	0	0	0	0	0	0	0	0	0	0	0	0	0	0	0	0	0	0	0	0	0	0	0	0	0	0	0	0
cdhit_12883	cdhit	Flagellar_biosynthesis_protein_FliL	Experimental Subsystems	1	1	1	0	1	1	1	1	1	1	0	1	1	1	1	1	1	1	1	1	1	0	1	1	1	1	1	1	1	1	1	1	1	1	1	1	1	1	1	1	1	1	1	1	1	1
cdhit_12884	cdhit	Pseudouridine_synthase	NONE	0	0	0	0	0	0	0	0	0	0	0	0	0	0	0	0	0	0	0	0	0	0	0	0	0	0	0	0	0	0	0	0	0	0	0	0	0	0	0	0	0	0	0	0	0	0
cdhit_12885	cdhit	Predicted_ATP_dependent_endonuclease_of_the_OLD_family__YbjD_subgroup	Miscellaneous	0	0	0	0	0	0	0	0	0	0	0	0	0	0	0	0	0	0	0	0	0	0	0	0	0	0	0	0	0	0	0	0	0	0	0	0	0	0	0	0	0	0	0	0	0	0
cdhit_12886	cdhit	Zn_dependent_protease	NONE	0	0	0	0	0	0	0	0	0	0	0	0	0	0	0	0	0	0	0	0	0	0	0	0	0	0	0	0	0	0	0	0	0	0	0	0	0	0	0	0	0	0	0	0	0	0
cdhit_12887	cdhit	LSU_m5C1962_methyltransferase_RlmI	RNA Metabolism	0	0	0	0	0	0	0	0	0	0	0	0	0	0	0	0	0	0	0	0	0	0	0	0	0	0	0	0	0	0	0	0	0	0	0	0	0	0	0	0	0	0	0	0	0	0
cdhit_12888	cdhit	Sulfate_adenylyltransferase_subunit_1__EC_2_7_7_4_	Experimental Subsystems	0	0	0	0	0	0	0	0	0	0	0	0	0	0	0	0	0	0	0	0	0	0	0	0	0	0	0	0	0	0	0	0	0	0	0	0	0	0	0	0	0	0	0	0	0	0
cdhit_1289	cdhit	ribosomal_protein_S6_glutaminyl_transferase_related_protein	Protein Metabolism	0	0	0	0	0	0	0	0	0	0	0	0	0	0	0	0	0	1	0	0	0	0	0	0	0	0	0	0	0	0	0	0	0	0	0	0	0	0	0	0	0	0	0	0	0	0
cdhit_12890	cdhit	polysaccharide_export_protein__putative	Cell Wall and Capsule	0	0	0	0	0	0	0	0	0	0	0	0	0	0	0	0	0	0	0	0	0	0	0	0	0	0	0	0	0	0	0	0	0	0	0	0	0	0	0	0	0	0	0	0	0	0
cdhit_12892	cdhit	Ketol_acid_reductoisomerase__EC_1_1_1_86_	Amino Acids and Derivatives	0	0	0	0	0	0	0	0	0	0	0	0	0	0	0	0	0	0	0	0	0	0	0	0	0	0	0	0	0	0	0	0	0	0	0	0	0	0	0	0	0	0	0	0	0	0
cdhit_12895	cdhit	Nucleoside_permease_NupC	Carbohydrates	0	0	0	0	0	0	0	0	0	0	0	0	0	0	0	0	0	0	0	0	0	0	0	0	0	0	0	0	0	0	0	0	0	0	0	0	0	0	0	0	0	0	0	0	0	0
cdhit_12899	cdhit	VgrG_3_protein	Membrane Transport	0	0	0	0	0	0	0	0	0	0	0	0	0	0	0	0	0	0	0	0	0	0	0	0	0	0	0	0	0	0	0	0	0	0	0	0	0	0	0	0	0	0	0	0	0	0
cdhit_129	cdhit	Sensor_histidine_kinase	Clustering-based subsystems	1	1	1	0	0	1	0	1	1	0	0	1	0	0	1	1	1	1	1	1	1	1	1	1	1	1	1	1	1	1	1	1	1	1	1	1	1	1	1	1	1	1	1	1	1	1
cdhit_1290	cdhit	Glutamyl_tRNA_synthetase__EC_6_1_1_17_	Protein Metabolism	1	1	1	1	1	1	1	1	0	0	1	1	1	1	1	1	1	1	1	1	1	1	1	1	1	1	1	1	1	1	1	1	1	1	1	1	1	1	1	1	1	1	0	1	0	0
cdhit_12902	cdhit	Diaminobutyrate_pyruvate_aminotransferase__EC_2_6_1_46_	NONE	0	0	0	0	0	0	0	0	0	0	0	0	0	0	0	0	0	0	0	0	0	0	0	0	0	0	0	0	0	0	0	0	0	0	0	0	0	0	0	0	0	0	0	0	0	0
cdhit_12903	cdhit	Lipase_related_protein	NONE	0	0	0	0	0	0	0	0	0	0	0	0	0	0	0	0	0	0	0	0	0	0	0	0	0	0	0	0	0	0	0	0	0	0	0	0	0	0	0	0	0	0	0	0	0	0
cdhit_12905	cdhit	UNKNOWN	NONE	0	0	0	0	0	0	0	0	0	0	0	0	0	0	0	0	0	0	0	0	0	0	0	0	0	0	0	0	0	0	0	0	0	0	0	0	0	0	0	0	0	0	0	0	0	0
cdhit_12907	cdhit	tRNA_uridine_5_carboxymethylaminomethyl_modification_enzyme_GidA	RNA Metabolism	0	0	0	0	0	0	0	0	0	0	0	0	0	0	0	0	0	0	0	0	0	0	0	0	0	0	0	0	0	0	0	0	0	0	0	0	0	0	0	0	0	0	0	0	0	0
cdhit_12911	cdhit	1_4_alpha_glucan__glycogen__branching_enzyme__GH_13_type__EC_2_4_1_18_	Carbohydrates	0	0	0	0	0	0	0	0	0	0	0	0	0	0	0	0	0	0	0	0	0	0	0	0	0	0	0	0	0	0	0	0	0	0	0	0	0	0	0	0	0	0	0	0	0	0
cdhit_12912	cdhit	Chorismate_mutase_I__EC_5_4_99_5____Cyclohexadienyl_dehydrogenase__EC_1_3_1_12__EC_1_3_1_43_	NONE	0	0	0	0	0	0	0	0	0	0	0	0	0	0	0	0	0	0	0	0	0	0	0	0	0	0	0	0	0	0	0	0	0	0	0	0	0	0	0	0	0	0	0	0	0	0
cdhit_12913	cdhit	membrane_protein	NONE	1	1	1	1	0	1	0	1	0	0	1	0	0	1	1	1	0	1	0	1	1	1	0	0	1	0	1	1	1	1	1	1	1	1	0	1	1	0	0	0	0	0	1	1	1	1
cdhit_12917	cdhit	Regulator_of_nucleoside_diphosphate_kinase	RNA Metabolism	0	0	0	0	0	0	0	0	0	0	0	0	1	0	0	0	0	0	1	0	0	0	0	0	0	0	0	0	0	0	0	0	0	0	1	0	0	0	1	0	1	1	0	0	0	0
cdhit_12918	cdhit	Fumarate_hydratase_class_I__aerobic__EC_4_2_1_2_	Experimental Subsystems	0	0	0	0	0	0	0	0	0	0	0	0	0	0	0	0	0	0	0	0	0	0	0	0	0	0	0	0	0	0	0	0	0	0	0	0	0	0	0	0	0	0	0	0	0	0
cdhit_12919	cdhit	Protein_export_cytoplasm_protein_SecA_ATPase_RNA_helicase__TC_3_A_5_1_1_	Clustering-based subsystems	0	0	0	0	0	0	0	0	0	0	0	0	0	0	0	0	0	0	0	0	0	0	0	0	0	0	0	0	0	0	0	0	0	0	0	0	0	0	0	0	0	0	0	0	0	0
cdhit_1292	cdhit	MG_2___CHELATASE_FAMILY_PROTEIN___ComM_related_protein	NONE	1	0	1	1	1	1	1	1	1	1	1	1	1	1	1	1	0	1	1	1	1	0	1	1	1	0	1	1	1	1	1	1	1	1	1	1	1	0	0	1	0	1	1	1	1	1
cdhit_12921	cdhit	Transcriptional_regulator__AraC_family	NONE	0	0	0	0	0	0	0	0	0	0	0	0	0	0	0	0	0	0	0	0	0	0	0	0	0	0	0	0	0	0	0	0	0	0	0	0	0	0	0	0	0	0	0	0	0	0
cdhit_12925	cdhit	Lipoprotein_releasing_system_transmembrane_protein_LolC	Cell Wall and Capsule	0	0	0	0	0	0	0	0	0	0	0	0	0	0	0	0	0	0	0	0	0	0	0	0	0	0	0	0	0	0	0	0	0	0	0	0	0	0	0	0	0	0	0	0	0	0
cdhit_12926	cdhit	FKBP_type_peptidyl_prolyl_cis_trans_isomerase_FkpA_precursor__EC_5_2_1_8_	Potassium metabolism	0	0	0	0	0	0	0	0	0	0	0	0	0	0	0	0	0	0	0	0	0	0	0	0	0	0	0	0	0	0	0	0	0	0	0	0	0	0	0	0	0	0	0	0	0	0
cdhit_12927	cdhit	Signal_transduction_histidine_kinase	NONE	0	0	0	0	0	0	0	0	0	0	0	0	0	0	0	0	0	0	0	0	0	0	0	0	0	0	0	0	0	0	0	0	0	0	0	0	0	0	0	0	0	0	0	0	0	0
cdhit_12928	cdhit	Sigma_factor_RpoE_negative_regulatory_protein_RseB_precursor	Stress Response	0	0	0	0	0	0	0	0	0	0	0	0	0	0	0	0	0	0	0	0	0	0	0	0	0	0	0	0	0	0	0	0	0	0	0	0	0	0	0	0	0	0	0	0	0	0
cdhit_12929	cdhit	FIG008443__hypothetical_protein	Clustering-based subsystems	0	0	0	0	0	0	0	0	0	0	0	0	0	0	0	0	0	0	0	0	0	0	0	0	0	0	0	0	0	0	0	0	0	0	0	0	0	0	0	0	0	0	0	0	0	0
cdhit_1293	cdhit	Amidophosphoribosyltransferase__EC_2_4_2_14_	Virulence, Disease and Defense	1	1	1	1	0	1	0	1	1	0	1	1	1	1	1	1	1	1	1	1	1	1	1	1	1	1	1	1	1	1	1	1	1	1	1	1	1	1	1	1	1	1	1	1	1	1
cdhit_12936	cdhit	Outer_membrane_protein_OmpU	Cell Wall and Capsule	0	0	0	0	0	0	0	0	0	0	0	0	0	0	0	0	0	0	0	0	0	0	0	0	0	0	0	0	0	0	0	0	0	0	0	0	0	0	0	0	0	0	0	0	0	0
cdhit_12937	cdhit	RTX_toxins_determinant_A_and_related_Ca2__binding_proteins	NONE	0	0	0	0	0	0	0	0	0	0	0	0	0	0	0	0	0	0	0	0	0	0	0	0	0	0	0	0	0	0	0	0	0	0	0	0	0	0	0	0	0	0	0	0	0	0
cdhit_1294	cdhit	Mobile_element_protein	NONE	0	0	0	0	0	1	0	0	1	0	0	0	0	0	0	0	0	0	1	0	0	0	0	0	0	0	0	0	0	0	0	0	0	0	0	0	0	0	0	0	0	0	0	0	0	0
cdhit_12941	cdhit	D_amino_acid_dehydrogenase_small_subunit__EC_1_4_99_1_	Amino Acids and Derivatives	0	0	0	0	0	0	0	0	0	0	0	0	0	0	0	0	0	0	0	0	0	0	0	0	0	0	0	0	0	0	0	0	0	0	0	0	0	0	0	0	0	0	0	0	0	0
cdhit_12942	cdhit	FKBP_type_peptidyl_prolyl_cis_trans_isomerase___Macrophage_infectivity_potentiator	NONE	0	0	0	0	0	0	0	0	0	0	0	0	0	0	0	0	0	0	0	0	0	0	0	0	0	0	0	0	0	0	0	0	0	0	0	0	0	0	0	0	0	0	0	0	0	0
cdhit_12944	cdhit	Transcriptional_activator_of_maltose_regulon__MalT	Carbohydrates	0	0	0	0	0	0	0	0	0	0	0	0	0	0	0	0	0	0	0	0	0	0	0	0	0	0	0	0	0	0	0	0	0	0	0	0	0	0	0	0	0	0	0	0	0	0
cdhit_12946	cdhit	UNKNOWN	NONE	0	0	0	0	0	0	0	0	0	0	0	0	0	0	0	0	0	0	0	0	0	0	0	0	0	0	0	0	0	0	0	0	0	0	0	0	0	0	0	0	0	0	0	0	0	0
cdhit_12947	cdhit	Glycerol_3_phosphate_ABC_transporter__periplasmic_glycerol_3_phosphate_binding_protein__TC_3_A_1_1_3_	Carbohydrates	0	0	0	0	0	0	0	0	0	0	0	0	0	0	0	0	0	0	0	0	0	0	0	0	0	0	0	0	0	0	0	0	0	0	0	0	0	0	0	0	0	0	0	0	0	0
cdhit_1295	cdhit	Arabinose_5_phosphate_isomerase__EC_5_3_1_13_	Cell Wall and Capsule	1	1	1	1	1	1	1	1	1	1	1	1	1	1	1	1	1	1	1	1	1	1	1	1	1	0	0	0	0	1	1	1	0	0	1	0	0	1	1	1	1	1	1	1	1	0
cdhit_12956	cdhit	FIG01200346__hypothetical_protein	NONE	0	0	0	0	0	0	0	0	0	0	0	0	0	0	0	0	0	0	0	0	0	0	0	0	0	0	0	0	0	0	0	0	0	0	0	0	0	0	0	0	0	0	0	0	0	0
cdhit_12957	cdhit	Putative_ammonia_monooxygenase	NONE	0	0	0	0	0	0	0	0	0	0	0	0	0	0	0	0	0	0	0	0	0	0	0	0	0	0	0	0	0	0	0	0	0	0	0	0	0	0	0	0	0	0	0	0	0	0
cdhit_12960	cdhit	Di__tripeptide_transporter	Membrane Transport	0	0	0	0	0	0	0	0	0	0	0	0	0	0	0	0	0	0	0	0	0	0	0	0	0	0	0	0	0	0	0	0	0	0	0	0	0	0	0	0	0	0	0	0	0	0
cdhit_12963	cdhit	FIG01200178__hypothetical_protein	NONE	0	0	0	0	0	0	0	0	0	0	0	0	0	0	0	0	0	0	0	0	0	0	0	0	0	0	0	0	0	0	0	0	0	0	0	0	0	0	0	0	0	0	0	0	0	0
cdhit_12964	cdhit	Transport_ATP_binding_protein_CydC	Respiration	0	0	0	0	0	0	0	0	0	0	0	0	0	0	0	0	0	0	0	0	0	0	0	0	0	0	0	0	0	0	0	0	0	0	0	0	0	0	0	0	0	0	0	0	0	0
cdhit_12965	cdhit	N_acetylglucosamine_regulated_methyl_accepting_chemotaxis_protein	Experimental Subsystems	0	0	0	0	0	0	0	0	0	0	0	0	0	0	0	0	0	0	0	0	0	0	0	0	0	0	0	0	0	0	0	0	0	0	0	0	0	0	0	0	0	0	0	0	0	0
cdhit_12966	cdhit	FIG00919535__hypothetical_protein	NONE	0	0	0	0	0	0	0	0	0	0	0	0	0	0	0	0	0	0	0	0	0	0	0	0	0	0	0	0	0	0	0	0	0	0	0	0	0	0	0	0	0	0	0	0	0	0
cdhit_12967	cdhit	Signal_transduction_histidine_kinase	NONE	0	0	0	0	0	0	0	0	0	0	0	0	0	0	0	0	0	0	0	0	0	0	0	0	0	0	0	0	0	0	0	0	0	0	0	0	0	0	0	0	0	0	0	0	0	0
cdhit_12969	cdhit	UNKNOWN	NONE	0	0	0	0	0	0	0	0	0	0	0	0	0	0	0	0	0	0	0	0	0	0	0	0	0	0	0	0	0	0	0	0	0	0	0	0	0	0	0	0	0	0	0	0	0	0
cdhit_1297	cdhit	Autoinducer_2_sensor_kinase_phosphatase_LuxQ__EC_2_7_3_____EC_3_1_3___	Regulation and Cell signaling	0	0	0	0	0	0	0	0	0	0	0	0	0	0	0	0	0	0	0	0	0	0	0	0	0	0	0	0	0	0	0	0	0	0	0	0	0	0	0	0	0	0	0	0	0	0
cdhit_12970	cdhit	FIG00919622__hypothetical_protein	NONE	0	0	0	0	0	0	0	0	0	0	0	0	0	0	0	0	0	0	0	0	0	0	0	0	0	0	0	0	0	0	0	0	0	0	0	0	0	0	0	0	0	0	0	0	0	0
cdhit_12971	cdhit	FIG01201431__hypothetical_protein	NONE	0	0	0	0	0	0	0	0	0	0	0	0	0	0	0	0	0	0	0	0	0	0	0	0	0	0	0	0	0	0	0	0	0	0	0	0	0	0	0	0	0	0	0	0	0	0
cdhit_12972	cdhit	SSU_ribosomal_protein_S1p	Protein Metabolism	0	0	0	0	0	0	0	0	0	0	0	0	0	0	0	0	0	0	0	0	0	0	0	0	0	0	0	0	0	0	0	0	0	0	0	0	0	0	0	0	0	0	0	0	0	0
cdhit_12975	cdhit	Putative_metal_dependent_phosphohydrolase_with_tandem_HD_motifs	NONE	0	0	0	0	0	0	0	0	0	0	0	0	0	0	0	0	0	0	0	0	0	0	0	0	0	0	0	0	0	0	0	0	0	0	0	0	0	0	0	0	0	0	0	0	0	0
cdhit_12977	cdhit	Capsular_polysaccharide_synthesis_enzyme_CpsD__exopolysaccharide_synthesis	Cell Wall and Capsule	0	0	0	0	0	0	0	0	0	0	0	0	0	0	0	0	0	0	0	0	0	0	0	0	0	0	0	0	0	0	0	0	0	0	0	0	0	0	0	0	0	0	0	0	0	0
cdhit_1298	cdhit	Adenylate_cyclase__EC_4_6_1_1_	NONE	1	1	1	1	1	1	1	1	1	1	1	1	1	0	1	1	1	1	1	1	1	1	1	1	0	1	1	1	1	0	1	0	1	1	1	1	1	1	1	1	1	1	1	1	1	1
cdhit_12980	cdhit	FIG002082__Protein_SirB2	NONE	1	1	1	0	0	1	1	1	1	1	1	1	1	1	1	1	1	1	1	1	1	1	1	1	1	1	1	1	1	1	1	1	1	1	1	1	1	1	1	1	1	1	1	1	1	1
cdhit_12981	cdhit	Dihydroxy_acid_dehydratase__EC_4_2_1_9_	Amino Acids and Derivatives	0	0	0	0	0	0	0	0	0	0	0	0	0	0	0	0	0	0	0	0	0	0	0	0	0	0	0	0	0	0	0	0	0	0	0	0	0	0	0	0	0	0	0	0	0	0
cdhit_12983	cdhit	Asparaginyl_tRNA_synthetase__EC_6_1_1_22_	Protein Metabolism	0	0	0	0	0	0	0	0	0	0	0	0	0	0	0	0	0	0	0	0	0	0	0	0	0	0	0	0	0	0	0	0	0	0	0	0	0	0	0	0	0	0	0	0	0	0
cdhit_12984	cdhit	Cytochrome_d_ubiquinol_oxidase_subunit_II__EC_1_10_3___	Respiration	0	0	0	0	0	0	0	0	0	0	0	0	0	0	0	0	0	0	0	0	0	0	0	0	0	0	0	0	0	0	0	0	0	0	0	0	0	0	0	0	0	0	0	0	0	0
cdhit_12986	cdhit	3_polyprenyl_4_hydroxybenzoate_carboxy_lyase_UbiX__EC_4_1_1___	Experimental Subsystems	0	0	0	0	0	0	0	0	0	0	0	0	0	0	0	0	1	1	1	0	0	0	0	0	0	0	0	0	0	0	0	0	0	0	1	0	0	0	0	1	0	0	0	0	0	0
cdhit_12988	cdhit	FIG01200287__hypothetical_protein	NONE	0	0	0	0	0	0	0	0	0	0	0	0	0	0	0	0	0	0	0	0	0	0	0	0	0	0	0	0	0	0	0	0	0	0	0	0	0	0	0	0	0	0	0	0	0	0
cdhit_12989	cdhit	Glyoxylase_family_protein	Carbohydrates	1	1	1	1	1	1	1	1	0	1	1	1	1	1	1	1	0	1	1	1	1	1	1	1	1	1	1	0	1	1	1	1	1	1	1	1	1	1	1	0	1	0	1	0	1	1
cdhit_1299	cdhit	UDP_N_acetylmuramoylalanyl_D_glutamate__2_6_diaminopimelate_ligase__EC_6_3_2_13_	Cell Wall and Capsule	1	1	1	1	0	1	1	1	1	1	1	1	1	1	1	1	1	1	1	1	1	1	1	1	0	1	1	1	1	0	1	0	1	1	1	1	1	1	1	1	1	1	1	1	1	1
cdhit_13000	cdhit	NnrS_protein_involved_in_response_to_NO	Stress Response	0	0	0	0	0	0	0	0	0	0	0	0	0	0	0	0	0	0	0	0	0	0	0	0	0	0	0	0	0	0	0	0	0	0	0	0	0	0	0	0	0	0	0	0	0	0
cdhit_13003	cdhit	General_secretion_pathway_protein_C	Phosphorus Metabolism	0	0	0	0	0	0	0	0	0	0	0	0	0	0	0	0	0	0	0	0	0	0	0	0	0	0	0	0	0	0	0	0	0	0	0	0	0	0	0	0	0	0	0	0	0	0
cdhit_1301	cdhit	Osmosensitive_K__channel_histidine_kinase_KdpD__EC_2_7_3___	Potassium metabolism	1	1	1	1	0	1	1	0	1	1	1	0	1	1	1	1	0	1	0	1	1	1	1	1	1	1	1	1	1	1	1	1	1	1	0	1	1	1	1	0	1	1	1	1	1	1
cdhit_13012	cdhit	Multi_antimicrobial_extrusion_protein__Na____drug_antiporter___MATE_family_of_MDR_efflux_pumps	NONE	0	0	0	0	0	0	0	0	0	0	0	0	0	0	0	0	0	0	0	0	0	0	0	0	0	0	0	0	0	0	0	0	0	0	0	0	0	0	0	0	0	0	0	0	0	0
cdhit_13013	cdhit	FIG01205919__hypothetical_protein	NONE	0	1	0	0	0	0	0	0	0	0	0	0	0	0	1	0	0	0	0	0	1	0	0	0	0	0	0	0	0	1	1	0	1	1	0	0	0	0	0	0	0	1	1	1	1	1
cdhit_13014	cdhit	Sensor_protein_torS__EC_2_7_3___	Respiration	0	0	0	0	0	0	0	0	0	0	0	0	0	0	0	0	0	0	0	0	0	0	0	0	0	0	0	0	0	0	0	0	0	0	0	0	0	0	0	0	0	0	0	0	0	0
cdhit_13016	cdhit	MutT_nudix_family_protein	NONE	0	0	0	0	0	0	0	0	0	0	0	0	0	0	0	0	0	0	0	0	0	0	0	0	0	0	0	0	0	0	0	0	0	0	0	0	0	0	0	0	0	0	0	0	0	0
cdhit_13017	cdhit	DNA_helicase_IV	DNA Metabolism	0	0	0	0	0	0	0	0	0	0	0	0	0	0	0	0	0	0	0	0	0	0	0	0	0	0	0	0	0	0	0	0	0	0	0	0	0	0	0	0	0	0	0	0	0	0
cdhit_13019	cdhit	2_amino_4_hydroxy_6_hydroxymethyldihydropteridine_pyrophosphokinase__EC_2_7_6_3_	Cofactors, Vitamins, Prosthetic Groups, Pigments	0	0	0	0	0	0	0	0	0	0	0	0	0	0	0	0	0	0	0	0	0	0	0	0	0	0	0	0	0	0	0	0	0	0	0	0	0	0	0	0	0	0	0	0	0	0
cdhit_1302	cdhit	NADPH_dependent_glyceraldehyde_3_phosphate_dehydrogenase__EC_1_2_1_13_	Stress Response	1	1	1	1	1	1	1	1	1	1	1	1	1	1	1	1	0	1	1	1	1	1	1	1	1	1	1	0	1	1	1	1	1	1	1	1	1	1	1	0	1	1	1	1	1	1
cdhit_13022	cdhit	Flagellar_hook_basal_body_complex_protein_FliE	Experimental Subsystems	0	0	0	0	0	0	0	0	0	0	0	0	0	0	0	0	0	0	0	0	0	0	0	0	0	0	0	0	0	0	0	0	0	0	0	0	0	0	0	0	0	0	0	0	0	0
cdhit_13023	cdhit	FIG01200346__hypothetical_protein	NONE	1	1	1	1	1	1	1	1	1	1	1	1	1	1	1	1	1	1	1	1	1	1	1	0	1	0	1	1	1	1	1	1	1	1	1	1	1	1	1	1	1	0	1	1	1	1
cdhit_13027	cdhit	conserved_hypothetical_protein	NONE	0	0	1	0	0	0	0	0	0	0	0	0	0	0	0	0	0	0	1	0	0	0	0	0	0	0	0	0	0	0	0	0	0	0	0	0	0	0	0	0	0	0	0	0	0	0
cdhit_13029	cdhit	Transcriptional_regulator__LysR_family	Clustering-based subsystems	0	0	0	0	0	0	0	0	0	0	0	0	0	0	0	0	0	0	0	0	0	0	0	0	0	0	0	0	0	0	0	0	0	0	0	0	0	0	0	0	0	0	0	0	0	0
cdhit_1303	cdhit	Cyclopropane_fatty_acyl_phospholipid_synthase__EC_2_1_1_79___plant_type	Fatty Acids, Lipids, and Isoprenoids	1	1	1	0	1	1	0	1	1	1	1	1	1	1	1	1	1	1	0	1	1	1	1	1	1	1	1	1	1	1	1	1	1	1	1	1	1	1	1	1	1	1	1	1	1	1
cdhit_13033	cdhit	Sensor_kinase_CitA__DpiB__EC_2_7_3___	Clustering-based subsystems	0	0	0	0	0	0	0	0	0	0	0	0	0	0	0	0	0	0	0	0	0	0	0	0	0	0	0	0	0	0	0	0	0	0	0	0	0	0	0	0	0	0	0	0	0	0
cdhit_13034	cdhit	UNKNOWN	NONE	0	0	0	0	0	0	0	0	0	0	0	0	0	0	0	0	0	0	0	0	0	0	0	0	0	0	0	0	0	0	0	0	0	0	0	0	0	0	0	0	0	0	0	0	0	0
cdhit_13035	cdhit	GTPase__EC_3_6_1___	Experimental Subsystems	1	1	1	1	0	0	1	1	1	0	1	0	1	1	1	1	0	1	0	1	1	1	0	1	1	1	1	0	1	1	0	1	1	1	0	1	1	1	0	0	0	0	1	1	1	1
cdhit_13038	cdhit	Flagellar_hook_associated_protein_FlgK	Carbohydrates	0	0	0	0	0	0	0	0	0	0	0	0	0	0	0	0	0	0	0	0	0	0	0	0	0	0	0	0	0	0	0	0	0	0	0	0	0	0	0	0	0	0	0	0	0	0
cdhit_13040	cdhit	Rtn_protein	NONE	0	0	0	0	0	0	0	0	0	0	0	0	0	0	0	0	0	0	0	0	0	0	0	0	0	0	0	0	0	0	0	0	0	0	0	0	0	0	0	0	0	0	0	0	0	0
cdhit_13044	cdhit	Type_IV_pilus__Tfp__assembly_protein_PilF	Membrane Transport	0	0	0	0	0	0	0	0	0	0	0	0	0	0	0	0	0	0	0	0	0	0	0	0	0	0	0	0	0	0	0	0	0	0	0	0	0	0	0	0	0	0	0	0	0	0
cdhit_13049	cdhit	RTX_toxin_transporter__ATP_binding_protein	NONE	0	0	0	0	0	0	0	0	0	0	0	0	0	0	0	0	0	0	0	0	0	0	0	0	0	0	0	0	0	0	0	0	0	0	0	0	0	0	0	0	0	0	0	0	0	0
cdhit_1305	cdhit	Arginine_ornithine_antiporter_ArcD	Amino Acids and Derivatives	1	1	1	1	0	1	1	1	1	1	1	1	1	1	0	1	1	1	0	1	1	1	0	0	0	0	0	1	0	0	1	0	0	0	1	0	0	1	1	1	1	1	1	1	0	0
cdhit_13050	cdhit	Flagellar_basal_body_rod_protein_FlgC	Motility and Chemotaxis	1	1	1	1	1	1	1	1	1	1	1	1	1	1	1	1	1	1	1	1	1	1	1	1	1	1	1	1	1	1	1	1	1	1	1	1	1	1	1	1	1	1	0	1	0	0
cdhit_13051	cdhit	Sulfate_adenylyltransferase_subunit_2__EC_2_7_7_4_	Experimental Subsystems	0	0	0	0	0	0	0	0	0	0	0	0	0	0	0	0	0	0	0	0	0	0	0	0	0	0	0	0	0	0	0	0	0	0	0	0	0	0	0	0	0	0	0	0	0	0
cdhit_13052	cdhit	Putative_TonB_dependent_heme_receptor_HasR	Iron acquisition and metabolism	0	0	0	0	0	0	0	0	0	0	0	0	0	0	0	0	0	0	0	0	0	0	0	0	0	0	0	0	0	0	0	0	0	0	0	0	0	0	0	0	0	0	0	0	0	0
cdhit_13053	cdhit	DNA_polymerase_III_subunits_gamma_and_tau__EC_2_7_7_7_	DNA Metabolism	0	0	0	0	0	0	0	0	0	0	0	0	0	0	0	0	0	0	0	0	0	0	0	0	0	0	0	0	0	0	0	0	0	0	0	0	0	0	0	0	0	0	0	0	0	0
cdhit_13054	cdhit	Transcriptional_regulator__VCA0231_ortholog	Iron acquisition and metabolism	0	0	0	0	0	0	0	0	0	0	0	0	0	0	0	0	0	0	0	0	0	0	0	0	0	0	0	0	0	0	0	0	0	0	0	0	0	0	0	0	0	0	0	0	0	0
cdhit_13055	cdhit	Transcriptional_regulator__MarR_family	NONE	1	1	1	1	1	1	1	1	1	1	0	1	1	1	0	1	1	1	1	1	1	1	1	0	1	0	0	1	1	0	1	0	0	0	1	1	1	1	0	1	1	1	1	1	1	1
cdhit_13056	cdhit	Sodium_dicarboxylate_symporter	NONE	0	0	0	0	0	0	0	0	0	0	0	0	0	0	0	0	0	0	0	0	0	0	0	0	0	0	0	0	0	0	0	0	0	0	0	0	0	0	0	0	0	0	0	0	0	0
cdhit_13059	cdhit	Sucrose_6_phosphate_hydrolase__EC_3_2_1_26_	Carbohydrates	0	0	0	0	0	0	0	0	0	0	0	0	0	0	0	0	0	0	0	0	0	0	0	0	0	0	0	0	0	0	0	0	0	0	0	0	0	0	0	0	0	0	0	0	0	0
cdhit_1306	cdhit	Transcription_termination_protein_NusA	Clustering-based subsystems	1	1	1	0	1	1	1	1	1	1	0	1	1	1	0	1	1	1	1	1	1	1	1	0	1	0	0	1	1	0	1	0	0	0	1	1	1	1	0	1	1	1	1	1	1	1
cdhit_13060	cdhit	Hydrolase__HAD_superfamily_	Experimental Subsystems	0	0	0	0	0	0	0	0	0	0	0	0	0	0	0	0	0	0	0	0	0	0	0	0	0	0	0	0	0	0	0	0	0	0	0	0	0	0	0	0	0	0	0	0	0	0
cdhit_13062	cdhit	LSU_ribosomal_protein_L1p__L10Ae_	Experimental Subsystems	0	0	0	0	0	0	0	0	0	0	0	0	0	0	0	0	0	0	0	0	0	0	0	0	0	0	0	0	0	0	0	0	0	0	0	0	0	0	0	0	0	0	0	0	0	0
cdhit_13064	cdhit	Chemotaxis_response___phosphatase_CheZ	Motility and Chemotaxis	0	0	0	0	0	0	0	0	0	0	0	0	0	0	0	0	0	0	0	0	0	0	0	0	0	0	0	0	0	0	0	0	0	0	0	0	0	0	0	0	0	0	0	0	0	0
cdhit_13065	cdhit	Chemotaxis_protein_CheC____inhibitor_of_MCP_methylation	Clustering-based subsystems	1	1	1	1	1	1	0	1	1	1	1	1	1	1	1	1	1	1	0	1	1	1	1	1	1	1	1	1	1	1	1	1	1	1	1	1	1	1	1	1	1	1	1	1	1	1
cdhit_13066	cdhit	Phosphoglycerate_transporter_protein_PgtP	Membrane Transport	0	0	0	0	0	0	0	0	0	0	0	0	0	0	0	0	0	0	0	0	0	0	0	0	0	0	0	0	0	0	0	0	0	0	0	0	0	0	0	0	0	0	0	0	0	0
cdhit_1307	cdhit	Flagellar_biosynthesis_protein_FlhF	Experimental Subsystems	1	1	1	0	0	1	1	1	1	1	1	1	0	1	1	1	1	1	1	1	1	1	1	1	1	1	1	1	1	1	1	1	1	1	1	1	1	1	1	1	1	1	1	1	1	1
cdhit_13070	cdhit	Phosphoribosylamine__glycine_ligase__EC_6_3_4_13_	Nucleosides and Nucleotides	0	0	0	0	0	0	0	0	0	0	0	0	0	0	0	0	0	0	0	0	0	0	0	0	0	0	0	0	0	0	0	0	0	0	0	0	0	0	0	0	0	0	0	0	0	0
cdhit_13078	cdhit	Deoxyribodipyrimidine_photolyase__single_strand_specific	DNA Metabolism	0	0	0	0	0	0	0	0	0	0	0	0	0	0	0	0	0	0	0	0	0	0	0	0	0	0	0	0	0	0	0	0	0	0	0	0	0	0	0	0	0	0	0	0	0	0
cdhit_1308	cdhit	Na____H____antiporter_subunit_D	Experimental Subsystems	1	1	1	1	1	1	1	1	1	1	1	1	0	0	1	1	0	1	1	1	1	1	1	1	1	1	1	0	1	1	0	1	1	1	1	1	1	1	1	0	1	1	1	0	1	1
cdhit_13080	cdhit	Arginine_ABC_transporter__ATP_binding_protein_ArtP	Amino Acids and Derivatives	0	0	0	0	0	0	0	0	0	0	0	0	0	0	0	0	0	0	0	0	0	0	0	0	0	0	0	0	0	0	0	0	0	0	0	0	0	0	0	0	0	0	0	0	0	0
cdhit_13085	cdhit	Pyruvate_kinase__EC_2_7_1_40_	Carbohydrates	0	0	0	0	0	0	0	0	0	0	0	0	0	0	0	0	0	0	0	0	0	0	0	0	0	0	0	0	0	0	0	0	0	0	0	0	0	0	0	0	0	0	0	0	0	0
cdhit_13086	cdhit	Type_II_secretory_pathway__pullulanase	NONE	0	0	0	0	0	0	0	0	0	0	0	0	0	0	0	0	0	0	0	0	0	0	0	0	0	0	0	0	0	0	0	0	0	0	0	0	0	0	0	0	0	0	0	0	0	0
cdhit_13091	cdhit	UNKNOWN	NONE	0	0	0	0	0	0	0	0	0	0	0	0	0	0	0	0	0	0	0	0	0	0	0	0	0	0	0	0	0	0	0	0	0	0	0	0	0	0	0	0	0	0	0	0	0	0
cdhit_13096	cdhit	Uncharacterized_iron_regulated_membrane_protein__Iron_uptake_factor_PiuB	NONE	0	0	0	0	0	0	0	0	0	0	0	0	0	0	0	0	0	0	0	0	0	0	0	0	0	0	0	0	0	0	0	0	0	0	0	0	0	0	0	0	0	0	0	0	0	0
cdhit_13102	cdhit	Sensor_histidine_kinase	Clustering-based subsystems	0	0	0	0	0	0	0	0	0	0	0	0	0	0	0	0	0	0	0	0	0	0	0	0	0	0	0	0	0	0	0	0	0	0	0	0	0	0	0	0	0	0	0	0	0	0
cdhit_13103	cdhit	FIG00920344__hypothetical_protein	NONE	0	0	0	0	0	0	0	0	0	0	0	0	0	0	0	0	0	0	0	0	0	0	0	0	0	0	0	0	0	0	0	0	0	0	0	0	0	0	0	0	0	0	0	0	0	0
cdhit_13105	cdhit	Chorismate_synthase__EC_4_2_3_5_	Amino Acids and Derivatives	0	0	0	0	0	0	0	0	0	0	0	0	0	0	0	0	0	0	0	0	0	0	0	0	0	0	0	0	0	0	0	0	0	0	0	0	0	0	0	0	0	0	0	0	0	0
cdhit_13108	cdhit	Aspartokinase__EC_2_7_2_4____Homoserine_dehydrogenase__EC_1_1_1_3_	NONE	0	0	0	0	0	0	0	0	0	0	0	0	0	0	0	0	0	0	0	0	0	0	0	0	0	0	0	0	0	0	0	0	0	0	0	0	0	0	0	0	0	0	0	0	0	0
cdhit_13109	cdhit	Putative_hemolysin	NONE	0	0	0	0	0	0	0	0	0	0	0	0	0	0	0	0	0	0	0	0	0	0	0	0	0	0	0	0	0	0	0	0	0	0	0	0	0	0	0	0	0	0	0	0	0	0
cdhit_1311	cdhit	GTP_binding_protein_EngA	Clustering-based subsystems	1	1	1	1	1	1	1	1	1	1	1	1	1	1	1	1	1	1	1	1	1	1	1	1	1	1	1	1	1	1	1	1	1	1	1	1	1	1	1	1	1	1	0	1	0	1
cdhit_13110	cdhit	Ferrous_iron_transport_protein_B	Clustering-based subsystems	0	0	0	0	0	0	0	0	0	0	0	0	0	0	0	0	0	0	0	0	0	0	0	0	0	0	0	0	0	0	0	0	0	0	0	0	0	0	0	0	0	0	0	0	0	0
cdhit_13115	cdhit	UNKNOWN	NONE	0	0	0	0	0	0	0	0	0	0	0	0	0	0	0	0	0	0	0	0	0	0	0	0	0	0	0	0	0	0	0	0	0	0	0	0	0	0	0	0	0	0	0	0	0	0
cdhit_13116	cdhit	Signal_transduction_histidine_kinase_CheA__EC_2_7_3___	Regulation and Cell signaling	0	0	0	0	0	0	0	0	0	0	0	0	0	0	0	0	0	0	0	0	0	0	0	0	0	0	0	0	0	0	0	0	0	0	0	0	0	0	0	0	0	0	0	0	0	0
cdhit_1312	cdhit	Aldehyde_dehydrogenase__EC_1_2_1_3_	Carbohydrates	1	1	1	1	1	1	1	1	1	0	1	1	0	1	1	1	1	1	1	1	1	1	1	1	1	1	1	1	1	1	1	1	1	1	1	1	1	1	1	1	1	1	1	1	1	1
cdhit_13124	cdhit	Putative_oligoketide_cyclase_dehydratase_or_lipid_transport_protein_YfjG	Miscellaneous	1	1	1	1	1	1	1	1	1	0	1	1	1	1	0	1	1	1	1	1	1	1	1	1	1	1	1	1	1	1	1	1	1	1	1	1	1	1	1	1	1	1	0	1	1	1
cdhit_13125	cdhit	UNKNOWN	NONE	0	0	0	0	0	0	0	0	0	0	0	0	0	0	0	0	0	0	0	0	0	0	0	0	0	0	0	0	0	0	0	0	0	0	0	0	0	0	0	0	0	0	0	0	0	0
cdhit_13129	cdhit	UNKNOWN	NONE	0	0	0	0	0	0	0	0	0	0	0	0	0	0	0	0	0	0	0	0	0	0	0	0	0	0	0	0	0	0	0	0	0	0	0	0	0	0	0	0	0	0	0	0	0	0
cdhit_13131	cdhit	Sensory_box_GGDEF_family_protein	NONE	0	0	0	0	0	0	0	0	0	0	0	0	0	0	0	0	0	0	0	0	0	0	0	0	0	0	0	0	0	0	0	0	0	0	0	0	0	0	0	0	0	0	0	0	0	0
cdhit_13136	cdhit	Thiol_peroxidase__Bcp_type__EC_1_11_1_15_	Sulfur Metabolism	0	0	0	0	0	0	0	0	0	0	0	0	0	0	0	0	0	0	0	0	0	0	0	0	0	0	0	0	0	0	0	0	0	0	0	0	0	0	0	0	0	0	0	0	0	0
cdhit_13137	cdhit	Sensor_histidine_kinase	Clustering-based subsystems	0	0	0	0	0	0	0	0	0	0	0	0	0	0	0	0	0	0	0	0	0	0	0	0	0	0	0	0	0	0	0	0	0	0	0	0	0	0	0	0	0	0	0	0	0	0
cdhit_13139	cdhit	NADH_pyrophosphatase__EC_3_6_1_22_	Nucleosides and Nucleotides	0	0	0	0	0	0	0	0	0	0	0	0	0	0	0	0	0	0	0	0	0	0	0	0	0	0	0	0	0	0	0	0	0	0	0	0	0	0	0	0	0	0	0	0	0	0
cdhit_1314	cdhit	GGDEF_family_protein	Clustering-based subsystems	1	1	1	1	0	1	0	1	1	0	1	1	0	0	1	1	1	1	0	1	1	1	1	1	1	1	1	1	1	1	1	1	1	1	1	1	1	0	1	1	1	1	1	1	1	1
cdhit_13143	cdhit	Maltose_maltodextrin_transport_ATP_binding_protein_MalK__EC_3_6_3_19_	Experimental Subsystems	0	0	0	0	0	0	0	0	0	0	0	0	0	0	0	0	0	0	0	0	0	0	0	0	0	0	0	0	0	0	0	0	0	0	0	0	0	0	0	0	0	0	0	0	0	0
cdhit_13145	cdhit	FIG01199672__hypothetical_protein	NONE	0	0	0	0	0	0	0	0	0	0	0	0	0	0	0	0	0	0	0	0	0	0	0	0	0	0	0	0	0	0	0	0	0	0	0	0	0	0	0	0	0	0	0	0	0	0
cdhit_13146	cdhit	Beta_galactosidase__EC_3_2_1_23_	Sulfur Metabolism	0	0	0	0	0	0	0	0	0	0	0	0	0	0	0	0	0	0	0	0	0	0	0	0	0	0	0	0	0	0	0	0	0	0	0	0	0	0	0	0	0	0	0	0	0	0
cdhit_1315	cdhit	Signal_transduction_histidine_kinase	NONE	0	0	0	0	0	0	0	0	0	0	0	1	0	0	0	0	0	0	1	0	0	0	0	0	0	0	0	0	0	0	0	0	0	0	1	0	0	0	0	0	1	0	0	0	0	0
cdhit_13153	cdhit	Periplasmic_nitrate_reductase_precursor__EC_1_7_99_4_	Nitrogen Metabolism	0	0	0	0	0	0	0	0	0	0	0	0	0	0	0	0	0	0	0	0	0	0	0	0	0	0	0	0	0	0	0	0	0	0	0	0	0	0	0	0	0	0	0	0	0	0
cdhit_13154	cdhit	Enterobactin_synthetase_component_F__EC_2_7_7___	NONE	0	0	0	0	0	0	0	0	0	0	0	0	0	0	0	0	0	0	0	0	0	0	0	0	0	0	0	0	0	0	0	0	0	0	0	0	0	0	0	0	0	0	0	0	0	0
cdhit_13159	cdhit	Flagellar_protein_FlgP	Motility and Chemotaxis	1	1	1	1	1	1	1	1	1	1	1	1	1	1	1	1	1	1	1	1	1	1	1	1	1	1	1	1	1	1	1	1	1	1	1	1	1	1	1	1	1	1	0	1	0	0
cdhit_13160	cdhit	FIG01201833__hypothetical_protein	NONE	1	1	1	1	1	1	1	1	1	1	1	1	1	1	1	1	0	1	1	1	1	1	1	1	1	1	1	0	1	1	1	1	1	1	1	1	1	1	1	0	1	1	1	1	1	1
cdhit_13161	cdhit	hypothetical_protein	NONE	0	0	0	0	0	0	0	1	0	0	1	0	0	0	0	0	0	0	0	0	0	0	0	0	0	0	1	1	1	1	1	1	1	1	0	1	1	0	0	0	0	0	0	0	0	0
cdhit_13162	cdhit	Predicted_D_lactate_dehydrogenase__Fe_S_protein__FAD_FMN_containing	Carbohydrates	0	0	0	0	0	0	0	0	0	0	0	0	0	0	0	0	0	0	0	0	0	0	0	0	0	0	0	0	0	0	0	0	0	0	0	0	0	0	0	0	0	0	0	0	0	0
cdhit_13165	cdhit	Flavoprotein_MioC	Experimental Subsystems	0	0	0	0	0	0	0	0	0	0	0	0	0	0	0	0	0	0	0	0	0	0	0	0	0	0	0	0	0	0	0	0	0	0	0	0	0	0	0	0	0	0	0	0	0	0
cdhit_1317	cdhit	Signal_transduction_histidine_kinase	NONE	0	0	0	0	0	0	0	0	0	0	0	0	0	0	0	0	0	0	0	0	0	0	0	0	0	0	0	0	0	0	0	0	0	0	0	0	0	0	0	0	0	0	0	0	0	0
cdhit_13170	cdhit	Type_IV_pilin_PilA	Motility and Chemotaxis	0	0	0	0	0	0	0	0	0	0	0	0	0	0	0	0	0	0	0	0	0	0	0	0	0	0	0	0	0	0	0	0	0	0	1	0	0	0	0	0	0	0	0	0	0	0
cdhit_13173	cdhit	Adenosylcobinamide_phosphate_guanylyltransferase__EC_2_7_7_62_	Cofactors, Vitamins, Prosthetic Groups, Pigments	0	0	0	0	0	0	0	0	0	0	0	0	0	0	0	0	0	0	0	0	0	0	0	0	0	0	0	0	0	0	0	0	0	0	0	0	0	0	0	0	0	0	0	0	0	0
cdhit_13174	cdhit	UNKNOWN	NONE	0	0	0	0	0	0	0	0	0	0	0	0	0	0	0	0	0	0	0	0	0	0	0	0	0	0	0	0	0	0	0	0	0	0	0	0	0	0	0	0	0	0	0	0	0	0
cdhit_13175	cdhit	Mobile_element_protein	NONE	0	0	0	0	0	0	0	0	0	0	0	0	0	0	0	0	0	0	0	0	0	0	0	0	0	0	0	0	0	0	0	0	0	0	0	0	0	0	0	0	0	0	0	0	0	0
cdhit_13177	cdhit	Glutathione_regulated_potassium_efflux_system_protein_KefB	Potassium metabolism	0	0	0	0	0	0	0	0	0	0	0	0	0	0	0	0	0	0	0	0	0	0	0	0	0	0	0	0	0	0	0	0	0	0	0	0	0	0	0	0	0	0	0	0	0	0
cdhit_13178	cdhit	PvcA_protein__related_to_known_isonitrile_synthases	Secondary Metabolism	0	0	0	0	0	0	0	0	0	0	0	0	0	0	0	0	0	0	0	0	0	0	0	0	0	0	0	0	0	0	0	0	0	0	0	0	0	0	0	0	0	0	0	0	0	0
cdhit_13179	cdhit	UNKNOWN	NONE	0	0	0	0	0	0	0	0	0	0	0	0	0	0	0	0	0	0	0	0	0	0	0	0	0	0	0	0	0	0	0	0	0	0	0	0	0	0	0	0	0	0	0	0	0	0
cdhit_13181	cdhit	Putative_metal_dependent_phosphohydrolase_with_tandem_HD_motifs	NONE	0	0	0	0	0	0	0	0	0	0	0	0	0	0	0	0	0	0	0	0	0	0	0	0	0	0	0	0	0	0	0	0	0	0	0	0	0	0	0	0	0	0	0	0	0	0
cdhit_13185	cdhit	6_7_dimethyl_8_ribityllumazine_synthase__EC_2_5_1_78_	Cofactors, Vitamins, Prosthetic Groups, Pigments	0	0	0	0	0	0	0	0	0	0	0	0	0	0	0	0	0	0	0	0	0	0	0	0	0	0	0	0	0	0	0	0	0	0	0	0	0	0	0	0	0	0	0	0	0	0
cdhit_13187	cdhit	Phosphate_transport_ATP_binding_protein_PstB__TC_3_A_1_7_1_	Phosphorus Metabolism	0	0	0	0	0	0	0	0	0	0	0	0	0	0	0	0	0	0	0	0	0	0	0	0	0	0	0	0	0	0	0	0	0	0	0	0	0	0	0	0	0	0	0	0	0	0
cdhit_13190	cdhit	NnrS_protein_involved_in_response_to_NO	Stress Response	0	0	0	0	0	0	0	0	0	0	0	0	0	0	0	0	0	0	0	0	0	0	0	0	0	0	0	0	0	0	0	0	0	0	0	0	0	0	0	0	0	0	0	0	0	0
cdhit_13192	cdhit	Type_I_restriction_modification_system__restriction_subunit_R__EC_3_1_21_3_	DNA Metabolism	0	0	0	0	0	0	0	0	0	0	0	0	0	0	0	0	0	0	0	0	0	0	0	0	0	0	0	0	0	0	0	0	0	0	0	0	0	0	0	0	0	0	0	0	0	0
cdhit_13194	cdhit	LysR_family_transcriptional_regulator_VC0068	NONE	0	0	0	0	0	0	0	0	0	0	0	0	0	0	0	0	0	0	0	0	0	0	0	0	0	0	0	0	0	0	0	0	0	0	0	0	0	0	0	0	0	0	0	0	0	0
cdhit_13195	cdhit	UNKNOWN	NONE	0	0	0	0	0	0	0	0	0	0	0	0	0	0	0	0	0	0	0	0	0	0	0	0	0	0	0	0	0	0	0	0	0	0	0	0	0	0	0	0	0	0	0	0	0	0
cdhit_13197	cdhit	Predicted_transporter_component	NONE	0	0	0	0	0	0	0	0	0	0	0	0	0	0	0	0	0	0	0	0	0	0	0	0	0	0	0	0	0	0	0	0	0	0	0	0	0	0	0	0	0	0	0	0	0	0
cdhit_13201	cdhit	UNKNOWN	NONE	0	0	0	0	0	0	0	0	0	0	0	0	0	0	0	0	0	0	0	0	0	0	0	0	0	0	0	0	0	0	0	0	0	0	0	0	0	0	0	0	0	0	0	0	0	0
cdhit_13202	cdhit	Dihydrolipoamide_dehydrogenase__EC_1_8_1_4_	Amino Acids and Derivatives	0	0	0	0	0	0	0	0	0	0	0	0	0	0	0	0	0	0	0	0	0	0	0	0	0	0	0	0	0	0	0	0	0	0	0	0	0	0	0	0	0	0	0	0	0	0
cdhit_13206	cdhit	ADA_regulatory_protein	DNA Metabolism	0	0	0	0	0	0	0	0	0	0	0	0	0	0	0	0	0	0	0	0	0	0	0	0	0	0	0	0	0	0	0	0	0	0	0	0	0	0	0	0	0	0	0	0	0	0
cdhit_13207	cdhit	Multidrug_resistance_protein_D	Virulence, Disease and Defense	0	0	0	0	0	0	0	0	0	0	0	0	0	0	0	0	0	0	0	0	0	0	0	0	0	0	0	0	0	0	0	0	0	0	0	0	0	0	0	0	0	0	0	0	0	0
cdhit_13209	cdhit	Hypothetical_protein_VpsQ	Cell Wall and Capsule	1	1	1	0	1	1	1	1	1	0	1	1	1	1	1	1	1	1	1	1	1	1	1	1	1	1	1	1	1	1	1	1	1	1	1	1	1	1	1	1	1	0	1	1	1	1
cdhit_1321	cdhit	GGDEF_family_protein	Clustering-based subsystems	1	1	1	1	1	1	1	1	1	1	1	1	1	1	1	1	1	1	1	1	1	1	1	1	1	1	1	1	1	1	1	1	1	1	1	1	1	1	1	1	1	1	1	1	1	1
cdhit_13211	cdhit	5_methyltetrahydrofolate__homocysteine_methyltransferase__EC_2_1_1_13_	Respiration	0	0	0	0	0	0	0	0	0	0	0	0	0	0	0	0	0	0	0	0	0	0	0	0	0	0	0	0	0	0	0	0	0	0	0	0	0	0	0	0	0	0	0	0	0	0
cdhit_13213	cdhit	DNA_directed_RNA_polymerase_alpha_subunit__EC_2_7_7_6_	Experimental Subsystems	0	0	0	0	0	0	0	0	0	0	0	0	0	0	0	0	0	0	0	0	0	0	0	0	0	0	0	0	0	0	0	0	0	0	0	0	0	0	0	0	0	0	0	0	0	0
cdhit_13218	cdhit	Biosynthetic_arginine_decarboxylase__EC_4_1_1_19_	Stress Response	0	0	0	0	0	0	0	0	0	0	0	0	0	0	0	0	0	0	0	0	0	0	0	0	0	0	0	0	0	0	0	0	0	0	0	0	0	0	0	0	0	0	0	0	0	0
cdhit_13224	cdhit	Transcriptional_activator_of_maltose_regulon__MalT	Carbohydrates	0	0	0	0	0	0	0	0	0	0	0	0	0	0	0	0	0	0	0	0	0	0	0	0	0	0	0	0	0	0	0	0	0	0	0	0	0	0	0	0	0	0	0	0	0	0
cdhit_13225	cdhit	Heat_shock_protein_60_family_chaperone_GroEL	Protein Metabolism	0	0	0	0	0	0	0	0	0	0	0	0	0	0	0	0	0	0	0	0	0	0	0	0	0	0	0	0	0	0	0	0	0	0	0	0	0	0	0	0	0	0	0	0	0	0
cdhit_13226	cdhit	Proline_dehydrogenase__EC_1_5_99_8___Proline_oxidase____Delta_1_pyrroline_5_carboxylate_dehydrogenase__EC_1_5_1_12_	NONE	0	0	0	0	0	0	0	0	0	0	0	0	0	0	0	0	0	0	0	0	0	0	0	0	0	0	0	0	0	0	0	0	0	0	0	0	0	0	0	0	0	0	0	0	0	0
cdhit_13228	cdhit	UNKNOWN	NONE	0	0	0	0	0	0	0	0	0	0	0	0	0	0	0	0	0	0	0	0	0	0	0	0	0	0	0	0	0	0	0	0	0	0	0	0	0	0	0	0	0	0	0	0	0	0
cdhit_13230	cdhit	UNKNOWN	NONE	0	0	0	0	0	0	0	0	0	0	0	0	0	0	0	0	0	0	0	0	0	0	0	0	0	0	0	0	0	0	0	0	0	0	0	0	0	0	0	0	0	0	0	0	0	0
cdhit_13232	cdhit	FIG001881__hydrolase_of_alkaline_phosphatase_superfamily	Clustering-based subsystems	0	0	0	0	0	0	0	0	0	0	0	0	0	0	0	0	0	0	0	0	0	0	0	0	0	0	0	0	0	0	0	0	0	0	0	0	0	0	0	0	0	0	0	0	0	0
cdhit_13233	cdhit	FIG006238__AzlC_family_protein	Clustering-based subsystems	0	0	0	0	0	0	0	0	0	0	0	0	0	0	0	0	0	0	0	0	0	0	0	0	0	0	0	0	0	0	0	0	0	0	0	0	0	0	0	0	0	0	0	0	0	0
cdhit_13234	cdhit	FIG01199745__hypothetical_protein	NONE	0	0	0	0	0	0	0	0	0	0	0	0	0	0	0	0	0	0	0	0	0	0	0	0	0	0	0	0	0	0	0	0	0	0	0	0	0	0	0	0	0	0	0	0	0	0
cdhit_13235	cdhit	Glutamate_synthase__NADPH__large_chain__EC_1_4_1_13_	Carbohydrates	0	0	0	0	0	0	0	0	0	0	0	0	0	0	0	0	0	0	0	0	0	0	0	0	0	0	0	0	0	0	0	0	0	0	0	0	0	0	0	0	0	0	0	0	0	0
cdhit_13237	cdhit	Ribulose_phosphate_3_epimerase__EC_5_1_3_1_	Clustering-based subsystems	0	0	0	0	0	0	0	0	0	0	0	0	0	0	0	0	0	0	0	0	0	0	0	0	0	0	0	0	0	0	0	0	0	0	0	0	0	0	0	0	0	0	0	0	0	0
cdhit_13239	cdhit	Sugar_diacid_utilization_regulator_SdaR	Carbohydrates	0	0	0	0	0	0	0	0	0	0	0	0	0	0	0	0	0	0	0	0	0	0	0	0	0	0	0	0	0	0	0	0	0	0	0	0	0	0	0	0	0	0	0	0	0	0
cdhit_1324	cdhit	3_isopropylmalate_dehydratase_large_subunit__EC_4_2_1_33_	Amino Acids and Derivatives	1	1	1	0	0	1	1	1	1	1	0	1	1	1	1	1	1	1	1	1	1	1	1	1	0	1	1	1	1	0	1	0	1	1	1	1	1	1	1	1	1	1	1	1	1	1
cdhit_1325	cdhit	D_alanyl_D_alanine_carboxypeptidase__EC_3_4_16_4_	NONE	1	1	1	0	0	1	0	1	1	1	1	1	1	1	1	1	1	1	1	1	1	1	1	0	1	0	0	1	1	0	1	0	0	0	1	1	0	1	1	1	1	1	1	0	0	0
cdhit_13251	cdhit	Malate_dehydrogenase__EC_1_1_1_37_	Carbohydrates	0	0	0	0	0	0	0	0	0	0	0	0	0	0	0	0	0	0	0	0	0	0	0	0	0	0	0	0	0	0	0	0	0	0	0	0	0	0	0	0	0	0	0	0	0	0
cdhit_13254	cdhit	FIG01200309__hypothetical_protein	NONE	0	0	0	0	0	0	0	0	0	0	0	0	0	0	0	0	0	0	0	0	0	0	0	0	0	0	0	0	0	0	0	0	0	0	0	0	0	0	0	0	0	0	0	0	0	0
cdhit_13257	cdhit	CDP_diacylglycerol__glycerol_3_phosphate_3_phosphatidyltransferase__EC_2_7_8_5_	Clustering-based subsystems	0	0	0	0	0	0	0	0	0	0	0	0	0	0	0	0	0	0	0	0	0	0	0	0	0	0	0	0	0	0	0	0	0	0	0	0	0	0	0	0	0	0	0	0	0	0
cdhit_1326	cdhit	FIG01199782__hypothetical_protein	NONE	1	1	1	1	1	0	1	1	1	1	1	1	1	0	0	1	0	1	1	1	1	1	1	1	1	1	1	0	1	1	0	1	1	1	1	1	1	1	1	0	1	1	1	1	1	1
cdhit_13260	cdhit	Glycerol_3_phosphate_regulon_repressor__DeoR_family	Carbohydrates	0	0	0	0	0	0	0	0	0	0	0	0	0	0	0	0	0	0	0	0	0	0	0	0	0	0	0	0	0	0	0	0	0	0	0	0	0	0	0	0	0	0	0	0	0	0
cdhit_13262	cdhit	FIG01200042__hypothetical_protein	NONE	0	0	0	0	0	0	0	0	0	0	0	0	0	0	0	0	0	0	0	0	0	0	0	0	0	0	0	0	0	0	0	0	0	0	0	0	0	0	0	0	0	0	0	0	0	0
cdhit_13263	cdhit	Cytochrome_c_heme_lyase_subunit_CcmH	Virulence, Disease and Defense	0	0	0	0	0	0	0	0	0	0	0	0	0	0	0	0	0	0	0	0	0	0	0	0	0	0	0	0	0	0	0	0	0	0	0	0	0	0	0	0	0	0	0	0	0	0
cdhit_1327	cdhit	Cardiolipin_synthetase__EC_2_7_8___	Fatty Acids, Lipids, and Isoprenoids	1	1	1	1	1	1	1	1	1	1	1	0	1	1	1	1	1	1	1	1	1	1	1	1	1	1	1	1	1	1	1	1	1	1	1	1	1	1	1	1	1	1	1	1	1	1
cdhit_13271	cdhit	Cys_regulon_transcriptional_activator_CysB	Experimental Subsystems	0	0	0	0	0	0	0	0	0	0	0	0	0	0	0	0	0	0	0	0	0	0	0	0	0	0	0	0	0	0	0	0	0	0	0	0	0	0	0	0	0	0	0	0	0	0
cdhit_13272	cdhit	Membrane_associated_phospholipid_phosphatase	NONE	0	0	0	0	0	0	0	0	0	0	0	0	0	0	0	0	0	0	0	0	0	0	0	0	0	0	0	0	0	0	0	0	0	0	0	0	0	0	0	0	0	0	0	0	0	0
cdhit_13277	cdhit	Chaperone_protein_HscA	Cofactors, Vitamins, Prosthetic Groups, Pigments	0	0	0	0	0	0	0	0	0	0	0	0	0	0	0	0	0	0	0	0	0	0	0	0	0	0	0	0	0	0	0	0	0	0	0	0	0	0	0	0	0	0	0	0	0	0
cdhit_13278	cdhit	Cytochrome_c4	Respiration	0	0	0	0	0	0	0	0	0	0	0	0	0	0	0	0	0	0	0	0	0	0	0	0	0	0	0	0	0	0	0	0	0	0	0	0	0	0	0	0	0	0	0	0	0	0
cdhit_1328	cdhit	Glucose_6_phosphate_1_dehydrogenase__EC_1_1_1_49_	Carbohydrates	1	1	1	1	1	1	1	1	0	1	1	1	1	1	1	1	0	1	1	1	1	1	1	1	1	1	1	0	1	1	1	1	1	1	1	1	1	1	1	0	1	0	1	0	1	1
cdhit_13280	cdhit	Cell_volume_regulation_protein_A_homolog	NONE	0	0	0	0	0	0	0	0	0	0	0	0	0	0	0	0	0	0	0	0	0	0	0	0	0	0	0	0	0	0	0	0	0	0	0	0	0	0	0	0	0	0	0	0	0	0
cdhit_13285	cdhit	Sulfite_reductase__NADPH__flavoprotein_alpha_component__EC_1_8_1_2_	Experimental Subsystems	0	0	0	0	0	0	0	0	0	0	0	0	0	0	0	0	0	0	0	0	0	0	0	0	0	0	0	0	0	0	0	0	0	0	0	0	0	0	0	0	0	0	0	0	0	0
cdhit_13302	cdhit	Putative_membrane_protein_precursor	NONE	0	0	0	0	0	0	0	0	0	0	0	0	0	0	0	0	0	0	0	0	0	0	0	0	0	0	0	0	0	0	0	0	0	0	0	0	0	0	0	0	0	0	0	0	0	0
cdhit_13303	cdhit	Type_IV_pilus_biogenesis_protein_PilP	Membrane Transport	0	0	0	0	0	0	0	0	0	0	0	0	0	0	0	0	0	0	0	0	0	0	0	0	0	0	0	0	0	0	0	0	0	0	0	0	0	0	0	0	0	0	0	0	0	0
cdhit_13312	cdhit	Sodium_dependent_transporter	Experimental Subsystems	0	0	0	0	0	0	0	0	0	0	0	0	0	0	0	0	0	0	0	0	0	0	0	0	0	0	0	0	0	0	0	0	0	0	0	0	0	0	0	0	0	0	0	0	0	0
cdhit_13316	cdhit	UNKNOWN	NONE	0	0	0	0	0	0	0	0	0	0	0	0	0	0	0	0	0	0	0	0	0	0	0	0	0	0	0	0	0	0	0	0	0	0	0	0	0	0	0	0	0	0	0	0	0	0
cdhit_1332	cdhit	Ribose_ABC_transport_system__ATP_binding_protein_RbsA__TC_3_A_1_2_1_	Carbohydrates	1	1	1	1	0	1	1	1	1	1	1	1	1	1	1	1	0	1	1	1	1	1	1	1	1	1	1	0	1	1	0	1	1	1	1	1	1	1	1	0	1	1	1	0	1	1
cdhit_13321	cdhit	UNKNOWN	NONE	0	0	0	0	0	0	0	0	0	0	0	0	0	0	0	0	0	0	0	0	0	0	0	0	0	0	0	0	0	0	0	0	0	0	0	0	0	0	0	0	0	0	0	0	0	0
cdhit_13324	cdhit	DNA_gyrase_subunit_B__EC_5_99_1_3_	Clustering-based subsystems	0	0	0	0	0	0	0	0	0	0	0	0	0	0	0	0	0	0	0	0	0	0	0	0	0	0	0	0	0	0	0	0	0	0	0	0	0	0	0	0	0	0	0	0	0	0
cdhit_13325	cdhit	ThiJ_PfpI_family_protein	NONE	1	0	1	0	0	1	0	1	0	0	1	0	0	1	1	1	0	0	0	1	1	1	1	0	1	0	1	1	0	0	1	1	1	1	0	1	0	0	0	0	0	0	1	0	1	1
cdhit_13328	cdhit	Acetylornithine_deacetylase__EC_3_5_1_16_	Amino Acids and Derivatives	0	0	0	0	0	0	0	0	0	0	0	0	0	0	0	0	0	0	0	0	0	0	0	0	0	0	0	0	0	0	0	0	0	0	0	0	0	0	0	0	0	0	0	0	0	0
cdhit_13331	cdhit	Aspartate_aminotransferase__EC_2_6_1_1_	NONE	0	0	0	0	0	0	0	0	0	0	0	0	0	0	0	0	0	0	0	0	0	0	0	0	0	0	0	0	0	0	0	0	0	0	0	0	0	0	0	0	0	0	0	0	0	0
cdhit_13333	cdhit	Acyl_dehydratase	Clustering-based subsystems	0	0	0	0	0	0	0	0	0	0	0	0	0	0	0	0	0	0	0	0	0	0	0	0	0	0	0	0	0	0	0	0	0	0	0	0	0	0	0	0	0	0	0	0	0	0
cdhit_13334	cdhit	Exodeoxyribonuclease_V_gamma_chain__EC_3_1_11_5_	DNA Metabolism	0	0	0	0	0	0	0	0	0	0	0	0	0	0	0	0	0	0	0	0	0	0	0	0	0	0	0	0	0	0	0	0	0	0	0	0	0	0	0	0	0	0	0	0	0	0
cdhit_13339	cdhit	FIG136845__Rhodanese_related_sulfurtransferase	Stress Response	1	1	1	1	1	1	1	1	1	1	1	1	1	1	1	1	1	1	1	1	1	1	1	1	1	0	0	0	0	1	1	1	0	0	1	0	0	1	1	1	1	1	1	1	1	0
cdhit_1334	cdhit	FIG01202089__hypothetical_protein	NONE	0	0	0	0	0	0	0	0	0	0	0	0	0	0	0	0	0	0	0	0	0	0	0	0	0	0	0	0	0	0	0	0	0	0	0	0	0	0	0	0	0	0	0	0	0	0
cdhit_13340	cdhit	Flavoprotein_MioC	Experimental Subsystems	1	1	1	1	0	1	1	1	1	1	1	0	1	0	1	1	0	1	1	1	1	0	1	1	1	0	1	1	1	1	1	1	1	1	1	1	1	1	0	1	1	1	1	1	1	1
cdhit_13341	cdhit	Cysteine_desulfurase_CsdA_CsdE__sulfur_acceptor_protein_CsdE	Cofactors, Vitamins, Prosthetic Groups, Pigments	1	1	1	1	1	1	1	1	1	1	1	1	1	1	1	1	1	1	1	1	1	1	1	1	1	1	1	1	1	0	1	0	1	1	1	1	1	1	1	1	1	1	1	0	1	1
cdhit_13342	cdhit	D_tyrosyl_tRNA_Tyr__deacylase	Miscellaneous	1	1	1	1	1	1	1	1	1	0	1	1	1	1	1	1	1	1	1	1	1	0	1	1	1	0	0	0	0	1	1	1	0	0	1	0	0	1	0	1	1	1	1	1	1	1
cdhit_13345	cdhit	UNKNOWN	NONE	0	0	0	0	0	0	0	0	0	0	0	0	0	0	0	0	0	0	0	0	0	0	0	0	0	0	0	0	0	0	0	0	0	0	0	0	0	0	0	0	0	0	0	0	0	0
cdhit_13349	cdhit	N_acetylmuramoyl_L_alanine_amidase__EC_3_5_1_28__AmpD	Cell Wall and Capsule	0	0	0	0	0	0	0	0	0	0	0	0	0	0	0	0	0	0	0	0	0	0	0	0	0	0	0	0	0	0	0	0	0	0	0	0	0	0	0	0	0	0	0	0	0	0
cdhit_1335	cdhit	O_succinylbenzoic_acid__CoA_ligase__EC_6_2_1_26_	Experimental Subsystems	1	1	1	1	1	1	1	1	1	1	1	1	1	1	1	1	1	1	1	1	1	1	1	1	1	1	1	1	1	1	1	1	1	1	1	1	1	1	1	1	1	1	1	1	1	1
cdhit_13350	cdhit	Transcriptional_regulator	NONE	0	0	0	0	0	0	0	0	0	0	0	0	0	0	0	0	0	0	0	0	0	0	0	0	0	0	0	0	0	0	0	0	0	0	0	0	0	0	0	0	0	0	0	0	0	0
cdhit_13351	cdhit	Ferrichrome_iron_receptor	Iron acquisition and metabolism	0	0	0	0	0	0	0	0	0	0	0	0	0	0	0	0	0	0	0	0	0	0	0	0	0	0	0	0	0	0	0	0	0	0	0	0	0	0	0	0	0	0	0	0	0	0
cdhit_13355	cdhit	Peptidase_B__EC_3_4_11_23_	Clustering-based subsystems	0	0	0	0	0	0	0	0	0	0	0	0	0	0	0	0	0	0	0	0	0	0	0	0	0	0	0	0	0	0	0	0	0	0	0	0	0	0	0	0	0	0	0	0	0	0
cdhit_13357	cdhit	Phosphate_transport_system_permease_protein_PstC__TC_3_A_1_7_1_	Phosphorus Metabolism	0	0	0	0	0	0	0	0	0	0	0	0	0	0	0	0	0	0	0	0	0	0	0	0	0	0	0	0	0	0	0	0	0	0	0	0	0	0	0	0	0	0	0	0	0	0
cdhit_13362	cdhit	Transcriptional_regulator__LacI_family	NONE	0	0	0	0	0	0	0	0	1	0	0	0	0	0	0	0	0	0	0	0	0	0	0	0	0	0	0	0	0	0	0	0	0	0	0	0	0	0	0	0	0	0	0	0	0	0
cdhit_13364	cdhit	Putative_cell_envelope_opacity_associated_protein_A	NONE	0	0	0	0	0	0	0	0	0	0	0	0	0	0	0	0	0	0	0	1	0	0	0	0	0	0	0	0	0	0	0	0	0	0	0	0	0	0	0	0	0	0	0	0	0	0
cdhit_13365	cdhit	Ferrichrome_iron_receptor	Iron acquisition and metabolism	0	0	0	0	0	0	0	0	0	0	0	0	0	0	0	0	0	0	0	0	0	0	0	0	0	0	0	0	0	0	0	0	0	0	0	0	0	0	0	0	0	0	0	0	0	0
cdhit_13366	cdhit	FIG01200309__hypothetical_protein	NONE	1	1	1	0	0	1	1	1	1	1	0	1	0	0	1	1	1	1	1	1	1	0	1	1	1	1	1	1	1	1	1	1	1	1	1	1	1	1	1	1	1	1	1	1	1	1
cdhit_13367	cdhit	GGDEF_domain_protein	NONE	0	0	0	0	0	0	0	0	0	0	0	0	0	0	0	0	0	0	0	0	0	0	0	0	0	0	0	0	0	0	0	0	0	0	0	0	0	0	0	0	0	0	0	0	0	0
cdhit_13369	cdhit	probable_iron_binding_protein_from_the_HesB_IscA_SufA_family	Clustering-based subsystems	1	1	1	0	0	1	0	0	1	1	1	1	1	1	1	1	1	1	1	1	1	1	1	0	1	0	0	1	1	0	1	0	0	0	1	1	0	1	1	1	1	1	1	0	0	0
cdhit_1337	cdhit	Magnesium_and_cobalt_transport_protein_CorA	Iron acquisition and metabolism	1	1	1	1	1	1	1	1	1	1	1	1	1	1	1	1	1	1	1	1	1	1	1	1	1	1	1	1	1	0	1	0	1	1	1	1	1	1	1	1	1	1	1	1	1	1
cdhit_13370	cdhit	Type_I_secretion_outer_membrane_protein__TolC_precursor	Membrane Transport	0	0	0	0	0	0	0	0	0	0	0	0	0	0	0	0	0	0	0	0	0	0	0	0	0	0	0	0	0	0	0	0	0	0	0	0	0	0	0	0	0	0	0	0	0	0
cdhit_13373	cdhit	Glutaminyl_tRNA_synthetase__EC_6_1_1_18_	Protein Metabolism	0	0	0	0	0	0	0	0	0	0	0	0	0	0	0	0	0	0	0	0	0	0	0	0	0	0	0	0	0	0	0	0	0	0	0	0	0	0	0	0	0	0	0	0	0	0
cdhit_13375	cdhit	3_oxoacyl__acyl_carrier_protein__synthase__KASI__EC_2_3_1_41_	Fatty Acids, Lipids, and Isoprenoids	0	0	0	0	0	0	0	0	0	0	0	0	0	0	0	0	0	0	0	0	0	0	0	0	0	0	0	0	0	0	0	0	0	0	0	0	0	0	0	0	0	0	0	0	0	0
cdhit_13377	cdhit	FIG01200087__hypothetical_protein	NONE	0	0	0	1	0	0	0	0	0	0	0	0	0	0	0	0	0	0	0	0	0	0	0	0	0	0	0	0	0	0	0	0	0	0	0	0	0	0	0	0	0	0	0	0	0	0
cdhit_13386	cdhit	Phosphoribosylaminoimidazole_carboxylase_ATPase_subunit__EC_4_1_1_21_	Nucleosides and Nucleotides	0	0	0	0	0	0	0	0	0	0	0	0	0	0	0	0	0	0	0	0	0	0	0	0	0	0	0	0	0	0	0	0	0	0	0	0	0	0	0	0	0	0	0	0	0	0
cdhit_13389	cdhit	Conserved_protein_YcjX_with_nucleoside_triphosphate_hydrolase_domain	Regulation and Cell signaling	0	0	0	0	0	0	0	0	0	0	0	0	0	0	0	0	0	0	0	0	0	0	0	0	0	0	0	0	0	0	0	0	0	0	0	0	0	0	0	0	0	0	0	0	0	0
cdhit_1339	cdhit	Signal_transduction_histidine_kinase	NONE	1	1	1	1	1	1	1	0	1	0	1	1	1	1	1	1	0	1	1	1	1	1	1	1	1	1	1	1	1	1	1	1	1	1	1	1	1	1	1	0	1	1	1	1	1	1
cdhit_13391	cdhit	Branched_chain_amino_acid_transport_system_carrier_protein	Experimental Subsystems	0	0	0	0	0	0	0	0	0	0	0	0	0	0	0	0	0	0	0	0	0	0	0	0	0	0	0	0	0	0	0	0	0	0	0	0	0	0	0	0	0	0	0	0	0	0
cdhit_13392	cdhit	Phosphoglycerate_transporter_protein_PgtP	Membrane Transport	0	0	0	0	0	0	0	0	0	0	0	0	0	0	0	0	0	0	0	0	0	0	0	0	0	0	0	0	0	0	0	0	0	0	0	0	0	0	0	0	0	0	0	0	0	0
cdhit_13393	cdhit	MSHA_biogenesis_protein_MshQ	Membrane Transport	0	0	0	0	0	0	0	0	0	0	0	0	0	0	0	0	0	0	0	0	0	0	0	0	0	0	0	0	0	0	0	0	0	0	0	0	0	0	0	0	0	0	0	0	0	0
cdhit_13399	cdhit	Predicted_D_lactate_dehydrogenase__Fe_S_protein__FAD_FMN_containing	Carbohydrates	0	0	0	0	0	0	0	0	0	0	0	0	0	0	0	0	0	0	0	0	0	0	0	0	0	0	0	0	0	0	0	0	0	0	0	0	0	0	0	0	0	0	0	0	0	0
cdhit_134	cdhit	Enoyl_CoA_hydratase__EC_4_2_1_17____Delta_3__cis_delta_2__trans_enoyl_CoA_isomerase__EC_5_3_3_8____3_hydroxyacyl_CoA_dehydrogenase__EC_1_1_1_35____3_hydroxybutyryl_CoA_epimerase__EC_5_1_2_3_	NONE	1	1	1	0	1	1	1	1	1	1	1	1	1	1	1	1	1	1	1	1	1	1	1	1	1	1	1	1	1	1	1	1	1	1	1	1	1	1	1	1	1	1	1	1	1	1
cdhit_13400	cdhit	ADP_heptose__lipooligosaccharide_heptosyltransferase_II__EC_2_4_1___	Cell Wall and Capsule	0	0	0	0	0	0	0	0	0	0	0	0	0	0	0	0	0	0	0	0	0	0	0	0	0	0	0	0	0	0	0	0	0	0	0	0	0	0	0	0	0	0	0	0	0	0
cdhit_13403	cdhit	ATP_dependent_Clp_protease_ATP_binding_subunit_ClpA	Clustering-based subsystems	0	0	0	0	0	0	0	0	0	0	0	0	0	0	0	0	0	0	0	0	0	0	0	0	0	0	0	0	0	0	0	0	0	0	0	0	0	0	0	0	0	0	0	0	0	0
cdhit_13405	cdhit	Catalase__EC_1_11_1_6____Peroxidase__EC_1_11_1_7_	Stress Response	0	0	0	0	0	0	0	0	0	0	0	0	0	0	0	0	0	0	0	0	0	0	0	0	0	0	0	0	0	0	0	0	0	0	0	0	0	0	0	0	0	0	0	0	0	0
cdhit_13408	cdhit	Ribosomal_RNA_large_subunit_methyltransferase_A__EC_2_1_1_51_	RNA Metabolism	0	0	0	0	0	0	0	0	0	0	0	0	0	0	0	0	0	0	0	0	0	0	0	0	0	0	0	0	0	0	0	0	0	0	0	0	0	0	0	0	0	0	0	0	0	0
cdhit_13409	cdhit	MSHA_biogenesis_protein_MshL	Membrane Transport	0	0	0	0	0	0	0	0	0	0	0	0	0	0	0	0	0	0	0	0	0	0	0	0	0	0	0	0	0	0	0	0	0	0	0	0	0	0	0	0	0	0	0	0	0	0
cdhit_1341	cdhit	UNKNOWN	NONE	1	1	1	1	1	1	1	1	1	1	1	1	1	1	1	1	0	1	1	1	1	1	1	1	1	1	1	0	1	1	1	1	1	1	1	1	1	1	1	0	1	0	1	1	1	1
cdhit_13412	cdhit	GTP_cyclohydrolase_I__EC_3_5_4_16__type_1	Cofactors, Vitamins, Prosthetic Groups, Pigments	0	0	0	0	0	0	0	0	0	0	0	0	0	0	0	0	0	0	0	0	0	0	0	0	0	0	0	0	0	0	0	0	0	0	0	0	0	0	0	0	0	0	0	0	0	0
cdhit_13413	cdhit	Hemolysin_related_protein_RbmC	Cell Wall and Capsule	0	0	0	0	0	0	0	0	0	0	0	0	0	0	0	0	0	0	0	0	0	0	0	0	0	0	0	0	0	0	0	0	0	0	0	0	0	0	0	0	0	0	0	0	0	0
cdhit_13414	cdhit	Homoserine_O_succinyltransferase__EC_2_3_1_46_	Amino Acids and Derivatives	0	0	0	0	0	0	0	0	0	0	0	0	0	0	0	0	0	0	0	0	0	0	0	0	0	0	0	0	0	0	0	0	0	0	0	0	0	0	0	0	0	0	0	0	0	0
cdhit_13416	cdhit	VgrG_protein	Clustering-based subsystems	0	0	0	0	0	0	0	0	0	0	0	0	0	0	0	0	0	0	0	0	0	0	0	0	0	0	0	0	0	0	0	0	0	0	0	0	0	0	0	0	0	0	0	0	0	0
cdhit_13422	cdhit	Inosine_guanosine_kinase__EC_2_7_1_73_	Nucleosides and Nucleotides	0	0	0	0	0	0	0	0	0	0	0	0	0	0	0	0	0	0	0	0	0	0	0	0	0	0	0	0	0	0	0	0	0	0	0	0	0	0	0	0	0	0	0	0	0	0
cdhit_13425	cdhit	GNAT_family_acetyltransferase_VC2332	NONE	0	0	0	0	0	0	0	0	0	0	0	0	0	0	0	0	0	0	0	0	0	0	0	0	0	0	0	0	0	0	0	0	0	0	0	0	0	0	0	0	0	0	0	0	0	0
cdhit_13426	cdhit	DNA_polymerase_III_delta_prime_subunit__EC_2_7_7_7_	Stress Response	0	0	0	0	0	0	0	0	0	0	0	0	0	0	0	0	0	0	0	0	0	0	0	0	0	0	0	0	0	0	0	0	0	0	0	0	0	0	0	0	0	0	0	0	0	0
cdhit_13428	cdhit	Glutamate_synthase__NADPH__large_chain__EC_1_4_1_13_	Carbohydrates	0	0	0	0	0	0	0	0	0	0	0	0	0	0	0	0	0	0	0	0	0	0	0	0	0	0	0	0	0	0	0	0	0	0	0	0	0	0	0	0	0	0	0	0	0	0
cdhit_1343	cdhit	Mobile_element_protein	NONE	0	0	0	0	0	0	0	0	0	0	0	0	0	0	0	0	0	0	0	0	0	0	0	0	0	0	0	0	0	1	1	0	1	1	0	0	0	0	0	0	0	0	1	1	1	1
cdhit_13430	cdhit	DNA_topoisomerase_I__EC_5_99_1_2_	Clustering-based subsystems	0	0	0	0	0	0	0	0	0	0	0	0	0	0	0	0	0	0	0	0	0	0	0	0	0	0	0	0	0	0	0	0	0	0	0	0	0	0	0	0	0	0	0	0	0	0
cdhit_13431	cdhit	Response_regulator	NONE	0	0	0	0	0	0	0	0	0	0	0	0	0	0	0	0	0	0	0	0	0	0	0	0	0	0	0	0	0	0	0	0	0	0	0	0	0	0	0	0	0	0	0	0	0	0
cdhit_1344	cdhit	PTS_system__trehalose_specific_IIB_component__EC_2_7_1_69____PTS_system__trehalose_specific_IIC_component__EC_2_7_1_69_	NONE	1	1	1	0	0	0	1	1	1	0	1	1	1	1	1	1	1	1	1	1	1	1	1	1	1	1	1	1	1	1	1	1	1	1	1	1	1	1	1	1	1	1	1	1	1	1
cdhit_13443	cdhit	_Protein_PII__uridylyltransferase__EC_2_7_7_59_	Nitrogen Metabolism	0	0	0	0	0	0	0	0	0	0	0	0	0	0	0	0	0	0	0	0	0	0	0	0	0	0	0	0	0	0	0	0	0	0	0	0	0	0	0	0	0	0	0	0	0	0
cdhit_1345	cdhit	Flagellar_regulatory_protein_FleQ	Experimental Subsystems	1	1	1	1	1	1	1	1	1	1	1	1	1	1	1	1	1	1	1	1	1	1	1	1	1	1	1	1	1	1	1	1	1	1	1	1	1	1	1	1	1	1	1	1	1	1
cdhit_13451	cdhit	Glucans_biosynthesis_protein_G_precursor	Stress Response	0	0	0	0	0	0	0	0	0	0	0	0	0	0	0	0	0	0	0	0	0	0	0	0	0	0	0	0	0	0	0	0	0	0	0	0	0	0	0	0	0	0	0	0	0	0
cdhit_13455	cdhit	capsular_polysaccharide_biosynthesis_protein	Cell Wall and Capsule	0	0	0	0	0	0	0	0	0	0	0	0	0	0	0	0	0	0	0	0	0	0	0	0	0	0	0	0	0	0	0	0	0	0	0	0	0	0	0	0	0	0	0	0	0	0
cdhit_13456	cdhit	UNKNOWN	NONE	0	0	0	0	0	0	0	0	0	0	0	0	0	0	0	0	0	0	0	0	0	0	0	0	0	0	0	0	0	0	0	0	0	0	0	0	0	0	0	0	0	0	0	0	0	0
cdhit_13458	cdhit	4_hydroxybenzoate_transporter	Metabolism of Aromatic Compounds	0	0	0	0	0	0	0	0	0	0	0	0	0	0	0	0	0	0	0	0	0	0	0	0	0	0	0	0	0	0	0	0	0	0	0	0	0	0	0	0	0	0	0	0	0	0
cdhit_1346	cdhit	Bacterial_leucyl_aminopeptidase_precursor__EC_3_4_11_10_	NONE	1	1	1	0	0	1	1	1	1	1	1	1	1	0	0	1	0	1	1	1	1	1	1	1	1	1	1	0	1	1	1	1	1	1	1	1	1	1	1	0	1	1	1	1	1	1
cdhit_13462	cdhit	Cell_division_protein_FtsW	Clustering-based subsystems	0	0	0	0	0	0	0	0	0	0	0	0	0	0	0	0	0	0	0	0	0	0	0	0	0	0	0	0	0	0	0	0	0	0	0	0	0	0	0	0	0	0	0	0	0	0
cdhit_13464	cdhit	Putative_outer_membrane_protein	NONE	0	0	0	0	0	0	0	0	0	0	0	0	0	0	0	0	0	0	0	0	0	0	0	0	0	0	0	0	0	0	0	0	0	0	0	0	0	0	0	0	0	0	0	0	0	0
cdhit_13469	cdhit	FIG003551__hypothetical_protein	NONE	1	1	1	1	1	1	1	1	1	1	1	1	1	1	1	1	1	1	1	1	1	1	1	0	0	0	0	1	0	0	1	0	0	0	1	0	1	1	1	1	1	1	1	1	1	1
cdhit_1347	cdhit	Glutamate_synthase__NADPH__small_chain__EC_1_4_1_13_	Amino Acids and Derivatives	1	1	1	1	1	1	1	1	1	1	1	1	1	1	1	1	1	1	1	1	1	1	1	1	1	1	1	1	1	0	1	0	1	1	1	1	1	1	1	1	1	1	1	1	1	1
cdhit_13474	cdhit	Putative_hemolysin	NONE	0	0	0	0	0	0	0	0	0	0	0	0	0	0	0	0	0	0	0	0	0	0	0	0	0	0	0	0	0	0	0	0	0	0	0	0	0	0	0	0	0	0	0	0	0	0
cdhit_13478	cdhit	Putative_sulfate_permease	Experimental Subsystems	0	0	0	0	0	0	0	0	0	0	0	0	0	0	0	0	0	0	0	0	0	0	0	0	0	0	0	0	0	0	0	0	0	0	0	0	0	0	0	0	0	0	0	0	0	0
cdhit_1348	cdhit	Succinate_semialdehyde_dehydrogenase__NADP____EC_1_2_1_16_	Experimental Subsystems	1	1	1	1	1	0	1	1	0	1	1	1	0	1	1	1	1	1	1	1	1	1	1	1	1	1	1	1	1	1	1	1	1	1	1	1	1	1	1	1	1	1	1	1	1	1
cdhit_13481	cdhit	Putative_PTS_system__nitrogen_regulatory_IIA_component	NONE	0	0	0	0	0	0	0	0	0	0	0	0	0	0	0	0	0	0	0	0	0	0	0	0	0	0	0	0	0	0	0	0	0	0	0	0	0	0	0	0	0	0	0	0	0	0
cdhit_13482	cdhit	Methyl_accepting_chemotaxis_protein	Motility and Chemotaxis	0	0	0	0	0	0	0	0	0	0	0	0	0	0	0	0	0	0	0	0	0	0	0	0	0	0	0	0	0	0	0	0	0	0	0	0	0	0	0	0	0	0	0	0	0	0
cdhit_13489	cdhit	UNKNOWN	NONE	0	0	0	0	0	0	0	0	0	0	0	0	0	0	0	0	0	0	0	0	0	0	0	0	0	0	0	0	0	0	0	0	0	0	0	0	0	0	0	0	0	0	0	0	0	0
cdhit_13491	cdhit	UNKNOWN	NONE	0	0	0	0	0	0	0	0	0	0	0	0	0	0	0	0	0	0	0	0	0	0	0	0	0	0	0	0	0	0	0	0	0	0	0	0	0	0	0	0	0	0	0	0	0	0
cdhit_13493	cdhit	Cryptochrome	DNA Metabolism	0	0	0	0	0	0	0	0	0	0	0	0	0	0	0	0	0	0	0	0	0	0	0	0	0	0	0	0	0	0	0	0	0	0	0	0	0	0	0	0	0	0	0	0	0	0
cdhit_13499	cdhit	FIG01203663__hypothetical_protein	NONE	1	0	1	0	0	1	0	0	0	1	1	1	0	0	0	1	1	1	0	1	1	1	0	1	1	1	1	1	1	1	1	1	1	1	1	1	1	1	0	1	1	0	1	0	1	1
cdhit_13503	cdhit	Single_stranded_DNA_binding_protein	DNA Metabolism	0	0	0	0	0	0	0	0	0	0	0	0	0	0	0	0	0	0	0	0	0	0	0	0	0	0	0	0	0	0	0	0	0	0	0	0	0	0	0	0	0	0	0	0	0	0
cdhit_13508	cdhit	UNKNOWN	NONE	1	1	1	1	1	1	1	1	1	1	0	1	1	1	1	1	0	1	1	1	1	1	1	1	1	1	1	0	1	1	1	1	1	1	1	1	1	1	1	0	1	1	1	1	1	1
cdhit_13515	cdhit	MSHA_biogenesis_protein_MshL	Membrane Transport	0	0	0	0	0	0	0	0	0	0	0	0	0	0	0	0	0	0	0	0	0	0	0	0	0	0	0	0	0	0	0	0	0	0	0	0	0	0	0	0	0	0	0	0	0	0
cdhit_13521	cdhit	UNKNOWN	NONE	0	0	0	0	0	0	0	0	0	0	0	0	0	0	0	0	0	0	0	0	0	0	0	0	0	0	0	0	0	0	0	0	0	0	0	0	0	0	0	0	0	0	0	0	0	0
cdhit_13526	cdhit	FIG032766__hypothetical_protein	Clustering-based subsystems	1	0	1	0	0	1	0	1	0	0	1	1	0	1	1	1	0	0	0	1	1	1	0	0	1	1	1	1	1	1	0	1	1	1	0	1	1	0	0	0	0	1	1	1	0	0
cdhit_13527	cdhit	Malate_dehydrogenase__EC_1_1_1_37_	Carbohydrates	0	0	0	0	0	0	0	0	0	0	0	0	0	0	0	0	0	0	0	0	0	0	0	0	0	0	0	0	0	0	0	0	0	0	0	0	0	0	0	0	0	0	0	0	0	0
cdhit_13530	cdhit	Ferric_iron_ABC_transporter__permease_protein	Iron acquisition and metabolism	0	0	0	0	0	0	0	0	0	0	0	0	0	0	0	0	0	0	0	0	0	0	0	0	0	0	0	0	0	0	0	0	0	0	0	0	0	0	0	0	0	0	0	0	0	0
cdhit_13531	cdhit	Peptide_ABC_transporter__permease_component	NONE	0	0	0	0	0	0	0	0	0	0	0	0	0	0	0	0	0	0	0	0	0	0	0	0	0	0	0	0	0	0	0	0	0	0	0	0	0	0	0	0	0	0	0	0	0	0
cdhit_13532	cdhit	Glycerol_3_phosphate_regulon_repressor__DeoR_family	Carbohydrates	0	0	0	0	0	0	0	0	0	0	1	0	0	0	0	0	0	0	0	0	0	0	1	0	0	0	0	0	0	0	0	0	0	0	0	0	0	0	0	0	0	0	0	0	0	0
cdhit_13537	cdhit	membrane_protein	NONE	0	0	0	0	0	0	0	0	0	0	0	0	0	0	0	0	0	0	0	0	0	0	0	0	0	0	0	0	0	0	0	0	0	0	0	0	0	0	0	0	0	0	0	0	0	0
cdhit_13539	cdhit	Rhodanese_related_sulfurtransferase	Virulence, Disease and Defense	1	1	1	1	1	1	1	1	1	1	0	1	1	1	1	1	0	1	1	1	1	1	1	1	1	1	1	0	1	1	1	1	1	1	1	1	1	1	1	0	1	1	1	0	1	1
cdhit_1354	cdhit	Aminoacyl_histidine_dipeptidase__Peptidase_D___EC_3_4_13_3_	Protein Metabolism	1	1	1	1	1	1	1	1	1	1	1	1	1	1	1	1	1	1	1	1	1	1	1	1	1	1	1	1	1	1	1	1	1	1	1	1	1	1	1	1	1	1	0	1	0	0
cdhit_13541	cdhit	Chaperone_protein_HscA	Cofactors, Vitamins, Prosthetic Groups, Pigments	0	0	0	0	0	0	0	0	0	0	0	0	0	0	0	0	0	0	0	0	0	0	0	0	0	0	0	0	0	0	0	0	0	0	0	0	0	0	0	0	0	0	0	0	0	0
cdhit_13542	cdhit	UNKNOWN	NONE	0	0	0	0	0	0	0	0	0	0	0	0	0	0	0	0	0	0	0	0	0	0	0	0	0	0	0	0	0	0	0	0	0	0	0	0	0	0	0	0	0	0	0	0	0	0
cdhit_13543	cdhit	Chaperone_protein_HscA	Cofactors, Vitamins, Prosthetic Groups, Pigments	0	0	0	0	0	0	0	0	0	0	0	0	0	0	0	0	0	0	0	0	0	0	0	0	0	0	0	0	0	0	0	0	0	0	0	0	0	0	0	0	0	0	0	0	0	0
cdhit_13545	cdhit	D_alanyl_D_alanine_carboxypeptidase__EC_3_4_16_4_	NONE	0	0	0	0	0	0	0	0	0	0	0	0	0	0	0	0	0	0	0	0	0	0	0	0	0	0	0	0	0	0	0	0	0	0	0	0	0	0	0	0	0	0	0	0	0	0
cdhit_13546	cdhit	Type_I_restriction_modification_system__DNA_methyltransferase_subunit_M__EC_2_1_1_72_	DNA Metabolism	0	0	0	0	0	0	0	0	0	0	0	0	0	0	0	0	0	0	0	0	0	0	0	0	0	0	0	0	0	0	0	0	0	0	0	0	0	0	0	0	0	0	0	0	0	0
cdhit_13548	cdhit	Ribonuclease_E_inhibitor_RraB	RNA Metabolism	0	0	0	0	0	0	0	0	0	0	0	0	0	0	0	0	0	0	0	0	0	0	0	0	0	0	0	0	0	0	0	0	0	0	0	0	0	0	0	0	0	0	0	0	0	0
cdhit_13549	cdhit	COG2827__putative_endonuclease_containing_a_URI_domain	NONE	1	1	1	1	0	1	1	1	1	1	1	1	1	1	1	1	0	1	1	1	1	1	1	1	0	1	1	0	0	0	0	0	0	0	1	0	0	1	1	0	1	1	0	0	0	0
cdhit_1355	cdhit	FIG001341__Probable_Fe_2___trafficking_protein_YggX	Stress Response	1	1	1	1	1	1	1	1	1	1	1	1	1	1	1	1	1	1	1	1	1	1	1	0	0	0	0	1	0	0	1	0	0	0	1	0	1	1	1	1	1	1	1	1	1	1
cdhit_13559	cdhit	1_phosphofructokinase__EC_2_7_1_56_	Carbohydrates	0	0	0	0	0	0	0	0	0	0	0	0	0	0	0	0	0	0	0	0	0	0	0	0	0	0	0	0	0	0	0	0	0	0	0	0	0	0	0	0	0	0	0	0	0	0
cdhit_1356	cdhit	VgrG_protein	Clustering-based subsystems	0	0	0	0	0	0	0	0	0	0	0	0	0	0	0	0	0	0	0	0	0	0	0	0	0	0	0	0	0	0	0	0	0	0	0	0	0	0	0	0	0	0	0	0	0	0
cdhit_13562	cdhit	FIG01199901__hypothetical_protein	NONE	1	1	1	1	0	1	0	1	1	0	1	1	0	0	1	1	1	1	0	1	1	1	1	1	1	1	1	1	1	1	1	1	1	1	1	1	1	1	0	1	0	0	1	1	1	1
cdhit_13565	cdhit	Hydrogen_peroxide_inducible_genes_activator	Stress Response	0	0	0	0	0	0	0	0	0	0	0	0	0	0	0	0	0	0	0	0	0	0	0	0	0	0	0	0	0	0	0	0	0	0	0	0	0	0	0	0	0	0	0	0	0	0
cdhit_13566	cdhit	FIG01199913__hypothetical_protein	NONE	0	0	0	0	0	0	0	0	0	0	0	0	0	0	0	0	0	0	0	0	0	0	0	0	0	0	0	0	0	0	0	0	0	0	0	0	0	0	0	0	0	0	0	0	0	0
cdhit_13567	cdhit	AsmA_protein	Experimental Subsystems	0	0	0	0	0	0	0	0	0	0	0	0	0	0	0	0	0	0	0	0	0	0	0	0	0	0	0	0	0	0	0	0	0	0	0	0	0	0	0	0	0	0	0	0	0	0
cdhit_1357	cdhit	FAD_monooxygenase__PheA_TfdB_family	NONE	1	1	1	1	1	1	1	1	1	1	1	1	1	1	1	1	1	1	1	1	1	1	1	1	1	1	1	1	1	1	1	1	1	1	1	1	1	1	1	1	1	1	1	1	1	1
cdhit_13572	cdhit	4_hydroxybenzoate_transporter	Metabolism of Aromatic Compounds	0	0	0	0	0	0	0	0	0	0	0	0	0	0	0	0	0	0	0	0	0	0	0	0	0	0	0	0	0	0	0	0	0	0	0	0	0	0	0	0	0	0	0	0	0	0
cdhit_13573	cdhit	COG2907__Amine_oxidase__flavin_containing	Fatty Acids, Lipids, and Isoprenoids	0	0	0	0	0	0	0	0	0	0	0	0	0	0	0	0	0	0	0	0	0	0	0	0	0	0	0	0	0	0	0	0	0	0	0	0	0	0	0	0	0	0	0	0	0	0
cdhit_13576	cdhit	LSU_ribosomal_protein_L15p__L27Ae_	Experimental Subsystems	0	0	0	0	0	0	0	0	0	0	0	0	0	0	0	0	0	0	0	0	0	0	0	0	0	0	0	0	0	0	0	0	0	0	0	0	0	0	0	0	0	0	0	0	0	0
cdhit_13577	cdhit	Predicted_signal_transduction_protein_containing_cAMP_binding_and_CBS_domains	Clustering-based subsystems	0	0	0	0	0	0	0	0	0	0	0	0	0	0	0	0	0	0	0	0	0	0	0	0	0	0	0	0	0	0	0	0	0	0	0	0	0	0	0	0	0	0	0	0	0	0
cdhit_13579	cdhit	LSU_ribosomal_protein_L16p__L10e_	Experimental Subsystems	1	1	1	0	0	1	1	0	0	1	1	1	1	1	1	1	1	1	1	1	1	1	1	1	1	0	0	0	0	1	1	1	0	0	1	0	0	1	1	1	1	1	1	1	1	0
cdhit_13582	cdhit	ABC_type_hemin_transport_system__ATPase_component	Iron acquisition and metabolism	0	0	0	0	0	0	0	0	0	0	0	0	0	0	0	0	0	0	0	0	0	0	0	0	0	0	0	0	0	0	0	0	0	0	0	0	0	0	0	0	0	0	0	0	0	0
cdhit_13584	cdhit	GGDEF_domain_protein	NONE	0	0	0	0	0	0	0	0	0	0	0	0	0	0	0	0	0	0	0	0	0	0	0	0	0	0	0	0	0	0	0	0	0	0	0	0	0	0	0	0	0	0	0	0	0	0
cdhit_13586	cdhit	Type_IIA_topoisomerase__B_subunit	NONE	1	1	1	0	1	1	1	1	0	1	1	1	1	1	1	1	1	1	1	1	1	1	1	0	1	0	1	1	1	1	1	1	1	1	1	1	1	1	1	1	1	1	1	1	1	1
cdhit_13587	cdhit	Probable_protease_htpX_homolog__EC_3_4_24___	NONE	0	0	0	0	0	0	0	0	0	0	0	0	0	0	0	0	0	0	0	0	0	0	0	0	0	0	0	0	0	0	0	0	0	0	0	0	0	0	0	0	0	0	0	0	0	0
cdhit_13591	cdhit	Phosphomannomutase__EC_5_4_2_8_	Cell Wall and Capsule	0	0	0	0	0	0	0	0	0	0	0	0	0	0	0	0	0	0	0	0	0	0	0	0	0	0	0	0	0	0	0	0	0	0	0	0	0	0	0	0	0	0	0	0	0	0
cdhit_13592	cdhit	Ribonuclease_P_protein_component__EC_3_1_26_5_	Clustering-based subsystems	0	0	0	0	0	0	0	0	0	0	0	0	0	0	0	0	0	0	0	0	0	0	0	0	0	0	0	0	0	0	0	0	0	0	0	0	0	0	0	0	0	0	0	0	0	0
cdhit_13596	cdhit	2_methylcitrate_dehydratase_FeS_dependent__EC_4_2_1_79_	Carbohydrates	0	0	0	0	0	0	0	0	0	0	0	0	0	0	0	0	0	0	0	0	0	0	0	0	0	0	0	0	0	0	0	0	0	0	0	0	0	0	0	0	0	0	0	0	0	0
cdhit_13597	cdhit	RND_multidrug_efflux_transporter__Acriflavin_resistance_protein	NONE	0	0	0	0	0	0	0	0	0	0	0	0	0	0	0	0	0	0	0	0	0	0	0	0	0	0	0	0	0	0	0	0	0	0	0	0	0	0	0	0	0	0	0	0	0	0
cdhit_13598	cdhit	Phosphoribosylformylglycinamidine_synthase__synthetase_subunit__EC_6_3_5_3____Phosphoribosylformylglycinamidine_synthase__glutamine_amidotransferase_subunit__EC_6_3_5_3_	NONE	0	0	0	0	0	0	0	0	0	0	0	0	0	0	0	0	0	0	0	0	0	0	0	0	0	0	0	0	0	0	0	0	0	0	0	0	0	0	0	0	0	0	0	0	0	0
cdhit_13599	cdhit	Hypothetical_protein_RbmB	Cell Wall and Capsule	0	0	0	0	0	0	0	0	0	0	0	0	0	0	0	0	0	0	0	0	0	0	0	0	0	0	0	0	0	0	0	0	0	0	0	0	0	0	0	0	0	0	0	0	0	0
cdhit_13600	cdhit	hypothetical_protein	NONE	0	0	0	0	0	0	0	0	0	0	0	0	0	0	0	0	0	0	0	0	0	0	0	0	0	0	0	0	0	0	0	0	0	0	0	0	0	0	0	0	0	0	0	0	0	0
cdhit_13603	cdhit	Phosphoglycerate_transport_regulatory_protein_PgtC	Membrane Transport	0	0	0	0	0	0	0	0	0	0	0	0	0	0	0	0	0	0	0	0	0	0	0	0	0	0	0	0	0	0	0	0	0	0	0	0	0	0	0	0	0	0	0	0	0	0
cdhit_13605	cdhit	NADH_dehydrogenase__subunit_5	Respiration	0	0	0	0	0	0	0	0	0	0	0	0	0	0	0	0	0	0	0	0	0	0	0	0	0	0	0	0	0	0	0	0	0	0	0	0	0	0	0	0	0	0	0	0	0	0
cdhit_13606	cdhit	Ribosomal_large_subunit_pseudouridine_synthase_D__EC_4_2_1_70_	RNA Metabolism	0	0	0	0	0	0	0	0	0	0	0	0	0	0	0	0	0	0	0	0	0	0	0	0	0	0	0	0	0	0	0	0	0	0	0	0	0	0	0	0	0	0	0	0	0	0
cdhit_13608	cdhit	UNKNOWN	NONE	0	0	0	0	0	0	0	0	0	0	0	0	0	0	0	0	0	0	0	0	0	0	0	0	0	0	0	0	0	0	0	0	0	0	0	0	0	0	0	0	0	0	0	0	0	0
cdhit_13611	cdhit	ATP_dependent_helicase_HrpA	NONE	0	0	0	0	0	0	0	0	0	0	0	0	0	0	0	0	0	0	0	0	0	0	0	0	0	0	0	0	0	0	0	0	0	0	0	0	0	0	0	0	0	0	0	0	0	0
cdhit_13614	cdhit	Glutaminyl_tRNA_synthetase__EC_6_1_1_18_	Protein Metabolism	0	0	0	0	0	0	0	0	0	0	0	0	0	0	0	0	0	0	0	0	0	0	0	0	0	0	0	0	0	0	0	0	0	0	0	0	0	0	0	0	0	0	0	0	0	0
cdhit_13617	cdhit	L_2_hydroxyglutarate_oxidase__EC_1_1_3_15_	NONE	0	0	0	0	0	0	0	0	0	0	0	0	0	0	0	0	0	0	0	0	0	0	0	0	0	0	0	0	0	0	0	0	0	0	0	0	0	0	0	0	0	0	0	0	0	0
cdhit_1362	cdhit	Response_regulator	NONE	1	1	1	1	1	1	1	1	1	1	1	1	1	1	1	1	0	1	1	1	1	1	1	1	1	1	1	0	1	1	1	1	1	1	1	1	1	1	1	0	1	1	1	1	1	1
cdhit_13620	cdhit	Uncharacterized_protein_conserved_in_bacteria	NONE	0	0	0	0	0	0	0	0	0	0	0	0	0	0	0	0	0	0	0	0	0	0	0	0	0	0	0	0	0	0	0	0	0	0	0	0	0	0	0	0	0	0	0	0	0	0
cdhit_13621	cdhit	Membrane_bound_lytic_murein_transglycosylase_D_precursor__EC_3_2_1___	Clustering-based subsystems	0	0	0	0	0	0	0	0	0	0	0	0	0	0	0	0	0	0	0	0	0	0	0	0	0	0	0	0	0	0	0	0	0	0	0	0	0	0	0	0	0	0	0	0	0	0
cdhit_13623	cdhit	Metalloprotease__putative_zinc_binding_domain	Virulence, Disease and Defense	0	0	0	0	0	0	0	0	0	0	0	0	0	0	0	0	0	0	0	0	0	0	0	0	0	0	0	0	0	0	0	0	0	0	0	0	0	0	0	0	0	0	0	0	0	0
cdhit_13627	cdhit	Protein_of_unknown_function_YceH	Miscellaneous	0	0	0	0	0	0	0	0	0	0	0	0	0	0	0	0	0	0	0	0	0	0	0	0	0	0	0	0	0	0	0	0	0	0	0	0	0	0	0	0	0	0	0	0	0	0
cdhit_1363	cdhit	6_phospho_beta_glucosidase__EC_3_2_1_86_	Carbohydrates	1	1	1	1	1	1	1	1	1	1	1	1	1	1	1	1	1	1	1	1	1	1	1	0	1	0	1	1	1	1	1	1	1	1	1	1	1	1	1	1	1	1	1	1	1	1
cdhit_13633	cdhit	Capsular_polysaccharide_synthesis_enzyme_CpsA__sugar_transferase	Cell Wall and Capsule	0	0	0	0	0	0	0	0	0	0	0	0	0	0	0	0	0	0	0	0	0	0	0	0	0	0	0	0	0	0	0	0	0	0	0	0	0	0	0	0	0	0	0	0	0	0
cdhit_1364	cdhit	Iron_containing_alcohol_dehydrogenase__EC_1_1_1_1_	Carbohydrates	1	1	1	0	1	1	0	1	1	1	1	1	1	1	1	1	1	1	0	1	1	1	1	1	1	1	1	1	1	1	1	1	1	1	1	1	1	1	1	1	1	1	1	1	1	1
cdhit_13641	cdhit	FIG01200074__hypothetical_protein	NONE	0	0	0	0	0	0	0	0	0	0	0	0	0	0	0	0	0	0	0	0	0	0	0	0	0	0	0	0	0	0	0	0	0	0	0	0	0	0	0	0	0	0	0	0	0	0
cdhit_13645	cdhit	Transcriptional_regulator__LysR_family	Clustering-based subsystems	0	0	0	0	0	0	0	0	0	0	0	0	0	0	0	0	0	0	0	0	0	0	0	0	0	0	0	0	0	0	0	0	0	0	0	0	0	0	0	0	0	0	0	0	0	0
cdhit_13648	cdhit	Putative_ATP_dependent_Lon_protease	NONE	0	0	0	0	0	0	0	0	0	0	0	0	0	0	0	0	0	0	0	0	0	0	0	0	0	0	0	0	0	0	0	0	0	0	0	0	0	0	0	0	0	0	0	0	0	0
cdhit_13652	cdhit	Probable_exported_or_periplasmic_protein_in_ApbE_locus	Respiration	0	0	0	0	0	0	0	0	0	0	0	0	0	0	0	0	0	0	0	0	0	0	0	0	0	0	0	0	0	0	0	0	0	0	0	0	0	0	0	0	0	0	0	0	0	0
cdhit_13656	cdhit	Anthranilate_synthase__amidotransferase_component__EC_4_1_3_27_	Amino Acids and Derivatives	0	0	0	0	0	0	0	0	0	0	0	0	0	0	0	0	0	0	0	0	0	0	0	0	0	0	0	0	0	0	0	0	0	0	0	0	0	0	0	0	0	0	0	0	0	0
cdhit_13657	cdhit	Flagellar_basal_body_rod_protein_FlgB	Motility and Chemotaxis	1	1	1	1	1	1	1	1	1	1	1	1	1	1	1	1	1	1	1	1	1	1	1	1	1	1	1	1	1	1	1	1	1	1	1	1	1	1	1	1	1	1	0	1	0	0
cdhit_13659	cdhit	CTP_synthase__EC_6_3_4_2_	Experimental Subsystems	0	0	0	0	0	0	0	0	0	0	0	0	0	0	0	0	0	0	0	0	0	0	0	0	0	0	0	0	0	0	0	0	0	0	0	0	0	0	0	0	0	0	0	0	0	0
cdhit_1366	cdhit	Mobile_element_protein	NONE	0	1	0	0	0	0	0	0	0	0	0	0	0	0	1	0	0	0	0	0	1	1	0	0	1	0	1	0	1	0	1	0	1	1	1	1	1	0	1	0	0	0	1	1	1	1
cdhit_13663	cdhit	Signal_transduction_histidine_kinase_regulating_C4_dicarboxylate_transport_system	NONE	0	0	0	0	0	0	0	0	0	0	0	0	0	0	0	0	0	0	0	0	0	0	0	0	0	0	0	0	0	0	0	0	0	0	0	0	0	0	0	0	0	0	0	0	0	0
cdhit_13667	cdhit	Cystathionine_gamma_synthase__EC_2_5_1_48_	Experimental Subsystems	0	0	0	0	0	0	0	0	0	0	0	0	0	0	0	0	0	0	0	0	0	0	0	0	0	0	0	0	0	0	0	0	0	0	0	0	0	0	0	0	0	0	0	0	0	0
cdhit_13668	cdhit	Arginine_deiminase__EC_3_5_3_6_	Amino Acids and Derivatives	0	0	0	0	0	0	0	0	0	0	0	0	0	0	0	0	0	0	0	0	0	0	0	0	0	0	0	0	0	0	0	0	0	0	0	0	0	0	0	0	0	0	0	0	0	0
cdhit_1367	cdhit	Outer_membrane_component_of_tripartite_multidrug_resistance_system	Virulence, Disease and Defense	1	1	1	0	0	1	0	1	1	1	1	1	0	0	1	1	1	0	1	1	1	1	1	1	1	1	1	1	1	1	1	1	1	1	1	1	1	1	1	1	1	1	1	1	1	1
cdhit_13672	cdhit	Permease_of_the_major_facilitator_superfamily	NONE	0	0	0	0	0	0	0	0	0	0	0	0	0	0	0	0	0	0	0	0	0	0	0	0	0	0	0	0	0	0	0	0	0	0	0	0	0	0	0	0	0	0	0	0	0	0
cdhit_13674	cdhit	Nucleoside_diphosphate_kinase__EC_2_7_4_6_	Experimental Subsystems	1	1	1	1	1	1	1	1	1	1	1	1	1	1	1	1	1	1	1	1	1	1	1	1	1	1	1	1	1	1	1	1	1	1	1	1	1	1	1	1	1	1	0	1	0	1
cdhit_13677	cdhit	Probable_acetyltransferase	NONE	0	0	0	0	0	0	0	1	0	0	1	0	0	0	0	1	0	0	0	0	0	0	0	0	0	0	0	0	0	0	0	0	0	0	0	0	0	0	0	0	1	1	0	0	0	0
cdhit_13678	cdhit	FIG01201713__hypothetical_protein	NONE	1	1	1	1	1	1	1	1	0	0	1	1	0	1	1	1	1	0	1	1	1	1	1	1	1	1	1	1	1	1	1	1	1	1	1	1	1	1	1	1	0	0	1	1	1	1
cdhit_13688	cdhit	Phenylalanine_4_hydroxylase__EC_1_14_16_1_	Cofactors, Vitamins, Prosthetic Groups, Pigments	0	0	0	0	0	0	0	0	0	0	0	0	0	0	0	0	0	0	0	0	0	0	0	0	0	0	0	0	0	0	0	0	0	0	0	0	0	0	0	0	0	0	0	0	0	0
cdhit_13689	cdhit	UNKNOWN	NONE	0	0	0	0	0	0	0	0	0	0	0	0	0	0	0	0	0	0	0	0	0	0	0	0	0	0	0	0	0	0	0	0	0	0	0	0	0	0	0	0	0	0	0	0	0	0
cdhit_1369	cdhit	UNKNOWN	NONE	1	1	1	0	0	1	0	1	1	0	0	1	0	0	1	1	1	1	1	1	1	1	1	1	1	1	1	1	1	1	1	1	1	1	1	1	1	1	1	1	1	1	1	1	1	1
cdhit_13690	cdhit	Protease__insulinase_family_protease__insulinase_family	NONE	0	0	0	0	0	0	0	0	0	0	0	0	0	0	0	0	0	0	0	0	0	0	0	0	0	0	0	0	0	0	0	0	0	0	0	0	0	0	0	0	0	0	0	0	0	0
cdhit_13691	cdhit	Curlin_genes_transcriptional_activator	NONE	0	0	0	1	0	0	0	0	0	0	0	0	0	0	0	0	0	0	0	0	0	0	0	0	0	0	0	0	0	0	0	0	0	0	0	0	0	1	0	0	0	0	0	0	0	0
cdhit_13692	cdhit	FIG00919535__hypothetical_protein	NONE	0	0	0	0	0	0	0	0	0	0	0	0	0	0	0	0	0	0	0	0	0	0	0	0	0	0	0	0	0	0	0	0	0	0	0	0	0	0	0	0	0	0	0	0	0	0
cdhit_13696	cdhit	phage_replication_protein_Cri	Phages, Prophages, Transposable elements, Plasmids	0	0	0	0	0	0	0	0	0	0	0	0	0	0	0	0	0	0	0	0	0	0	0	0	0	0	0	0	0	0	0	0	0	0	0	0	0	0	0	0	0	0	0	0	0	0
cdhit_13698	cdhit	Propionate__CoA_ligase__EC_6_2_1_17_	Protein Metabolism	0	0	0	0	0	0	0	0	0	0	0	0	0	0	0	0	0	0	0	0	0	0	0	0	0	0	0	0	0	0	0	0	0	0	0	0	0	0	0	0	0	0	0	0	0	0
cdhit_13699	cdhit	UNKNOWN	NONE	0	0	0	0	0	0	0	0	0	0	0	0	0	0	0	0	0	0	0	0	0	0	0	0	0	0	0	0	0	0	0	0	0	0	0	0	0	0	0	0	0	0	0	0	0	0
cdhit_1370	cdhit	Pyruvate_kinase__EC_2_7_1_40_	Carbohydrates	1	1	1	1	1	1	1	1	1	1	1	1	1	1	1	1	0	1	1	1	1	1	1	1	1	1	1	0	1	1	1	1	1	1	1	1	1	1	1	0	1	1	1	0	0	1
cdhit_13700	cdhit	Tyrosine_recombinase_XerD	Clustering-based subsystems	0	0	0	0	0	0	0	0	0	0	0	0	0	0	0	0	0	0	0	0	0	0	0	0	0	0	0	0	0	0	0	0	0	0	0	0	0	0	0	0	0	0	0	0	0	0
cdhit_13701	cdhit	Ribose_ABC_transport_system__periplasmic_ribose_binding_protein_RbsB__TC_3_A_1_2_1_	Carbohydrates	0	0	0	0	0	0	0	0	0	0	0	0	0	0	0	0	0	0	0	0	0	0	0	0	0	0	0	0	0	0	0	0	0	0	0	0	0	0	0	0	0	0	0	0	0	0
cdhit_13704	cdhit	ribosomal_protein_S6_glutaminyl_transferase_related_protein	Protein Metabolism	0	0	0	0	0	0	0	0	0	0	0	0	0	0	0	0	0	0	0	0	0	0	0	0	0	0	0	0	0	0	0	0	0	0	0	0	0	0	0	0	0	0	0	0	0	0
cdhit_13705	cdhit	Response_regulator	NONE	0	0	0	0	0	0	0	0	0	0	0	0	0	0	0	0	0	0	0	0	0	0	0	0	0	0	0	0	0	0	0	0	0	0	0	0	0	0	0	0	0	0	0	0	0	0
cdhit_13707	cdhit	Exodeoxyribonuclease_V_gamma_chain__EC_3_1_11_5_	DNA Metabolism	0	0	0	0	0	0	0	0	0	0	0	0	0	0	0	0	0	0	0	0	0	0	0	0	0	0	0	0	0	0	0	0	0	0	0	0	0	0	0	0	0	0	0	0	0	0
cdhit_13710	cdhit	Membrane_fusion_protein	NONE	0	0	0	0	0	0	0	0	0	0	0	0	0	0	0	0	0	0	0	0	0	0	0	0	0	0	0	0	0	0	0	0	0	0	0	0	0	0	0	0	0	0	0	0	0	0
cdhit_13711	cdhit	UNKNOWN	NONE	0	0	0	0	0	0	0	0	0	0	0	0	0	0	0	0	0	0	0	0	0	0	0	0	0	0	0	0	0	0	0	0	0	0	0	0	0	0	0	0	0	0	0	0	0	0
cdhit_13712	cdhit	UNKNOWN	NONE	0	0	0	0	0	0	0	0	0	0	0	0	0	0	0	0	0	0	0	0	0	0	0	0	0	0	0	0	0	0	0	0	0	0	0	0	0	0	0	0	0	0	0	0	0	0
cdhit_13713	cdhit	DNA_mismatch_repair_protein_MutS	DNA Metabolism	0	0	0	0	0	0	0	0	0	0	0	0	0	0	0	0	0	0	0	0	0	0	0	0	0	0	0	0	0	0	0	0	0	0	0	0	0	0	0	0	0	0	0	0	0	0
cdhit_13715	cdhit	Glycogen_synthase__ADP_glucose_transglucosylase__EC_2_4_1_21_	Carbohydrates	0	0	0	0	0	0	0	0	0	0	0	0	0	0	0	0	0	0	0	0	0	0	0	0	0	0	0	0	0	0	0	0	0	0	0	0	0	0	0	0	0	0	0	0	0	0
cdhit_1372	cdhit	DamX__an_inner_membrane_protein_involved_in_bile_resistance	Clustering-based subsystems	1	1	1	1	1	1	1	1	1	1	1	1	1	1	1	1	1	1	1	1	1	1	1	1	1	0	0	0	0	1	1	1	0	0	1	0	0	1	1	1	1	1	1	1	1	0
cdhit_13721	cdhit	Arabinose_5_phosphate_isomerase__EC_5_3_1_13_	Cell Wall and Capsule	0	0	0	0	0	0	0	0	0	0	0	0	0	0	0	0	0	0	0	0	0	0	0	0	0	0	0	0	0	0	0	0	0	0	0	0	0	0	0	0	0	0	0	0	0	0
cdhit_1373	cdhit	Succinylglutamic_semialdehyde_dehydrogenase__EC_1_2_1_71_	Clustering-based subsystems	1	1	1	1	1	1	1	1	1	1	1	1	1	1	1	1	1	1	1	1	1	1	1	1	1	0	0	0	0	1	1	1	0	0	1	0	0	1	1	1	1	1	1	1	1	0
cdhit_13731	cdhit	tRNA_5_methylaminomethyl_2_thiouridine_synthase_TusD	RNA Metabolism	1	1	1	0	0	1	1	1	0	1	1	1	0	1	1	1	1	1	1	1	1	1	0	1	1	1	1	1	1	1	1	1	1	0	1	1	0	1	1	1	0	1	1	1	1	1
cdhit_13733	cdhit	Arginyl_tRNA_synthetase__EC_6_1_1_19_	Protein Metabolism	0	0	0	0	0	0	0	0	0	0	0	0	0	0	0	0	0	0	0	0	0	0	0	0	0	0	0	0	0	0	0	0	0	0	0	0	0	0	0	0	0	0	0	0	0	0
cdhit_13735	cdhit	Aspartate_semialdehyde_dehydrogenase__EC_1_2_1_11_	NONE	0	0	0	0	0	0	0	0	0	0	0	0	0	0	0	0	0	0	0	0	0	0	0	0	0	0	0	0	0	0	0	0	0	0	0	0	0	0	0	0	0	0	0	0	0	0
cdhit_1374	cdhit	GGDEF_domain_protein	NONE	1	1	1	0	0	1	1	1	1	1	0	1	1	1	1	1	1	1	1	1	1	1	1	1	0	1	1	1	1	0	1	0	1	1	1	1	1	1	1	1	1	1	1	1	1	1
cdhit_13741	cdhit	UNKNOWN	NONE	0	0	0	0	0	0	0	0	0	0	0	0	0	0	0	0	0	0	0	0	0	0	0	0	0	0	0	0	0	0	0	0	0	0	0	0	0	0	0	0	0	0	0	0	0	0
cdhit_13745	cdhit	Excinuclease_ABC_subunit_C	DNA Metabolism	0	0	0	0	0	0	0	0	0	0	0	0	0	0	0	0	0	0	0	0	0	0	0	0	0	0	0	0	0	0	0	0	0	0	0	0	0	0	0	0	0	0	0	0	0	0
cdhit_1375	cdhit	GlcNAc_phosphomutase__EC_5_4_2_3_	Carbohydrates	0	0	0	0	0	0	0	0	0	0	0	0	0	0	0	0	0	0	0	0	0	0	0	0	0	0	0	0	0	0	0	0	0	0	0	0	0	0	0	0	0	0	0	0	0	0
cdhit_13755	cdhit	Histone_acetyltransferase_HPA2	NONE	0	0	0	0	0	0	0	0	0	0	0	0	0	0	0	0	0	0	0	0	0	0	0	0	0	0	0	0	0	0	0	0	0	0	0	0	0	0	0	0	0	0	0	0	0	0
cdhit_13763	cdhit	FIG01201599__hypothetical_protein	NONE	0	0	0	0	0	0	0	0	0	0	0	0	0	0	0	0	0	0	0	0	0	0	0	0	0	0	0	0	0	0	0	0	0	0	0	0	0	0	0	0	0	0	0	0	0	0
cdhit_13764	cdhit	Serine_transporter	Amino Acids and Derivatives	0	0	0	0	0	0	0	0	0	0	0	0	0	0	0	0	0	0	0	0	0	0	0	0	0	0	0	0	0	0	0	0	0	0	0	0	0	0	0	0	0	0	0	0	0	0
cdhit_13765	cdhit	FIG01199542__hypothetical_protein	NONE	1	1	1	1	0	1	1	1	1	0	1	1	1	1	1	1	1	1	1	1	1	1	1	0	1	0	1	1	1	1	1	1	1	1	1	1	1	1	1	1	1	1	1	1	1	1
cdhit_13772	cdhit	Muramoyltetrapeptide_carboxypeptidase__EC_3_4_17_13_	Protein Metabolism	0	0	0	0	0	0	0	0	0	0	0	0	0	0	0	0	0	0	0	0	0	0	0	0	0	0	0	0	0	0	0	0	0	0	0	0	0	0	0	0	0	0	0	0	0	0
cdhit_13774	cdhit	Argininosuccinate_synthase__EC_6_3_4_5_	Amino Acids and Derivatives	0	0	0	0	0	0	0	0	0	0	0	0	0	0	0	0	0	0	0	0	0	0	0	0	0	0	0	0	0	0	0	0	0	0	0	0	0	0	0	0	0	0	0	0	0	0
cdhit_13775	cdhit	Oxaloacetate_decarboxylase_beta_chain__EC_4_1_1_3_	Amino Acids and Derivatives	0	0	0	0	0	0	0	0	0	0	0	0	0	0	0	0	0	0	0	0	0	0	0	0	0	0	0	0	0	0	0	0	0	0	0	0	0	0	0	0	0	0	0	0	0	0
cdhit_13777	cdhit	FIG003551__hypothetical_protein	NONE	0	0	0	0	0	0	0	0	0	0	0	0	0	0	0	0	0	0	0	0	0	0	0	0	0	0	0	0	0	0	0	0	0	0	0	0	0	0	0	0	0	0	0	0	0	0
cdhit_1378	cdhit	2_dehydropantoate_2_reductase__EC_1_1_1_169_	Clustering-based subsystems	1	1	1	1	1	1	1	1	1	1	1	1	1	1	1	1	1	1	1	1	1	1	1	1	1	1	1	1	1	0	1	0	1	1	1	1	1	1	1	1	1	1	1	0	1	1
cdhit_13796	cdhit	FIG01199771__hypothetical_protein	NONE	0	0	0	0	0	0	0	0	0	0	0	0	0	0	0	0	0	0	0	0	0	0	0	0	0	0	0	0	0	0	0	0	0	0	0	0	0	0	0	0	0	0	0	0	0	0
cdhit_13798	cdhit	Asparagine_synthetase__glutamine_hydrolyzing___EC_6_3_5_4_	Amino Acids and Derivatives	0	0	0	0	0	0	0	0	0	0	0	0	0	0	0	0	0	0	0	0	0	0	0	0	0	0	0	0	0	0	0	0	0	0	0	0	0	0	0	0	0	0	0	0	0	0
cdhit_138	cdhit	DNA_binding_response_regulator__AraC_family	NONE	1	1	1	0	0	1	1	1	1	1	1	1	0	1	1	1	1	1	1	1	1	1	1	1	1	1	1	1	1	1	1	1	1	1	1	1	1	1	1	1	1	1	1	1	1	1
cdhit_13801	cdhit	Capsular_polysaccharide_synthesis_enzyme_CpsA__sugar_transferase	Cell Wall and Capsule	0	0	0	0	0	0	0	0	0	0	0	0	0	0	0	0	0	0	0	0	0	0	0	0	0	0	0	0	0	0	0	0	0	0	0	0	0	0	0	0	0	0	0	0	0	0
cdhit_13808	cdhit	_GlcNAc_2_ABC_transporter__periplasmic_substrate_binding_protein	Carbohydrates	0	0	0	0	0	0	0	0	0	0	0	0	0	0	0	0	0	0	0	0	0	0	0	0	0	0	0	0	0	0	0	0	0	0	0	0	0	0	0	0	0	0	0	0	0	0
cdhit_13809	cdhit	Type_I_secretion_outer_membrane_protein__TolC_precursor	Membrane Transport	0	0	0	0	0	0	0	0	0	0	0	0	0	0	0	0	0	0	0	0	0	0	0	0	0	0	0	0	0	0	0	0	0	0	0	0	0	0	0	0	0	0	0	0	0	0
cdhit_13810	cdhit	Peptide_transport_system_permease_protein_SapB	NONE	0	0	0	0	0	0	0	0	0	0	0	0	0	0	0	0	0	0	0	0	0	0	0	0	0	0	0	0	0	0	0	0	0	0	0	0	0	0	0	0	0	0	0	0	0	0
cdhit_13811	cdhit	membrane_protein	NONE	1	1	1	1	0	0	1	1	1	1	1	0	1	1	1	1	1	1	1	1	1	1	1	1	1	1	1	1	1	1	1	1	1	1	1	1	1	1	1	1	1	1	1	1	1	1
cdhit_13820	cdhit	Methionine_repressor_MetJ	Amino Acids and Derivatives	0	0	0	0	0	0	0	0	0	0	0	0	0	0	0	0	0	0	0	0	0	0	0	0	0	0	0	0	0	0	0	0	0	0	0	0	0	0	0	0	0	0	0	0	0	0
cdhit_13822	cdhit	FIG01199876__hypothetical_protein	NONE	0	0	0	0	0	0	0	0	0	0	0	0	0	0	0	0	0	0	0	0	0	0	0	0	0	0	0	0	0	0	0	0	0	0	0	0	0	0	0	0	0	0	0	0	0	0
cdhit_13823	cdhit	UNKNOWN	NONE	0	0	0	0	0	0	0	0	0	0	0	0	0	0	0	0	0	0	0	0	0	0	0	0	0	0	0	0	0	0	0	0	0	0	0	0	0	0	0	0	0	0	0	0	0	0
cdhit_13826	cdhit	Methylated_DNA__protein_cysteine_methyltransferase__EC_2_1_1_63_	DNA Metabolism	0	0	0	0	0	0	0	0	0	0	0	0	0	0	0	0	0	0	0	0	0	0	0	0	0	0	0	0	0	0	0	0	0	0	0	0	0	0	0	0	0	0	0	0	0	0
cdhit_13827	cdhit	Arginine_N_succinyltransferase__EC_2_3_1_109_	Clustering-based subsystems	0	0	0	0	0	0	0	0	0	0	0	0	0	0	0	0	0	0	0	0	0	0	0	0	0	0	0	0	0	0	0	0	0	0	0	0	0	0	0	0	0	0	0	0	0	0
cdhit_13829	cdhit	Putative_hemolysin	NONE	0	0	0	0	0	0	0	0	0	0	0	0	0	0	0	0	0	0	0	0	0	0	0	0	0	0	0	0	0	0	0	0	0	0	0	0	0	0	0	0	0	0	0	0	0	0
cdhit_1383	cdhit	Type_cbb3_cytochrome_oxidase_biogenesis_protein_CcoG__involved_in_Cu_oxidation	NONE	1	0	1	0	1	1	1	1	1	1	1	1	1	1	1	1	0	1	1	1	1	0	1	1	1	0	1	1	1	1	1	1	1	1	1	1	1	0	0	1	0	1	1	1	1	1
cdhit_13830	cdhit	Helicase_related_protein	NONE	0	0	0	0	0	0	0	0	0	0	0	0	0	0	0	0	0	0	0	0	0	0	0	0	0	0	0	0	0	0	0	0	0	0	0	0	0	0	0	0	0	0	0	0	0	0
cdhit_13833	cdhit	Ribosomal_protein_S12p_Asp88__E__coli__methylthiotransferase	RNA Metabolism	0	0	0	0	0	0	0	0	0	0	0	0	0	0	0	0	0	0	0	0	0	0	0	0	0	0	0	0	0	0	0	0	0	0	0	0	0	0	0	0	0	0	0	0	0	0
cdhit_13834	cdhit	FIG01201604__hypothetical_protein	NONE	1	0	1	0	0	0	1	1	0	0	0	0	1	1	0	0	0	0	0	1	0	1	1	0	0	0	0	0	0	0	0	0	0	0	0	0	0	1	0	0	1	0	0	0	0	0
cdhit_13835	cdhit	hypothetical_protein	NONE	1	0	1	0	0	1	1	1	0	0	1	1	1	1	1	1	0	0	1	1	1	1	1	1	1	1	1	1	0	1	1	1	1	1	0	1	1	0	0	0	0	0	0	0	1	1
cdhit_13838	cdhit	RTX_toxins_determinant_A_and_related_Ca2__binding_proteins	NONE	0	0	0	0	0	0	0	0	0	0	0	0	0	0	0	0	0	0	0	0	0	0	0	0	0	0	0	0	0	0	0	0	0	0	0	0	0	0	0	0	0	0	0	0	0	0
cdhit_13839	cdhit	Glucosamine_link_cellobiase__EC_3_2_1_21_	Carbohydrates	0	0	0	0	0	0	0	0	0	0	0	0	0	0	0	0	0	0	0	0	0	0	0	0	0	0	0	0	0	0	0	0	0	0	0	0	0	0	0	0	0	0	0	0	0	0
cdhit_1384	cdhit	Cytoplasmic_axial_filament_protein_CafA_and_Ribonuclease_G__EC_3_1_4___	Clustering-based subsystems	1	1	1	1	0	1	1	1	1	1	1	1	1	1	0	1	1	1	0	1	1	1	0	0	0	0	0	1	0	0	1	0	0	0	1	0	0	1	1	1	1	1	1	1	0	0
cdhit_13842	cdhit	FIG01200289__hypothetical_protein	NONE	1	1	1	1	1	1	0	1	1	1	0	1	0	1	0	1	0	1	1	1	1	1	1	1	1	1	1	1	1	0	1	0	1	1	1	1	1	0	1	1	0	1	1	1	1	1
cdhit_1385	cdhit	FIG000988__Predicted_permease	Clustering-based subsystems	1	1	1	0	0	0	1	0	1	1	1	1	1	0	1	1	1	1	1	1	1	0	1	1	1	0	0	0	0	1	1	1	0	0	1	0	0	1	1	1	1	1	1	1	1	0
cdhit_13850	cdhit	Flagellar_hook_associated_protein_FliD	Motility and Chemotaxis	0	0	0	0	0	0	0	0	0	0	0	0	0	0	0	0	0	0	0	0	0	0	0	0	0	0	0	0	0	0	0	0	0	0	0	0	0	0	0	0	0	0	0	0	0	0
cdhit_13851	cdhit	Transketolase__EC_2_2_1_1_	Clustering-based subsystems	0	0	0	0	0	0	0	0	0	0	0	0	0	0	0	0	0	0	0	0	0	0	0	0	0	0	0	0	0	0	0	0	0	0	0	0	0	0	0	0	0	0	0	0	0	0
cdhit_13857	cdhit	Uncharacterized_ABC_transporter__ATP_binding_protein_YrbF	Cell Wall and Capsule	0	0	0	0	0	0	0	0	0	0	0	0	0	0	0	0	0	0	0	0	0	0	0	0	0	0	0	0	0	0	0	0	0	0	0	0	0	0	0	0	0	0	0	0	0	0
cdhit_13858	cdhit	Adenosine__5___pentaphospho__5____adenosine_pyrophosphohydrolase__EC_3_6_1___	Experimental Subsystems	0	0	0	0	0	0	0	0	0	0	0	0	0	0	0	0	0	0	0	0	0	0	0	0	0	0	0	0	0	0	0	0	0	0	0	0	0	0	0	0	0	0	0	0	0	0
cdhit_13862	cdhit	GGDEF_family_protein	Clustering-based subsystems	0	0	0	0	0	0	0	0	0	0	0	0	0	0	0	0	0	0	0	0	0	0	0	0	0	0	0	0	0	0	0	0	0	0	0	0	0	0	0	0	0	0	0	0	0	0
cdhit_13864	cdhit	Glutamate_synthase__NADPH__large_chain__EC_1_4_1_13_	Carbohydrates	0	0	0	0	0	0	0	0	0	0	0	0	0	0	0	0	0	0	0	0	0	0	0	0	0	0	0	0	0	0	0	0	0	0	0	0	0	0	0	0	0	0	0	0	0	0
cdhit_13873	cdhit	Organic_hydroperoxide_resistance_protein	Stress Response	1	1	1	1	1	1	1	1	1	1	0	1	1	1	1	1	0	1	1	1	1	1	1	1	1	1	1	0	1	1	1	1	1	1	1	1	1	1	1	0	1	1	1	1	1	1
cdhit_13876	cdhit	Citrate_lyase_beta_chain__EC_4_1_3_6_	Carbohydrates	0	0	0	0	0	0	0	0	0	0	0	0	0	0	0	0	0	0	0	0	0	0	0	0	0	0	0	0	0	0	0	0	0	0	0	0	0	0	0	0	0	0	0	0	0	0
cdhit_13877	cdhit	Predicted_ferric_reductase	NONE	0	0	0	0	0	0	0	0	0	0	0	0	0	0	0	0	0	0	0	0	0	0	0	0	0	0	0	0	0	0	0	0	0	0	0	0	0	0	0	0	0	0	0	0	0	0
cdhit_13878	cdhit	UNKNOWN	NONE	0	0	0	0	0	0	0	0	0	0	0	0	0	0	0	0	0	0	0	0	0	0	0	0	0	0	0	0	0	0	0	0	0	0	0	0	0	0	0	0	0	0	0	0	0	0
cdhit_1388	cdhit	Preprotein_translocase_secY_subunit__TC_3_A_5_1_1_	Membrane Transport	1	1	1	0	0	1	1	0	0	0	1	1	1	0	0	1	1	1	1	1	1	1	1	1	1	0	0	0	0	1	1	1	0	0	1	0	0	1	1	1	1	1	1	1	1	0
cdhit_13880	cdhit	membrane_protein	NONE	0	0	0	0	0	0	0	0	0	0	0	0	0	0	0	0	0	0	0	0	0	0	0	0	0	0	0	0	0	0	0	0	0	0	0	0	0	0	0	0	0	0	0	0	0	0
cdhit_13882	cdhit	Iron_sulfur_cluster_assembly_scaffold_protein_IscU	Experimental Subsystems	0	0	0	0	0	0	0	0	0	0	0	0	0	0	0	0	0	0	0	0	0	0	0	0	0	0	0	0	0	0	0	0	0	0	0	0	0	0	0	0	0	0	0	0	0	0
cdhit_13884	cdhit	Phosphate_transport_system_permease_protein_PstC__TC_3_A_1_7_1_	Phosphorus Metabolism	0	0	0	0	0	0	0	0	0	0	0	0	0	0	0	0	0	0	0	0	0	0	0	0	0	0	0	0	0	0	0	0	0	0	0	0	0	0	0	0	0	0	0	0	0	0
cdhit_1389	cdhit	Formate_efflux_transporter__TC_2_A_44_family_	Carbohydrates	1	1	1	0	0	0	1	0	1	1	1	0	0	1	0	1	0	1	1	1	1	1	1	1	1	1	1	1	1	1	1	1	1	1	1	1	1	1	1	0	1	0	1	1	1	1
cdhit_13892	cdhit	23S_rRNA__guanine_N_2____methyltransferase_rlmL_EC_2_1_1___	RNA Metabolism	0	0	0	0	0	0	0	0	0	0	0	0	0	0	0	0	0	0	0	0	0	0	0	0	0	0	0	0	0	0	0	0	0	0	0	0	0	0	0	0	0	0	0	0	0	0
cdhit_13894	cdhit	Sensor_histidine_kinase	Clustering-based subsystems	0	0	0	0	0	0	0	0	0	0	0	0	0	0	0	0	0	0	0	0	0	0	0	0	0	0	0	0	0	0	0	0	0	0	0	0	0	0	0	0	0	0	0	0	0	0
cdhit_13898	cdhit	VgrG_3_protein	Membrane Transport	0	0	0	0	0	0	0	0	0	0	0	0	0	0	0	0	0	0	0	0	0	0	0	0	0	0	0	0	0	0	0	0	0	0	0	0	0	0	0	0	0	0	0	0	0	0
cdhit_1390	cdhit	Potassium_uptake_protein_TrkH	Potassium metabolism	1	1	1	1	1	1	1	1	1	1	1	0	1	1	1	1	0	1	1	0	1	0	1	1	1	0	1	0	1	1	1	1	1	1	1	1	1	0	0	1	0	0	1	1	1	1
cdhit_13903	cdhit	FIG028593__membrane_protein	NONE	0	0	0	0	0	0	0	0	0	0	0	0	0	0	0	0	0	0	0	0	0	0	0	0	0	0	0	0	0	0	0	0	0	0	0	0	0	0	0	0	0	0	0	0	0	0
cdhit_13904	cdhit	Phosphate_ABC_transporter__periplasmic_phosphate_binding_protein_PstS__TC_3_A_1_7_1_	Phosphorus Metabolism	0	0	0	0	0	0	0	0	0	0	0	0	0	0	0	0	0	0	0	0	0	0	0	0	0	0	0	0	0	0	0	0	0	0	0	0	0	0	0	0	0	0	0	0	0	0
cdhit_13912	cdhit	multidrug_transporter__putative	Virulence, Disease and Defense	0	0	0	0	0	0	0	0	0	0	0	0	0	0	0	0	0	0	0	0	0	0	0	0	0	0	0	0	0	0	0	0	0	0	0	0	0	0	0	0	0	0	0	0	0	0
cdhit_13919	cdhit	UNKNOWN	NONE	0	0	0	0	0	0	0	0	0	0	0	0	0	0	0	0	0	0	0	0	0	0	0	0	0	0	0	0	0	0	0	0	0	0	0	0	0	0	0	0	0	0	0	0	0	0
cdhit_13922	cdhit	Anthranilate_synthase__aminase_component__EC_4_1_3_27_	Amino Acids and Derivatives	0	0	0	0	0	0	0	0	0	0	0	0	0	0	0	0	0	0	0	0	0	0	0	0	0	0	0	0	0	0	0	0	0	0	0	0	0	0	0	0	0	0	0	0	0	0
cdhit_13926	cdhit	Putative_outer_membrane_protein	NONE	0	0	0	0	0	0	0	0	0	0	0	0	0	0	0	0	0	0	0	0	0	0	0	0	0	0	0	0	0	0	0	0	0	0	0	0	0	0	0	0	0	0	0	0	0	0
cdhit_13927	cdhit	ATP_dependent_helicase_HrpA	NONE	0	0	0	0	0	0	0	0	0	0	0	0	0	0	0	0	0	0	0	0	0	0	0	0	0	0	0	0	0	0	0	0	0	0	0	0	0	0	0	0	0	0	0	0	0	0
cdhit_13929	cdhit	UNKNOWN	NONE	0	0	0	0	0	0	0	0	0	0	0	0	0	0	0	0	0	0	0	0	0	0	0	0	0	0	0	0	0	0	0	0	0	0	0	0	0	0	0	0	0	0	0	0	0	0
cdhit_13931	cdhit	Molybdenum_cofactor_biosynthesis_protein_MoaA	Cofactors, Vitamins, Prosthetic Groups, Pigments	0	0	0	0	0	0	0	0	0	0	0	0	0	0	0	0	0	0	0	0	0	0	0	0	0	0	0	0	0	0	0	0	0	0	0	0	0	0	0	0	0	0	0	0	0	0
cdhit_13934	cdhit	Glycine_cleavage_system_H_protein	Clustering-based subsystems	0	0	0	0	0	0	0	0	0	0	0	0	1	0	0	0	0	0	0	0	0	0	0	0	0	0	0	0	0	0	0	0	0	0	0	0	0	0	0	0	0	0	0	0	0	0
cdhit_1394	cdhit	Membrane_associated_phospholipid_phosphatase	NONE	1	1	1	1	1	1	1	1	1	1	1	0	0	0	1	1	1	1	1	1	1	1	1	1	1	1	1	1	1	1	1	1	1	1	1	1	1	1	1	1	1	1	1	1	1	1
cdhit_13940	cdhit	Ribonuclease_E_inhibitor_RraB	RNA Metabolism	1	1	1	1	0	1	1	1	1	1	1	1	1	1	0	1	1	1	0	1	1	1	0	0	0	0	0	1	0	0	1	0	0	0	1	0	0	1	1	1	1	1	1	1	0	0
cdhit_1395	cdhit	CheW_domain_protein	NONE	1	1	1	0	0	1	1	1	1	1	1	1	0	1	1	1	1	1	1	1	1	1	1	1	1	1	1	1	1	1	1	1	1	1	1	1	1	1	1	1	1	1	1	1	1	1
cdhit_13950	cdhit	Endoribonuclease_L_PSP	Clustering-based subsystems	1	1	1	1	1	1	1	0	1	1	1	1	1	1	1	1	1	1	1	1	1	0	1	1	1	0	0	0	0	1	1	1	0	0	1	0	0	1	1	1	1	1	1	1	1	0
cdhit_13952	cdhit	Protein_of_unknown_function_DUF81	Miscellaneous	0	0	0	0	0	0	0	0	0	0	0	0	0	0	0	0	0	0	0	0	0	0	0	0	0	0	0	0	0	0	0	0	0	0	0	0	0	0	0	0	0	0	0	0	0	0
cdhit_13954	cdhit	3_isopropylmalate_dehydratase_large_subunit__EC_4_2_1_33_	Amino Acids and Derivatives	0	0	0	0	0	0	0	0	0	0	0	0	0	0	0	0	0	0	0	0	0	0	0	0	0	0	0	0	0	0	0	0	0	0	0	0	0	0	0	0	0	0	0	0	0	0
cdhit_13955	cdhit	Aerotaxis_sensor_receptor_protein	Motility and Chemotaxis	0	0	0	0	0	0	0	0	0	0	0	0	0	0	0	0	0	0	0	0	0	0	0	0	0	0	0	0	0	0	0	0	0	0	0	0	0	0	0	0	0	0	0	0	0	0
cdhit_13960	cdhit	AttF_component_of_AttEFGH_ABC_transport_system___AttG_component_of_AttEFGH_ABC_transport_system	Membrane Transport	0	0	0	0	0	0	0	0	0	0	0	0	0	0	0	0	0	0	0	0	0	0	0	0	0	0	0	0	0	0	0	0	0	0	0	0	0	0	0	0	0	0	0	0	0	0
cdhit_13968	cdhit	Competence_protein_F_homolog__phosphoribosyltransferase_domain__protein_YhgH_required_for_utilization_of_DNA_as_sole_source_of_carbon_and_energy	NONE	0	0	0	0	0	0	0	0	0	0	0	0	0	0	0	0	0	0	0	0	0	0	0	0	0	0	0	0	0	0	0	0	0	0	0	0	0	0	0	0	0	0	0	0	0	0
cdhit_1397	cdhit	Sigma_54_dependent_response_regulator	NONE	1	1	1	1	1	1	1	1	1	1	1	1	1	1	1	1	1	1	1	1	1	1	1	0	1	0	1	1	1	1	1	1	1	1	1	1	1	1	1	1	1	0	1	1	1	1
cdhit_13974	cdhit	Long_chain_fatty_acid_transport_protein	Fatty Acids, Lipids, and Isoprenoids	0	0	0	0	0	0	0	0	0	0	0	0	0	0	0	0	0	0	0	0	0	0	0	0	0	0	0	0	0	0	0	0	0	0	0	0	0	0	0	0	0	0	0	0	0	0
cdhit_13975	cdhit	Threonyl_tRNA_synthetase__EC_6_1_1_3_	Clustering-based subsystems	0	0	0	0	0	0	0	0	0	0	0	0	0	0	0	0	0	0	0	0	0	0	0	0	0	0	0	0	0	0	0	0	0	0	0	0	0	0	0	0	0	0	0	0	0	0
cdhit_13976	cdhit	Mutator_mutT_protein__7_8_dihydro_8_oxoguanine_triphosphatase___EC_3_6_1___	Membrane Transport	1	1	1	0	1	1	1	1	1	1	1	1	1	1	1	1	1	1	1	1	1	1	1	1	0	1	1	1	1	0	1	0	1	1	1	1	1	1	1	1	1	1	1	1	1	1
cdhit_1398	cdhit	Glutathione_reductase__EC_1_8_1_7_	Experimental Subsystems	0	0	0	0	0	0	0	0	0	0	0	0	0	0	0	0	0	1	0	0	0	0	0	0	0	0	0	0	0	0	0	0	0	0	0	0	0	0	0	0	0	0	0	0	0	0
cdhit_13982	cdhit	Anaerobic_C4_dicarboxylate_transporter_DcuC	Carbohydrates	0	0	0	0	0	0	0	0	0	0	0	0	0	0	0	0	0	0	0	0	0	0	0	0	0	0	0	0	0	0	0	0	0	0	0	0	0	0	0	0	0	0	0	0	0	0
cdhit_13983	cdhit	Superfamily_II_DNA_and_RNA_helicase	NONE	1	1	1	1	0	1	0	1	1	0	1	1	0	0	1	1	1	1	0	1	1	1	1	1	1	1	1	1	1	1	1	1	1	1	1	1	1	1	1	1	1	1	1	1	1	1
cdhit_13984	cdhit	Phosphoribosylaminoimidazole_succinocarboxamide_synthase__EC_6_3_2_6_	Clustering-based subsystems	0	0	0	0	0	0	0	0	0	0	0	0	0	0	0	0	0	0	0	0	0	0	0	0	0	0	0	0	0	0	0	0	0	0	0	0	0	0	0	0	0	0	0	0	0	0
cdhit_13990	cdhit	FIG01201766__hypothetical_protein	NONE	1	0	0	0	0	0	0	0	0	0	0	0	0	0	0	0	0	0	0	0	0	0	0	0	0	0	0	0	0	0	0	0	0	0	0	0	0	0	0	0	0	0	0	0	0	0
cdhit_13992	cdhit	UNKNOWN	NONE	0	0	0	0	0	0	0	0	0	0	0	0	0	0	0	0	0	0	0	0	0	0	0	0	0	0	0	0	0	0	0	0	0	0	0	0	0	0	0	0	0	0	0	0	0	0
cdhit_13995	cdhit	FIG01201193__hypothetical_protein	NONE	1	1	1	1	1	1	1	1	1	0	1	1	1	1	1	1	1	1	1	1	1	1	1	1	1	1	1	1	1	1	1	1	1	1	1	1	0	1	1	1	1	1	1	1	1	1
cdhit_13996	cdhit	Predicted_hydrolase	NONE	0	0	0	0	0	0	0	0	0	0	0	0	0	0	0	0	0	0	0	0	0	0	0	0	0	0	0	0	0	0	0	0	0	0	0	0	0	0	0	0	0	0	0	0	0	0
cdhit_14	cdhit	T1SS_secreted_agglutinin__RTX_	NONE	1	0	0	0	0	1	0	1	0	0	0	0	0	1	0	0	0	0	0	1	0	1	0	1	0	0	0	0	1	0	0	0	0	0	0	0	1	0	0	0	0	0	0	1	1	1
cdhit_1400	cdhit	PTS_system__N_acetylmuramic_acid_specific_IIB_component__EC_2_7_1_69____PTS_system__N_acetylmuramic_acid_specific_IIC_component__EC_2_7_1_69_	NONE	1	0	1	1	1	1	1	1	0	1	0	1	1	1	1	1	1	1	1	1	1	1	1	1	1	1	1	1	1	1	1	1	1	1	1	1	1	1	1	1	1	0	1	1	1	1
cdhit_14001	cdhit	Predicted_redox_protein	NONE	0	0	0	0	0	0	0	0	0	0	0	0	0	0	0	0	0	0	0	0	0	0	0	0	0	0	0	0	0	0	0	0	0	0	0	0	0	0	0	0	0	0	0	0	0	0
cdhit_14002	cdhit	Putative_membrane_protein_YfcA	Miscellaneous	0	0	0	0	0	0	0	0	0	0	0	0	0	0	0	0	0	0	0	0	0	0	0	0	0	0	0	0	0	0	0	0	0	0	0	0	0	0	0	0	0	0	0	0	0	0
cdhit_14004	cdhit	Lipopolysaccharide_heptosyltransferase_I__EC_2_4_1___	NONE	0	0	0	0	0	0	0	0	0	0	0	0	0	0	0	0	0	0	0	0	0	0	0	0	0	0	0	0	0	0	0	0	0	0	0	0	0	0	0	0	0	0	0	0	0	0
cdhit_14005	cdhit	HTH_type_transcriptional_regulator_cueR	NONE	0	0	0	0	0	0	0	0	0	0	0	0	0	0	0	0	0	0	0	0	0	0	0	0	0	0	0	0	0	0	0	0	0	0	0	0	0	0	0	0	0	0	0	0	0	0
cdhit_14006	cdhit	Aspartate_carbamoyltransferase_regulatory_chain__PyrI_	Nucleosides and Nucleotides	0	0	0	0	0	0	0	0	0	0	0	0	0	0	0	0	0	0	0	0	0	0	0	0	0	0	0	0	0	0	0	0	0	0	0	0	0	0	0	0	0	0	0	0	0	0
cdhit_1401	cdhit	Dihydroorotate_dehydrogenase__EC_1_3_3_1_	Clustering-based subsystems	1	1	1	0	1	0	0	0	1	1	1	1	1	1	1	1	1	1	1	1	1	1	1	0	1	0	1	0	1	1	1	1	1	1	1	1	1	1	1	1	1	0	0	1	1	1
cdhit_14013	cdhit	FIG01199752__hypothetical_protein	NONE	0	0	0	0	0	0	0	0	0	0	0	0	0	0	0	0	0	0	0	0	0	0	0	0	0	0	0	0	0	0	0	0	0	0	0	0	0	0	0	0	0	0	0	0	0	0
cdhit_14015	cdhit	Hypothetical_protein_VpsP	Cell Wall and Capsule	0	0	0	0	0	0	0	0	0	0	0	0	0	0	0	0	0	0	0	0	0	0	0	0	0	0	0	0	0	0	0	0	0	0	0	0	0	0	0	0	0	0	0	0	0	0
cdhit_14017	cdhit	Potassium_uptake_protein_TrkH	Potassium metabolism	0	0	0	0	0	0	0	0	0	0	0	0	0	0	0	0	0	0	0	0	0	0	0	0	0	0	0	0	0	0	0	0	0	0	0	0	0	0	0	0	0	0	0	0	0	0
cdhit_14018	cdhit	Type_IV_pilin_PilA	Motility and Chemotaxis	0	0	0	0	0	0	0	0	0	0	0	0	1	0	0	0	0	0	0	0	0	0	0	0	0	0	0	0	0	0	0	0	0	0	0	0	0	0	0	0	0	0	0	0	0	0
cdhit_14019	cdhit	Secreted_trypsin_like_serine_protease	NONE	0	0	0	0	0	0	0	0	0	0	0	0	0	0	0	0	0	0	0	0	0	0	0	0	0	0	0	0	0	0	0	0	0	0	0	0	0	0	0	0	0	0	0	0	0	0
cdhit_14020	cdhit	Xaa_Pro_aminopeptidase__EC_3_4_11_9_	Clustering-based subsystems	0	0	0	0	0	0	0	0	0	0	0	0	0	0	0	0	0	0	0	0	0	0	0	0	0	0	0	0	0	0	0	0	0	0	0	0	0	0	0	0	0	0	0	0	0	0
cdhit_14028	cdhit	LSU_ribosomal_protein_L17p	Protein Metabolism	1	1	1	0	0	1	1	0	0	1	0	1	0	1	1	1	1	1	1	1	1	1	1	1	1	0	0	0	0	1	1	1	0	0	1	0	0	1	1	1	1	1	1	1	1	0
cdhit_14029	cdhit	FIG138517__Putative_lipid_carrier_protein	Clustering-based subsystems	1	0	0	0	1	1	0	0	0	0	0	1	0	0	0	0	0	0	1	0	0	0	1	0	0	0	0	0	1	0	0	0	0	0	0	0	0	0	0	0	1	0	0	0	1	0
cdhit_1403	cdhit	6_phosphogluconate_dehydrogenase__decarboxylating__EC_1_1_1_44_	Carbohydrates	1	1	1	1	1	1	1	1	0	1	1	1	1	1	1	1	0	1	1	1	1	1	1	1	1	1	1	0	1	1	1	1	1	1	1	1	1	1	1	0	1	0	1	0	1	1
cdhit_14030	cdhit	Phosphogluconate_dehydratase__EC_4_2_1_12_	Carbohydrates	0	0	0	0	0	0	0	0	0	0	0	0	0	0	0	0	0	0	0	0	0	0	0	0	0	0	0	0	0	0	0	0	0	0	0	0	0	0	0	0	0	0	0	0	0	0
cdhit_14032	cdhit	Acetolactate_synthase_large_subunit__EC_2_2_1_6_	Amino Acids and Derivatives	0	0	0	0	0	0	0	0	0	0	0	0	0	0	0	0	0	0	0	0	0	0	0	0	0	0	0	0	0	0	0	0	0	0	0	0	0	0	0	0	0	0	0	0	0	0
cdhit_14034	cdhit	Mobile_element_protein	NONE	1	1	1	0	0	0	0	1	1	0	0	0	1	0	1	0	0	0	1	1	1	1	0	1	1	0	0	1	1	0	0	0	0	1	0	1	1	0	0	1	1	1	0	1	1	1
cdhit_14035	cdhit	ribosomal_protein_S6_glutaminyl_transferase_related_protein	Protein Metabolism	0	0	0	0	0	0	0	0	0	0	0	0	0	0	0	0	0	0	0	0	0	0	0	0	0	0	0	0	0	0	0	0	0	0	0	0	0	0	0	0	0	0	0	0	0	0
cdhit_14036	cdhit	GGDEF_family_protein	Clustering-based subsystems	0	0	0	0	0	0	0	0	0	0	0	0	0	0	0	0	0	0	0	0	0	0	0	0	0	0	0	0	0	0	0	0	0	0	0	0	0	0	0	0	0	0	0	0	0	0
cdhit_14037	cdhit	GTP_binding_protein_EngA	Clustering-based subsystems	0	0	0	0	0	0	0	0	0	0	0	0	0	0	0	0	0	0	0	0	0	0	0	0	0	0	0	0	0	0	0	0	0	0	0	0	0	0	0	0	0	0	0	0	0	0
cdhit_1404	cdhit	Di_tripeptide_permease_DtpA	Membrane Transport	1	1	1	1	0	1	0	1	1	0	1	1	1	1	1	1	1	1	1	1	1	1	1	1	1	1	1	1	1	1	1	1	1	1	1	1	1	1	1	1	1	1	1	1	1	1
cdhit_14040	cdhit	Glutamate_synthase__NADPH__small_chain__EC_1_4_1_13_	Amino Acids and Derivatives	0	0	0	0	0	0	0	0	0	0	0	0	0	0	0	0	0	0	0	0	0	0	0	0	0	0	0	0	0	0	0	0	0	0	0	0	0	0	0	0	0	0	0	0	0	0
cdhit_14044	cdhit	rRNA_small_subunit_methyltransferase_I	RNA Metabolism	0	0	0	0	0	0	0	0	0	0	0	0	0	0	0	0	0	0	0	0	0	0	0	0	0	0	0	0	0	0	0	0	0	0	0	0	0	0	0	0	0	0	0	0	0	0
cdhit_14048	cdhit	Methionine_ABC_transporter_ATP_binding_protein	Amino Acids and Derivatives	0	0	0	0	0	0	0	0	0	0	0	0	0	0	0	0	0	0	0	0	0	0	0	0	0	0	0	0	0	0	0	0	0	0	0	0	0	0	0	0	0	0	0	0	0	0
cdhit_1405	cdhit	tRNA_i_6_A37_methylthiotransferase	Experimental Subsystems	1	1	1	0	1	1	1	1	0	0	1	0	1	1	1	1	1	1	1	1	1	1	1	1	1	1	1	1	1	1	1	1	1	1	1	1	1	1	1	1	1	0	1	1	1	1
cdhit_14054	cdhit	Iron_sulfur_cluster_regulator_IscR	Cofactors, Vitamins, Prosthetic Groups, Pigments	0	0	0	0	0	0	0	0	0	0	0	0	0	0	0	0	0	0	0	0	0	0	0	0	0	0	0	0	0	0	0	0	0	0	0	0	0	0	0	0	0	0	0	0	0	0
cdhit_1406	cdhit	ATP_binding_protein_of_sugar_ABC_transporter	NONE	0	0	0	0	0	0	1	0	0	0	0	0	0	0	0	0	0	0	1	0	0	0	1	0	0	0	0	0	0	0	0	0	0	0	1	0	0	1	0	1	1	1	0	0	0	0
cdhit_14064	cdhit	3_isopropylmalate_dehydrogenase__EC_1_1_1_85_	Amino Acids and Derivatives	0	0	0	0	0	0	0	0	0	0	0	0	0	0	0	0	0	0	0	0	0	0	0	0	0	0	0	0	0	0	0	0	0	0	0	0	0	0	0	0	0	0	0	0	0	0
cdhit_1407	cdhit	putative_multidrug_efflux_transporter	NONE	1	1	1	1	1	1	1	1	1	1	1	1	1	1	1	1	1	1	1	1	1	1	1	0	1	0	1	1	1	1	1	1	1	1	1	1	1	1	1	1	1	1	1	1	1	1
cdhit_14070	cdhit	Carbamoyl_phosphate_synthase_large_chain__EC_6_3_5_5_	NONE	0	0	0	0	0	0	0	0	0	0	0	0	0	0	0	0	0	0	0	0	0	0	0	0	0	0	0	0	0	0	0	0	0	0	0	0	0	0	0	0	0	0	0	0	0	0
cdhit_14073	cdhit	biphenyl_2_3_diol_1_2_dioxygenase_III_related_protein	Metabolism of Aromatic Compounds	1	0	1	0	0	1	1	0	0	0	1	1	1	1	1	1	0	0	0	1	1	1	1	1	1	1	1	1	0	0	1	1	1	1	0	1	0	0	0	0	0	0	1	1	1	1
cdhit_14075	cdhit	3_ketoacyl_CoA_thiolase__EC_2_3_1_16____Acetyl_CoA_acetyltransferase__EC_2_3_1_9_	NONE	0	0	0	0	0	0	0	0	0	0	0	0	0	0	0	0	0	0	0	0	0	0	0	0	0	0	0	0	0	0	0	0	0	0	0	0	0	0	0	0	0	0	0	0	0	0
cdhit_14079	cdhit	FIG01199866__hypothetical_protein	NONE	1	1	1	1	0	1	1	1	1	1	0	1	1	1	1	1	1	1	1	1	1	0	1	1	1	1	1	1	1	1	1	1	1	1	1	1	1	1	1	1	1	1	1	1	1	1
cdhit_1408	cdhit	3_deoxy_D_manno_octulosonic_acid_transferase__EC_2_______	Cell Wall and Capsule	1	0	1	0	0	1	0	1	0	0	0	1	0	1	1	1	1	0	1	1	1	1	0	1	1	1	1	1	1	1	1	1	1	1	0	1	1	0	0	1	0	0	1	1	1	1
cdhit_14089	cdhit	Protein_acetyltransferase	Protein Metabolism	0	0	0	0	0	0	0	0	0	0	0	0	0	0	0	0	0	0	0	0	0	0	0	0	0	0	0	0	0	0	0	0	0	0	0	0	0	0	0	0	0	0	0	0	0	0
cdhit_1409	cdhit	Hypothetical_protein_in_cluster_with_HutR__VCA0066_homolog	Iron acquisition and metabolism	1	1	1	1	1	1	1	1	1	1	1	1	1	1	0	1	0	1	1	1	1	1	1	1	1	1	1	0	1	1	0	1	1	1	1	1	1	1	1	0	1	1	1	1	1	1
cdhit_14093	cdhit	UNKNOWN	NONE	0	0	0	0	0	0	0	0	0	0	0	0	0	0	0	0	0	0	0	0	0	0	0	0	0	0	0	0	0	0	0	0	0	0	0	0	0	0	0	0	0	0	0	0	0	0
cdhit_14095	cdhit	IncF_plasmid_conjugative_transfer_pilus_assembly_protein_TraK	Virulence, Disease and Defense	0	0	0	0	0	0	0	0	0	0	0	0	0	0	0	0	0	0	0	0	0	0	0	0	0	0	0	0	0	0	0	0	0	0	0	0	0	0	0	0	0	0	0	0	0	0
cdhit_14096	cdhit	Exodeoxyribonuclease_V_beta_chain__EC_3_1_11_5_	DNA Metabolism	0	0	0	0	0	0	0	0	0	0	0	0	0	0	0	0	0	0	0	0	0	0	0	0	0	0	0	0	0	0	0	0	0	0	0	0	0	0	0	0	0	0	0	0	0	0
cdhit_141	cdhit	Carbamoyl_phosphate_synthase_large_chain__EC_6_3_5_5_	NONE	1	1	1	1	1	1	1	1	1	1	1	1	1	1	1	1	1	1	1	1	1	1	1	1	0	1	1	1	1	0	1	0	1	1	1	1	1	1	1	1	1	1	1	1	1	1
cdhit_1410	cdhit	Signal_transduction_histidine_kinase	NONE	1	0	1	1	0	0	0	1	1	0	1	0	1	0	0	1	0	1	0	1	1	1	1	1	1	1	1	1	1	1	0	1	1	1	0	1	1	1	1	0	0	1	0	0	0	0
cdhit_14102	cdhit	FIG01200881__hypothetical_protein	NONE	1	1	1	0	1	1	1	1	1	1	1	1	1	1	1	1	1	1	1	1	1	1	1	1	1	1	1	1	1	1	1	1	1	1	1	1	1	1	1	1	1	1	1	1	1	1
cdhit_14106	cdhit	FIG01201132__hypothetical_protein	NONE	0	0	0	0	0	0	0	0	0	0	0	0	0	0	0	0	0	0	0	0	0	0	0	0	0	0	0	0	0	0	0	0	0	0	0	0	0	0	0	0	0	0	0	0	0	0
cdhit_14108	cdhit	Uncharacterized_iron_regulated_membrane_protein__Iron_uptake_factor_PiuB	NONE	0	0	0	0	0	0	0	0	0	0	0	0	0	0	0	0	0	0	0	0	0	0	0	0	0	0	0	0	0	0	0	0	0	0	0	0	0	0	0	0	0	0	0	0	0	0
cdhit_1411	cdhit	Uncharacterized_protein_ImpC	Clustering-based subsystems	1	1	1	1	0	1	1	1	1	1	1	1	1	1	1	1	0	1	1	1	1	1	1	1	1	1	1	0	1	1	0	1	1	1	1	1	1	1	1	0	1	1	1	1	1	1
cdhit_14112	cdhit	Oligopeptide_transport_ATP_binding_protein_OppD__TC_3_A_1_5_1_	Membrane Transport	0	0	0	0	0	0	0	0	0	0	0	0	0	0	0	0	0	0	0	0	0	0	0	0	0	0	0	0	0	0	0	0	0	0	0	0	0	0	0	0	0	0	0	0	0	0
cdhit_14113	cdhit	Aspartate_aminotransferase__EC_2_6_1_1_	NONE	0	0	0	0	0	0	0	0	0	0	0	0	0	0	0	0	0	0	0	0	0	0	0	0	0	0	0	0	0	0	0	0	0	0	0	0	0	0	0	0	0	0	0	0	0	0
cdhit_14123	cdhit	RTX_toxin_activating_lysine_acyltransferase__EC_2_3_1___	NONE	0	0	0	0	0	0	0	0	0	0	0	0	0	0	0	0	0	0	0	0	0	0	0	0	0	0	0	0	0	0	0	0	0	0	0	0	0	0	0	0	0	0	0	0	0	0
cdhit_14124	cdhit	Probable_proline_and_glycine_rich_transmembrane_protein_gene_in_bax	Clustering-based subsystems	0	0	0	0	0	0	0	0	0	0	0	0	0	0	0	0	0	0	0	0	0	0	0	0	0	0	0	0	0	0	0	0	0	0	0	0	0	0	0	0	0	0	0	0	0	0
cdhit_14125	cdhit	FIG01199697__hypothetical_protein	NONE	0	0	0	0	0	0	0	0	0	0	0	0	0	0	0	0	0	0	0	0	0	0	0	0	0	0	0	0	0	0	0	0	0	0	0	0	0	0	0	0	0	0	0	0	0	0
cdhit_14126	cdhit	Thymidine_kinase__EC_2_7_1_21_	Experimental Subsystems	0	0	0	0	0	0	0	0	0	0	0	0	0	0	0	0	0	0	0	0	0	0	0	0	0	0	0	0	0	0	0	0	0	0	0	0	0	0	0	0	0	0	0	0	0	0
cdhit_14128	cdhit	Flagellar_assembly_protein_FliH	Experimental Subsystems	0	0	0	0	0	0	0	0	0	0	0	0	0	0	0	0	0	0	0	0	0	0	0	0	0	0	0	0	0	0	0	0	0	0	0	0	0	0	0	0	0	0	0	0	0	0
cdhit_14134	cdhit	Phosphomannomutase__EC_5_4_2_8_	Cell Wall and Capsule	0	0	0	0	0	0	0	0	0	0	0	0	0	0	0	0	0	0	0	0	0	0	0	0	0	0	0	0	0	0	0	0	0	0	0	0	0	0	0	0	0	0	0	0	0	0
cdhit_14136	cdhit	RND_multidrug_efflux_transporter__Acriflavin_resistance_protein	NONE	0	0	0	0	0	0	0	0	0	0	0	0	0	0	0	0	0	0	0	0	0	0	0	0	0	0	0	0	0	0	0	0	0	0	0	0	0	0	0	0	0	0	0	0	0	0
cdhit_14137	cdhit	Transcriptional_regulator_near_Vibriobactin_biosynthetic_gene_custer	Iron acquisition and metabolism	0	0	0	0	0	0	0	0	0	0	0	0	0	0	0	0	0	0	0	0	0	0	0	0	0	0	0	0	0	0	0	0	0	0	0	0	0	0	0	0	0	0	0	0	0	0
cdhit_14138	cdhit	Ribokinase__EC_2_7_1_15_	Experimental Subsystems	0	0	0	0	0	0	0	0	0	0	0	0	0	0	0	0	0	0	0	0	0	0	0	0	0	0	0	0	0	0	0	0	0	0	0	0	0	0	0	0	0	0	0	0	0	0
cdhit_14141	cdhit	Probable_proline_and_glycine_rich_transmembrane_protein_gene_in_bax	Clustering-based subsystems	0	0	0	0	0	0	0	0	0	0	0	0	0	0	0	0	0	0	0	0	0	0	0	0	0	0	0	0	0	0	0	0	0	0	0	0	0	0	0	0	0	0	0	0	0	0
cdhit_14148	cdhit	Peptide_transport_system_ATP_binding_protein_SapD	NONE	0	0	0	0	0	0	0	0	0	0	0	0	0	0	0	0	0	0	0	0	0	0	0	0	0	0	0	0	0	0	0	0	0	0	0	0	0	0	0	0	0	0	0	0	0	0
cdhit_14150	cdhit	UDP_N_acetylglucosamine_2_epimerase__EC_5_1_3_14_	Cell Wall and Capsule	0	0	0	0	0	0	0	0	0	0	0	0	0	0	0	0	0	0	0	0	0	0	0	0	0	0	0	0	0	0	0	0	0	0	0	0	0	0	0	0	0	0	0	0	0	0
cdhit_14151	cdhit	Metallo_beta_lactamase_superfamily_protein_PA0057	Clustering-based subsystems	0	0	0	0	0	0	0	0	0	0	0	0	0	0	0	0	0	0	0	0	0	0	0	0	0	0	0	0	0	0	0	0	0	0	0	0	0	0	0	0	0	0	0	0	0	0
cdhit_14154	cdhit	UNKNOWN	NONE	0	0	0	0	0	0	0	0	0	0	0	0	0	0	0	0	0	0	0	0	0	0	0	0	0	0	0	0	0	0	0	0	0	0	0	0	0	0	0	0	0	0	0	0	0	0
cdhit_1416	cdhit	Argininosuccinate_synthase__EC_6_3_4_5_	Amino Acids and Derivatives	1	1	1	1	1	1	1	1	1	1	1	1	1	1	1	1	1	1	1	1	1	1	1	1	1	0	0	0	0	1	1	1	0	0	1	0	0	1	1	1	1	1	1	1	1	0
cdhit_14164	cdhit	Chromosome__plasmid__partitioning_protein_ParB___Stage_0_sporulation_protein_J	Cell Division and Cell Cycle	0	0	0	0	0	0	0	0	0	0	0	0	0	0	0	0	0	0	0	0	0	0	0	0	0	0	0	0	0	0	0	0	0	0	0	0	0	0	0	0	0	0	0	0	0	0
cdhit_14167	cdhit	NAD_FAD__utilizing_dehydrogenases	NONE	0	0	0	0	0	0	0	0	0	0	0	0	0	0	0	0	0	0	0	0	0	0	0	0	0	0	0	0	0	0	0	0	0	0	0	0	0	0	0	0	0	0	0	0	0	0
cdhit_14169	cdhit	FOG__EAL_domain	NONE	0	0	0	0	0	0	0	0	0	0	0	0	0	0	0	0	0	0	0	0	0	0	0	0	0	0	0	0	0	0	0	0	0	0	0	0	0	0	0	0	0	0	0	0	0	0
cdhit_14170	cdhit	Probable_transmembrane_protein	Clustering-based subsystems	1	1	1	1	1	1	1	1	0	1	1	0	1	1	1	1	0	1	1	1	1	1	1	1	1	1	1	0	1	1	1	1	1	1	1	1	1	1	1	0	1	0	1	1	1	1
cdhit_14171	cdhit	Single_stranded_DNA_binding_protein	DNA Metabolism	0	1	0	0	0	0	0	0	0	0	0	0	0	0	1	0	0	0	0	0	1	0	0	0	0	0	0	0	0	1	1	0	1	1	0	0	0	0	0	0	0	1	1	1	1	1
cdhit_14172	cdhit	Phosphogluconate_dehydratase__EC_4_2_1_12_	Carbohydrates	0	0	0	0	0	0	0	0	0	0	0	0	0	0	0	0	0	0	0	0	0	0	0	0	0	0	0	0	0	0	0	0	0	0	0	0	0	0	0	0	0	0	0	0	0	0
cdhit_14175	cdhit	Toxin_co_regulated_pilus_biosynthesis_protein_I__chemoreceptor__negative_regulator_of_TcpA	Phages, Prophages, Transposable elements, Plasmids	0	0	0	0	0	0	0	0	0	0	0	0	0	0	0	0	0	0	0	0	0	0	0	0	0	0	0	0	0	0	0	0	0	0	0	0	0	0	0	0	0	0	0	0	0	0
cdhit_14178	cdhit	Predicted_signal_transduction_protein	Virulence, Disease and Defense	0	0	0	0	0	0	0	0	0	0	0	0	0	0	0	0	0	0	0	0	0	0	0	0	0	0	0	0	0	0	0	0	0	0	0	0	0	0	0	0	0	0	0	0	0	0
cdhit_14179	cdhit	Hypoxanthine_guanine_phosphoribosyltransferase__EC_2_4_2_8_	Nucleosides and Nucleotides	0	0	0	0	0	0	0	0	0	0	0	0	0	0	0	0	0	0	0	0	0	0	0	0	0	0	0	0	0	0	0	0	0	0	0	0	0	0	0	0	0	0	0	0	0	0
cdhit_1418	cdhit	Response_regulator	NONE	1	1	1	0	0	1	1	1	1	1	1	1	1	0	1	1	1	1	0	1	1	1	1	1	1	1	1	1	1	1	1	1	1	1	0	1	1	1	0	0	0	0	1	1	1	1
cdhit_14180	cdhit	protein_of_unknown_function_DUF358	RNA Metabolism	0	0	0	0	0	0	0	0	0	0	0	0	0	0	0	0	0	0	0	0	0	0	0	0	0	0	0	0	0	0	0	0	0	0	0	0	0	0	0	0	0	0	0	0	0	0
cdhit_14181	cdhit	Glutamate_transport_membrane_spanning_protein	Stress Response	0	0	0	0	0	0	0	0	0	0	0	0	0	0	0	0	0	0	0	0	0	0	0	0	0	0	0	0	0	0	0	0	0	0	0	0	0	0	0	0	0	0	0	0	0	0
cdhit_14182	cdhit	Ferric_vibriobactin__enterobactin_transport_system__permease_protein_ViuD__TC_3_A_1_14_6_	Iron acquisition and metabolism	0	0	0	0	0	0	0	0	0	0	0	0	0	0	0	0	0	0	0	0	0	0	0	0	0	0	0	0	0	0	0	0	0	0	0	0	0	0	0	0	0	0	0	0	0	0
cdhit_14183	cdhit	Paraquat_inducible_protein_B	Stress Response	0	0	0	0	0	0	0	0	0	0	0	0	0	0	0	0	0	0	0	0	0	0	0	0	0	0	0	0	0	0	0	0	0	0	0	0	0	0	0	0	0	0	0	0	0	0
cdhit_14184	cdhit	_GlcNAc_2_ABC_transporter__ATP_binding_component_2	Carbohydrates	0	0	0	0	0	0	0	0	0	0	0	0	0	0	0	0	0	0	0	0	0	0	0	0	0	0	0	0	0	0	0	0	0	0	0	0	0	0	0	0	0	0	0	0	0	0
cdhit_14189	cdhit	Translation_initiation_factor_2	Clustering-based subsystems	0	0	0	0	0	0	0	0	0	0	0	0	0	0	0	0	0	0	0	0	0	0	0	0	0	0	0	0	0	0	0	0	0	0	0	0	0	0	0	0	0	0	0	0	0	0
cdhit_1419	cdhit	ribosomal_protein_S6_glutaminyl_transferase_related_protein	Protein Metabolism	1	1	1	1	1	1	1	1	1	1	1	1	1	1	1	1	1	0	1	1	1	1	1	1	1	1	1	1	1	0	1	0	1	1	1	1	1	1	1	1	1	1	1	1	1	1
cdhit_14191	cdhit	Membrane_fusion_protein	NONE	0	0	0	0	0	0	0	0	0	0	0	0	0	0	0	0	0	0	0	0	0	0	0	0	0	0	0	0	0	0	0	0	0	0	0	0	0	0	0	0	0	0	0	0	0	0
cdhit_14195	cdhit	Cytochrome_d_ubiquinol_oxidase_subunit_II__EC_1_10_3___	Respiration	0	0	0	0	0	0	0	0	0	0	0	0	0	0	0	0	0	0	0	0	0	0	0	0	0	0	0	0	0	0	0	0	0	0	0	0	0	0	0	0	0	0	0	0	0	0
cdhit_14197	cdhit	UNKNOWN	NONE	0	0	0	0	0	0	0	0	0	0	0	0	0	0	0	0	0	0	0	0	0	0	0	0	0	0	0	0	0	0	0	0	0	0	0	0	0	0	0	0	0	0	0	0	0	0
cdhit_14198	cdhit	Phosphotransferase_system_mannitol_fructose_specific_IIA_domain	NONE	0	0	0	0	0	0	0	0	0	0	0	0	0	0	0	0	0	0	0	0	0	0	0	0	0	0	0	0	0	0	0	0	0	0	0	0	0	0	0	0	0	0	0	0	0	0
cdhit_14200	cdhit	Glutathione_S_transferase__omega__EC_2_5_1_18_	Stress Response	0	0	0	0	0	0	0	0	0	0	0	0	0	0	0	0	0	0	0	0	0	0	0	0	0	0	0	0	0	0	0	0	0	0	0	0	0	0	0	0	0	0	0	0	0	0
cdhit_14203	cdhit	Acyl__acyl_carrier_protein___UDP_N_acetylglucosamine_O_acyltransferase__EC_2_3_1_129_	Cell Wall and Capsule	0	0	0	0	0	0	0	0	0	0	0	0	0	0	0	0	0	0	0	0	0	0	0	0	0	0	0	0	0	0	0	0	0	0	0	0	0	0	0	0	0	0	0	0	0	0
cdhit_14205	cdhit	Glutamate_decarboxylase__eukaryotic_type__EC_4_1_1_15_	Experimental Subsystems	0	0	0	0	0	0	0	0	0	0	0	0	0	0	0	0	0	0	0	0	0	0	0	0	0	0	0	0	0	0	0	0	0	0	0	0	0	0	0	0	0	0	0	0	0	0
cdhit_14208	cdhit	Diacylglycerol_kinase__EC_2_7_1_107_	NONE	0	0	0	0	0	0	0	0	0	0	0	0	0	0	0	0	0	0	1	0	0	0	0	0	0	0	0	0	0	0	0	0	0	0	1	0	0	0	0	0	0	1	0	0	0	0
cdhit_14209	cdhit	Ribonucleotide_reductase_of_class_III__anaerobic___activating_protein__EC_1_97_1_4_	Experimental Subsystems	0	0	0	0	0	0	0	0	0	0	0	0	0	0	0	0	0	0	0	0	0	0	0	0	0	0	0	0	0	0	0	0	0	0	0	0	0	0	0	0	0	0	0	0	0	0
cdhit_14210	cdhit	Predicted_P_loop_ATPase_fused_to_an_acetyltransferase_COG1444	RNA Metabolism	0	0	0	0	0	0	0	0	0	0	0	0	0	0	0	0	0	0	0	0	0	0	0	0	0	0	0	0	0	0	0	0	0	0	0	0	0	0	0	0	0	0	0	0	0	0
cdhit_14214	cdhit	UNKNOWN	NONE	0	0	0	0	0	0	0	0	0	0	0	0	0	0	0	0	0	0	0	0	0	0	0	0	0	0	0	0	0	0	0	0	0	0	0	0	0	0	0	0	0	0	0	0	0	0
cdhit_14215	cdhit	PTS_system__cellobiose_specific_IIC_component__EC_2_7_1_69_	Carbohydrates	0	0	0	0	0	0	0	0	0	0	0	0	0	0	0	0	0	0	0	0	0	0	0	0	0	0	0	0	0	0	0	0	0	0	0	0	0	0	0	0	0	0	0	0	0	0
cdhit_14217	cdhit	Iron_regulated_virulence_regulatory_protein_irgB	Iron acquisition and metabolism	0	0	0	0	0	0	0	0	0	0	0	0	0	0	0	0	0	0	0	0	0	0	0	0	0	0	0	0	0	0	0	0	0	0	0	0	0	0	0	0	0	0	0	0	0	0
cdhit_14220	cdhit	membrane_protein	NONE	0	0	0	0	0	0	0	0	0	0	0	0	0	0	0	0	0	0	0	0	0	0	0	0	0	0	0	0	0	0	0	0	0	0	0	0	0	0	0	0	0	0	0	0	0	0
cdhit_14221	cdhit	Flagellar_sensor_histidine_kinase_FleS	Experimental Subsystems	0	0	0	0	0	0	0	0	0	0	0	0	0	0	0	0	0	0	0	0	0	0	0	0	0	0	0	0	0	0	0	0	0	0	0	0	0	0	0	0	0	0	0	0	0	0
cdhit_14222	cdhit	Butyryl_CoA_dehydrogenase__EC_1_3_99_2_	Respiration	0	0	0	0	0	0	0	0	0	0	0	0	0	0	0	0	0	0	0	0	0	0	0	0	0	0	0	0	0	0	0	0	0	0	0	0	0	0	0	0	0	0	0	0	0	0
cdhit_14224	cdhit	3_deoxy_D_manno_octulosonic_acid_transferase__EC_2_______	Cell Wall and Capsule	0	0	0	0	0	0	0	0	0	0	0	0	0	0	0	0	0	0	0	0	0	0	0	0	0	0	0	0	0	0	0	0	0	0	0	0	0	0	0	0	0	0	0	0	0	0
cdhit_14225	cdhit	Cell_volume_regulation_protein_A_homolog	NONE	0	0	0	0	0	0	0	0	0	0	0	0	0	0	0	0	0	0	0	0	0	0	0	0	0	0	0	0	0	0	0	0	0	0	0	0	0	0	0	0	0	0	0	0	0	0
cdhit_14227	cdhit	hydrolase__haloacid_dehalogenase_like_family	NONE	0	0	0	0	0	0	0	0	0	0	0	0	0	0	0	0	0	0	0	0	0	0	0	0	0	0	0	0	0	0	0	0	0	0	0	0	0	0	0	0	0	0	0	0	0	0
cdhit_1423	cdhit	GGDEF_family_protein	Clustering-based subsystems	1	1	1	1	1	1	0	1	1	1	1	1	1	1	1	1	1	1	0	1	1	1	1	1	1	1	1	1	1	1	1	1	1	1	1	1	1	1	1	1	1	1	1	1	1	1
cdhit_14231	cdhit	Arginine_ABC_transporter__ATP_binding_protein_ArtP	Amino Acids and Derivatives	0	0	0	0	0	0	0	0	0	0	0	0	0	0	0	0	0	0	0	0	0	0	0	0	0	0	0	0	0	0	0	0	0	0	0	0	0	0	0	0	0	0	0	0	0	0
cdhit_14233	cdhit	FIG001881__hydrolase_of_alkaline_phosphatase_superfamily	Clustering-based subsystems	0	0	0	0	0	0	0	0	0	0	0	0	0	0	0	0	0	0	0	0	0	0	0	0	0	0	0	0	0	0	0	0	0	0	0	0	0	0	0	0	0	0	0	0	0	0
cdhit_14235	cdhit	NADPH_flavin_oxidoreductase	NONE	0	0	0	0	0	0	0	0	0	0	0	0	0	0	0	0	0	0	0	0	0	0	0	0	0	0	0	0	0	0	0	0	0	0	0	0	0	0	0	0	0	0	0	0	0	0
cdhit_14239	cdhit	FIG01200492__hypothetical_protein	NONE	1	1	1	1	1	1	1	1	1	1	1	1	1	1	1	1	1	1	1	1	1	1	1	1	1	1	1	0	1	1	1	1	1	1	1	1	1	1	1	0	1	1	1	1	1	1
cdhit_1424	cdhit	Toxin_co_regulated_pilus_biosynthesis_protein_C__outer_membrane_protein	Phages, Prophages, Transposable elements, Plasmids	1	1	1	0	1	1	0	1	0	0	1	0	0	1	0	1	0	0	0	1	1	1	0	1	1	1	1	1	1	1	1	1	1	1	0	1	1	0	0	0	0	0	0	1	0	1
cdhit_14240	cdhit	FIG001674__hypothetical_protein	Clustering-based subsystems	0	0	0	0	0	0	0	0	0	0	0	0	0	0	0	0	0	0	0	0	0	0	0	0	0	0	0	0	0	0	0	0	0	0	0	0	0	0	0	0	0	0	0	0	0	0
cdhit_14241	cdhit	RND_multidrug_efflux_transporter__Acriflavin_resistance_protein	NONE	0	0	0	0	0	0	0	0	0	0	0	0	0	0	0	0	0	0	0	0	0	0	0	0	0	0	0	0	0	0	0	0	0	0	0	0	0	0	0	0	0	0	0	0	0	0
cdhit_14242	cdhit	FIG01200137__hypothetical_protein	NONE	0	0	0	0	0	0	0	0	0	0	0	0	0	0	0	0	0	0	0	0	0	0	0	0	0	0	0	0	0	0	0	0	0	0	0	0	0	0	0	0	0	0	0	0	0	0
cdhit_14244	cdhit	Glycogen_debranching_enzyme	Carbohydrates	0	0	0	0	0	0	0	0	0	0	0	0	0	0	0	0	0	0	0	0	0	0	0	0	0	0	0	0	0	0	0	0	0	0	0	0	0	0	0	0	0	0	0	0	0	0
cdhit_1425	cdhit	Ribosomal_protein_S12p_Asp88__E__coli__methylthiotransferase	RNA Metabolism	0	0	0	0	0	0	0	0	0	0	0	0	0	0	0	0	0	0	0	0	0	0	0	0	0	0	0	0	0	0	0	0	0	0	0	0	0	0	0	0	0	0	0	0	0	0
cdhit_14251	cdhit	Citrate_lyase_beta_chain__EC_4_1_3_6_	Carbohydrates	1	1	0	1	1	0	1	1	1	0	1	1	1	1	1	1	0	1	1	1	1	1	1	1	1	1	1	1	1	1	1	1	1	1	1	1	1	1	1	1	1	0	0	1	0	1
cdhit_14252	cdhit	Histidinol_dehydrogenase__EC_1_1_1_23_	Experimental Subsystems	0	0	0	0	0	0	0	0	0	0	0	0	0	0	0	0	0	0	0	0	0	0	0	0	0	0	0	0	0	0	0	0	0	0	0	0	0	0	0	0	0	0	0	0	0	0
cdhit_14255	cdhit	Transcription_antitermination_protein_NusG	RNA Metabolism	0	0	0	0	0	0	0	0	0	0	0	0	0	0	0	0	0	0	0	0	0	0	0	0	0	0	0	0	0	0	0	0	0	0	0	0	0	0	0	0	0	0	0	0	0	0
cdhit_14258	cdhit	Ribosomal_RNA_large_subunit_methyltransferase_F__EC_2_1_1_51_	RNA Metabolism	0	0	0	0	0	0	0	0	0	0	0	0	0	0	0	0	0	0	0	0	0	0	0	0	0	0	0	0	0	0	0	0	0	0	0	0	0	0	0	0	0	0	0	0	0	0
cdhit_14259	cdhit	Pyruvate_formate_lyase__EC_2_3_1_54_	Carbohydrates	1	1	1	1	1	1	1	0	1	1	1	1	1	1	1	1	1	1	1	1	1	1	1	1	1	1	1	1	1	0	1	0	1	1	1	1	1	1	1	1	1	1	1	1	1	1
cdhit_14265	cdhit	ATP_phosphoribosyltransferase__EC_2_4_2_17_	Experimental Subsystems	0	0	0	0	0	0	0	0	0	0	0	0	0	0	0	0	0	0	0	0	0	0	0	0	0	0	0	0	0	0	0	0	0	0	0	0	0	0	0	0	0	0	0	0	0	0
cdhit_14266	cdhit	FIG01199964__hypothetical_protein	NONE	0	0	0	0	0	0	0	0	0	0	0	0	0	0	0	0	0	0	0	0	0	0	0	0	0	0	0	0	0	0	0	0	0	0	0	0	0	0	0	0	0	0	0	0	0	0
cdhit_1427	cdhit	Na__H__antiporter	Miscellaneous	1	1	1	1	1	1	1	1	1	1	1	1	1	1	1	1	1	1	1	1	1	1	1	1	1	1	1	1	1	1	1	1	1	1	1	1	1	1	1	1	1	1	1	1	1	1
cdhit_14271	cdhit	Ribose_ABC_transport_system__high_affinity_permease_RbsD__TC_3_A_1_2_1_	Carbohydrates	0	0	0	0	0	0	0	0	0	0	0	0	0	0	0	0	0	0	0	0	0	0	0	0	0	0	0	0	0	0	0	0	0	0	0	0	0	0	0	0	0	0	0	0	0	0
cdhit_14272	cdhit	FIG002095__hypothetical_protein	Clustering-based subsystems	0	0	0	0	0	0	0	0	0	0	0	0	0	0	0	0	0	0	0	0	0	0	0	0	0	0	0	0	0	0	0	0	0	0	0	0	0	0	0	0	0	0	0	0	0	0
cdhit_14273	cdhit	Fatty_acid_cis_trans_isomerase	NONE	0	0	0	0	0	0	0	0	0	0	0	0	0	0	0	0	0	0	0	0	0	0	0	0	0	0	0	0	0	0	0	0	0	0	0	0	0	0	0	0	0	0	0	0	0	0
cdhit_14275	cdhit	Lysine_cadaverine_antiporter_membrane_protein_CadB	Amino Acids and Derivatives	0	0	0	0	0	0	0	0	0	0	0	0	0	0	0	0	0	0	0	0	0	0	0	0	0	0	0	0	0	0	0	0	0	0	0	0	0	0	0	0	0	0	0	0	0	0
cdhit_14278	cdhit	Membrane_fusion_component_of_tripartite_multidrug_resistance_system	Virulence, Disease and Defense	0	0	0	0	0	0	0	0	0	0	0	0	0	0	0	0	0	0	0	0	0	0	0	0	0	0	0	0	0	0	0	0	0	0	0	0	0	0	0	0	0	0	0	0	0	0
cdhit_14279	cdhit	2_octaprenyl_3_methyl_6_methoxy_1_4_benzoquinol_hydroxylase__EC_1_14_13___	Experimental Subsystems	0	0	0	0	0	0	0	0	0	0	0	0	0	0	0	0	0	0	0	0	0	0	0	0	0	0	0	0	0	0	0	0	0	0	0	0	0	0	0	0	0	0	0	0	0	0
cdhit_1428	cdhit	Poly_A__polymerase__EC_2_7_7_19_	RNA Metabolism	1	0	1	0	0	0	0	0	0	0	1	1	1	1	0	1	1	1	1	1	1	1	1	0	0	0	0	1	1	0	1	0	0	0	1	1	0	1	1	1	1	1	0	0	0	0
cdhit_14288	cdhit	Molybdopterin_biosynthesis_protein_MoeA	Cofactors, Vitamins, Prosthetic Groups, Pigments	0	0	0	0	0	0	0	0	0	0	0	0	0	0	0	0	0	0	0	0	0	0	0	0	0	0	0	0	0	0	0	0	0	0	0	0	0	0	0	0	0	0	0	0	0	0
cdhit_1429	cdhit	UNKNOWN	NONE	1	1	1	0	0	1	1	1	1	0	1	0	1	1	1	1	0	0	1	1	1	1	1	1	1	1	1	0	1	1	1	1	1	1	1	1	1	1	1	0	1	1	1	0	1	1
cdhit_14297	cdhit	FIG002577__Putative_lipoprotein_precursor	Fatty Acids, Lipids, and Isoprenoids	0	0	0	0	0	0	0	0	0	0	0	0	0	0	0	0	0	0	0	0	0	0	0	0	0	0	0	0	0	0	0	0	0	0	0	0	0	0	0	0	0	0	0	0	0	0
cdhit_14299	cdhit	Putative_outer_membrane_protein	NONE	0	0	0	0	0	0	0	0	0	0	0	0	0	0	0	0	0	0	0	0	0	0	0	0	0	0	0	0	0	0	0	0	0	0	0	0	0	0	0	0	0	0	0	0	0	0
cdhit_14301	cdhit	UNKNOWN	NONE	0	0	0	0	0	0	0	0	0	0	0	0	0	0	0	0	0	0	0	0	0	0	0	0	0	0	0	0	0	0	0	0	0	0	0	0	0	0	0	0	0	0	0	0	0	0
cdhit_14302	cdhit	Sensory_histidine_kinase_in_two_component_regulatory_system_with_RstA	Regulation and Cell signaling	0	0	0	0	0	0	0	0	0	0	0	0	0	0	0	0	0	0	0	0	0	0	0	0	0	0	0	0	0	0	0	0	0	0	0	0	0	0	0	0	0	0	0	0	0	0
cdhit_14306	cdhit	Protease__insulinase_family_protease__insulinase_family	NONE	0	0	0	0	0	0	0	0	0	0	0	0	0	0	0	0	0	0	0	0	0	0	0	0	0	0	0	0	0	0	0	0	0	0	0	0	0	0	0	0	0	0	0	0	0	0
cdhit_14309	cdhit	Type_IV_fimbrial_biogenesis_protein_PilV	Motility and Chemotaxis	0	0	0	0	0	0	0	0	0	0	0	0	0	0	0	0	0	0	0	0	0	0	0	0	0	0	0	0	0	0	0	0	0	0	0	0	0	1	1	0	0	0	0	0	0	0
cdhit_1431	cdhit	DNA_polymerase_III_subunits_gamma_and_tau__EC_2_7_7_7_	DNA Metabolism	0	0	0	0	0	0	0	0	0	0	0	0	0	0	0	0	0	0	0	0	0	0	0	0	0	0	0	0	0	0	0	0	0	0	0	0	0	0	0	0	0	0	0	0	0	0
cdhit_14310	cdhit	tRNA_uridine_5_carboxymethylaminomethyl_modification_enzyme_GidA	RNA Metabolism	0	0	0	0	0	0	0	0	0	0	0	0	0	0	0	0	0	0	0	0	0	0	0	0	0	0	0	0	0	0	0	0	0	0	0	0	0	0	0	0	0	0	0	0	0	0
cdhit_14311	cdhit	OsmC_Ohr_family_protein	Potassium metabolism	1	1	1	0	1	1	1	1	1	1	1	1	1	1	1	1	0	1	1	1	1	1	1	1	1	1	1	0	1	1	1	1	1	1	1	1	1	1	1	0	1	1	1	1	1	1
cdhit_14312	cdhit	Anaerobic_glycerol_3_phosphate_dehydrogenase_subunit_A__EC_1_1_5_3_	Carbohydrates	0	0	0	0	0	0	0	0	0	0	0	0	0	0	0	0	0	0	0	0	0	0	0	0	0	0	0	0	0	0	0	0	0	0	0	0	0	0	0	0	0	0	0	0	0	0
cdhit_14316	cdhit	NADH_dehydrogenase__subunit_5	Respiration	0	0	0	0	0	0	0	0	0	0	0	0	0	0	0	0	0	0	0	0	0	0	0	0	0	0	0	0	0	0	0	0	0	0	0	0	0	0	0	0	0	0	0	0	0	0
cdhit_14317	cdhit	Potassium_uptake_protein_TrkH	Potassium metabolism	0	0	0	0	0	0	0	0	0	0	0	0	0	0	0	0	0	0	0	0	0	0	0	0	0	0	0	0	0	0	0	0	0	0	0	0	0	0	0	0	0	0	0	0	0	0
cdhit_1432	cdhit	Sensor_histidine_kinase	Clustering-based subsystems	1	1	1	0	0	1	1	1	1	1	1	0	1	0	0	1	1	1	1	1	1	1	1	1	1	1	1	1	1	1	1	1	1	1	1	1	1	1	1	1	1	1	1	1	1	1
cdhit_14324	cdhit	Phage_shock_protein_C	Stress Response	1	1	1	1	1	1	1	1	1	1	1	0	1	1	1	1	1	1	1	1	1	1	1	1	1	1	1	1	1	1	1	1	1	1	1	1	1	1	1	1	1	1	1	1	1	1
cdhit_14327	cdhit	Enoyl_CoA_hydratase__EC_4_2_1_17____Delta_3__cis_delta_2__trans_enoyl_CoA_isomerase__EC_5_3_3_8____3_hydroxyacyl_CoA_dehydrogenase__EC_1_1_1_35____3_hydroxybutyryl_CoA_epimerase__EC_5_1_2_3_	NONE	0	0	0	0	0	0	0	0	0	0	0	0	0	0	0	0	0	0	0	0	0	0	0	0	0	0	0	0	0	0	0	0	0	0	0	0	0	0	0	0	0	0	0	0	0	0
cdhit_14329	cdhit	Glutathione_regulated_potassium_efflux_system_ATP_binding_protein	Potassium metabolism	0	0	0	0	0	0	0	0	0	0	0	0	0	0	0	0	0	0	0	0	0	0	0	0	0	0	0	0	0	0	0	0	0	0	0	0	0	0	0	0	0	0	0	0	0	0
cdhit_1433	cdhit	putative_type_III_secretion_system_EscC_protein	Clustering-based subsystems	0	0	0	0	1	0	1	0	0	0	0	0	0	0	0	0	1	0	0	0	0	0	1	0	0	0	0	0	0	0	0	0	0	0	0	0	0	1	0	0	0	0	0	0	0	0
cdhit_14330	cdhit	Succinate_semialdehyde_dehydrogenase__NADP____EC_1_2_1_16_	Experimental Subsystems	0	0	0	0	0	0	0	0	0	0	0	0	0	0	0	0	0	0	0	0	0	0	0	0	0	0	0	0	0	0	0	0	0	0	0	0	0	0	0	0	0	0	0	0	0	0
cdhit_14331	cdhit	Antiholin_like_protein_LrgA	Regulation and Cell signaling	0	0	0	0	0	0	0	0	0	0	0	0	0	0	0	0	1	0	1	0	0	0	0	0	0	0	0	0	1	0	0	0	0	0	1	0	1	0	0	1	0	0	1	0	0	0
cdhit_14336	cdhit	FIG01199775__hypothetical_protein	NONE	0	0	0	0	0	0	0	0	0	0	0	0	0	0	0	0	0	0	0	0	0	0	0	0	0	0	0	0	0	0	0	0	0	0	0	0	0	0	0	0	0	0	0	0	0	0
cdhit_14338	cdhit	Deacetylase_DA1	NONE	0	0	0	0	0	0	0	0	0	0	0	0	0	0	0	0	0	0	0	0	0	0	0	0	0	0	0	0	0	0	0	0	0	0	0	0	0	0	0	0	0	0	0	0	0	0
cdhit_14339	cdhit	Inosine_monophosphate_dehydrogenase_related_protein	NONE	1	1	1	1	1	1	1	1	1	1	1	1	1	1	1	1	1	1	1	1	1	1	1	1	1	1	1	1	1	1	1	1	1	1	1	1	1	1	1	1	1	1	1	1	1	1
cdhit_1434	cdhit	Acriflavin_resistance_protein	Experimental Subsystems	0	0	0	0	0	0	0	0	0	0	0	0	0	0	0	0	0	0	0	0	0	0	0	0	0	0	0	0	0	0	0	0	0	0	0	0	0	0	0	0	0	0	0	0	0	0
cdhit_14340	cdhit	N_acetylglucosamine_1_phosphate_uridyltransferase__EC_2_7_7_23____Glucosamine_1_phosphate_N_acetyltransferase__EC_2_3_1_157_	NONE	0	0	0	0	0	0	0	0	0	0	0	0	0	0	0	0	0	0	0	0	0	0	0	0	0	0	0	0	0	0	0	0	0	0	0	0	0	0	0	0	0	0	0	0	0	0
cdhit_14344	cdhit	FIG01200634__hypothetical_protein	NONE	1	1	1	1	0	1	1	1	1	1	1	1	1	1	1	1	0	1	1	1	1	1	1	1	1	1	1	0	1	1	1	1	1	1	1	1	1	1	1	0	1	1	1	1	1	1
cdhit_14346	cdhit	Methyl_accepting_chemotaxis_protein_II__mcp_II___aspartate_chemoreceptor_protein_	Motility and Chemotaxis	0	0	0	0	0	0	0	0	0	0	0	0	0	0	0	0	0	0	0	0	0	0	0	0	0	0	0	0	0	0	0	0	0	0	0	0	0	0	0	0	0	0	0	0	0	0
cdhit_14347	cdhit	LSU_ribosomal_protein_L2p__L8e_	Experimental Subsystems	0	0	0	0	0	0	0	0	0	0	0	0	0	0	0	0	0	0	0	0	0	0	0	0	0	0	0	0	0	0	0	0	0	0	0	0	0	0	0	0	0	0	0	0	0	0
cdhit_14352	cdhit	NnrS_protein_involved_in_response_to_NO	Stress Response	0	0	0	0	0	0	0	0	0	0	0	0	0	0	0	0	0	0	0	0	0	0	0	0	0	0	0	0	0	0	0	0	0	0	0	0	0	0	0	0	0	0	0	0	0	0
cdhit_14357	cdhit	tRNA_pseudouridine_synthase_B__EC_4_2_1_70_	RNA Metabolism	0	0	0	0	0	0	0	0	0	0	0	0	0	0	0	0	0	0	0	0	0	0	0	0	0	0	0	0	0	0	0	0	0	0	0	0	0	0	0	0	0	0	0	0	0	0
cdhit_14358	cdhit	N_acetylglucosamine_1_phosphate_uridyltransferase__EC_2_7_7_23____Glucosamine_1_phosphate_N_acetyltransferase__EC_2_3_1_157_	NONE	0	0	0	0	0	0	0	0	0	0	0	0	0	0	0	0	0	0	0	0	0	0	0	0	0	0	0	0	0	0	0	0	0	0	0	0	0	0	0	0	0	0	0	0	0	0
cdhit_14359	cdhit	Transcriptional_regulator_near_Vibriobactin_biosynthetic_gene_custer	Iron acquisition and metabolism	0	0	0	0	0	0	0	0	0	0	0	0	0	0	0	0	0	0	0	0	0	0	0	0	0	0	0	0	0	0	0	0	0	0	0	0	0	0	0	0	0	0	0	0	0	0
cdhit_1436	cdhit	Trk_system_potassium_uptake_protein_TrkA	Potassium metabolism	1	0	1	1	1	1	1	1	1	1	1	1	1	1	1	1	0	1	1	1	1	0	1	1	1	0	1	1	1	1	1	1	1	1	1	1	1	0	0	1	0	1	1	1	1	1
cdhit_14360	cdhit	Bacteriocin_production_protein	Virulence, Disease and Defense	0	0	0	0	0	0	0	0	0	0	0	0	0	0	0	0	0	0	0	0	0	0	0	0	0	0	0	0	0	0	0	0	0	0	0	0	0	0	0	0	0	0	0	0	0	0
cdhit_14361	cdhit	Similar_to_C_terminal_Zn_finger_domain_of_DNA_topoisomerase_I	Clustering-based subsystems	0	0	0	0	0	0	0	0	0	0	0	0	0	0	0	0	0	0	0	0	0	0	0	0	0	0	0	0	0	0	0	0	0	0	0	0	0	0	0	0	0	0	0	0	0	0
cdhit_14366	cdhit	FIG021952__putative_membrane_protein	Clustering-based subsystems	0	0	0	0	0	0	0	0	0	0	0	0	0	0	0	0	0	0	0	0	0	0	0	0	0	0	0	0	0	0	0	0	0	0	0	0	0	0	0	0	0	0	0	0	0	0
cdhit_14368	cdhit	Transcriptional_regulator__TetR_family	Miscellaneous	0	0	0	0	0	0	0	0	0	0	0	0	0	0	0	0	0	0	0	0	0	0	0	0	0	0	0	0	0	0	0	0	0	0	0	0	0	0	0	0	0	0	0	0	0	0
cdhit_14369	cdhit	Glyoxalase_family_protein	Carbohydrates	1	1	1	1	1	1	1	1	0	1	1	0	1	1	1	1	0	1	1	1	1	1	1	1	1	1	1	0	1	1	1	1	1	1	1	1	1	1	1	0	1	0	1	1	1	1
cdhit_14371	cdhit	Cell_division_protein_FtsA	Clustering-based subsystems	0	0	0	0	0	0	0	0	0	0	0	0	0	0	0	0	0	0	0	0	0	0	0	0	0	0	0	0	0	0	0	0	0	0	0	0	0	0	0	0	0	0	0	0	0	0
cdhit_14375	cdhit	Glutamine_synthetase_type_I__EC_6_3_1_2_	Carbohydrates	0	0	0	0	0	0	0	0	0	0	0	0	0	0	0	0	0	0	0	0	0	0	0	0	0	0	0	0	0	0	0	0	0	0	0	0	0	0	0	0	0	0	0	0	0	0
cdhit_14377	cdhit	Cyclopropane_fatty_acyl_phospholipid_synthase__EC_2_1_1_79___plant_type	Fatty Acids, Lipids, and Isoprenoids	0	0	0	0	0	0	0	0	0	0	0	0	0	0	0	0	0	0	0	0	0	0	0	0	0	0	0	0	0	0	0	0	0	0	0	0	0	0	0	0	0	0	0	0	0	0
cdhit_1438	cdhit	C4_dicarboxylate_transporter_DcuA	Experimental Subsystems	1	1	1	1	1	1	1	1	1	0	1	1	1	1	1	1	1	1	1	1	1	0	1	1	1	0	0	0	0	1	1	1	0	0	1	0	0	1	0	1	1	1	1	1	1	0
cdhit_14380	cdhit	Preprotein_translocase_subunit_SecE__TC_3_A_5_1_1_	Membrane Transport	1	1	1	0	0	1	1	0	0	0	1	0	1	0	0	1	1	0	0	1	1	1	0	1	1	1	1	1	1	1	1	1	1	0	1	1	0	1	1	0	0	1	1	1	1	1
cdhit_14381	cdhit	Protease_III_precursor__EC_3_4_24_55_	DNA Metabolism	0	0	0	0	0	0	0	0	0	0	0	0	0	0	0	0	0	0	0	0	0	0	0	0	0	0	0	0	0	0	0	0	0	0	0	0	0	0	0	0	0	0	0	0	0	0
cdhit_14385	cdhit	Peptide_transport_periplasmic_protein_SapA	NONE	0	0	0	0	0	0	0	0	0	0	0	0	0	0	0	0	0	0	0	0	0	0	0	0	0	0	0	0	0	0	0	0	0	0	0	0	0	0	0	0	0	0	0	0	0	0
cdhit_14387	cdhit	Translation_elongation_factor_G	Protein Metabolism	0	0	0	0	0	0	0	0	0	0	0	0	0	0	0	0	0	0	0	0	0	0	0	0	0	0	0	0	0	0	0	0	0	0	0	0	0	0	0	0	0	0	0	0	0	0
cdhit_14391	cdhit	FOG__CheY_like_receiver	NONE	0	0	0	0	0	0	0	0	0	0	0	0	0	0	0	0	0	0	0	0	0	0	0	0	0	0	0	0	0	0	0	0	0	0	0	0	0	0	0	0	0	0	0	0	0	0
cdhit_14394	cdhit	HTH_type_transcriptional_regulator_zntR	NONE	1	1	1	0	0	1	0	1	1	0	0	1	1	0	1	1	1	1	1	1	1	1	1	1	1	1	1	1	1	1	1	1	1	1	1	1	1	1	1	1	1	1	1	1	1	1
cdhit_1440	cdhit	Outer_membrane_protein	Cell Wall and Capsule	1	1	1	1	1	1	1	1	1	1	1	1	1	1	1	1	1	1	0	1	1	1	1	0	1	0	1	1	1	1	1	1	1	1	1	1	1	1	0	1	0	0	1	1	1	1
cdhit_14400	cdhit	MSHA_pilin_protein_MshD	Membrane Transport	0	0	0	0	0	0	0	0	0	0	0	0	0	0	0	0	0	0	0	0	0	0	0	0	0	0	0	0	0	0	0	0	0	0	0	0	0	0	0	0	0	0	0	0	0	0
cdhit_14401	cdhit	Thiazole_biosynthesis_protein_ThiG	Miscellaneous	0	0	0	0	0	0	0	0	0	0	0	0	0	0	0	0	0	0	0	0	0	0	0	0	0	0	0	0	0	0	0	0	0	0	0	0	0	0	0	0	0	0	0	0	0	0
cdhit_14402	cdhit	FIG01199956__hypothetical_protein	NONE	1	1	1	0	1	1	1	1	1	1	1	1	1	1	1	1	1	1	1	1	1	1	1	1	1	1	1	1	1	0	1	0	1	1	1	1	1	1	1	1	1	1	1	0	1	1
cdhit_14404	cdhit	FIG005121__SAM_dependent_methyltransferase__EC_2_1_1___	Stress Response	0	0	0	0	0	0	0	0	0	0	0	0	0	0	0	0	0	0	0	0	0	0	0	0	0	0	0	0	0	0	0	0	0	0	0	0	0	0	0	0	0	0	0	0	0	0
cdhit_14407	cdhit	UNKNOWN	NONE	0	0	0	0	0	0	0	0	0	0	0	0	0	0	0	0	0	0	0	0	0	0	0	0	0	0	0	0	0	0	0	0	0	0	0	0	0	0	0	0	0	0	0	0	0	0
cdhit_1441	cdhit	Cold_active_serine_alkaline_protease	NONE	1	1	1	0	0	1	1	1	1	1	1	1	1	0	0	1	0	1	0	1	1	1	1	1	1	1	1	0	1	1	1	1	1	1	0	1	1	1	0	0	1	0	1	1	1	1
cdhit_14411	cdhit	membrane_protein	NONE	1	1	1	1	0	1	1	1	1	1	1	1	1	1	0	1	1	1	0	1	1	1	0	0	0	0	0	1	0	0	1	0	0	0	1	0	0	1	1	1	1	1	1	1	0	0
cdhit_14412	cdhit	Molybdenum_cofactor_biosynthesis_protein_MoaA	Cofactors, Vitamins, Prosthetic Groups, Pigments	0	0	0	0	0	0	0	0	0	0	0	0	0	0	0	0	0	0	0	0	0	0	0	0	0	0	0	0	0	0	0	0	0	0	0	0	0	0	0	0	0	0	0	0	0	0
cdhit_14413	cdhit	Osmosensitive_K__channel_histidine_kinase_KdpD__EC_2_7_3___	Potassium metabolism	0	0	0	0	0	0	0	0	0	0	0	0	0	0	0	0	0	0	0	0	0	0	0	0	0	0	0	0	0	0	0	0	0	0	0	0	0	0	0	0	0	0	0	0	0	0
cdhit_14414	cdhit	Repressor_protein	NONE	0	0	0	0	0	0	0	0	0	0	0	0	0	0	0	0	0	0	0	0	0	0	0	0	0	0	0	0	0	0	0	0	0	0	0	0	0	0	0	0	0	0	0	0	0	0
cdhit_14426	cdhit	FIG00919535__hypothetical_protein	NONE	0	0	0	0	0	0	0	0	0	0	0	0	0	0	0	0	0	0	0	0	0	0	0	0	0	0	0	0	0	0	0	0	0	0	0	0	0	0	0	0	0	0	0	0	0	0
cdhit_14430	cdhit	UDP_N_acetylglucosamine_1_carboxyvinyltransferase__EC_2_5_1_7_	Clustering-based subsystems	0	0	0	0	0	0	0	0	0	0	0	0	0	0	0	0	0	0	0	0	0	0	0	0	0	0	0	0	0	0	0	0	0	0	0	0	0	0	0	0	0	0	0	0	0	0
cdhit_14432	cdhit	Oxidoreductase__short_chain_dehydrogenase_reductase_family	Carbohydrates	0	0	0	0	0	0	0	0	0	0	0	0	0	0	0	0	0	0	0	0	0	0	0	0	0	0	0	0	0	0	0	0	0	0	0	0	0	0	0	0	0	0	0	0	0	0
cdhit_14433	cdhit	Iron_sulfur_cluster_binding_protein	Experimental Subsystems	0	0	0	0	0	0	0	0	0	0	0	0	0	0	0	0	0	0	0	0	0	0	0	0	0	0	0	0	0	0	0	0	0	0	0	0	0	0	0	0	0	0	0	0	0	0
cdhit_14435	cdhit	FIG003461__hypothetical_protein	NONE	0	0	0	0	0	0	0	0	0	0	0	0	0	0	0	0	0	0	0	0	0	0	0	0	0	0	0	0	0	0	0	0	0	0	0	0	0	0	0	0	0	0	0	0	0	0
cdhit_14438	cdhit	tRNA_2_thiouridine_synthesizing_protein_E__EC_2_8_1___	Clustering-based subsystems	1	1	1	1	1	0	1	1	1	1	1	0	0	0	1	1	1	1	1	1	1	1	1	1	1	1	1	1	1	1	1	1	1	1	1	1	1	1	1	1	1	1	1	1	1	1
cdhit_14442	cdhit	Sodium_dependent_transporter	Experimental Subsystems	0	0	0	0	0	0	0	0	0	0	0	0	0	0	0	0	0	0	0	0	0	0	0	0	0	0	0	0	0	0	0	0	0	0	0	0	0	0	0	0	0	0	0	0	0	0
cdhit_14443	cdhit	FIG01199900__hypothetical_protein	NONE	0	0	0	0	0	0	0	0	0	0	0	0	0	0	0	0	0	0	0	0	0	0	0	0	0	0	0	0	0	0	0	0	0	0	0	0	0	0	0	0	0	0	0	0	0	0
cdhit_14445	cdhit	Putative_inner_membrane_protein	NONE	0	0	0	0	0	0	0	0	0	0	0	0	0	0	0	0	0	0	0	0	0	0	0	0	0	0	0	0	0	0	0	0	0	0	0	0	0	0	0	0	0	0	0	0	0	0
cdhit_1445	cdhit	UNKNOWN	NONE	1	1	1	0	1	1	1	1	1	1	1	1	1	1	1	1	1	1	1	1	1	1	1	1	1	0	0	0	0	1	1	1	0	0	1	0	0	1	1	1	1	1	1	1	1	0
cdhit_14452	cdhit	Chemotaxis_protein_CheC____inhibitor_of_MCP_methylation	Clustering-based subsystems	0	0	0	0	0	0	0	0	0	0	0	0	0	0	0	0	0	0	0	0	0	0	0	0	0	0	0	0	0	0	0	0	0	0	0	0	0	0	0	0	0	0	0	0	0	0
cdhit_14457	cdhit	Cell_division_protein_ZipA	Cell Division and Cell Cycle	0	0	0	0	0	0	0	0	0	0	0	0	0	0	0	0	0	0	0	0	0	0	0	0	0	0	0	0	0	0	0	0	0	0	0	0	0	0	0	0	0	0	0	0	0	0
cdhit_14463	cdhit	Ferric_vibriobactin__enterobactin_transport_system__substrate_binding_protein_ViuP__TC_3_A_1_14_6_	Iron acquisition and metabolism	0	0	0	0	0	0	0	0	0	0	0	0	0	0	0	0	0	0	0	0	0	0	0	0	0	0	0	0	0	0	0	0	0	0	0	0	0	0	0	0	0	0	0	0	0	0
cdhit_14467	cdhit	IcmF_related_protein	Membrane Transport	0	0	0	0	0	0	0	0	0	0	0	0	0	0	0	0	0	0	0	0	0	0	0	0	0	0	0	0	0	0	0	0	0	0	0	0	0	0	0	0	0	0	0	0	0	0
cdhit_14473	cdhit	ClpB_protein	Clustering-based subsystems	0	0	0	0	0	0	0	0	0	0	0	0	0	0	0	0	0	0	0	0	0	0	0	0	0	0	0	0	0	0	0	0	0	0	0	0	0	0	0	0	0	0	0	0	0	0
cdhit_1448	cdhit	Xanthine_permease	Nucleosides and Nucleotides	1	1	1	1	1	1	1	1	1	0	1	1	1	1	1	1	1	1	1	1	1	0	1	1	1	0	0	0	0	1	1	1	0	0	1	0	0	1	0	1	1	1	1	1	1	0
cdhit_14485	cdhit	UNKNOWN	NONE	0	0	0	0	0	0	0	0	0	0	0	0	0	0	0	0	0	0	0	0	0	0	0	0	0	0	0	0	0	0	0	0	0	0	0	0	0	0	0	0	0	0	0	0	0	0
cdhit_14486	cdhit	FIG01201351__hypothetical_protein	NONE	1	1	1	0	0	1	0	0	1	0	1	0	0	1	1	1	0	1	0	1	1	1	0	1	0	1	0	0	1	0	0	0	1	1	1	1	1	0	0	0	0	0	1	0	1	1
cdhit_14488	cdhit	Queuosine_Biosynthesis_QueC_ATPase	Experimental Subsystems	0	0	0	0	0	0	0	0	0	0	0	0	0	0	0	0	0	0	0	0	0	0	0	0	0	0	0	0	0	0	0	0	0	0	0	0	0	0	0	0	0	0	0	0	0	0
cdhit_14492	cdhit	RbmD__similar_to_Lipid_A_core___O_antigen_ligase_and_related_enzymes	Cell Wall and Capsule	0	0	0	0	0	0	0	0	0	0	0	0	0	0	0	0	0	0	0	0	0	0	0	0	0	0	0	0	0	0	0	0	0	0	0	0	0	0	0	0	0	0	0	0	0	0
cdhit_14496	cdhit	Uncharacterized_acetyltransferase_YjgM__EC_2_3_1___	Regulation and Cell signaling	0	0	0	0	0	0	0	0	0	0	0	0	0	0	0	0	0	0	0	0	0	0	0	0	0	0	0	0	0	0	0	0	0	0	0	0	0	0	0	0	0	0	0	0	0	0
cdhit_145	cdhit	hypothetical_protein	NONE	0	0	0	0	0	0	0	0	0	0	0	0	0	0	0	0	0	0	0	0	0	0	0	0	0	0	0	0	0	0	0	0	0	0	0	0	0	0	0	0	0	0	0	0	0	0
cdhit_1450	cdhit	Sodium_dependent_transporter	Experimental Subsystems	1	1	1	0	1	1	1	1	1	1	1	1	1	1	1	1	1	1	1	1	1	1	1	1	1	1	1	1	1	1	1	1	1	1	1	1	1	1	1	1	1	1	1	1	1	1
cdhit_14506	cdhit	GGDEF_family_protein	Clustering-based subsystems	0	0	0	0	0	0	0	0	0	0	0	0	0	0	0	0	0	0	0	0	0	0	0	0	0	0	0	0	0	0	0	0	0	0	0	0	0	0	0	0	0	0	0	0	0	0
cdhit_14507	cdhit	putative_transposase	NONE	1	1	1	0	0	0	0	1	0	0	1	0	0	1	1	1	0	0	0	1	1	1	0	1	1	1	1	1	1	0	1	0	1	1	0	1	1	0	0	0	0	0	1	1	1	1
cdhit_14509	cdhit	FIG00919732__hypothetical_protein	NONE	1	1	1	1	1	1	1	1	1	1	0	1	1	0	1	1	1	1	1	1	1	0	1	1	1	1	1	1	1	1	1	1	1	1	1	1	1	1	1	1	1	1	1	1	1	1
cdhit_14516	cdhit	Excinuclease_ABC_subunit_A	DNA Metabolism	0	0	0	0	0	0	0	0	0	0	0	0	0	0	0	0	0	0	0	0	0	0	0	0	0	0	0	0	0	0	0	0	0	0	0	0	0	0	0	0	0	0	0	0	0	0
[truncated: 15,561 more rows]
[truncated: 228 more columns]
