# Supplementary material for: Comparative genomics of 274 Vibrio cholerae genomes reveals mobile functions structuring three niche dimensions
Source: BMC Genomics. 2014 Aug 5;15(1):654. doi: 10.1186/1471-2164-15-654 (PMC4141962; doi:10.1186/1471-2164-15-654)
Supplement: Supplementary file 5 — Additional file 5: Importance of variables by subsystem. Summary of the SEED level-1 subsystems for the prediction of each of the niche dimensions. Average importance scores and ranks of all variables for each RF (space, time, and habitat) are indicated in the subsequent tabs. (XLSX 4 MB) [file 12864_2014_6365_MOESM5_ESM.xlsx]

## Sheet: summary
5	Presence in 5% most important variables (1265/25305)	count	space	time	habitat
Amino Acids and Derivatives (734)	Amino Acids and Derivatives	734	1.22616	2.31608	0.817439
Carbohydrates (1202)	Carbohydrates	1202	1.16473	3.0782	1.4975
Cell Division and Cell Cycle (124)	Cell Division and Cell Cycle	124	5.64516	1.6129	4.83871
Cell Wall and Capsule (740)	Cell Wall and Capsule	740	1.75676	4.32432	4.05405
Clustering-based subsystems (2144)	Clustering-based subsystems	2144	2.23881	3.73134	2.23881
Cofactors, Vitamins, Prosthetic Groups, Pigments (489)	Cofactors, Vitamins, Prosthetic Groups, Pigments	489	3.27198	3.27198	2.65849
DNA Metabolism (635)	DNA Metabolism	635	5.51181	5.19685	2.67717
Dormancy and Sporulation (8)	Dormancy and Sporulation	8	0	0	0
Experimental Subsystems (1654)	Experimental Subsystems	1654	1.81378	3.08343	1.99516
Fatty Acids, Lipids, and Isoprenoids (180)	Fatty Acids, Lipids, and Isoprenoids	180	1.11111	3.33333	1.66667
Iron acquisition and metabolism (279)	Iron acquisition and metabolism	279	0.716846	2.15054	1.79211
Membrane Transport (554)	Membrane Transport	554	0.902527	2.34657	1.98556
Metabolism of Aromatic Compounds (34)	Metabolism of Aromatic Compounds	34	2.94118	5.88235	5.88235
Miscellaneous (182)	Miscellaneous	182	1.64835	3.84615	1.0989
Motility and Chemotaxis (392)	Motility and Chemotaxis	392	4.59184	6.12245	6.12245
Nitrogen Metabolism (84)	Nitrogen Metabolism	84	0	2.38095	2.38095
Nucleosides and Nucleotides (187)	Nucleosides and Nucleotides	187	1.60428	4.27807	2.6738
Phages, Prophages, Transposable elements, Plasmids (244)	Phages, Prophages, Transposable elements, Plasmids	244	22.9508	11.0656	32.377
Phosphorus Metabolism (243)	Phosphorus Metabolism	243	3.29218	0.823045	1.64609
Potassium metabolism (105)	Potassium metabolism	105	0.952381	3.80952	3.80952
Protein Metabolism (500)	Protein Metabolism	500	4.6	5	2.2
Regulation and Cell signaling (272)	Regulation and Cell signaling	272	4.04412	5.88235	4.77941
Respiration (301)	Respiration	301	5.31561	3.98671	4.31894
RNA Metabolism (470)	RNA Metabolism	470	2.55319	2.34043	2.12766
Secondary Metabolism (26)	Secondary Metabolism	26	11.5385	7.69231	0
Stress Response (500)	Stress Response	500	1.6	3.2	1.8
Sulfur Metabolism (40)	Sulfur Metabolism	40	2.5	5	5
Virulence, Disease and Defense (385)	Virulence, Disease and Defense	385	6.49351	3.8961	7.27273
NONE (12597)	NONE	12597	7.10487	6.3269	6.88259

## Sheet: all_ranks
ID	type	function	level-1 subsystem	space	time	habitat
cdhit.cdhit_10003	cdhit	N_acetylglutamate_synthase__EC_2_3_1_1_	Amino Acids and Derivatives	21236	6955	16663
cdhit.cdhit_10005	cdhit	Putrescine_transport_ATP_binding_protein_PotA__TC_3_A_1_11_1_	Amino Acids and Derivatives	13780	14392	13353
cdhit.cdhit_10035	cdhit	Tryptophanase__EC_4_1_99_1_	Amino Acids and Derivatives	13048	22296	16472
cdhit.cdhit_10101	cdhit	PutR__transcriptional_activator_of_PutA_and_PutP	Amino Acids and Derivatives	5754	5013	10508
cdhit.cdhit_10122	cdhit	Homoserine_O_succinyltransferase__EC_2_3_1_46_	Amino Acids and Derivatives	15675	19432	8939
cdhit.cdhit_10201	cdhit	L_threonine_3_dehydrogenase__EC_1_1_1_103_	Amino Acids and Derivatives	21486	13392	22279
cdhit.cdhit_10222	cdhit	Sulfate_transport_system_permease_protein_CysT	Amino Acids and Derivatives	5842	9923	8952
cdhit.cdhit_10287	cdhit	Acetoacetyl_CoA_synthetase__EC_6_2_1_16_	Amino Acids and Derivatives	13588	8878	16254
cdhit.cdhit_10360	cdhit	Oxaloacetate_decarboxylase_alpha_chain__EC_4_1_1_3_	Amino Acids and Derivatives	16802	19457	17052
cdhit.cdhit_10368	cdhit	Microbial_collagenase__secreted__EC_3_4_24_3_	Amino Acids and Derivatives	23720	18901	23508
cdhit.cdhit_10450	cdhit	Arginine_deiminase__EC_3_5_3_6_	Amino Acids and Derivatives	20337	20926	22443
cdhit.cdhit_10475	cdhit	Sulfate_transport_system_permease_protein_CysT	Amino Acids and Derivatives	21305	17781	17208
cdhit.cdhit_10496	cdhit	Acetolactate_synthase_small_subunit__EC_2_2_1_6_	Amino Acids and Derivatives	5300	6267	11487
cdhit.cdhit_1051	cdhit	Asparagine_synthetase__glutamine_hydrolyzing___EC_6_3_5_4_	Amino Acids and Derivatives	10827	14118	2024
cdhit.cdhit_10510	cdhit	Methionine_transporter_MetT	Amino Acids and Derivatives	19795	21990	21833
cdhit.cdhit_10533	cdhit	ABC_transporter__periplasmic_spermidine_putrescine_binding_protein_PotD__TC_3_A_1_11_1_	Amino Acids and Derivatives	14926	23296	21308
cdhit.cdhit_10552	cdhit	3_dehydroquinate_dehydratase_II__EC_4_2_1_10_	Amino Acids and Derivatives	7519	3577	2930
cdhit.cdhit_10555	cdhit	Ornithine_carbamoyltransferase__EC_2_1_3_3_	Amino Acids and Derivatives	23734	9168	22747
cdhit.cdhit_10668	cdhit	N_acetylglutamate_synthase__EC_2_3_1_1_	Amino Acids and Derivatives	11551	15254	6007
cdhit.cdhit_10673	cdhit	Microbial_collagenase__secreted__EC_3_4_24_3_	Amino Acids and Derivatives	19880	21564	21820
cdhit.cdhit_10713	cdhit	Branched_chain_amino_acid_aminotransferase__EC_2_6_1_42_	Amino Acids and Derivatives	13482	14989	20405
cdhit.cdhit_10750	cdhit	Acetoacetyl_CoA_synthetase__EC_6_2_1_16_	Amino Acids and Derivatives	21587	19296	15709
cdhit.cdhit_10753	cdhit	Predicted_arginine_uptake_transporter	Amino Acids and Derivatives	19281	3890	20327
cdhit.cdhit_10911	cdhit	Arginine_ABC_transporter__permease_protein_ArtQ	Amino Acids and Derivatives	12415	10686	5852
cdhit.cdhit_1094	cdhit	Transcriptional_repressor_protein_TyrR	Amino Acids and Derivatives	4531	7790	8615
cdhit.cdhit_10962	cdhit	Sodium_glycine_symporter_GlyP	Amino Acids and Derivatives	7705	4940	18396
cdhit.cdhit_10963	cdhit	2_keto_3_deoxy_D_arabino_heptulosonate_7_phosphate_synthase_I_alpha__EC_2_5_1_54_	Amino Acids and Derivatives	14178	19481	15370
cdhit.cdhit_10995	cdhit	Acetolactate_synthase_large_subunit__EC_2_2_1_6_	Amino Acids and Derivatives	16001	22515	14255
cdhit.cdhit_11008	cdhit	Oxaloacetate_decarboxylase_alpha_chain__EC_4_1_1_3_	Amino Acids and Derivatives	17422	16430	3121
cdhit.cdhit_11048	cdhit	2_Keto_3_deoxy_D_manno_octulosonate_8_phosphate_synthase__EC_2_5_1_55_	Amino Acids and Derivatives	13469	21320	17993
cdhit.cdhit_11074	cdhit	D_amino_acid_dehydrogenase_small_subunit__EC_1_4_99_1_	Amino Acids and Derivatives	16944	11890	7212
cdhit.cdhit_11077	cdhit	Spermidine_Putrescine_ABC_transporter_permease_component_PotB__TC_3_A_1_11_1_	Amino Acids and Derivatives	20551	8347	22343
cdhit.cdhit_11087	cdhit	ABC_transporter__periplasmic_spermidine_putrescine_binding_protein_PotD__TC_3_A_1_11_1_	Amino Acids and Derivatives	17701	13656	8170
cdhit.cdhit_11216	cdhit	Argininosuccinate_synthase__EC_6_3_4_5_	Amino Acids and Derivatives	24326	11208	24537
cdhit.cdhit_11353	cdhit	Prolyl_tRNA_synthetase__EC_6_1_1_15_	Amino Acids and Derivatives	17214	3485	16512
cdhit.cdhit_11360	cdhit	Oxaloacetate_decarboxylase_gamma_chain__EC_4_1_1_3_	Amino Acids and Derivatives	23867	23296	22534
cdhit.cdhit_11438	cdhit	3_isopropylmalate_dehydratase_large_subunit__EC_4_2_1_33_	Amino Acids and Derivatives	12344	14185	12354
cdhit.cdhit_11508	cdhit	3_isopropylmalate_dehydratase_large_subunit__EC_4_2_1_33_	Amino Acids and Derivatives	18559	19886	17103
cdhit.cdhit_11564	cdhit	N_succinyl_L_L_diaminopimelate_desuccinylase__EC_3_5_1_18_	Amino Acids and Derivatives	11553	14346	7606
cdhit.cdhit_11670	cdhit	Leucine_responsive_regulatory_protein__regulator_for_leucine__or_lrp__regulon_and_high_affinity_branched_chain_amino_acid_transport_system	Amino Acids and Derivatives	10693	4655	9077
cdhit.cdhit_11760	cdhit	Glutamate_Aspartate_transport_system_permease_protein_GltJ__TC_3_A_1_3_4_	Amino Acids and Derivatives	15015	13046	6451
cdhit.cdhit_1178	cdhit	2_isopropylmalate_synthase__EC_2_3_3_13_	Amino Acids and Derivatives	1971	1747	15130
cdhit.cdhit_11813	cdhit	2_amino_3_ketobutyrate_coenzyme_A_ligase__EC_2_3_1_29_	Amino Acids and Derivatives	19984	22883	17588
cdhit.cdhit_11884	cdhit	Arginine_ABC_transporter__periplasmic_arginine_binding_protein_ArtI	Amino Acids and Derivatives	8942	18390	15034
cdhit.cdhit_11908	cdhit	Arginine_ornithine_antiporter_ArcD	Amino Acids and Derivatives	13068	2135	21069
cdhit.cdhit_11981	cdhit	3_isopropylmalate_dehydratase_small_subunit__EC_4_2_1_33_	Amino Acids and Derivatives	8676	20841	15656
cdhit.cdhit_12001	cdhit	Serine_transporter	Amino Acids and Derivatives	9823	17853	12399
cdhit.cdhit_12002	cdhit	Cysteine_synthase_B__EC_2_5_1_47_	Amino Acids and Derivatives	23913	8064	22360
cdhit.cdhit_12019	cdhit	Arginine_deiminase__EC_3_5_3_6_	Amino Acids and Derivatives	20100	19775	15115
cdhit.cdhit_1203	cdhit	2_isopropylmalate_synthase__EC_2_3_3_13_	Amino Acids and Derivatives	4578	13394	10631
cdhit.cdhit_12101	cdhit	2_keto_3_deoxy_D_arabino_heptulosonate_7_phosphate_synthase_I_alpha__EC_2_5_1_54_	Amino Acids and Derivatives	18375	23296	9823
cdhit.cdhit_12205	cdhit	Tryptophanase__EC_4_1_99_1_	Amino Acids and Derivatives	7005	7237	6838
cdhit.cdhit_12258	cdhit	Cysteine_synthase_B__EC_2_5_1_47_	Amino Acids and Derivatives	11290	15790	8544
cdhit.cdhit_12269	cdhit	Oxaloacetate_decarboxylase_beta_chain__EC_4_1_1_3_	Amino Acids and Derivatives	17400	15745	22956
cdhit.cdhit_1229	cdhit	Methionine_transporter_MetT	Amino Acids and Derivatives	2700	1209	7458
cdhit.cdhit_12319	cdhit	2_Keto_3_deoxy_D_manno_octulosonate_8_phosphate_synthase__EC_2_5_1_55_	Amino Acids and Derivatives	11829	1791	20276
cdhit.cdhit_12428	cdhit	2_Keto_3_deoxy_D_manno_octulosonate_8_phosphate_synthase__EC_2_5_1_55_	Amino Acids and Derivatives	18350	9153	20463
cdhit.cdhit_1244	cdhit	Transcriptional_activator_of_cad_operon	Amino Acids and Derivatives	10724	13751	3283
cdhit.cdhit_12451	cdhit	Serine_hydroxymethyltransferase__EC_2_1_2_1_	Amino Acids and Derivatives	14796	7412	20119
cdhit.cdhit_12459	cdhit	Asparagine_synthetase__glutamine_hydrolyzing___EC_6_3_5_4_	Amino Acids and Derivatives	20086	11549	17283
cdhit.cdhit_1251	cdhit	Threonine_dehydratase_biosynthetic__EC_4_3_1_19_	Amino Acids and Derivatives	6568	13867	10535
cdhit.cdhit_12528	cdhit	Chorismate_synthase__EC_4_2_3_5_	Amino Acids and Derivatives	13702	4618	6463
cdhit.cdhit_12610	cdhit	Argininosuccinate_synthase__EC_6_3_4_5_	Amino Acids and Derivatives	15387	11099	10955
cdhit.cdhit_12746	cdhit	Methionine_ABC_transporter_ATP_binding_protein	Amino Acids and Derivatives	13621	6624	11890
cdhit.cdhit_12832	cdhit	Isochorismate_synthase__EC_5_4_4_2__of_siderophore_biosynthesis	Amino Acids and Derivatives	9091	10068	13473
cdhit.cdhit_12892	cdhit	Ketol_acid_reductoisomerase__EC_1_1_1_86_	Amino Acids and Derivatives	9814	9891	14458
cdhit.cdhit_12941	cdhit	D_amino_acid_dehydrogenase_small_subunit__EC_1_4_99_1_	Amino Acids and Derivatives	10199	703	12425
cdhit.cdhit_12981	cdhit	Dihydroxy_acid_dehydratase__EC_4_2_1_9_	Amino Acids and Derivatives	23466	19712	22611
cdhit.cdhit_1305	cdhit	Arginine_ornithine_antiporter_ArcD	Amino Acids and Derivatives	3241	5267	9755
cdhit.cdhit_13080	cdhit	Arginine_ABC_transporter__ATP_binding_protein_ArtP	Amino Acids and Derivatives	19244	18524	19895
cdhit.cdhit_13105	cdhit	Chorismate_synthase__EC_4_2_3_5_	Amino Acids and Derivatives	15678	12086	17868
cdhit.cdhit_13202	cdhit	Dihydrolipoamide_dehydrogenase__EC_1_8_1_4_	Amino Acids and Derivatives	10465	427	23868
cdhit.cdhit_1324	cdhit	3_isopropylmalate_dehydratase_large_subunit__EC_4_2_1_33_	Amino Acids and Derivatives	5636	3425	3872
cdhit.cdhit_13328	cdhit	Acetylornithine_deacetylase__EC_3_5_1_16_	Amino Acids and Derivatives	15864	2179	10021
cdhit.cdhit_13414	cdhit	Homoserine_O_succinyltransferase__EC_2_3_1_46_	Amino Acids and Derivatives	16314	22561	12697
cdhit.cdhit_1347	cdhit	Glutamate_synthase__NADPH__small_chain__EC_1_4_1_13_	Amino Acids and Derivatives	9760	11570	7495
cdhit.cdhit_13656	cdhit	Anthranilate_synthase__amidotransferase_component__EC_4_1_3_27_	Amino Acids and Derivatives	14463	12478	16513
cdhit.cdhit_13668	cdhit	Arginine_deiminase__EC_3_5_3_6_	Amino Acids and Derivatives	14305	19474	8095
cdhit.cdhit_13764	cdhit	Serine_transporter	Amino Acids and Derivatives	23399	14340	22370
cdhit.cdhit_13774	cdhit	Argininosuccinate_synthase__EC_6_3_4_5_	Amino Acids and Derivatives	19048	20717	10132
cdhit.cdhit_13775	cdhit	Oxaloacetate_decarboxylase_beta_chain__EC_4_1_1_3_	Amino Acids and Derivatives	14279	20190	17695
cdhit.cdhit_13798	cdhit	Asparagine_synthetase__glutamine_hydrolyzing___EC_6_3_5_4_	Amino Acids and Derivatives	17017	23296	8267
cdhit.cdhit_13820	cdhit	Methionine_repressor_MetJ	Amino Acids and Derivatives	10385	5452	14736
cdhit.cdhit_13922	cdhit	Anthranilate_synthase__aminase_component__EC_4_1_3_27_	Amino Acids and Derivatives	11666	20049	11500
cdhit.cdhit_13954	cdhit	3_isopropylmalate_dehydratase_large_subunit__EC_4_2_1_33_	Amino Acids and Derivatives	19206	17207	22552
cdhit.cdhit_14032	cdhit	Acetolactate_synthase_large_subunit__EC_2_2_1_6_	Amino Acids and Derivatives	3974	3241	12732
cdhit.cdhit_14040	cdhit	Glutamate_synthase__NADPH__small_chain__EC_1_4_1_13_	Amino Acids and Derivatives	12033	15170	11429
cdhit.cdhit_14048	cdhit	Methionine_ABC_transporter_ATP_binding_protein	Amino Acids and Derivatives	23876	20551	22882
cdhit.cdhit_14064	cdhit	3_isopropylmalate_dehydrogenase__EC_1_1_1_85_	Amino Acids and Derivatives	7701	10029	8969
cdhit.cdhit_1416	cdhit	Argininosuccinate_synthase__EC_6_3_4_5_	Amino Acids and Derivatives	6319	8708	6509
cdhit.cdhit_14231	cdhit	Arginine_ABC_transporter__ATP_binding_protein_ArtP	Amino Acids and Derivatives	23687	23296	22040
cdhit.cdhit_14275	cdhit	Lysine_cadaverine_antiporter_membrane_protein_CadB	Amino Acids and Derivatives	11841	7700	18076
cdhit.cdhit_14529	cdhit	Methionine_ABC_transporter_ATP_binding_protein	Amino Acids and Derivatives	7284	12975	14059
cdhit.cdhit_14595	cdhit	Transcriptional_activator_MetR	Amino Acids and Derivatives	18992	16634	18912
cdhit.cdhit_14873	cdhit	Sulfate_transport_system_permease_protein_CysT	Amino Acids and Derivatives	19666	16677	20455
cdhit.cdhit_14911	cdhit	Acetylornithine_deacetylase__EC_3_5_1_16_	Amino Acids and Derivatives	13357	5583	8996
cdhit.cdhit_14922	cdhit	Transcriptional_activator_of_cad_operon	Amino Acids and Derivatives	17095	18769	19400
cdhit.cdhit_15079	cdhit	D_amino_acid_dehydrogenase_small_subunit__EC_1_4_99_1_	Amino Acids and Derivatives	10772	14616	17767
cdhit.cdhit_1510	cdhit	Glutamate_synthase__NADPH__small_chain__EC_1_4_1_13_	Amino Acids and Derivatives	6962	13946	13557
cdhit.cdhit_1517	cdhit	Tryptophanase__EC_4_1_99_1_	Amino Acids and Derivatives	5216	13245	9073
cdhit.cdhit_15272	cdhit	Microbial_collagenase__secreted__EC_3_4_24_3_	Amino Acids and Derivatives	12197	23019	19898
cdhit.cdhit_1533	cdhit	D_amino_acid_dehydrogenase_small_subunit__EC_1_4_99_1_	Amino Acids and Derivatives	7281	13319	1939
cdhit.cdhit_15331	cdhit	2_keto_3_deoxy_D_arabino_heptulosonate_7_phosphate_synthase_I_alpha__EC_2_5_1_54_	Amino Acids and Derivatives	17199	21796	12234
cdhit.cdhit_15461	cdhit	D_serine_dehydratase__EC_4_3_1_18_	Amino Acids and Derivatives	21796	23296	14626
cdhit.cdhit_15540	cdhit	3_isopropylmalate_dehydrogenase__EC_1_1_1_85_	Amino Acids and Derivatives	13282	14096	16222
cdhit.cdhit_15596	cdhit	Dihydroxy_acid_dehydratase__EC_4_2_1_9_	Amino Acids and Derivatives	18580	6248	12414
cdhit.cdhit_1564	cdhit	Sodium_glycine_symporter_GlyP	Amino Acids and Derivatives	7575	9200	4644
cdhit.cdhit_15769	cdhit	Transcriptional_activator_of_cad_operon	Amino Acids and Derivatives	11144	1409	16129
cdhit.cdhit_15913	cdhit	Lysine_cadaverine_antiporter_membrane_protein_CadB	Amino Acids and Derivatives	20506	17386	14667
cdhit.cdhit_1619	cdhit	L_serine_dehydratase__EC_4_3_1_17_	Amino Acids and Derivatives	3008	3993	13051
cdhit.cdhit_16272	cdhit	NAD_specific_glutamate_dehydrogenase__EC_1_4_1_2___large_form	Amino Acids and Derivatives	18469	16753	20778
cdhit.cdhit_1631	cdhit	Predicted_arginine_uptake_transporter	Amino Acids and Derivatives	3784	10565	13565
cdhit.cdhit_16372	cdhit	5_Enolpyruvylshikimate_3_phosphate_synthase__EC_2_5_1_19_	Amino Acids and Derivatives	8096	14539	8976
cdhit.cdhit_16540	cdhit	Glutamate_synthase__NADPH__small_chain__EC_1_4_1_13_	Amino Acids and Derivatives	22513	22696	21628
cdhit.cdhit_1656	cdhit	N_acetylglutamate_synthase__EC_2_3_1_1_	Amino Acids and Derivatives	11631	12341	11995
cdhit.cdhit_1672	cdhit	Lysine_cadaverine_antiporter_membrane_protein_CadB	Amino Acids and Derivatives	10169	5413	2990
cdhit.cdhit_16863	cdhit	Acetolactate_synthase_large_subunit__EC_2_2_1_6_	Amino Acids and Derivatives	20927	23296	17073
cdhit.cdhit_16919	cdhit	Dihydroxy_acid_dehydratase__EC_4_2_1_9_	Amino Acids and Derivatives	16673	20481	21802
cdhit.cdhit_16965	cdhit	Arginine_deiminase__EC_3_5_3_6_	Amino Acids and Derivatives	11039	22588	14253
cdhit.cdhit_17050	cdhit	Transcriptional_repressor_protein_TrpR	Amino Acids and Derivatives	3048	6805	3446
cdhit.cdhit_17101	cdhit	Methionine_transporter_MetT	Amino Acids and Derivatives	21313	11369	19790
cdhit.cdhit_17208	cdhit	3_dehydroquinate_dehydratase_II__EC_4_2_1_10_	Amino Acids and Derivatives	14803	10833	24718
cdhit.cdhit_1722	cdhit	Putrescine_proton_symporter__putrescine_ornithine_antiporter_PotE	Amino Acids and Derivatives	7578	5773	13469
cdhit.cdhit_1723	cdhit	5_Enolpyruvylshikimate_3_phosphate_synthase__EC_2_5_1_19_	Amino Acids and Derivatives	14695	6177	5036
cdhit.cdhit_17299	cdhit	Ornithine_decarboxylase__EC_4_1_1_17_	Amino Acids and Derivatives	22327	17887	21390
cdhit.cdhit_17300	cdhit	Isochorismatase__EC_3_3_2_1_	Amino Acids and Derivatives	6236	3263	5253
cdhit.cdhit_17325	cdhit	Hypothetical_protein_YggS__proline_synthase_co_transcribed_bacterial_homolog_PROSC	Amino Acids and Derivatives	19485	9507	23757
cdhit.cdhit_17331	cdhit	Putrescine_proton_symporter__putrescine_ornithine_antiporter_PotE	Amino Acids and Derivatives	22089	12280	19284
cdhit.cdhit_1746	cdhit	D_serine_dehydratase__EC_4_3_1_18_	Amino Acids and Derivatives	5137	8532	6703
cdhit.cdhit_17538	cdhit	L_lysine_permease	Amino Acids and Derivatives	15780	21665	12854
cdhit.cdhit_17567	cdhit	Histidine_utilization_repressor	Amino Acids and Derivatives	18906	14008	22504
cdhit.cdhit_17614	cdhit	Acetoacetyl_CoA_synthetase__EC_6_2_1_16_	Amino Acids and Derivatives	22883	20984	12762
cdhit.cdhit_17656	cdhit	D_serine_dehydratase__EC_4_3_1_18_	Amino Acids and Derivatives	20699	23296	22821
cdhit.cdhit_17667	cdhit	Serine_transporter	Amino Acids and Derivatives	16214	20078	14272
cdhit.cdhit_17673	cdhit	Ornithine_decarboxylase__EC_4_1_1_17_	Amino Acids and Derivatives	19774	11526	20062
cdhit.cdhit_1768	cdhit	Threonine_synthase__EC_4_2_3_1_	Amino Acids and Derivatives	6808	6228	5086
cdhit.cdhit_1769	cdhit	Oxaloacetate_decarboxylase_beta_chain__EC_4_1_1_3_	Amino Acids and Derivatives	9656	10752	3705
cdhit.cdhit_17699	cdhit	HTH_type_transcriptional_regulator_IlvY	Amino Acids and Derivatives	8576	13175	6203
cdhit.cdhit_1790	cdhit	Serine_hydroxymethyltransferase__EC_2_1_2_1_	Amino Acids and Derivatives	3875	11837	7577
cdhit.cdhit_18011	cdhit	Serine_hydroxymethyltransferase__EC_2_1_2_1_	Amino Acids and Derivatives	12530	2315	5590
cdhit.cdhit_18014	cdhit	Sulfate_transporter__CysZ_type	Amino Acids and Derivatives	12350	17975	18598
cdhit.cdhit_18146	cdhit	Serine_transporter	Amino Acids and Derivatives	20703	19723	24028
cdhit.cdhit_18187	cdhit	Lysine_cadaverine_antiporter_membrane_protein_CadB	Amino Acids and Derivatives	13835	12614	13411
cdhit.cdhit_18191	cdhit	Glutamate_synthase__NADPH__small_chain__EC_1_4_1_13_	Amino Acids and Derivatives	15367	8915	21933
cdhit.cdhit_18205	cdhit	Methionine_repressor_MetJ	Amino Acids and Derivatives	8227	10414	4930
cdhit.cdhit_18241	cdhit	Serine_hydroxymethyltransferase__EC_2_1_2_1_	Amino Acids and Derivatives	11852	4382	7745
cdhit.cdhit_18245	cdhit	D_serine_dehydratase__EC_4_3_1_18_	Amino Acids and Derivatives	13578	18826	8137
cdhit.cdhit_18286	cdhit	Asparagine_synthetase__glutamine_hydrolyzing___EC_6_3_5_4_	Amino Acids and Derivatives	23028	19615	16627
cdhit.cdhit_18416	cdhit	NAD_specific_glutamate_dehydrogenase__EC_1_4_1_2___large_form	Amino Acids and Derivatives	18902	17601	22828
cdhit.cdhit_18443	cdhit	Ornithine_decarboxylase__EC_4_1_1_17_	Amino Acids and Derivatives	24611	15429	19710
cdhit.cdhit_18504	cdhit	Histidine_ABC_transporter__permease_protein_HisM__TC_3_A_1_3_1_	Amino Acids and Derivatives	13894	17070	16133
cdhit.cdhit_18507	cdhit	Hydroxymethylglutaryl_CoA_reductase__EC_1_1_1_34_	Amino Acids and Derivatives	16186	18968	17605
cdhit.cdhit_1861	cdhit	Diaminopimelate_decarboxylase__EC_4_1_1_20_	Amino Acids and Derivatives	8593	1671	8907
cdhit.cdhit_18636	cdhit	3_isopropylmalate_dehydratase_large_subunit__EC_4_2_1_33_	Amino Acids and Derivatives	11964	14818	14534
cdhit.cdhit_18798	cdhit	Acetolactate_synthase_large_subunit__EC_2_2_1_6_	Amino Acids and Derivatives	20755	6566	15301
cdhit.cdhit_18811	cdhit	Isochorismate_synthase__EC_5_4_4_2__of_siderophore_biosynthesis	Amino Acids and Derivatives	7336	23296	10988
cdhit.cdhit_18815	cdhit	Oxaloacetate_decarboxylase_alpha_chain__EC_4_1_1_3_	Amino Acids and Derivatives	9828	12017	17727
cdhit.cdhit_18821	cdhit	Oxaloacetate_decarboxylase_alpha_chain__EC_4_1_1_3_	Amino Acids and Derivatives	18318	14952	12977
cdhit.cdhit_18872	cdhit	Transcriptional_repressor_protein_TrpR	Amino Acids and Derivatives	10858	7547	2778
cdhit.cdhit_1891	cdhit	Serine_transporter	Amino Acids and Derivatives	11821	16282	14209
cdhit.cdhit_19014	cdhit	Lysine_cadaverine_antiporter_membrane_protein_CadB	Amino Acids and Derivatives	16384	22973	7702
cdhit.cdhit_19136	cdhit	Arginine_ornithine_antiporter_ArcD	Amino Acids and Derivatives	16162	21033	5879
cdhit.cdhit_19144	cdhit	2_3_4_5_tetrahydropyridine_2_6_dicarboxylate_N_succinyltransferase__EC_2_3_1_117_	Amino Acids and Derivatives	14362	19907	21970
cdhit.cdhit_19272	cdhit	Iojap_protein	Amino Acids and Derivatives	8718	8528	3760
cdhit.cdhit_1938	cdhit	Serine_hydroxymethyltransferase__EC_2_1_2_1_	Amino Acids and Derivatives	4977	1342	7144
cdhit.cdhit_1944	cdhit	Hydroxymethylglutaryl_CoA_reductase__EC_1_1_1_34_	Amino Acids and Derivatives	1037	7000	10809
cdhit.cdhit_19577	cdhit	Arginine_ABC_transporter__periplasmic_arginine_binding_protein_ArtI	Amino Acids and Derivatives	18926	8043	12402
cdhit.cdhit_19582	cdhit	ABC_transporter__periplasmic_spermidine_putrescine_binding_protein_PotD__TC_3_A_1_11_1_	Amino Acids and Derivatives	17294	20936	12965
cdhit.cdhit_19763	cdhit	Transcriptional_activator_of_cad_operon	Amino Acids and Derivatives	5902	7937	6387
cdhit.cdhit_19859	cdhit	Hypothetical_protein_YggS__proline_synthase_co_transcribed_bacterial_homolog_PROSC	Amino Acids and Derivatives	15030	22504	20294
cdhit.cdhit_19891	cdhit	Branched_chain_amino_acid_aminotransferase__EC_2_6_1_42_	Amino Acids and Derivatives	15487	8117	23814
cdhit.cdhit_19911	cdhit	NAD_specific_glutamate_dehydrogenase__EC_1_4_1_2___large_form	Amino Acids and Derivatives	12100	15589	19825
cdhit.cdhit_19918	cdhit	NAD_specific_glutamate_dehydrogenase__EC_1_4_1_2___large_form	Amino Acids and Derivatives	20374	7972	22089
cdhit.cdhit_1993	cdhit	Serine_transporter	Amino Acids and Derivatives	2349	2797	3823
cdhit.cdhit_19932	cdhit	ProQ__influences_osmotic_activation_of_compatible_solute_ProP	Amino Acids and Derivatives	12472	23296	5349
cdhit.cdhit_19935	cdhit	Acetolactate_synthase_large_subunit__EC_2_2_1_6_	Amino Acids and Derivatives	23038	18015	18861
cdhit.cdhit_20068	cdhit	Lysine_cadaverine_antiporter_membrane_protein_CadB	Amino Acids and Derivatives	22502	12431	14041
cdhit.cdhit_20076	cdhit	Cysteine_synthase_B__EC_2_5_1_47_	Amino Acids and Derivatives	11762	18063	9434
cdhit.cdhit_20361	cdhit	2_keto_3_deoxy_D_arabino_heptulosonate_7_phosphate_synthase_I_alpha__EC_2_5_1_54_	Amino Acids and Derivatives	9060	16077	15366
cdhit.cdhit_20371	cdhit	3_isopropylmalate_dehydratase_small_subunit__EC_4_2_1_33_	Amino Acids and Derivatives	21428	18019	12706
cdhit.cdhit_20551	cdhit	Isochorismate_synthase__EC_5_4_4_2__of_siderophore_biosynthesis	Amino Acids and Derivatives	17928	13471	21447
cdhit.cdhit_20656	cdhit	Oxaloacetate_decarboxylase_alpha_chain__EC_4_1_1_3_	Amino Acids and Derivatives	19229	21994	23451
cdhit.cdhit_20777	cdhit	Allophanate_hydrolase_2_subunit_2__EC_3_5_1_54_	Amino Acids and Derivatives	15536	21632	18983
cdhit.cdhit_20812	cdhit	Predicted_arginine_uptake_transporter	Amino Acids and Derivatives	21391	23296	21272
cdhit.cdhit_20941	cdhit	Transcriptional_activator_of_cad_operon	Amino Acids and Derivatives	20414	18100	24296
cdhit.cdhit_20953	cdhit	ABC_transporter__periplasmic_spermidine_putrescine_binding_protein_PotD__TC_3_A_1_11_1_	Amino Acids and Derivatives	14616	14672	19491
cdhit.cdhit_20956	cdhit	Serine_transporter	Amino Acids and Derivatives	18828	10181	7617
cdhit.cdhit_20987	cdhit	Acetolactate_synthase_large_subunit__EC_2_2_1_6_	Amino Acids and Derivatives	24929	10672	23781
cdhit.cdhit_2103	cdhit	2_amino_3_ketobutyrate_coenzyme_A_ligase__EC_2_3_1_29_	Amino Acids and Derivatives	5662	9328	5495
cdhit.cdhit_21066	cdhit	Ketol_acid_reductoisomerase__EC_1_1_1_86_	Amino Acids and Derivatives	17209	23296	21381
cdhit.cdhit_21090	cdhit	Transcriptional_activator_MetR	Amino Acids and Derivatives	23413	22751	19961
cdhit.cdhit_2112	cdhit	Alanine_racemase__EC_5_1_1_1_	Amino Acids and Derivatives	2911	4105	12585
cdhit.cdhit_21140	cdhit	Sodium_glycine_symporter_GlyP	Amino Acids and Derivatives	16732	16372	11623
cdhit.cdhit_21297	cdhit	Oxaloacetate_decarboxylase_alpha_chain__EC_4_1_1_3_	Amino Acids and Derivatives	24271	23296	24309
cdhit.cdhit_21341	cdhit	Arginine_ABC_transporter__permease_protein_ArtM	Amino Acids and Derivatives	19058	19620	11444
cdhit.cdhit_21384	cdhit	Cysteine_synthase_B__EC_2_5_1_47_	Amino Acids and Derivatives	19691	15829	16075
cdhit.cdhit_2146	cdhit	Isochorismate_synthase__EC_5_4_4_2__of_siderophore_biosynthesis	Amino Acids and Derivatives	9751	18475	1851
cdhit.cdhit_21461	cdhit	3_isopropylmalate_dehydratase_large_subunit__EC_4_2_1_33_	Amino Acids and Derivatives	10241	12802	7588
cdhit.cdhit_21464	cdhit	3_isopropylmalate_dehydratase_large_subunit__EC_4_2_1_33_	Amino Acids and Derivatives	17163	8527	18839
cdhit.cdhit_2147	cdhit	Glutamate_Aspartate_transport_system_permease_protein_GltJ__TC_3_A_1_3_4_	Amino Acids and Derivatives	10661	3731	6492
cdhit.cdhit_21529	cdhit	N_acetyl_gamma_glutamyl_phosphate_reductase__EC_1_2_1_38_	Amino Acids and Derivatives	21739	11052	14212
cdhit.cdhit_21534	cdhit	Sodium_glycine_symporter_GlyP	Amino Acids and Derivatives	12451	7211	9810
cdhit.cdhit_2182	cdhit	Sulfate_and_thiosulfate_import_ATP_binding_protein_CysA__EC_3_6_3_25_	Amino Acids and Derivatives	1279	4184	8210
cdhit.cdhit_21910	cdhit	NAD_specific_glutamate_dehydrogenase__EC_1_4_1_2___large_form	Amino Acids and Derivatives	18998	15202	20505
cdhit.cdhit_21950	cdhit	Asparagine_synthetase__glutamine_hydrolyzing___EC_6_3_5_4_	Amino Acids and Derivatives	18529	17343	11612
cdhit.cdhit_2199	cdhit	Acetylornithine_deacetylase__EC_3_5_1_16_	Amino Acids and Derivatives	6190	13105	8165
cdhit.cdhit_22003	cdhit	ABC_transporter__periplasmic_spermidine_putrescine_binding_protein_PotD__TC_3_A_1_11_1_	Amino Acids and Derivatives	20290	18167	20492
cdhit.cdhit_22071	cdhit	L_lysine_permease	Amino Acids and Derivatives	9747	8238	6168
cdhit.cdhit_22199	cdhit	Predicted_arginine_uptake_transporter	Amino Acids and Derivatives	21990	20346	18148
cdhit.cdhit_22224	cdhit	Anthranilate_synthase__aminase_component__EC_4_1_3_27_	Amino Acids and Derivatives	20465	18644	8581
cdhit.cdhit_22289	cdhit	Ornithine_decarboxylase__EC_4_1_1_17_	Amino Acids and Derivatives	13381	3059	15638
cdhit.cdhit_22320	cdhit	3_dehydroquinate_synthase__EC_4_2_3_4_	Amino Acids and Derivatives	19524	8951	17726
cdhit.cdhit_22355	cdhit	PutR__transcriptional_activator_of_PutA_and_PutP	Amino Acids and Derivatives	11712	20182	7729
cdhit.cdhit_22468	cdhit	N_acetylglutamate_synthase__EC_2_3_1_1_	Amino Acids and Derivatives	14568	22429	22514
cdhit.cdhit_2261	cdhit	Oxaloacetate_decarboxylase_beta_chain__EC_4_1_1_3_	Amino Acids and Derivatives	3792	10548	7710
cdhit.cdhit_22782	cdhit	Chorismate_synthase__EC_4_2_3_5_	Amino Acids and Derivatives	23810	14334	22377
cdhit.cdhit_23352	cdhit	Glutamate_synthase__NADPH__small_chain__EC_1_4_1_13_	Amino Acids and Derivatives	20091	5763	11532
cdhit.cdhit_23447	cdhit	Acetolactate_synthase_large_subunit__EC_2_2_1_6_	Amino Acids and Derivatives	24320	22633	17571
cdhit.cdhit_23503	cdhit	NAD_specific_glutamate_dehydrogenase__EC_1_4_1_2___large_form	Amino Acids and Derivatives	16340	4799	9569
cdhit.cdhit_23549	cdhit	Probable_transcriptional_activator_for_leuABCD_operon	Amino Acids and Derivatives	14115	17980	19323
cdhit.cdhit_2369	cdhit	2_keto_3_deoxy_D_arabino_heptulosonate_7_phosphate_synthase_I_alpha__EC_2_5_1_54_	Amino Acids and Derivatives	7000	8092	4613
cdhit.cdhit_2400	cdhit	N_succinyl_L_L_diaminopimelate_desuccinylase__EC_3_5_1_18_	Amino Acids and Derivatives	14672	23296	12213
cdhit.cdhit_24087	cdhit	Probable_transcriptional_activator_for_leuABCD_operon	Amino Acids and Derivatives	13167	9122	6391
cdhit.cdhit_24092	cdhit	Oxaloacetate_decarboxylase_gamma_chain__EC_4_1_1_3_	Amino Acids and Derivatives	20491	21427	19250
cdhit.cdhit_24175	cdhit	Serine_transporter	Amino Acids and Derivatives	23606	9310	19862
cdhit.cdhit_24243	cdhit	Acetolactate_synthase_large_subunit__EC_2_2_1_6_	Amino Acids and Derivatives	12236	11759	15823
cdhit.cdhit_24257	cdhit	N_succinyl_L_L_diaminopimelate_desuccinylase__EC_3_5_1_18_	Amino Acids and Derivatives	21777	9706	22000
cdhit.cdhit_24280	cdhit	Sulfate_transport_system_permease_protein_CysW	Amino Acids and Derivatives	15531	23296	22369
cdhit.cdhit_24369	cdhit	Ketol_acid_reductoisomerase__EC_1_1_1_86_	Amino Acids and Derivatives	20224	13740	4747
cdhit.cdhit_24389	cdhit	Acetoacetyl_CoA_synthetase__EC_6_2_1_16_	Amino Acids and Derivatives	18996	10756	21717
cdhit.cdhit_24473	cdhit	Argininosuccinate_synthase__EC_6_3_4_5_	Amino Acids and Derivatives	15936	18507	5978
cdhit.cdhit_24544	cdhit	Acetolactate_synthase_large_subunit__EC_2_2_1_6_	Amino Acids and Derivatives	17692	20016	10092
cdhit.cdhit_2471	cdhit	2_keto_3_deoxy_D_arabino_heptulosonate_7_phosphate_synthase_I_alpha__EC_2_5_1_54_	Amino Acids and Derivatives	6799	8963	5099
cdhit.cdhit_25024	cdhit	Oxaloacetate_decarboxylase_gamma_chain__EC_4_1_1_3_	Amino Acids and Derivatives	15358	13031	18350
cdhit.cdhit_25532	cdhit	Acetolactate_synthase_large_subunit__EC_2_2_1_6_	Amino Acids and Derivatives	9826	22057	9682
cdhit.cdhit_25570	cdhit	Arginine_ornithine_antiporter_ArcD	Amino Acids and Derivatives	17207	12932	15622
cdhit.cdhit_2560	cdhit	3_isopropylmalate_dehydrogenase__EC_1_1_1_85_	Amino Acids and Derivatives	6733	11464	8205
cdhit.cdhit_25608	cdhit	NAD_specific_glutamate_dehydrogenase__EC_1_4_1_2___large_form	Amino Acids and Derivatives	13212	14759	23556
cdhit.cdhit_2562	cdhit	Putrescine_transport_ATP_binding_protein_PotA__TC_3_A_1_11_1_	Amino Acids and Derivatives	8001	7050	2979
cdhit.cdhit_2569	cdhit	ABC_transporter__periplasmic_spermidine_putrescine_binding_protein_PotD__TC_3_A_1_11_1_	Amino Acids and Derivatives	6565	11303	2765
cdhit.cdhit_25797	cdhit	Dihydroxy_acid_dehydratase__EC_4_2_1_9_	Amino Acids and Derivatives	22295	21190	20716
cdhit.cdhit_25812	cdhit	Threonine_synthase__EC_4_2_3_1_	Amino Acids and Derivatives	5749	14411	14758
cdhit.cdhit_25898	cdhit	NAD_specific_glutamate_dehydrogenase__EC_1_4_1_2___large_form	Amino Acids and Derivatives	18365	18833	23197
cdhit.cdhit_25924	cdhit	Ketol_acid_reductoisomerase__EC_1_1_1_86_	Amino Acids and Derivatives	17042	23296	16533
cdhit.cdhit_25958	cdhit	NAD_specific_glutamate_dehydrogenase__EC_1_4_1_2___large_form	Amino Acids and Derivatives	24238	20264	17038
cdhit.cdhit_2607	cdhit	Sulfate_and_thiosulfate_import_ATP_binding_protein_CysA__EC_3_6_3_25_	Amino Acids and Derivatives	2444	17509	4208
cdhit.cdhit_26075	cdhit	Oxaloacetate_decarboxylase_gamma_chain__EC_4_1_1_3_	Amino Acids and Derivatives	648	1657	6597
cdhit.cdhit_26089	cdhit	NAD_specific_glutamate_dehydrogenase__EC_1_4_1_2___large_form	Amino Acids and Derivatives	13784	19625	18239
cdhit.cdhit_2611	cdhit	2_3_4_5_tetrahydropyridine_2_6_dicarboxylate_N_succinyltransferase__EC_2_3_1_117_	Amino Acids and Derivatives	8542	4772	13799
cdhit.cdhit_26233	cdhit	N_acetylglutamate_synthase__EC_2_3_1_1_	Amino Acids and Derivatives	14906	23296	22499
cdhit.cdhit_2635	cdhit	Chorismate_synthase__EC_4_2_3_5_	Amino Acids and Derivatives	11359	18802	2796
cdhit.cdhit_26793	cdhit	Putrescine_proton_symporter__putrescine_ornithine_antiporter_PotE	Amino Acids and Derivatives	19501	21369	10867
cdhit.cdhit_2684	cdhit	ABC_transporter__periplasmic_spermidine_putrescine_binding_protein_PotD__TC_3_A_1_11_1_	Amino Acids and Derivatives	7316	2257	2098
cdhit.cdhit_2692	cdhit	3_dehydroquinate_synthase__EC_4_2_3_4_	Amino Acids and Derivatives	10400	17639	13809
cdhit.cdhit_27013	cdhit	L_threonine_3_dehydrogenase__EC_1_1_1_103_	Amino Acids and Derivatives	24185	14524	22455
cdhit.cdhit_27065	cdhit	Acetolactate_synthase_small_subunit__EC_2_2_1_6_	Amino Acids and Derivatives	6241	16152	4500
cdhit.cdhit_2737	cdhit	Cysteine_synthase_B__EC_2_5_1_47_	Amino Acids and Derivatives	6796	5335	5064
cdhit.cdhit_2749	cdhit	2_keto_3_deoxy_D_arabino_heptulosonate_7_phosphate_synthase_I_alpha__EC_2_5_1_54_	Amino Acids and Derivatives	5113	8745	7510
cdhit.cdhit_27532	cdhit	Oxaloacetate_decarboxylase_gamma_chain__EC_4_1_1_3_	Amino Acids and Derivatives	1521	3421	10767
cdhit.cdhit_27563	cdhit	Sulfate_and_thiosulfate_binding_protein_CysP	Amino Acids and Derivatives	11757	18681	19002
cdhit.cdhit_27636	cdhit	Isochorismate_synthase__EC_5_4_4_2__of_siderophore_biosynthesis	Amino Acids and Derivatives	14292	18652	16773
cdhit.cdhit_28288	cdhit	Arginine_ABC_transporter__permease_protein_ArtQ	Amino Acids and Derivatives	20234	11339	17740
cdhit.cdhit_2854	cdhit	ABC_transporter__periplasmic_spermidine_putrescine_binding_protein_PotD__TC_3_A_1_11_1_	Amino Acids and Derivatives	2998	4676	5527
cdhit.cdhit_28701	cdhit	2_isopropylmalate_synthase__EC_2_3_3_13_	Amino Acids and Derivatives	23517	19527	23200
cdhit.cdhit_2904	cdhit	2_3_4_5_tetrahydropyridine_2_6_dicarboxylate_N_succinyltransferase__EC_2_3_1_117_	Amino Acids and Derivatives	10665	1964	7193
cdhit.cdhit_29127	cdhit	Chorismate_synthase__EC_4_2_3_5_	Amino Acids and Derivatives	20436	19356	21453
cdhit.cdhit_29143	cdhit	Predicted_arginine_uptake_transporter	Amino Acids and Derivatives	22642	22689	20441
cdhit.cdhit_29200	cdhit	Cysteine_synthase_B__EC_2_5_1_47_	Amino Acids and Derivatives	13821	11198	5610
cdhit.cdhit_2928	cdhit	Methionine_ABC_transporter_ATP_binding_protein	Amino Acids and Derivatives	6337	10022	7969
cdhit.cdhit_29360	cdhit	L_lysine_permease	Amino Acids and Derivatives	21712	8993	23201
cdhit.cdhit_29426	cdhit	Succinylglutamate_desuccinylase__EC_3_5_1_96_	Amino Acids and Derivatives	19051	18922	22673
cdhit.cdhit_29451	cdhit	3_isopropylmalate_dehydrogenase__EC_1_1_1_85_	Amino Acids and Derivatives	15406	16011	8391
cdhit.cdhit_29662	cdhit	Succinylglutamate_desuccinylase__EC_3_5_1_96_	Amino Acids and Derivatives	24852	21700	25166
cdhit.cdhit_2979	cdhit	Glutamate_synthase__NADPH__small_chain__EC_1_4_1_13_	Amino Acids and Derivatives	10215	14774	14125
cdhit.cdhit_29889	cdhit	Methionine_ABC_transporter_ATP_binding_protein	Amino Acids and Derivatives	25128	22696	21139
cdhit.cdhit_29933	cdhit	N_succinyl_L_L_diaminopimelate_desuccinylase__EC_3_5_1_18_	Amino Acids and Derivatives	2787	2677	5240
cdhit.cdhit_29947	cdhit	Ornithine_decarboxylase__EC_4_1_1_17_	Amino Acids and Derivatives	16737	14528	12137
cdhit.cdhit_29952	cdhit	Dihydroxy_acid_dehydratase__EC_4_2_1_9_	Amino Acids and Derivatives	22804	11867	25199
cdhit.cdhit_2999	cdhit	Alanine_racemase__EC_5_1_1_1_	Amino Acids and Derivatives	15453	16108	9803
cdhit.cdhit_3007	cdhit	Succinylglutamate_desuccinylase__EC_3_5_1_96_	Amino Acids and Derivatives	8893	3356	3492
cdhit.cdhit_3035	cdhit	2_amino_3_ketobutyrate_coenzyme_A_ligase__EC_2_3_1_29_	Amino Acids and Derivatives	16512	12626	17706
cdhit.cdhit_30409	cdhit	L_lysine_permease	Amino Acids and Derivatives	22745	23296	24224
cdhit.cdhit_30483	cdhit	Anthranilate_synthase__aminase_component__EC_4_1_3_27_	Amino Acids and Derivatives	13159	15669	11008
cdhit.cdhit_3057	cdhit	Homoserine_O_succinyltransferase__EC_2_3_1_46_	Amino Acids and Derivatives	5195	1494	11668
cdhit.cdhit_3081	cdhit	Homoserine_O_succinyltransferase__EC_2_3_1_46_	Amino Acids and Derivatives	10346	7576	15187
cdhit.cdhit_30831	cdhit	Sulfate_and_thiosulfate_binding_protein_CysP	Amino Acids and Derivatives	10343	10702	10882
cdhit.cdhit_30875	cdhit	Branched_chain_amino_acid_aminotransferase__EC_2_6_1_42_	Amino Acids and Derivatives	23109	18579	24813
cdhit.cdhit_30905	cdhit	2_keto_3_deoxy_D_arabino_heptulosonate_7_phosphate_synthase_I_alpha__EC_2_5_1_54_	Amino Acids and Derivatives	14536	14233	21177
cdhit.cdhit_30913	cdhit	Ornithine_decarboxylase__EC_4_1_1_17_	Amino Acids and Derivatives	18818	21433	22033
cdhit.cdhit_3096	cdhit	Glutamate_Aspartate_periplasmic_binding_protein_precursor_GltI__TC_3_A_1_3_4_	Amino Acids and Derivatives	10149	3184	11566
cdhit.cdhit_3108	cdhit	L_threonine_3_dehydrogenase__EC_1_1_1_103_	Amino Acids and Derivatives	6140	9856	9565
cdhit.cdhit_31167	cdhit	Acetoacetyl_CoA_synthetase__EC_6_2_1_16_	Amino Acids and Derivatives	17409	19231	21551
cdhit.cdhit_31226	cdhit	Oxaloacetate_decarboxylase_alpha_chain__EC_4_1_1_3_	Amino Acids and Derivatives	24116	22751	24886
cdhit.cdhit_31520	cdhit	Transcriptional_repressor_protein_TyrR	Amino Acids and Derivatives	15045	10905	19631
cdhit.cdhit_3154	cdhit	Threonine_synthase__EC_4_2_3_1_	Amino Acids and Derivatives	3302	2762	5159
cdhit.cdhit_31601	cdhit	Asparagine_synthetase__glutamine_hydrolyzing___EC_6_3_5_4_	Amino Acids and Derivatives	25286	22167	25012
cdhit.cdhit_3177	cdhit	Low_specificity_L_threonine_aldolase__EC_4_1_2_5_	Amino Acids and Derivatives	8472	9649	12186
cdhit.cdhit_31770	cdhit	Serine_hydroxymethyltransferase__EC_2_1_2_1_	Amino Acids and Derivatives	22154	15495	14029
cdhit.cdhit_32169	cdhit	Ketol_acid_reductoisomerase__EC_1_1_1_86_	Amino Acids and Derivatives	13664	18462	22425
cdhit.cdhit_32367	cdhit	ABC_transporter__periplasmic_spermidine_putrescine_binding_protein_PotD__TC_3_A_1_11_1_	Amino Acids and Derivatives	21170	16232	15264
cdhit.cdhit_32433	cdhit	Alanine_racemase__biosynthetic__EC_5_1_1_1_	Amino Acids and Derivatives	12541	23296	19050
cdhit.cdhit_32476	cdhit	Transcriptional_activator_MetR	Amino Acids and Derivatives	18127	8440	10799
cdhit.cdhit_32512	cdhit	Transcriptional_activator_of_cad_operon	Amino Acids and Derivatives	21281	14302	19000
cdhit.cdhit_3255	cdhit	N_acetyl_gamma_glutamyl_phosphate_reductase__EC_1_2_1_38_	Amino Acids and Derivatives	10225	12466	3804
cdhit.cdhit_32594	cdhit	Transcriptional_activator_MetR	Amino Acids and Derivatives	22665	20728	21032
cdhit.cdhit_32673	cdhit	Transcriptional_repressor_protein_TyrR	Amino Acids and Derivatives	15409	19239	10918
cdhit.cdhit_32836	cdhit	ABC_transporter__periplasmic_spermidine_putrescine_binding_protein_PotD__TC_3_A_1_11_1_	Amino Acids and Derivatives	18917	12646	22147
cdhit.cdhit_32920	cdhit	Asparagine_synthetase__glutamine_hydrolyzing___EC_6_3_5_4_	Amino Acids and Derivatives	22464	12101	18336
cdhit.cdhit_33274	cdhit	Cysteine_synthase_B__EC_2_5_1_47_	Amino Acids and Derivatives	17313	10066	20445
cdhit.cdhit_33378	cdhit	L_lysine_permease	Amino Acids and Derivatives	15444	14653	18883
cdhit.cdhit_33476	cdhit	Sodium_glycine_symporter_GlyP	Amino Acids and Derivatives	16699	19749	10887
cdhit.cdhit_33513	cdhit	Arginine_deiminase__EC_3_5_3_6_	Amino Acids and Derivatives	14627	1347	12478
cdhit.cdhit_33996	cdhit	Serine_transporter	Amino Acids and Derivatives	23813	22991	24903
cdhit.cdhit_340	cdhit	Microbial_collagenase__secreted__EC_3_4_24_3_	Amino Acids and Derivatives	9529	8791	5553
cdhit.cdhit_34038	cdhit	Argininosuccinate_synthase__EC_6_3_4_5_	Amino Acids and Derivatives	12041	2069	16822
cdhit.cdhit_34125	cdhit	Asparagine_synthetase__glutamine_hydrolyzing___EC_6_3_5_4_	Amino Acids and Derivatives	12952	18402	7924
cdhit.cdhit_34269	cdhit	NAD_specific_glutamate_dehydrogenase__EC_1_4_1_2___large_form	Amino Acids and Derivatives	8439	6514	7547
cdhit.cdhit_34727	cdhit	Hydroxymethylglutaryl_CoA_reductase__EC_1_1_1_34_	Amino Acids and Derivatives	23893	23296	24740
cdhit.cdhit_34851	cdhit	Oxaloacetate_decarboxylase_beta_chain__EC_4_1_1_3_	Amino Acids and Derivatives	23401	14565	24556
cdhit.cdhit_34867	cdhit	N_acetyl_gamma_glutamyl_phosphate_reductase__EC_1_2_1_38_	Amino Acids and Derivatives	17723	17873	13103
cdhit.cdhit_35060	cdhit	L_serine_dehydratase__EC_4_3_1_17_	Amino Acids and Derivatives	19711	16444	19070
cdhit.cdhit_35251	cdhit	2_keto_3_deoxy_D_arabino_heptulosonate_7_phosphate_synthase_I_alpha__EC_2_5_1_54_	Amino Acids and Derivatives	16293	20342	19138
cdhit.cdhit_35311	cdhit	Anthranilate_synthase__amidotransferase_component__EC_4_1_3_27_	Amino Acids and Derivatives	19294	23296	19606
cdhit.cdhit_35679	cdhit	5_Enolpyruvylshikimate_3_phosphate_synthase__EC_2_5_1_19_	Amino Acids and Derivatives	24649	21608	20560
cdhit.cdhit_3583	cdhit	Probable_transcriptional_activator_for_leuABCD_operon	Amino Acids and Derivatives	7589	12227	11534
cdhit.cdhit_36135	cdhit	NAD_specific_glutamate_dehydrogenase__EC_1_4_1_2___large_form	Amino Acids and Derivatives	12182	11002	6014
cdhit.cdhit_36278	cdhit	Transcriptional_activator_MetR	Amino Acids and Derivatives	24509	23296	17462
cdhit.cdhit_363	cdhit	Microbial_collagenase__secreted__EC_3_4_24_3_	Amino Acids and Derivatives	9410	8423	6687
cdhit.cdhit_36465	cdhit	Arginine_ornithine_ABC_transporter__permease_protein_AotQ	Amino Acids and Derivatives	15701	14191	5057
cdhit.cdhit_36575	cdhit	Arginine_ABC_transporter__ATP_binding_protein_ArtP	Amino Acids and Derivatives	24579	23296	20509
cdhit.cdhit_3672	cdhit	Transcriptional_activator_MetR	Amino Acids and Derivatives	5251	5032	7976
cdhit.cdhit_37128	cdhit	Oxaloacetate_decarboxylase_alpha_chain__EC_4_1_1_3_	Amino Acids and Derivatives	15163	21344	11465
cdhit.cdhit_37146	cdhit	Ornithine_decarboxylase__EC_4_1_1_17_	Amino Acids and Derivatives	21403	14363	15584
cdhit.cdhit_37200	cdhit	Pyrroline_5_carboxylate_reductase__EC_1_5_1_2_	Amino Acids and Derivatives	11465	6141	15210
cdhit.cdhit_3739	cdhit	Branched_chain_amino_acid_aminotransferase__EC_2_6_1_42_	Amino Acids and Derivatives	7197	1234	3864
cdhit.cdhit_37400	cdhit	Isochorismatase__EC_3_3_2_1__of_siderophore_biosynthesis	Amino Acids and Derivatives	18088	16128	19905
cdhit.cdhit_37468	cdhit	Serine_hydroxymethyltransferase__EC_2_1_2_1_	Amino Acids and Derivatives	19664	22081	21915
cdhit.cdhit_37494	cdhit	Pyrroline_5_carboxylate_reductase__EC_1_5_1_2_	Amino Acids and Derivatives	12770	20830	18110
cdhit.cdhit_37810	cdhit	5_Enolpyruvylshikimate_3_phosphate_synthase__EC_2_5_1_19_	Amino Acids and Derivatives	18980	4446	14923
cdhit.cdhit_3794	cdhit	Allophanate_hydrolase_2_subunit_2__EC_3_5_1_54_	Amino Acids and Derivatives	2849	17286	11411
cdhit.cdhit_3805	cdhit	Sulfate_transport_system_permease_protein_CysT	Amino Acids and Derivatives	3778	10001	3962
cdhit.cdhit_38068	cdhit	Oxaloacetate_decarboxylase_gamma_chain__EC_4_1_1_3_	Amino Acids and Derivatives	19857	10141	10254
cdhit.cdhit_3823	cdhit	Isochorismatase__EC_3_3_2_1__of_siderophore_biosynthesis	Amino Acids and Derivatives	7068	11032	6594
cdhit.cdhit_38299	cdhit	3_isopropylmalate_dehydratase_small_subunit__EC_4_2_1_33_	Amino Acids and Derivatives	10217	15965	8666
cdhit.cdhit_3830	cdhit	Sulfate_and_thiosulfate_import_ATP_binding_protein_CysA__EC_3_6_3_25_	Amino Acids and Derivatives	13261	10606	20883
cdhit.cdhit_3841	cdhit	Diaminopimelate_decarboxylase__EC_4_1_1_20_	Amino Acids and Derivatives	17118	16050	17585
cdhit.cdhit_38595	cdhit	Glutamate_Aspartate_periplasmic_binding_protein_precursor_GltI__TC_3_A_1_3_4_	Amino Acids and Derivatives	15458	18003	9114
cdhit.cdhit_38663	cdhit	Homoserine_O_succinyltransferase__EC_2_3_1_46_	Amino Acids and Derivatives	12606	15458	12122
cdhit.cdhit_38831	cdhit	Methionine_ABC_transporter_permease_protein	Amino Acids and Derivatives	19428	16746	18797
cdhit.cdhit_39059	cdhit	D_amino_acid_dehydrogenase_small_subunit__EC_1_4_99_1_	Amino Acids and Derivatives	19074	18348	23608
cdhit.cdhit_39205	cdhit	Glutamate_synthase__NADPH__small_chain__EC_1_4_1_13_	Amino Acids and Derivatives	13549	18289	21957
cdhit.cdhit_39235	cdhit	Ornithine_decarboxylase__EC_4_1_1_17_	Amino Acids and Derivatives	23319	23296	18695
cdhit.cdhit_39343	cdhit	Arginine_ornithine_antiporter_ArcD	Amino Acids and Derivatives	19559	3656	23015
cdhit.cdhit_3941	cdhit	HTH_type_transcriptional_regulator_IlvY	Amino Acids and Derivatives	6430	5386	10669
cdhit.cdhit_3960	cdhit	2_keto_3_deoxy_D_arabino_heptulosonate_7_phosphate_synthase_I_alpha__EC_2_5_1_54_	Amino Acids and Derivatives	10811	20176	12165
cdhit.cdhit_3966	cdhit	Shikimate_5_dehydrogenase_I_alpha__EC_1_1_1_25_	Amino Acids and Derivatives	5702	4905	3843
cdhit.cdhit_39787	cdhit	Sulfate_transport_system_permease_protein_CysT	Amino Acids and Derivatives	13337	11258	23075
cdhit.cdhit_3985	cdhit	Oxaloacetate_decarboxylase_beta_chain__EC_4_1_1_3_	Amino Acids and Derivatives	14013	20733	21502
cdhit.cdhit_39943	cdhit	Chorismate_synthase__EC_4_2_3_5_	Amino Acids and Derivatives	13872	12271	7408
cdhit.cdhit_39946	cdhit	N_succinyl_L_L_diaminopimelate_desuccinylase__EC_3_5_1_18_	Amino Acids and Derivatives	13293	6115	16797
cdhit.cdhit_40159	cdhit	Microbial_collagenase__secreted__EC_3_4_24_3_	Amino Acids and Derivatives	22860	22883	21199
cdhit.cdhit_4061	cdhit	Sodium_glycine_symporter_GlyP	Amino Acids and Derivatives	15766	2287	7093
cdhit.cdhit_40884	cdhit	2_isopropylmalate_synthase__EC_2_3_3_13_	Amino Acids and Derivatives	16198	19285	12952
cdhit.cdhit_40953	cdhit	Arginine_ABC_transporter__ATP_binding_protein_ArtP	Amino Acids and Derivatives	19042	20063	11976
cdhit.cdhit_41097	cdhit	Acetoacetyl_CoA_synthetase__EC_6_2_1_16_	Amino Acids and Derivatives	20301	21533	16963
cdhit.cdhit_41272	cdhit	NAD_specific_glutamate_dehydrogenase__EC_1_4_1_2___large_form	Amino Acids and Derivatives	21176	11359	16003
cdhit.cdhit_4153	cdhit	3_hydroxyisobutyrate_dehydrogenase__EC_1_1_1_31_	Amino Acids and Derivatives	4479	10305	12988
cdhit.cdhit_41588	cdhit	Glutamate_synthase__NADPH__small_chain__EC_1_4_1_13_	Amino Acids and Derivatives	22547	20820	24386
cdhit.cdhit_41639	cdhit	Glutamate_synthase__NADPH__small_chain__EC_1_4_1_13_	Amino Acids and Derivatives	16717	13734	6212
cdhit.cdhit_41649	cdhit	Arginine_pathway_regulatory_protein_ArgR__repressor_of_arg_regulon	Amino Acids and Derivatives	10914	15940	16812
cdhit.cdhit_41676	cdhit	Serine_transporter	Amino Acids and Derivatives	18347	22751	24291
cdhit.cdhit_42149	cdhit	2_keto_3_deoxy_D_arabino_heptulosonate_7_phosphate_synthase_I_alpha__EC_2_5_1_54_	Amino Acids and Derivatives	25261	16577	22969
cdhit.cdhit_42263	cdhit	Sulfate_transport_system_permease_protein_CysW	Amino Acids and Derivatives	23121	23193	24042
cdhit.cdhit_42410	cdhit	Oxaloacetate_decarboxylase_alpha_chain__EC_4_1_1_3_	Amino Acids and Derivatives	20447	19844	21236
cdhit.cdhit_4243	cdhit	2_Keto_3_deoxy_D_manno_octulosonate_8_phosphate_synthase__EC_2_5_1_55_	Amino Acids and Derivatives	14903	21054	14790
cdhit.cdhit_42598	cdhit	Arginine_deiminase__EC_3_5_3_6_	Amino Acids and Derivatives	19954	14013	15279
cdhit.cdhit_426	cdhit	Lysine_decarboxylase__inducible__EC_4_1_1_18_	Amino Acids and Derivatives	11996	905	4612
cdhit.cdhit_43106	cdhit	2_keto_3_deoxy_D_arabino_heptulosonate_7_phosphate_synthase_I_alpha__EC_2_5_1_54_	Amino Acids and Derivatives	23961	3643	20609
cdhit.cdhit_4311	cdhit	Oxaloacetate_decarboxylase_beta_chain__EC_4_1_1_3_	Amino Acids and Derivatives	14287	16674	24066
cdhit.cdhit_4325	cdhit	Pyrroline_5_carboxylate_reductase__EC_1_5_1_2_	Amino Acids and Derivatives	7680	14879	5739
cdhit.cdhit_43261	cdhit	2_amino_3_ketobutyrate_coenzyme_A_ligase__EC_2_3_1_29_	Amino Acids and Derivatives	12962	2636	19439
cdhit.cdhit_43475	cdhit	Succinylglutamate_desuccinylase__EC_3_5_1_96_	Amino Acids and Derivatives	22520	10131	19193
cdhit.cdhit_43565	cdhit	Low_specificity_L_threonine_aldolase__EC_4_1_2_5_	Amino Acids and Derivatives	24817	23296	24953
cdhit.cdhit_4393	cdhit	Methionine_ABC_transporter_ATP_binding_protein	Amino Acids and Derivatives	3976	4625	1505
cdhit.cdhit_44042	cdhit	Acetolactate_synthase_large_subunit__EC_2_2_1_6_	Amino Acids and Derivatives	23665	22056	24857
cdhit.cdhit_44120	cdhit	Anthranilate_synthase__aminase_component__EC_4_1_3_27_	Amino Acids and Derivatives	19952	20468	23653
cdhit.cdhit_4446	cdhit	Acetylglutamate_kinase__EC_2_7_2_8_	Amino Acids and Derivatives	7441	19827	12019
cdhit.cdhit_4460	cdhit	Aminodeoxychorismate_lyase__EC_4_1_3_38_	Amino Acids and Derivatives	9625	16934	13137
cdhit.cdhit_44776	cdhit	Methionine_ABC_transporter_permease_protein	Amino Acids and Derivatives	17474	8909	18112
cdhit.cdhit_44890	cdhit	Glutamate_synthase__NADPH__small_chain__EC_1_4_1_13_	Amino Acids and Derivatives	16014	16878	23184
cdhit.cdhit_4507	cdhit	Dihydroxy_acid_dehydratase__EC_4_2_1_9_	Amino Acids and Derivatives	11323	2886	15291
cdhit.cdhit_45405	cdhit	Glutamate_synthase__NADPH__small_chain__EC_1_4_1_13_	Amino Acids and Derivatives	11474	13059	12682
cdhit.cdhit_45432	cdhit	Putrescine_proton_symporter__putrescine_ornithine_antiporter_PotE	Amino Acids and Derivatives	24407	23296	20362
cdhit.cdhit_4554	cdhit	Methionine_ABC_transporter_ATP_binding_protein	Amino Acids and Derivatives	7747	10135	10130
cdhit.cdhit_45811	cdhit	L_serine_dehydratase__EC_4_3_1_17_	Amino Acids and Derivatives	12146	7088	8290
cdhit.cdhit_45835	cdhit	HTH_type_transcriptional_regulator_IlvY	Amino Acids and Derivatives	7710	11485	4857
cdhit.cdhit_45937	cdhit	N_acetyl_gamma_glutamyl_phosphate_reductase__EC_1_2_1_38_	Amino Acids and Derivatives	25134	23070	25264
cdhit.cdhit_46209	cdhit	NAD_specific_glutamate_dehydrogenase__EC_1_4_1_2___large_form	Amino Acids and Derivatives	18691	23296	21091
cdhit.cdhit_46262	cdhit	Histidine_ABC_transporter__permease_protein_HisM__TC_3_A_1_3_1_	Amino Acids and Derivatives	12894	22457	5598
cdhit.cdhit_4627	cdhit	Arginine_ornithine_ABC_transporter__permease_protein_AotQ	Amino Acids and Derivatives	1825	9282	6919
cdhit.cdhit_46338	cdhit	Pyrroline_5_carboxylate_reductase__EC_1_5_1_2_	Amino Acids and Derivatives	24983	10230	25058
cdhit.cdhit_464	cdhit	Ornithine_decarboxylase__EC_4_1_1_17_	Amino Acids and Derivatives	6420	2981	7092
cdhit.cdhit_46517	cdhit	Acetylglutamate_kinase__EC_2_7_2_8_	Amino Acids and Derivatives	10408	9681	21945
cdhit.cdhit_46658	cdhit	3_dehydroquinate_dehydratase_II__EC_4_2_1_10_	Amino Acids and Derivatives	21405	23093	20451
cdhit.cdhit_4669	cdhit	Ketol_acid_reductoisomerase__EC_1_1_1_86_	Amino Acids and Derivatives	13012	9268	20707
cdhit.cdhit_46807	cdhit	Shikimate_5_dehydrogenase_I_alpha__EC_1_1_1_25_	Amino Acids and Derivatives	7500	16514	15386
cdhit.cdhit_47	cdhit	NAD_specific_glutamate_dehydrogenase__EC_1_4_1_2___large_form	Amino Acids and Derivatives	4836	13008	3420
cdhit.cdhit_4721	cdhit	Methionine_ABC_transporter_substrate_binding_protein	Amino Acids and Derivatives	7377	6824	5670
cdhit.cdhit_47362	cdhit	Succinylglutamate_desuccinylase__EC_3_5_1_96_	Amino Acids and Derivatives	21555	19661	21658
cdhit.cdhit_474	cdhit	Anthranilate_synthase__aminase_component__EC_4_1_3_27_	Amino Acids and Derivatives	12007	9191	3929
cdhit.cdhit_47476	cdhit	Sulfate_and_thiosulfate_binding_protein_CysP	Amino Acids and Derivatives	13812	10505	6933
cdhit.cdhit_47559	cdhit	D_amino_acid_dehydrogenase_small_subunit__EC_1_4_99_1_	Amino Acids and Derivatives	12760	21441	10150
cdhit.cdhit_4762	cdhit	Oxaloacetate_decarboxylase_alpha_chain__EC_4_1_1_3_	Amino Acids and Derivatives	10784	12416	13456
cdhit.cdhit_47923	cdhit	Serine_transporter	Amino Acids and Derivatives	17976	7068	9950
cdhit.cdhit_4823	cdhit	Glutamate_synthase__NADPH__small_chain__EC_1_4_1_13_	Amino Acids and Derivatives	4341	5209	6949
cdhit.cdhit_48251	cdhit	Hypothetical_protein_YggS__proline_synthase_co_transcribed_bacterial_homolog_PROSC	Amino Acids and Derivatives	21785	18665	15244
cdhit.cdhit_4874	cdhit	Glutamate_synthase__NADPH__small_chain__EC_1_4_1_13_	Amino Acids and Derivatives	16730	22132	24031
cdhit.cdhit_48787	cdhit	Leucine_responsive_regulatory_protein__regulator_for_leucine__or_lrp__regulon_and_high_affinity_branched_chain_amino_acid_transport_system	Amino Acids and Derivatives	17599	13784	6039
cdhit.cdhit_48825	cdhit	Serine_hydroxymethyltransferase__EC_2_1_2_1_	Amino Acids and Derivatives	22436	12504	15540
cdhit.cdhit_49267	cdhit	N_acetyl_gamma_glutamyl_phosphate_reductase__EC_1_2_1_38_	Amino Acids and Derivatives	24139	23296	23701
cdhit.cdhit_49526	cdhit	2_isopropylmalate_synthase__EC_2_3_3_13_	Amino Acids and Derivatives	20067	20732	9927
cdhit.cdhit_49763	cdhit	Methionine_ABC_transporter_ATP_binding_protein	Amino Acids and Derivatives	14749	8230	19903
cdhit.cdhit_5031	cdhit	Spermidine_Putrescine_ABC_transporter_permease_component_potC__TC_3_A_1_11_1_	Amino Acids and Derivatives	7658	10070	4115
cdhit.cdhit_50568	cdhit	Glutamate_Aspartate_transport_system_permease_protein_GltJ__TC_3_A_1_3_4_	Amino Acids and Derivatives	19057	16277	23252
cdhit.cdhit_50810	cdhit	Sodium_glycine_symporter_GlyP	Amino Acids and Derivatives	13096	3758	12834
cdhit.cdhit_50987	cdhit	PutR__transcriptional_activator_of_PutA_and_PutP	Amino Acids and Derivatives	22753	22407	8657
cdhit.cdhit_5138	cdhit	Sulfate_transporter__CysZ_type	Amino Acids and Derivatives	7447	1973	3114
cdhit.cdhit_51410	cdhit	Serine_hydroxymethyltransferase__EC_2_1_2_1_	Amino Acids and Derivatives	20833	22588	11201
cdhit.cdhit_5184	cdhit	Spermidine_Putrescine_ABC_transporter_permease_component_PotB__TC_3_A_1_11_1_	Amino Acids and Derivatives	8928	7959	13468
cdhit.cdhit_51949	cdhit	Isochorismate_synthase__EC_5_4_4_2__of_siderophore_biosynthesis	Amino Acids and Derivatives	23535	21930	18979
cdhit.cdhit_51996	cdhit	Threonine_synthase__EC_4_2_3_1_	Amino Acids and Derivatives	13416	14762	6580
cdhit.cdhit_5249	cdhit	Methionine_ABC_transporter_ATP_binding_protein	Amino Acids and Derivatives	16911	20193	19283
cdhit.cdhit_52592	cdhit	Acetolactate_synthase_small_subunit__EC_2_2_1_6_	Amino Acids and Derivatives	15994	22751	23951
cdhit.cdhit_52747	cdhit	Sulfate_and_thiosulfate_binding_protein_CysP	Amino Acids and Derivatives	15859	15930	4713
cdhit.cdhit_5286	cdhit	Succinylglutamate_desuccinylase__EC_3_5_1_96_	Amino Acids and Derivatives	2584	15643	8109
cdhit.cdhit_53032	cdhit	Probable_transcriptional_activator_for_leuABCD_operon	Amino Acids and Derivatives	20643	17043	18226
cdhit.cdhit_5325	cdhit	2_keto_3_deoxy_D_arabino_heptulosonate_7_phosphate_synthase_I_alpha__EC_2_5_1_54_	Amino Acids and Derivatives	20578	23296	22590
cdhit.cdhit_5358	cdhit	Arginine_ABC_transporter__periplasmic_arginine_binding_protein_ArtI	Amino Acids and Derivatives	5892	14996	10735
cdhit.cdhit_5374	cdhit	2_keto_3_deoxy_D_arabino_heptulosonate_7_phosphate_synthase_I_alpha__EC_2_5_1_54_	Amino Acids and Derivatives	10997	5661	3811
cdhit.cdhit_54022	cdhit	Spermidine_Putrescine_ABC_transporter_permease_component_potC__TC_3_A_1_11_1_	Amino Acids and Derivatives	20263	19757	23160
cdhit.cdhit_54145	cdhit	Acetylglutamate_kinase__EC_2_7_2_8_	Amino Acids and Derivatives	5776	14177	4104
cdhit.cdhit_5424	cdhit	Glutamate_Aspartate_transport_system_permease_protein_GltJ__TC_3_A_1_3_4_	Amino Acids and Derivatives	22980	23296	23000
cdhit.cdhit_5449	cdhit	Allophanate_hydrolase_2_subunit_1__EC_3_5_1_54_	Amino Acids and Derivatives	7210	10621	12084
cdhit.cdhit_54867	cdhit	L_serine_dehydratase__EC_4_3_1_17_	Amino Acids and Derivatives	25167	22570	24824
cdhit.cdhit_5494	cdhit	Arginine_ABC_transporter__ATP_binding_protein_ArtP	Amino Acids and Derivatives	5665	13906	10590
cdhit.cdhit_5498	cdhit	Hypothetical_protein_YggS__proline_synthase_co_transcribed_bacterial_homolog_PROSC	Amino Acids and Derivatives	6745	14156	4523
cdhit.cdhit_5511	cdhit	Glutamate_synthase__NADPH__small_chain__EC_1_4_1_13_	Amino Acids and Derivatives	12349	11476	15422
cdhit.cdhit_5536	cdhit	Allophanate_hydrolase_2_subunit_2__EC_3_5_1_54_	Amino Acids and Derivatives	15818	21707	9415
cdhit.cdhit_5546	cdhit	Alanine_racemase__EC_5_1_1_1_	Amino Acids and Derivatives	10516	18440	14429
cdhit.cdhit_55593	cdhit	Methionine_ABC_transporter_ATP_binding_protein	Amino Acids and Derivatives	22476	15225	19951
cdhit.cdhit_5581	cdhit	Arginine_ABC_transporter__ATP_binding_protein_ArtP	Amino Acids and Derivatives	4068	12991	14835
cdhit.cdhit_5627	cdhit	L_lysine_permease	Amino Acids and Derivatives	8247	1544	11822
cdhit.cdhit_5640	cdhit	Low_specificity_L_threonine_aldolase__EC_4_1_2_5_	Amino Acids and Derivatives	20188	16135	20736
cdhit.cdhit_56423	cdhit	D_amino_acid_dehydrogenase_small_subunit__EC_1_4_99_1_	Amino Acids and Derivatives	24261	18135	16306
cdhit.cdhit_5739	cdhit	Histidine_utilization_repressor	Amino Acids and Derivatives	6690	10156	9449
cdhit.cdhit_5744	cdhit	3_isopropylmalate_dehydrogenase__EC_1_1_1_85_	Amino Acids and Derivatives	13121	8713	21547
cdhit.cdhit_5746	cdhit	Methionine_ABC_transporter_ATP_binding_protein	Amino Acids and Derivatives	23056	23296	15595
cdhit.cdhit_5761	cdhit	Alanine_racemase__EC_5_1_1_1_	Amino Acids and Derivatives	12549	8208	19940
cdhit.cdhit_57735	cdhit	2_3_4_5_tetrahydropyridine_2_6_dicarboxylate_N_succinyltransferase__EC_2_3_1_117_	Amino Acids and Derivatives	20460	18728	13858
cdhit.cdhit_57890	cdhit	Oxaloacetate_decarboxylase_beta_chain__EC_4_1_1_3_	Amino Acids and Derivatives	14780	9588	7564
cdhit.cdhit_57915	cdhit	Serine_transporter	Amino Acids and Derivatives	15225	21016	19741
cdhit.cdhit_5807	cdhit	Serine_transporter	Amino Acids and Derivatives	10298	13157	16714
cdhit.cdhit_58206	cdhit	Arginine_ornithine_ABC_transporter__permease_protein_AotQ	Amino Acids and Derivatives	22178	13975	13235
cdhit.cdhit_5835	cdhit	Argininosuccinate_synthase__EC_6_3_4_5_	Amino Acids and Derivatives	11336	3918	12716
cdhit.cdhit_5847	cdhit	Acetolactate_synthase_large_subunit__EC_2_2_1_6_	Amino Acids and Derivatives	8418	15803	13300
cdhit.cdhit_5882	cdhit	Methionine_ABC_transporter_permease_protein	Amino Acids and Derivatives	9891	13902	9387
cdhit.cdhit_58851	cdhit	Dihydrodipicolinate_reductase__EC_1_3_1_26_	Amino Acids and Derivatives	13405	23141	9482
cdhit.cdhit_58897	cdhit	Dihydrolipoamide_dehydrogenase__EC_1_8_1_4_	Amino Acids and Derivatives	12966	9632	19215
cdhit.cdhit_59039	cdhit	Isochorismate_synthase__EC_5_4_4_2__of_siderophore_biosynthesis	Amino Acids and Derivatives	12337	23296	17301
cdhit.cdhit_5915	cdhit	Acetolactate_synthase_large_subunit__EC_2_2_1_6_	Amino Acids and Derivatives	15469	11219	13761
cdhit.cdhit_59214	cdhit	Diaminopimelate_decarboxylase__EC_4_1_1_20_	Amino Acids and Derivatives	13914	12540	15143
cdhit.cdhit_5932	cdhit	Acetolactate_synthase_large_subunit__EC_2_2_1_6_	Amino Acids and Derivatives	9182	8447	3902
cdhit.cdhit_5933	cdhit	Delta_1_pyrroline_5_carboxylate_dehydrogenase_domain_protein	Amino Acids and Derivatives	7596	10570	8768
cdhit.cdhit_59450	cdhit	Serine_hydroxymethyltransferase__EC_2_1_2_1_	Amino Acids and Derivatives	21524	15938	24302
cdhit.cdhit_59480	cdhit	D_amino_acid_dehydrogenase_small_subunit__EC_1_4_99_1_	Amino Acids and Derivatives	24986	7234	22218
cdhit.cdhit_5955	cdhit	Arginine_ABC_transporter__permease_protein_ArtM	Amino Acids and Derivatives	8163	14385	12181
cdhit.cdhit_5988	cdhit	Arginine_ABC_transporter__permease_protein_ArtQ	Amino Acids and Derivatives	8398	13352	12887
cdhit.cdhit_602	cdhit	Acetoacetyl_CoA_synthetase__EC_6_2_1_16_	Amino Acids and Derivatives	10713	15973	8995
cdhit.cdhit_60248	cdhit	3_dehydroquinate_synthase__EC_4_2_3_4_	Amino Acids and Derivatives	15325	5006	14564
cdhit.cdhit_6047	cdhit	Branched_chain_amino_acid_aminotransferase__EC_2_6_1_42_	Amino Acids and Derivatives	11693	8295	6917
cdhit.cdhit_60828	cdhit	Arginine_ABC_transporter__permease_protein_ArtM	Amino Acids and Derivatives	24540	22217	21290
cdhit.cdhit_6136	cdhit	Methionine_ABC_transporter_permease_protein	Amino Acids and Derivatives	5155	4762	3436
cdhit.cdhit_61619	cdhit	ABC_transporter__periplasmic_spermidine_putrescine_binding_protein_PotD__TC_3_A_1_11_1_	Amino Acids and Derivatives	9661	22883	14971
cdhit.cdhit_61821	cdhit	Homoserine_O_succinyltransferase__EC_2_3_1_46_	Amino Acids and Derivatives	8442	7631	16052
cdhit.cdhit_6186	cdhit	Glutamate_synthase__NADPH__small_chain__EC_1_4_1_13_	Amino Acids and Derivatives	21519	22883	16728
cdhit.cdhit_62077	cdhit	3_isopropylmalate_dehydrogenase__EC_1_1_1_85_	Amino Acids and Derivatives	24721	17466	24684
cdhit.cdhit_6245	cdhit	L_lysine_permease	Amino Acids and Derivatives	7916	1482	10705
cdhit.cdhit_6253	cdhit	L_serine_dehydratase__EC_4_3_1_17_	Amino Acids and Derivatives	15041	19030	14593
cdhit.cdhit_62704	cdhit	Serine_hydroxymethyltransferase__EC_2_1_2_1_	Amino Acids and Derivatives	17606	7933	18094
cdhit.cdhit_6277	cdhit	Putrescine_transport_ATP_binding_protein_PotA__TC_3_A_1_11_1_	Amino Acids and Derivatives	19626	7836	19709
cdhit.cdhit_62877	cdhit	Methionine_transporter_MetT	Amino Acids and Derivatives	24448	17211	20930
cdhit.cdhit_63188	cdhit	Glutamate_Aspartate_periplasmic_binding_protein_precursor_GltI__TC_3_A_1_3_4_	Amino Acids and Derivatives	19046	20968	23128
cdhit.cdhit_63282	cdhit	Acetolactate_synthase_large_subunit__EC_2_2_1_6_	Amino Acids and Derivatives	12433	20177	17838
cdhit.cdhit_6358	cdhit	Histidine_ABC_transporter__permease_protein_HisM__TC_3_A_1_3_1_	Amino Acids and Derivatives	1536	9036	2380
cdhit.cdhit_63829	cdhit	3_isopropylmalate_dehydratase_large_subunit__EC_4_2_1_33_	Amino Acids and Derivatives	20914	21631	13407
cdhit.cdhit_64350	cdhit	5_Enolpyruvylshikimate_3_phosphate_synthase__EC_2_5_1_19_	Amino Acids and Derivatives	18408	19369	11280
cdhit.cdhit_64409	cdhit	NAD_specific_glutamate_dehydrogenase__EC_1_4_1_2___large_form	Amino Acids and Derivatives	20679	23296	24123
cdhit.cdhit_6471	cdhit	Delta_1_pyrroline_5_carboxylate_dehydrogenase_domain_protein	Amino Acids and Derivatives	11828	5918	19477
cdhit.cdhit_6474	cdhit	Arginine_ABC_transporter__periplasmic_arginine_binding_protein_ArtI	Amino Acids and Derivatives	11887	21875	17285
cdhit.cdhit_64889	cdhit	Arginine_ABC_transporter__permease_protein_ArtM	Amino Acids and Derivatives	9316	8315	17996
cdhit.cdhit_65070	cdhit	Pyrroline_5_carboxylate_reductase__EC_1_5_1_2_	Amino Acids and Derivatives	14887	16246	18490
cdhit.cdhit_6517	cdhit	Branched_chain_amino_acid_aminotransferase__EC_2_6_1_42_	Amino Acids and Derivatives	14932	6586	6221
cdhit.cdhit_6569	cdhit	Dihydroxy_acid_dehydratase__EC_4_2_1_9_	Amino Acids and Derivatives	14919	20834	24675
cdhit.cdhit_6621	cdhit	Arginine_deiminase__EC_3_5_3_6_	Amino Acids and Derivatives	23909	18515	20204
cdhit.cdhit_66858	cdhit	Chorismate_synthase__EC_4_2_3_5_	Amino Acids and Derivatives	24349	23296	22469
cdhit.cdhit_6686	cdhit	Serine_hydroxymethyltransferase__EC_2_1_2_1_	Amino Acids and Derivatives	18770	15382	23159
cdhit.cdhit_67524	cdhit	Predicted_arginine_uptake_transporter	Amino Acids and Derivatives	22087	9529	18865
cdhit.cdhit_676	cdhit	L_serine_dehydratase__EC_4_3_1_17_	Amino Acids and Derivatives	6824	13548	9062
cdhit.cdhit_6804	cdhit	Oxaloacetate_decarboxylase_beta_chain__EC_4_1_1_3_	Amino Acids and Derivatives	12660	23296	6250
cdhit.cdhit_69256	cdhit	Acetolactate_synthase_large_subunit__EC_2_2_1_6_	Amino Acids and Derivatives	22942	11117	21791
cdhit.cdhit_69768	cdhit	Dihydrodipicolinate_reductase__EC_1_3_1_26_	Amino Acids and Derivatives	19121	19688	20891
cdhit.cdhit_7037	cdhit	Glutamate_Aspartate_transport_system_permease_protein_GltJ__TC_3_A_1_3_4_	Amino Acids and Derivatives	20988	17165	23227
cdhit.cdhit_7067	cdhit	Tryptophanase__EC_4_1_99_1_	Amino Acids and Derivatives	13087	16010	21040
cdhit.cdhit_707	cdhit	Hydroxymethylglutaryl_CoA_reductase__EC_1_1_1_34_	Amino Acids and Derivatives	12554	7352	3950
cdhit.cdhit_7168	cdhit	NAD_specific_glutamate_dehydrogenase__EC_1_4_1_2___large_form	Amino Acids and Derivatives	21156	23296	17634
cdhit.cdhit_7174	cdhit	Arginine_deiminase__EC_3_5_3_6_	Amino Acids and Derivatives	15944	3899	19167
cdhit.cdhit_7193	cdhit	Putrescine_transport_ATP_binding_protein_PotA__TC_3_A_1_11_1_	Amino Acids and Derivatives	14490	18447	16703
cdhit.cdhit_7199	cdhit	ProQ__influences_osmotic_activation_of_compatible_solute_ProP	Amino Acids and Derivatives	4374	10820	4180
cdhit.cdhit_72390	cdhit	3_isopropylmalate_dehydratase_large_subunit__EC_4_2_1_33_	Amino Acids and Derivatives	14712	23296	21170
cdhit.cdhit_7261	cdhit	N_succinyl_L_L_diaminopimelate_desuccinylase__EC_3_5_1_18_	Amino Acids and Derivatives	11491	16855	6334
cdhit.cdhit_73096	cdhit	Oxaloacetate_decarboxylase_alpha_chain__EC_4_1_1_3_	Amino Acids and Derivatives	18549	1834	16980
cdhit.cdhit_743	cdhit	Dihydroxy_acid_dehydratase__EC_4_2_1_9_	Amino Acids and Derivatives	7031	19639	10328
cdhit.cdhit_75039	cdhit	NAD_specific_glutamate_dehydrogenase__EC_1_4_1_2___large_form	Amino Acids and Derivatives	12371	19915	6855
cdhit.cdhit_7513	cdhit	3_dehydroquinate_synthase__EC_4_2_3_4_	Amino Acids and Derivatives	17821	19284	22223
cdhit.cdhit_7519	cdhit	Putrescine_proton_symporter__putrescine_ornithine_antiporter_PotE	Amino Acids and Derivatives	17461	8017	21589
cdhit.cdhit_75278	cdhit	Acetolactate_synthase_large_subunit__EC_2_2_1_6_	Amino Acids and Derivatives	4583	8107	12268
cdhit.cdhit_7546	cdhit	3_isopropylmalate_dehydratase_small_subunit__EC_4_2_1_33_	Amino Acids and Derivatives	4569	2260	5181
cdhit.cdhit_75568	cdhit	NAD_specific_glutamate_dehydrogenase__EC_1_4_1_2___large_form	Amino Acids and Derivatives	21342	12419	14366
cdhit.cdhit_76084	cdhit	Leucine_responsive_regulatory_protein__regulator_for_leucine__or_lrp__regulon_and_high_affinity_branched_chain_amino_acid_transport_system	Amino Acids and Derivatives	10548	3196	16759
cdhit.cdhit_7689	cdhit	Predicted_arginine_uptake_transporter	Amino Acids and Derivatives	10168	6880	18231
cdhit.cdhit_7705	cdhit	Ornithine_decarboxylase__EC_4_1_1_17_	Amino Acids and Derivatives	12919	4449	9667
cdhit.cdhit_77086	cdhit	Predicted_arginine_uptake_transporter	Amino Acids and Derivatives	16410	18970	23687
cdhit.cdhit_77155	cdhit	Isochorismate_synthase__EC_5_4_4_2__of_siderophore_biosynthesis	Amino Acids and Derivatives	21368	23193	14194
cdhit.cdhit_7746	cdhit	Low_specificity_L_threonine_aldolase__EC_4_1_2_5_	Amino Acids and Derivatives	14648	5146	5533
cdhit.cdhit_77811	cdhit	Lysine_cadaverine_antiporter_membrane_protein_CadB	Amino Acids and Derivatives	22421	15823	22560
cdhit.cdhit_7839	cdhit	Hydroxymethylglutaryl_CoA_reductase__EC_1_1_1_34_	Amino Acids and Derivatives	21337	9075	18890
cdhit.cdhit_7848	cdhit	Low_specificity_L_threonine_aldolase__EC_4_1_2_5_	Amino Acids and Derivatives	16701	22624	18179
cdhit.cdhit_806	cdhit	Oxaloacetate_decarboxylase_alpha_chain__EC_4_1_1_3_	Amino Acids and Derivatives	8878	7326	2485
cdhit.cdhit_8140	cdhit	Allophanate_hydrolase_2_subunit_2__EC_3_5_1_54_	Amino Acids and Derivatives	15904	17891	22472
cdhit.cdhit_8193	cdhit	L_serine_dehydratase__EC_4_3_1_17_	Amino Acids and Derivatives	24853	23296	24507
cdhit.cdhit_8208	cdhit	Acetylornithine_deacetylase__EC_3_5_1_16_	Amino Acids and Derivatives	11867	18943	13700
cdhit.cdhit_82133	cdhit	3_dehydroquinate_synthase__EC_4_2_3_4_	Amino Acids and Derivatives	8941	19863	11187
cdhit.cdhit_822	cdhit	Oxaloacetate_decarboxylase_alpha_chain__EC_4_1_1_3_	Amino Acids and Derivatives	3896	18898	6829
cdhit.cdhit_8221	cdhit	Chorismate_synthase__EC_4_2_3_5_	Amino Acids and Derivatives	9076	3083	13003
cdhit.cdhit_838	cdhit	Prolyl_tRNA_synthetase__EC_6_1_1_15_	Amino Acids and Derivatives	6535	5142	8087
cdhit.cdhit_8415	cdhit	Methionine_ABC_transporter_ATP_binding_protein	Amino Acids and Derivatives	8994	16317	18930
cdhit.cdhit_8505	cdhit	Glutamate_synthase__NADPH__small_chain__EC_1_4_1_13_	Amino Acids and Derivatives	13027	10487	10814
cdhit.cdhit_8541	cdhit	Alanine_racemase__EC_5_1_1_1_	Amino Acids and Derivatives	17083	16965	11653
cdhit.cdhit_8550	cdhit	Acetoacetyl_CoA_synthetase__EC_6_2_1_16_	Amino Acids and Derivatives	7072	14813	14101
cdhit.cdhit_8614	cdhit	Shikimate_kinase_I__EC_2_7_1_71_	Amino Acids and Derivatives	10662	13801	5110
cdhit.cdhit_8623	cdhit	Hydroxymethylglutaryl_CoA_reductase__EC_1_1_1_34_	Amino Acids and Derivatives	22852	13879	15002
cdhit.cdhit_8632	cdhit	Sulfate_and_thiosulfate_import_ATP_binding_protein_CysA__EC_3_6_3_25_	Amino Acids and Derivatives	9184	9957	14829
cdhit.cdhit_86377	cdhit	ABC_transporter__periplasmic_spermidine_putrescine_binding_protein_PotD__TC_3_A_1_11_1_	Amino Acids and Derivatives	18227	14295	15938
cdhit.cdhit_86430	cdhit	Hypothetical_protein_YggS__proline_synthase_co_transcribed_bacterial_homolog_PROSC	Amino Acids and Derivatives	12669	19247	22518
cdhit.cdhit_8733	cdhit	Glutamate_synthase__NADPH__small_chain__EC_1_4_1_13_	Amino Acids and Derivatives	20276	21720	16094
cdhit.cdhit_8810	cdhit	Hydroxymethylglutaryl_CoA_reductase__EC_1_1_1_34_	Amino Acids and Derivatives	14674	21618	17421
cdhit.cdhit_8853	cdhit	Microbial_collagenase__secreted__EC_3_4_24_3_	Amino Acids and Derivatives	17583	9433	17943
cdhit.cdhit_8875	cdhit	Glutamate_synthase__NADPH__small_chain__EC_1_4_1_13_	Amino Acids and Derivatives	16221	15519	7978
cdhit.cdhit_88788	cdhit	D_serine_dehydratase__EC_4_3_1_18_	Amino Acids and Derivatives	20018	16321	24286
cdhit.cdhit_8883	cdhit	Diaminopimelate_decarboxylase__EC_4_1_1_20_	Amino Acids and Derivatives	8821	3968	16194
cdhit.cdhit_88905	cdhit	L_threonine_3_dehydrogenase__EC_1_1_1_103_	Amino Acids and Derivatives	21673	21026	22023
cdhit.cdhit_8957	cdhit	Threonine_synthase__EC_4_2_3_1_	Amino Acids and Derivatives	18200	11073	14066
cdhit.cdhit_89607	cdhit	Methionine_ABC_transporter_ATP_binding_protein	Amino Acids and Derivatives	21187	18951	18287
cdhit.cdhit_9014	cdhit	Glutamate_synthase__NADPH__small_chain__EC_1_4_1_13_	Amino Acids and Derivatives	24151	18670	22955
cdhit.cdhit_9134	cdhit	Oxaloacetate_decarboxylase_alpha_chain__EC_4_1_1_3_	Amino Acids and Derivatives	12422	10331	16450
cdhit.cdhit_9170	cdhit	Isochorismatase__EC_3_3_2_1_	Amino Acids and Derivatives	3249	1707	2277
cdhit.cdhit_9259	cdhit	Glutamate_synthase__NADPH__small_chain__EC_1_4_1_13_	Amino Acids and Derivatives	16790	22339	9283
cdhit.cdhit_9267	cdhit	Leucine_responsive_regulatory_protein__regulator_for_leucine__or_lrp__regulon_and_high_affinity_branched_chain_amino_acid_transport_system	Amino Acids and Derivatives	4199	8792	2748
cdhit.cdhit_9272	cdhit	Isochorismatase__EC_3_3_2_1_	Amino Acids and Derivatives	6226	1877	2798
cdhit.cdhit_9330	cdhit	Serine_transporter	Amino Acids and Derivatives	11925	6655	19697
cdhit.cdhit_9334	cdhit	Acetylornithine_deacetylase__EC_3_5_1_16_	Amino Acids and Derivatives	12812	17921	16907
cdhit.cdhit_9344	cdhit	L_serine_dehydratase__EC_4_3_1_17_	Amino Acids and Derivatives	4560	21881	7798
cdhit.cdhit_9404	cdhit	5_Enolpyruvylshikimate_3_phosphate_synthase__EC_2_5_1_19_	Amino Acids and Derivatives	19164	11120	15272
cdhit.cdhit_9445	cdhit	L_serine_dehydratase__EC_4_3_1_17_	Amino Acids and Derivatives	17755	20955	20237
cdhit.cdhit_9500	cdhit	Hydroxymethylglutaryl_CoA_reductase__EC_1_1_1_34_	Amino Acids and Derivatives	5627	18972	11052
cdhit.cdhit_955	cdhit	Acetolactate_synthase_large_subunit__EC_2_2_1_6_	Amino Acids and Derivatives	9463	15477	9016
cdhit.cdhit_9631	cdhit	Aminodeoxychorismate_lyase__EC_4_1_3_38_	Amino Acids and Derivatives	6771	12160	15158
cdhit.cdhit_978	cdhit	Acetolactate_synthase_large_subunit__EC_2_2_1_6_	Amino Acids and Derivatives	4525	6795	7967
cdhit.cdhit_9787	cdhit	Arginine_pathway_regulatory_protein_ArgR__repressor_of_arg_regulon	Amino Acids and Derivatives	3028	7189	10256
cdhit.cdhit_9812	cdhit	Probable_transcriptional_activator_for_leuABCD_operon	Amino Acids and Derivatives	15168	19512	10169
cdhit.cdhit_9853	cdhit	Methionine_transporter_MetT	Amino Acids and Derivatives	11197	18908	16483
cdhit.cdhit_9920	cdhit	Isochorismatase__EC_3_3_2_1__of_siderophore_biosynthesis	Amino Acids and Derivatives	7502	18787	12321
functions.2_3_4_5_tetrahydropyridine_2_6_dicarboxylate_N_succinyltransferase__EC_2_3_1_117_	functions	2_3_4_5_tetrahydropyridine_2_6_dicarboxylate_N_succinyltransferase__EC_2_3_1_117_	Amino Acids and Derivatives	15296	22453	18545
functions.2_amino_3_ketobutyrate_coenzyme_A_ligase__EC_2_3_1_29_	functions	2_amino_3_ketobutyrate_coenzyme_A_ligase__EC_2_3_1_29_	Amino Acids and Derivatives	6512	6359	9235
functions.2_isopropylmalate_synthase__EC_2_3_3_13_	functions	2_isopropylmalate_synthase__EC_2_3_3_13_	Amino Acids and Derivatives	10462	13861	11795
functions.2_Keto_3_deoxy_D_manno_octulosonate_8_phosphate_synthase__EC_2_5_1_55_	functions	2_Keto_3_deoxy_D_manno_octulosonate_8_phosphate_synthase__EC_2_5_1_55_	Amino Acids and Derivatives	15945	20820	12969
functions.3_dehydroquinate_dehydratase_II__EC_4_2_1_10_	functions	3_dehydroquinate_dehydratase_II__EC_4_2_1_10_	Amino Acids and Derivatives	8911	2307	3142
functions.3_dehydroquinate_synthase__EC_4_2_3_4_	functions	3_dehydroquinate_synthase__EC_4_2_3_4_	Amino Acids and Derivatives	10846	18521	16239
functions.3_hydroxyisobutyrate_dehydrogenase__EC_1_1_1_31_	functions	3_hydroxyisobutyrate_dehydrogenase__EC_1_1_1_31_	Amino Acids and Derivatives	794	3064	2304
functions.3_isopropylmalate_dehydratase_large_subunit__EC_4_2_1_33_	functions	3_isopropylmalate_dehydratase_large_subunit__EC_4_2_1_33_	Amino Acids and Derivatives	5844	5158	4878
functions.3_isopropylmalate_dehydratase_small_subunit__EC_4_2_1_33_	functions	3_isopropylmalate_dehydratase_small_subunit__EC_4_2_1_33_	Amino Acids and Derivatives	6478	13275	8559
functions.3_isopropylmalate_dehydrogenase__EC_1_1_1_85_	functions	3_isopropylmalate_dehydrogenase__EC_1_1_1_85_	Amino Acids and Derivatives	7457	9709	5572
functions.5_Enolpyruvylshikimate_3_phosphate_synthase__EC_2_5_1_19_	functions	5_Enolpyruvylshikimate_3_phosphate_synthase__EC_2_5_1_19_	Amino Acids and Derivatives	19750	17725	8166
functions.Acetoacetyl_CoA_synthetase__EC_6_2_1_16_	functions	Acetoacetyl_CoA_synthetase__EC_6_2_1_16_	Amino Acids and Derivatives	11242	14213	7515
functions.Acetolactate_synthase_small_subunit__EC_2_2_1_6_	functions	Acetolactate_synthase_small_subunit__EC_2_2_1_6_	Amino Acids and Derivatives	19000	23296	24415
functions.Acetylglutamate_kinase__EC_2_7_2_8_	functions	Acetylglutamate_kinase__EC_2_7_2_8_	Amino Acids and Derivatives	9049	19825	8262
functions.Acetylornithine_deacetylase__EC_3_5_1_16_	functions	Acetylornithine_deacetylase__EC_3_5_1_16_	Amino Acids and Derivatives	10932	16551	15497
functions.Alanine_racemase__biosynthetic__EC_5_1_1_1_	functions	Alanine_racemase__biosynthetic__EC_5_1_1_1_	Amino Acids and Derivatives	1140	4247	11417
functions.Alanine_racemase__EC_5_1_1_1_	functions	Alanine_racemase__EC_5_1_1_1_	Amino Acids and Derivatives	4832	655	14583
functions.Allophanate_hydrolase_2_subunit_1__EC_3_5_1_54_	functions	Allophanate_hydrolase_2_subunit_1__EC_3_5_1_54_	Amino Acids and Derivatives	8809	12399	12134
functions.Allophanate_hydrolase_2_subunit_2__EC_3_5_1_54_	functions	Allophanate_hydrolase_2_subunit_2__EC_3_5_1_54_	Amino Acids and Derivatives	8725	8424	11156
functions.Aminodeoxychorismate_lyase__EC_4_1_3_38_	functions	Aminodeoxychorismate_lyase__EC_4_1_3_38_	Amino Acids and Derivatives	10260	21107	13721
functions.Anthranilate_synthase__amidotransferase_component__EC_4_1_3_27_	functions	Anthranilate_synthase__amidotransferase_component__EC_4_1_3_27_	Amino Acids and Derivatives	12579	3432	3974
functions.Anthranilate_synthase__aminase_component__EC_4_1_3_27_	functions	Anthranilate_synthase__aminase_component__EC_4_1_3_27_	Amino Acids and Derivatives	11381	11889	3485
functions.Arginine_ABC_transporter__ATP_binding_protein_ArtP	functions	Arginine_ABC_transporter__ATP_binding_protein_ArtP	Amino Acids and Derivatives	8309	16347	14670
functions.Arginine_ABC_transporter__periplasmic_arginine_binding_protein_ArtI	functions	Arginine_ABC_transporter__periplasmic_arginine_binding_protein_ArtI	Amino Acids and Derivatives	8381	13737	13047
functions.Arginine_ABC_transporter__permease_protein_ArtM	functions	Arginine_ABC_transporter__permease_protein_ArtM	Amino Acids and Derivatives	7961	17285	12776
functions.Arginine_ABC_transporter__permease_protein_ArtQ	functions	Arginine_ABC_transporter__permease_protein_ArtQ	Amino Acids and Derivatives	8168	15799	13433
functions.Arginine_ornithine_ABC_transporter__ATP_binding_protein_AotP	functions	Arginine_ornithine_ABC_transporter__ATP_binding_protein_AotP	Amino Acids and Derivatives	7491	2698	4233
functions.Arginine_ornithine_ABC_transporter__permease_protein_AotQ	functions	Arginine_ornithine_ABC_transporter__permease_protein_AotQ	Amino Acids and Derivatives	1913	8858	4691
functions.Arginine_ornithine_antiporter_ArcD	functions	Arginine_ornithine_antiporter_ArcD	Amino Acids and Derivatives	3070	11732	11689
functions.Arginine_pathway_regulatory_protein_ArgR__repressor_of_arg_regulon	functions	Arginine_pathway_regulatory_protein_ArgR__repressor_of_arg_regulon	Amino Acids and Derivatives	3128	6765	11717
functions.Argininosuccinate_lyase__EC_4_3_2_1_	functions	Argininosuccinate_lyase__EC_4_3_2_1_	Amino Acids and Derivatives	3680	2671	73
functions.Argininosuccinate_synthase__EC_6_3_4_5_	functions	Argininosuccinate_synthase__EC_6_3_4_5_	Amino Acids and Derivatives	9333	21721	6751
functions.Asparagine_synthetase__glutamine_hydrolyzing___EC_6_3_5_4_	functions	Asparagine_synthetase__glutamine_hydrolyzing___EC_6_3_5_4_	Amino Acids and Derivatives	12817	17576	3269
functions.Branched_chain_amino_acid_aminotransferase__EC_2_6_1_42_	functions	Branched_chain_amino_acid_aminotransferase__EC_2_6_1_42_	Amino Acids and Derivatives	7637	4728	8676
functions.Chorismate_synthase__EC_4_2_3_5_	functions	Chorismate_synthase__EC_4_2_3_5_	Amino Acids and Derivatives	18421	19440	7143
functions.Cysteine_synthase_B__EC_2_5_1_47_	functions	Cysteine_synthase_B__EC_2_5_1_47_	Amino Acids and Derivatives	8064	4632	2944
functions.D_amino_acid_dehydrogenase_small_subunit__EC_1_4_99_1_	functions	D_amino_acid_dehydrogenase_small_subunit__EC_1_4_99_1_	Amino Acids and Derivatives	8017	14301	4322
functions.D_serine_dehydratase__EC_4_3_1_18_	functions	D_serine_dehydratase__EC_4_3_1_18_	Amino Acids and Derivatives	5929	9838	4655
functions.Delta_1_pyrroline_5_carboxylate_dehydrogenase_domain_protein	functions	Delta_1_pyrroline_5_carboxylate_dehydrogenase_domain_protein	Amino Acids and Derivatives	9749	6324	12564
functions.Diaminopimelate_decarboxylase__EC_4_1_1_20_	functions	Diaminopimelate_decarboxylase__EC_4_1_1_20_	Amino Acids and Derivatives	10011	1361	4821
functions.Dihydroxy_acid_dehydratase__EC_4_2_1_9_	functions	Dihydroxy_acid_dehydratase__EC_4_2_1_9_	Amino Acids and Derivatives	7686	11392	8458
functions.Glutamate_Aspartate_periplasmic_binding_protein_precursor_GltI__TC_3_A_1_3_4_	functions	Glutamate_Aspartate_periplasmic_binding_protein_precursor_GltI__TC_3_A_1_3_4_	Amino Acids and Derivatives	10303	1843	11576
functions.Glutamate_Aspartate_transport_system_permease_protein_GltJ__TC_3_A_1_3_4_	functions	Glutamate_Aspartate_transport_system_permease_protein_GltJ__TC_3_A_1_3_4_	Amino Acids and Derivatives	11354	2462	6523
functions.Glutamate_synthase__NADPH__small_chain__EC_1_4_1_13_	functions	Glutamate_synthase__NADPH__small_chain__EC_1_4_1_13_	Amino Acids and Derivatives	24085	23296	24923
functions.Histidine_ABC_transporter__permease_protein_HisM__TC_3_A_1_3_1_	functions	Histidine_ABC_transporter__permease_protein_HisM__TC_3_A_1_3_1_	Amino Acids and Derivatives	1689	7346	3865
functions.Histidine_utilization_repressor	functions	Histidine_utilization_repressor	Amino Acids and Derivatives	8675	10110	5342
functions.Homoserine_O_succinyltransferase__EC_2_3_1_46_	functions	Homoserine_O_succinyltransferase__EC_2_3_1_46_	Amino Acids and Derivatives	7175	11805	6341
functions.HTH_type_transcriptional_regulator_IlvY	functions	HTH_type_transcriptional_regulator_IlvY	Amino Acids and Derivatives	6363	1475	3772
functions.Hydroxymethylglutaryl_CoA_reductase__EC_1_1_1_34_	functions	Hydroxymethylglutaryl_CoA_reductase__EC_1_1_1_34_	Amino Acids and Derivatives	6969	10799	12954
functions.Hypothetical_protein_YggS__proline_synthase_co_transcribed_bacterial_homolog_PROSC	functions	Hypothetical_protein_YggS__proline_synthase_co_transcribed_bacterial_homolog_PROSC	Amino Acids and Derivatives	7195	20630	10083
functions.Iojap_protein	functions	Iojap_protein	Amino Acids and Derivatives	6717	7958	4617
functions.Isochorismatase__EC_3_3_2_1_	functions	Isochorismatase__EC_3_3_2_1_	Amino Acids and Derivatives	2894	2099	1343
functions.Isochorismatase__EC_3_3_2_1__of_siderophore_biosynthesis	functions	Isochorismatase__EC_3_3_2_1__of_siderophore_biosynthesis	Amino Acids and Derivatives	9461	9635	5224
functions.Isochorismate_synthase__EC_5_4_4_2__of_siderophore_biosynthesis	functions	Isochorismate_synthase__EC_5_4_4_2__of_siderophore_biosynthesis	Amino Acids and Derivatives	10239	18312	3774
functions.L_lysine_permease	functions	L_lysine_permease	Amino Acids and Derivatives	25263	23296	21843
functions.L_serine_dehydratase__EC_4_3_1_17_	functions	L_serine_dehydratase__EC_4_3_1_17_	Amino Acids and Derivatives	17818	21451	18337
functions.L_threonine_3_dehydrogenase__EC_1_1_1_103_	functions	L_threonine_3_dehydrogenase__EC_1_1_1_103_	Amino Acids and Derivatives	6264	6950	13739
functions.Leucine_responsive_regulatory_protein__regulator_for_leucine__or_lrp__regulon_and_high_affinity_branched_chain_amino_acid_transport_system	functions	Leucine_responsive_regulatory_protein__regulator_for_leucine__or_lrp__regulon_and_high_affinity_branched_chain_amino_acid_transport_system	Amino Acids and Derivatives	8515	12854	3546
functions.Low_specificity_L_threonine_aldolase__EC_4_1_2_5_	functions	Low_specificity_L_threonine_aldolase__EC_4_1_2_5_	Amino Acids and Derivatives	8558	17001	14924
functions.Lysine_2_3_aminomutase__EC_5_4_3_2_	functions	Lysine_2_3_aminomutase__EC_5_4_3_2_	Amino Acids and Derivatives	9301	17433	3580
functions.Lysine_cadaverine_antiporter_membrane_protein_CadB	functions	Lysine_cadaverine_antiporter_membrane_protein_CadB	Amino Acids and Derivatives	9918	7544	3390
functions.Lysine_decarboxylase__inducible__EC_4_1_1_18_	functions	Lysine_decarboxylase__inducible__EC_4_1_1_18_	Amino Acids and Derivatives	12963	12136	13575
functions.Methionine_ABC_transporter_ATP_binding_protein	functions	Methionine_ABC_transporter_ATP_binding_protein	Amino Acids and Derivatives	24705	17588	15227
functions.Methionine_ABC_transporter_permease_protein	functions	Methionine_ABC_transporter_permease_protein	Amino Acids and Derivatives	7872	14754	5323
functions.Methionine_ABC_transporter_substrate_binding_protein	functions	Methionine_ABC_transporter_substrate_binding_protein	Amino Acids and Derivatives	6147	10062	6956
functions.Methionine_repressor_MetJ	functions	Methionine_repressor_MetJ	Amino Acids and Derivatives	9308	9626	5701
functions.Methionine_transporter_MetT	functions	Methionine_transporter_MetT	Amino Acids and Derivatives	3325	2926	8803
functions.Microbial_collagenase__secreted__EC_3_4_24_3_	functions	Microbial_collagenase__secreted__EC_3_4_24_3_	Amino Acids and Derivatives	14363	11775	4904
functions.N_acetylglutamate_synthase__EC_2_3_1_1_	functions	N_acetylglutamate_synthase__EC_2_3_1_1_	Amino Acids and Derivatives	13569	23296	17709
functions.NAD_specific_glutamate_dehydrogenase__EC_1_4_1_2___large_form	functions	NAD_specific_glutamate_dehydrogenase__EC_1_4_1_2___large_form	Amino Acids and Derivatives	4645	13494	3083
functions.Ornithine_decarboxylase__EC_4_1_1_17_	functions	Ornithine_decarboxylase__EC_4_1_1_17_	Amino Acids and Derivatives	8799	496	12681
functions.Oxaloacetate_decarboxylase_alpha_chain__EC_4_1_1_3_	functions	Oxaloacetate_decarboxylase_alpha_chain__EC_4_1_1_3_	Amino Acids and Derivatives	13407	18461	5234
functions.Oxaloacetate_decarboxylase_beta_chain__EC_4_1_1_3_	functions	Oxaloacetate_decarboxylase_beta_chain__EC_4_1_1_3_	Amino Acids and Derivatives	13180	20697	4909
functions.Oxaloacetate_decarboxylase_gamma_chain__EC_4_1_1_3_	functions	Oxaloacetate_decarboxylase_gamma_chain__EC_4_1_1_3_	Amino Acids and Derivatives	11090	17846	9703
functions.Para_aminobenzoate_synthase__aminase_component__EC_2_6_1_85_	functions	Para_aminobenzoate_synthase__aminase_component__EC_2_6_1_85_	Amino Acids and Derivatives	3083	5597	415
functions.Periplasmic_chorismate_mutase_I_precursor__EC_5_4_99_5_	functions	Periplasmic_chorismate_mutase_I_precursor__EC_5_4_99_5_	Amino Acids and Derivatives	19056	21417	18031
functions.Predicted_arginine_uptake_transporter	functions	Predicted_arginine_uptake_transporter	Amino Acids and Derivatives	8259	14193	13052
functions.Probable_transcriptional_activator_for_leuABCD_operon	functions	Probable_transcriptional_activator_for_leuABCD_operon	Amino Acids and Derivatives	10422	17750	10450
functions.Prolyl_tRNA_synthetase__EC_6_1_1_15_	functions	Prolyl_tRNA_synthetase__EC_6_1_1_15_	Amino Acids and Derivatives	10078	7969	3068
functions.ProQ__influences_osmotic_activation_of_compatible_solute_ProP	functions	ProQ__influences_osmotic_activation_of_compatible_solute_ProP	Amino Acids and Derivatives	5315	10500	4505
functions.PutR__transcriptional_activator_of_PutA_and_PutP	functions	PutR__transcriptional_activator_of_PutA_and_PutP	Amino Acids and Derivatives	10180	5219	14577
functions.Putrescine_proton_symporter__putrescine_ornithine_antiporter_PotE	functions	Putrescine_proton_symporter__putrescine_ornithine_antiporter_PotE	Amino Acids and Derivatives	8609	11817	14607
functions.Putrescine_transport_ATP_binding_protein_PotA__TC_3_A_1_11_1_	functions	Putrescine_transport_ATP_binding_protein_PotA__TC_3_A_1_11_1_	Amino Acids and Derivatives	8407	12353	1918
functions.Pyrroline_5_carboxylate_reductase__EC_1_5_1_2_	functions	Pyrroline_5_carboxylate_reductase__EC_1_5_1_2_	Amino Acids and Derivatives	7309	20224	9217
functions.Serine_hydroxymethyltransferase__EC_2_1_2_1_	functions	Serine_hydroxymethyltransferase__EC_2_1_2_1_	Amino Acids and Derivatives	8331	17664	12395
functions.Serine_transporter	functions	Serine_transporter	Amino Acids and Derivatives	24635	18676	15341
functions.Shikimate_5_dehydrogenase_I_alpha__EC_1_1_1_25_	functions	Shikimate_5_dehydrogenase_I_alpha__EC_1_1_1_25_	Amino Acids and Derivatives	6912	9600	5438
functions.Shikimate_kinase_I__EC_2_7_1_71_	functions	Shikimate_kinase_I__EC_2_7_1_71_	Amino Acids and Derivatives	10973	18982	6047
functions.Sodium_glycine_symporter_GlyP	functions	Sodium_glycine_symporter_GlyP	Amino Acids and Derivatives	8973	3129	3638
functions.Spermidine_Putrescine_ABC_transporter_permease_component_potC__TC_3_A_1_11_1_	functions	Spermidine_Putrescine_ABC_transporter_permease_component_potC__TC_3_A_1_11_1_	Amino Acids and Derivatives	8125	7639	3255
functions.Succinylglutamate_desuccinylase__EC_3_5_1_96_	functions	Succinylglutamate_desuccinylase__EC_3_5_1_96_	Amino Acids and Derivatives	11394	5461	5264
functions.Sulfate_and_thiosulfate_import_ATP_binding_protein_CysA__EC_3_6_3_25_	functions	Sulfate_and_thiosulfate_import_ATP_binding_protein_CysA__EC_3_6_3_25_	Amino Acids and Derivatives	2158	15503	3849
functions.Sulfate_transport_system_permease_protein_CysT	functions	Sulfate_transport_system_permease_protein_CysT	Amino Acids and Derivatives	3765	12797	3927
functions.Sulfate_transporter__CysZ_type	functions	Sulfate_transporter__CysZ_type	Amino Acids and Derivatives	7973	10192	2951
functions.Threonine_dehydratase_biosynthetic__EC_4_3_1_19_	functions	Threonine_dehydratase_biosynthetic__EC_4_3_1_19_	Amino Acids and Derivatives	3926	6394	8065
functions.Threonine_synthase__EC_4_2_3_1_	functions	Threonine_synthase__EC_4_2_3_1_	Amino Acids and Derivatives	7489	5311	3551
functions.Transcriptional_activator_MetR	functions	Transcriptional_activator_MetR	Amino Acids and Derivatives	13655	21116	21191
functions.Transcriptional_activator_of_cad_operon	functions	Transcriptional_activator_of_cad_operon	Amino Acids and Derivatives	11534	729	4828
functions.Transcriptional_repressor_protein_TrpR	functions	Transcriptional_repressor_protein_TrpR	Amino Acids and Derivatives	4804	4513	9261
functions.Transcriptional_repressor_protein_TyrR	functions	Transcriptional_repressor_protein_TyrR	Amino Acids and Derivatives	4128	464	13072
functions.Tryptophanase__EC_4_1_99_1_	functions	Tryptophanase__EC_4_1_99_1_	Amino Acids and Derivatives	5583	10263	9962
snps.A_A_1382680_rev_A	snps	Serine_transporter	Amino Acids and Derivatives	3413	17513	10322
snps.A_A_2518818_rev_A	snps	threonine_synthase	Amino Acids and Derivatives	890	5339	3220
snps.A_A_2518818_rev_G	snps	threonine_synthase	Amino Acids and Derivatives	757	19636	694
snps.A_A_2518818_rev_T	snps	threonine_synthase	Amino Acids and Derivatives	24790	775	18130
snps.A_A_2810427_fwd_A	snps	dihydrolipoamide_dehydrogenase	Amino Acids and Derivatives	10342	1993	9900
snps.A_A_3140106_rev_A	snps	tryptophanase	Amino Acids and Derivatives	4364	34	6895
snps.A_A_3145181_fwd_A	snps	tryptophanase	Amino Acids and Derivatives	3268	12983	4067
snps.A_A_3145181_fwd_G	snps	tryptophanase	Amino Acids and Derivatives	5777	8705	22623
snps.A_A_3800954_rev_A	snps	2_amino_3_ketobutyrate_coenzyme_A_ligase	Amino Acids and Derivatives	2463	1890	6268
snps.A_G_2558974_rev_A	snps	dihydrodipicolinate_reductase	Amino Acids and Derivatives	1396	399	226
snps.A_G_2558974_rev_G	snps	dihydrodipicolinate_reductase	Amino Acids and Derivatives	615	6214	1
snps.C_C_1382893_fwd_C	snps	Serine_transporter	Amino Acids and Derivatives	2837	3098	10733
snps.C_C_286337_fwd_C	snps	lysine_cadaverine_antiporter	Amino Acids and Derivatives	176	18712	3527
snps.C_C_3143055_fwd_C	snps	tryptophanase	Amino Acids and Derivatives	6911	8053	9712
snps.C_C_3143055_fwd_T	snps	tryptophanase	Amino Acids and Derivatives	23601	13971	18273
snps.C_C_3789684_rev_C	snps	D_serine_dehydratase	Amino Acids and Derivatives	4052	418	1412
snps.C_C_3789684_rev_T	snps	D_serine_dehydratase	Amino Acids and Derivatives	5797	11414	6241
snps.C_C_490184_rev_C	snps	pyrroline_5_carboxylate_reductase	Amino Acids and Derivatives	6798	5286	9420
snps.G_G_1315183_fwd_G	snps	succinylglutamate_desuccinylase	Amino Acids and Derivatives	6373	12015	2461
snps.G_G_1317879_fwd_C	snps	succinylglutamate_desuccinylase	Amino Acids and Derivatives	6995	7922	19450
snps.G_G_1317879_fwd_G	snps	succinylglutamate_desuccinylase	Amino Acids and Derivatives	4962	2623	4023
snps.G_G_25588_rev_G	snps	dihydroxy_acid_dehydratase	Amino Acids and Derivatives	6757	23296	6938
snps.G_G_2799942_rev_G	snps	3_dehydroquinate_synthase	Amino Acids and Derivatives	5027	1164	6924
snps.G_G_288932_fwd_A	snps	lysine_decarboxylase__inducible	Amino Acids and Derivatives	13437	2593	4228
snps.G_G_288932_fwd_G	snps	lysine_decarboxylase__inducible	Amino Acids and Derivatives	6179	2848	1050
snps.G_G_388326_fwd_A	snps	alanine_racemase	Amino Acids and Derivatives	11727	6367	23272
snps.G_G_388326_fwd_G	snps	alanine_racemase	Amino Acids and Derivatives	5061	7141	1482
snps.G_G_584417_fwd_G	snps	oxaloacetate_decarboxylase	Amino Acids and Derivatives	1992	107	2662
snps.G_G_584417_fwd_T	snps	oxaloacetate_decarboxylase	Amino Acids and Derivatives	16629	571	24295
subsystems.Arginine_and_Ornithine_Degradation	subsystems	Arginine_and_Ornithine_Degradation	Amino Acids and Derivatives	5421	11264	5616
subsystems.Arginine_Deiminase_Pathway	subsystems	Arginine_Deiminase_Pathway	Amino Acids and Derivatives	1469	4876	6044
subsystems.Aromatic_amino_acid_degradation	subsystems	Aromatic_amino_acid_degradation	Amino Acids and Derivatives	7582	11745	9419
subsystems.Branched_Chain_Amino_Acid_Biosynthesis	subsystems	Branched_Chain_Amino_Acid_Biosynthesis	Amino Acids and Derivatives	3001	4529	6831
subsystems.Chorismate_Synthesis	subsystems	Chorismate_Synthesis	Amino Acids and Derivatives	6803	6860	2489
subsystems.Common_Pathway_For_Synthesis_of_Aromatic_Compounds__DAHP_synthase_to_chorismate_	subsystems	Common_Pathway_For_Synthesis_of_Aromatic_Compounds__DAHP_synthase_to_chorismate_	Amino Acids and Derivatives	1820	1309	6233
subsystems.Cysteine_Biosynthesis	subsystems	Cysteine_Biosynthesis	Amino Acids and Derivatives	19069	20478	12091
subsystems.Glutamate_and_Aspartate_uptake_in_Bacteria	subsystems	Glutamate_and_Aspartate_uptake_in_Bacteria	Amino Acids and Derivatives	3839	7732	5654
subsystems.Glutamate_dehydrogenases	subsystems	Glutamate_dehydrogenases	Amino Acids and Derivatives	4772	11029	3154
subsystems.Glutamine_synthetases	subsystems	Glutamine_synthetases	Amino Acids and Derivatives	5945	11664	10123
subsystems.Glycine_and_Serine_Utilization	subsystems	Glycine_and_Serine_Utilization	Amino Acids and Derivatives	15194	14402	14287
subsystems.Glycine_Biosynthesis	subsystems	Glycine_Biosynthesis	Amino Acids and Derivatives	18901	18415	18071
subsystems.Glycine_cleavage_system	subsystems	Glycine_cleavage_system	Amino Acids and Derivatives	3065	12939	5517
subsystems.Histidine_Biosynthesis	subsystems	Histidine_Biosynthesis	Amino Acids and Derivatives	4036	4888	5802
subsystems.Leucine_Biosynthesis	subsystems	Leucine_Biosynthesis	Amino Acids and Derivatives	8217	9953	5838
subsystems.Lysine_degradation	subsystems	Lysine_degradation	Amino Acids and Derivatives	1206	1042	5671
subsystems.Methionine_Biosynthesis	subsystems	Methionine_Biosynthesis	Amino Acids and Derivatives	17955	19628	13648
subsystems.Methionine_Degradation	subsystems	Methionine_Degradation	Amino Acids and Derivatives	8835	19803	4740
subsystems.Polyamine_Metabolism	subsystems	Polyamine_Metabolism	Amino Acids and Derivatives	17056	3679	15748
subsystems.Threonine_and_Homoserine_Biosynthesis	subsystems	Threonine_and_Homoserine_Biosynthesis	Amino Acids and Derivatives	22721	16659	15532
subsystems.Threonine_degradation	subsystems	Threonine_degradation	Amino Acids and Derivatives	11635	16064	15789
subsystems.Tryptophan_synthesis	subsystems	Tryptophan_synthesis	Amino Acids and Derivatives	10466	16557	5462
cdhit.cdhit_10030	cdhit	Ribose_operon_repressor	Carbohydrates	9900	17745	15629
cdhit.cdhit_10071	cdhit	PTS_system__glucose_specific_IIA_component__EC_2_7_1_69_	Carbohydrates	7163	9993	2161
cdhit.cdhit_10085	cdhit	Beta_N_acetylhexosaminidase___GlcNAc_2_catabolism	Carbohydrates	6077	15517	8689
cdhit.cdhit_10092	cdhit	Anaerobic_glycerol_3_phosphate_dehydrogenase_subunit_B__EC_1_1_5_3_	Carbohydrates	10769	4387	17130
cdhit.cdhit_10103	cdhit	Glucosamine_kinase_GpsK__EC_2_7_1_8_	Carbohydrates	11186	3856	10158
cdhit.cdhit_10109	cdhit	Glycerate_kinase__EC_2_7_1_31_	Carbohydrates	19297	12205	4544
cdhit.cdhit_10113	cdhit	Isocitrate_lyase__EC_4_1_3_1_	Carbohydrates	12609	16661	11562
cdhit.cdhit_10115	cdhit	Glycogen_phosphorylase__EC_2_4_1_1_	Carbohydrates	15775	16238	15393
cdhit.cdhit_10132	cdhit	Glutamate_synthase__NADPH__large_chain__EC_1_4_1_13_	Carbohydrates	23929	21216	18304
cdhit.cdhit_10151	cdhit	Ribose_ABC_transport_system__high_affinity_permease_RbsD__TC_3_A_1_2_1_	Carbohydrates	5958	14638	11932
cdhit.cdhit_1019	cdhit	Polysaccharide_deacetylase	Carbohydrates	16610	12177	13997
cdhit.cdhit_10195	cdhit	Apo_citrate_lyase_phosphoribosyl_dephospho_CoA_transferase__EC_2_7_7_61_	Carbohydrates	19315	3835	15778
cdhit.cdhit_10261	cdhit	Glucosamine_link_cellobiase__EC_3_2_1_21_	Carbohydrates	21365	23296	20324
cdhit.cdhit_10310	cdhit	Hexose_phosphate_uptake_regulatory_protein_UhpC	Carbohydrates	16345	17378	15413
cdhit.cdhit_10326	cdhit	Galactose_methyl_galactoside_ABC_transport_system__permease_protein_MglC__TC_3_A_1_2_3_	Carbohydrates	18882	21873	20296
cdhit.cdhit_10378	cdhit	Hexose_phosphate_uptake_regulatory_protein_UhpC	Carbohydrates	15914	10241	17227
cdhit.cdhit_10435	cdhit	4_alpha_glucanotransferase__amylomaltase___EC_2_4_1_25_	Carbohydrates	7091	19357	4517
cdhit.cdhit_10437	cdhit	Propionate_catabolism_operon_transcriptional_regulator_of_GntR_family__predicted_	Carbohydrates	16311	16523	23967
cdhit.cdhit_10465	cdhit	Galactose_methyl_galactoside_ABC_transport_system__ATP_binding_protein_MglA__EC_3_6_3_17_	Carbohydrates	22457	21963	17035
cdhit.cdhit_10486	cdhit	Ascorbate_specific_PTS_system__EIIA_component__EC_2_7_1___	Carbohydrates	21663	6828	20458
cdhit.cdhit_10499	cdhit	Glycerol_3_phosphate_ABC_transporter__periplasmic_glycerol_3_phosphate_binding_protein__TC_3_A_1_1_3_	Carbohydrates	18881	16212	16803
cdhit.cdhit_1052	cdhit	Sucrose_6_phosphate_hydrolase__EC_3_2_1_26_	Carbohydrates	2341	411	8051
cdhit.cdhit_1057	cdhit	Aldehyde_dehydrogenase__EC_1_2_1_3_	Carbohydrates	2555	6451	515
cdhit.cdhit_10617	cdhit	Sugar_diacid_utilization_regulator_SdaR	Carbohydrates	17715	18685	10512
cdhit.cdhit_10635	cdhit	Ascorbate_specific_PTS_system__EIIC_component	Carbohydrates	18518	16591	23342
cdhit.cdhit_10667	cdhit	Anaerobic_C4_dicarboxylate_transporter_DcuC	Carbohydrates	10892	16055	16373
cdhit.cdhit_10671	cdhit	PTS_system__fructose_specific_IIB_component__EC_2_7_1_69____PTS_system__fructose_specific_IIC_component__EC_2_7_1_69_	Carbohydrates	8659	18123	24385
cdhit.cdhit_10718	cdhit	Pyruvate_formate_lyase__EC_2_3_1_54_	Carbohydrates	12805	21734	16497
cdhit.cdhit_10761	cdhit	Dihydrolipoamide_dehydrogenase_of_pyruvate_dehydrogenase_complex__EC_1_8_1_4_	Carbohydrates	16424	23296	12031
cdhit.cdhit_10767	cdhit	Maltose_maltodextrin_ABC_transporter__substrate_binding_periplasmic_protein_MalE	Carbohydrates	21694	21417	18343
cdhit.cdhit_10814	cdhit	Acetolactate_synthase__catabolic__EC_2_2_1_6_	Carbohydrates	17648	13674	14990
cdhit.cdhit_10839	cdhit	Succinyl_CoA_ligase__ADP_forming__beta_chain__EC_6_2_1_5_	Carbohydrates	16676	5038	8737
cdhit.cdhit_1089	cdhit	Malate_synthase__EC_2_3_3_9_	Carbohydrates	3599	14985	13988
cdhit.cdhit_10909	cdhit	Pyruvate_formate_lyase_activating_enzyme__EC_1_97_1_4_	Carbohydrates	20284	21330	19915
cdhit.cdhit_10955	cdhit	Chitobiose_phosphorylase__EC_2_4_1___	Carbohydrates	16769	16254	15832
cdhit.cdhit_10976	cdhit	Chitin_catabolic_cascade_sensor_histidine_kinase_ChiS	Carbohydrates	18353	3565	16601
cdhit.cdhit_11059	cdhit	Putative_oxidoreductase_YeaE__aldo_keto_reductase_family	Carbohydrates	24066	13335	24859
cdhit.cdhit_1109	cdhit	Pyruvate_kinase__EC_2_7_1_40_	Carbohydrates	2886	9439	10172
cdhit.cdhit_11131	cdhit	_GlcNAc_2_ABC_transporter__ATP_binding_component_2	Carbohydrates	19840	22983	16370
cdhit.cdhit_11139	cdhit	2_oxoglutarate_dehydrogenase_E1_component__EC_1_2_4_2_	Carbohydrates	17788	20740	15179
cdhit.cdhit_11151	cdhit	Pyruvate_flavodoxin_oxidoreductase__EC_1_2_7___	Carbohydrates	13423	13978	19258
cdhit.cdhit_11205	cdhit	Chitin_catabolic_cascade_sensor_histidine_kinase_ChiS	Carbohydrates	11851	13841	16406
cdhit.cdhit_11251	cdhit	Glycerol_3_phosphate_ABC_transporter__ATP_binding_protein_UgpC__TC_3_A_1_1_3_	Carbohydrates	8778	4776	2396
cdhit.cdhit_11264	cdhit	L_lactate_permease	Carbohydrates	17621	21881	22802
cdhit.cdhit_11301	cdhit	1_4_alpha_glucan__glycogen__branching_enzyme__GH_13_type__EC_2_4_1_18_	Carbohydrates	20791	13823	18880
cdhit.cdhit_11341	cdhit	NADH_dehydrogenase__EC_1_6_99_3_	Carbohydrates	24808	23193	17988
cdhit.cdhit_11406	cdhit	Glutamate_synthase__NADPH__large_chain__EC_1_4_1_13_	Carbohydrates	11656	18797	15564
cdhit.cdhit_11423	cdhit	Triosephosphate_isomerase__EC_5_3_1_1_	Carbohydrates	18754	20085	23136
cdhit.cdhit_1145	cdhit	Aerobic_glycerol_3_phosphate_dehydrogenase__EC_1_1_5_3_	Carbohydrates	4237	9829	8824
cdhit.cdhit_1146	cdhit	Sensor_histidine_protein_kinase_UhpB__glucose_6_phosphate_specific__EC_2_7_13_3_	Carbohydrates	9362	17151	11690
cdhit.cdhit_11492	cdhit	Phosphoenolpyruvate_protein_phosphotransferase_of_PTS_system__EC_2_7_3_9_	Carbohydrates	14873	19258	9027
cdhit.cdhit_11512	cdhit	Peptide_methionine_sulfoxide_reductase_MsrB__EC_1_8_4_12_	Carbohydrates	5410	14165	3946
cdhit.cdhit_11538	cdhit	Phosphoenolpyruvate_protein_phosphotransferase_of_PTS_system__EC_2_7_3_9_	Carbohydrates	7296	1283	6887
cdhit.cdhit_11587	cdhit	Glutamate_synthase__NADPH__large_chain__EC_1_4_1_13_	Carbohydrates	12672	12327	5440
cdhit.cdhit_11623	cdhit	NADH_dehydrogenase__EC_1_6_99_3_	Carbohydrates	11533	23296	19580
cdhit.cdhit_11643	cdhit	Lipoate_protein_ligase_A	Carbohydrates	12107	12633	10478
cdhit.cdhit_11694	cdhit	Sensor_histidine_protein_kinase_UhpB__glucose_6_phosphate_specific__EC_2_7_13_3_	Carbohydrates	14108	14622	22647
cdhit.cdhit_11703	cdhit	Glycerol_3_phosphate_ABC_transporter__permease_protein_UgpA__TC_3_A_1_1_3_	Carbohydrates	20389	7214	18113
cdhit.cdhit_11767	cdhit	6_phospho_beta_glucosidase__EC_3_2_1_86_	Carbohydrates	14281	23141	12524
cdhit.cdhit_11826	cdhit	Hypothetical_transmembrane_protein_coupled_to_NADH_ubiquinone_oxidoreductase_chain_5_homolog	Carbohydrates	25108	13933	21063
cdhit.cdhit_11878	cdhit	Peptide_methionine_sulfoxide_reductase_MsrB__EC_1_8_4_12_	Carbohydrates	6618	6263	6981
cdhit.cdhit_11882	cdhit	Na___Citrate_OH____antiporter	Carbohydrates	16715	20431	17067
cdhit.cdhit_11957	cdhit	D_lactate_dehydrogenase__EC_1_1_1_28_	Carbohydrates	13880	22120	13991
cdhit.cdhit_12006	cdhit	Trehalose_6_phosphate_hydrolase__EC_3_2_1_93_	Carbohydrates	11113	5089	16278
cdhit.cdhit_12013	cdhit	Glucose_6_phosphate_1_dehydrogenase__EC_1_1_1_49_	Carbohydrates	20548	23296	18898
cdhit.cdhit_12028	cdhit	Chitin_catabolic_cascade_sensor_histidine_kinase_ChiS	Carbohydrates	24862	22221	25051
cdhit.cdhit_12093	cdhit	Iron_containing_alcohol_dehydrogenase	Carbohydrates	5832	9305	14142
cdhit.cdhit_12096	cdhit	Alpha_acetolactate_decarboxylase__EC_4_1_1_5_	Carbohydrates	3540	5357	10376
cdhit.cdhit_12102	cdhit	Pyruvate_dehydrogenase_E1_component__EC_1_2_4_1_	Carbohydrates	16061	8299	22064
cdhit.cdhit_12141	cdhit	Transcriptional_activator_of_maltose_regulon__MalT	Carbohydrates	14046	14426	20688
cdhit.cdhit_1215	cdhit	Galactose_methyl_galactoside_ABC_transport_system__ATP_binding_protein_MglA__EC_3_6_3_17_	Carbohydrates	4714	201	6134
cdhit.cdhit_1217	cdhit	NADP_dependent_malic_enzyme__EC_1_1_1_40_	Carbohydrates	2467	8771	2716
cdhit.cdhit_12259	cdhit	Citrate_lyase_beta_chain__EC_4_1_3_6_	Carbohydrates	12597	19248	7968
cdhit.cdhit_12287	cdhit	Ascorbate_specific_PTS_system__EIIC_component	Carbohydrates	12993	10652	24575
cdhit.cdhit_12329	cdhit	4_alpha_glucanotransferase__amylomaltase___EC_2_4_1_25_	Carbohydrates	19080	20093	20804
cdhit.cdhit_1233	cdhit	Citrate_lyase_alpha_chain__EC_4_1_3_6_	Carbohydrates	10207	8753	1584
cdhit.cdhit_12332	cdhit	Glycerophosphoryl_diester_phosphodiesterase__EC_3_1_4_46_	Carbohydrates	15019	23296	12044
cdhit.cdhit_12340	cdhit	Glutamate_synthase__NADPH__large_chain__EC_1_4_1_13_	Carbohydrates	13752	19669	22332
cdhit.cdhit_12354	cdhit	Pyruvate_dehydrogenase_E1_component__EC_1_2_4_1_	Carbohydrates	20059	17594	15459
cdhit.cdhit_12363	cdhit	4_alpha_glucanotransferase__amylomaltase___EC_2_4_1_25_	Carbohydrates	22010	11102	23350
cdhit.cdhit_12448	cdhit	Glycerol_3_phosphate_dehydrogenase__NAD_P_____EC_1_1_1_94_	Carbohydrates	3000	3202	7570
cdhit.cdhit_12487	cdhit	Phosphoenolpyruvate_carboxylase__EC_4_1_1_31_	Carbohydrates	15829	11148	21529
cdhit.cdhit_1256	cdhit	Cytosol_aminopeptidase_PepA__EC_3_4_11_1_	Carbohydrates	5603	9954	5222
cdhit.cdhit_12586	cdhit	Peptide_deformylase__EC_3_5_1_88_	Carbohydrates	17312	22836	19190
cdhit.cdhit_1261	cdhit	Glycerol_kinase__EC_2_7_1_30_	Carbohydrates	3131	11992	5179
cdhit.cdhit_12638	cdhit	Glutamate_synthase__NADPH__large_chain__EC_1_4_1_13_	Carbohydrates	22305	18706	23748
cdhit.cdhit_12666	cdhit	Glycerol_3_phosphate_regulon_repressor__DeoR_family	Carbohydrates	20289	11235	12655
cdhit.cdhit_12674	cdhit	Hypothetical_protein_VC0266__sugar_utilization_related__	Carbohydrates	3986	18242	10632
cdhit.cdhit_12699	cdhit	Phosphoenolpyruvate_carboxylase__EC_4_1_1_31_	Carbohydrates	20606	23296	19931
cdhit.cdhit_12842	cdhit	Glycerol_3_phosphate_ABC_transporter__permease_protein_UgpE__TC_3_A_1_1_3_	Carbohydrates	20809	23296	17826
cdhit.cdhit_12847	cdhit	Glycerophosphoryl_diester_phosphodiesterase__EC_3_1_4_46_	Carbohydrates	16778	10627	8322
cdhit.cdhit_12858	cdhit	Malate_synthase__EC_2_3_3_9_	Carbohydrates	24472	15720	23081
cdhit.cdhit_12859	cdhit	Methylisocitrate_lyase__EC_4_1_3_30_	Carbohydrates	23638	18281	16840
cdhit.cdhit_12862	cdhit	Ascorbate_specific_PTS_system__EIIA_component__EC_2_7_1___	Carbohydrates	6590	5393	3091
cdhit.cdhit_12895	cdhit	Nucleoside_permease_NupC	Carbohydrates	15740	18874	21204
cdhit.cdhit_12911	cdhit	1_4_alpha_glucan__glycogen__branching_enzyme__GH_13_type__EC_2_4_1_18_	Carbohydrates	24468	12644	20424
cdhit.cdhit_12944	cdhit	Transcriptional_activator_of_maltose_regulon__MalT	Carbohydrates	16200	9651	21238
cdhit.cdhit_12947	cdhit	Glycerol_3_phosphate_ABC_transporter__periplasmic_glycerol_3_phosphate_binding_protein__TC_3_A_1_1_3_	Carbohydrates	17831	21963	21450
cdhit.cdhit_12989	cdhit	Glyoxylase_family_protein	Carbohydrates	1857	7669	8845
cdhit.cdhit_13038	cdhit	Flagellar_hook_associated_protein_FlgK	Carbohydrates	16895	13485	7198
cdhit.cdhit_13059	cdhit	Sucrose_6_phosphate_hydrolase__EC_3_2_1_26_	Carbohydrates	9834	13593	8488
cdhit.cdhit_13085	cdhit	Pyruvate_kinase__EC_2_7_1_40_	Carbohydrates	17637	11184	18996
cdhit.cdhit_1312	cdhit	Aldehyde_dehydrogenase__EC_1_2_1_3_	Carbohydrates	5238	9883	1897
cdhit.cdhit_13162	cdhit	Predicted_D_lactate_dehydrogenase__Fe_S_protein__FAD_FMN_containing	Carbohydrates	14908	18988	14797
cdhit.cdhit_13224	cdhit	Transcriptional_activator_of_maltose_regulon__MalT	Carbohydrates	21954	3156	21917
cdhit.cdhit_13235	cdhit	Glutamate_synthase__NADPH__large_chain__EC_1_4_1_13_	Carbohydrates	20304	11089	24316
cdhit.cdhit_13239	cdhit	Sugar_diacid_utilization_regulator_SdaR	Carbohydrates	24741	23296	22983
cdhit.cdhit_13251	cdhit	Malate_dehydrogenase__EC_1_1_1_37_	Carbohydrates	12701	5424	19742
cdhit.cdhit_13260	cdhit	Glycerol_3_phosphate_regulon_repressor__DeoR_family	Carbohydrates	13870	12350	20230
cdhit.cdhit_1328	cdhit	Glucose_6_phosphate_1_dehydrogenase__EC_1_1_1_49_	Carbohydrates	6287	2502	5932
cdhit.cdhit_1332	cdhit	Ribose_ABC_transport_system__ATP_binding_protein_RbsA__TC_3_A_1_2_1_	Carbohydrates	8637	15287	15585
cdhit.cdhit_13399	cdhit	Predicted_D_lactate_dehydrogenase__Fe_S_protein__FAD_FMN_containing	Carbohydrates	18059	20026	11160
cdhit.cdhit_13428	cdhit	Glutamate_synthase__NADPH__large_chain__EC_1_4_1_13_	Carbohydrates	9249	14231	7643
cdhit.cdhit_13527	cdhit	Malate_dehydrogenase__EC_1_1_1_37_	Carbohydrates	12980	12291	17181
cdhit.cdhit_13532	cdhit	Glycerol_3_phosphate_regulon_repressor__DeoR_family	Carbohydrates	3769	1569	4640
cdhit.cdhit_13559	cdhit	1_phosphofructokinase__EC_2_7_1_56_	Carbohydrates	18717	16301	15910
cdhit.cdhit_13596	cdhit	2_methylcitrate_dehydratase_FeS_dependent__EC_4_2_1_79_	Carbohydrates	10473	16076	14273
cdhit.cdhit_1363	cdhit	6_phospho_beta_glucosidase__EC_3_2_1_86_	Carbohydrates	6509	9392	12884
cdhit.cdhit_1364	cdhit	Iron_containing_alcohol_dehydrogenase__EC_1_1_1_1_	Carbohydrates	7425	6661	7685
cdhit.cdhit_1370	cdhit	Pyruvate_kinase__EC_2_7_1_40_	Carbohydrates	4590	8201	13596
cdhit.cdhit_13701	cdhit	Ribose_ABC_transport_system__periplasmic_ribose_binding_protein_RbsB__TC_3_A_1_2_1_	Carbohydrates	18232	18292	22213
cdhit.cdhit_13715	cdhit	Glycogen_synthase__ADP_glucose_transglucosylase__EC_2_4_1_21_	Carbohydrates	11222	14938	11811
cdhit.cdhit_1375	cdhit	GlcNAc_phosphomutase__EC_5_4_2_3_	Carbohydrates	2042	3405	11972
cdhit.cdhit_13808	cdhit	_GlcNAc_2_ABC_transporter__periplasmic_substrate_binding_protein	Carbohydrates	9153	6459	11367
cdhit.cdhit_13839	cdhit	Glucosamine_link_cellobiase__EC_3_2_1_21_	Carbohydrates	23653	22751	23182
cdhit.cdhit_13864	cdhit	Glutamate_synthase__NADPH__large_chain__EC_1_4_1_13_	Carbohydrates	7385	20862	15048
cdhit.cdhit_13876	cdhit	Citrate_lyase_beta_chain__EC_4_1_3_6_	Carbohydrates	18645	11036	6510
cdhit.cdhit_1389	cdhit	Formate_efflux_transporter__TC_2_A_44_family_	Carbohydrates	8020	7710	1795
cdhit.cdhit_13982	cdhit	Anaerobic_C4_dicarboxylate_transporter_DcuC	Carbohydrates	11313	20037	22331
cdhit.cdhit_1403	cdhit	6_phosphogluconate_dehydrogenase__decarboxylating__EC_1_1_1_44_	Carbohydrates	9109	9264	9045
cdhit.cdhit_14030	cdhit	Phosphogluconate_dehydratase__EC_4_2_1_12_	Carbohydrates	17647	23296	10812
cdhit.cdhit_14172	cdhit	Phosphogluconate_dehydratase__EC_4_2_1_12_	Carbohydrates	20955	7825	19242
cdhit.cdhit_14184	cdhit	_GlcNAc_2_ABC_transporter__ATP_binding_component_2	Carbohydrates	24751	9239	25282
cdhit.cdhit_14215	cdhit	PTS_system__cellobiose_specific_IIC_component__EC_2_7_1_69_	Carbohydrates	5116	10328	8138
cdhit.cdhit_14244	cdhit	Glycogen_debranching_enzyme	Carbohydrates	16449	18946	15359
cdhit.cdhit_14251	cdhit	Citrate_lyase_beta_chain__EC_4_1_3_6_	Carbohydrates	1976	1519	2907
cdhit.cdhit_14259	cdhit	Pyruvate_formate_lyase__EC_2_3_1_54_	Carbohydrates	7291	15419	4534
cdhit.cdhit_14271	cdhit	Ribose_ABC_transport_system__high_affinity_permease_RbsD__TC_3_A_1_2_1_	Carbohydrates	16576	20513	19384
cdhit.cdhit_14312	cdhit	Anaerobic_glycerol_3_phosphate_dehydrogenase_subunit_A__EC_1_1_5_3_	Carbohydrates	21919	6755	24860
cdhit.cdhit_14369	cdhit	Glyoxalase_family_protein	Carbohydrates	2032	9711	9947
cdhit.cdhit_14375	cdhit	Glutamine_synthetase_type_I__EC_6_3_1_2_	Carbohydrates	13912	8292	23590
cdhit.cdhit_14432	cdhit	Oxidoreductase__short_chain_dehydrogenase_reductase_family	Carbohydrates	13434	11685	16322
cdhit.cdhit_14577	cdhit	2_oxoglutarate_dehydrogenase_E1_component__EC_1_2_4_2_	Carbohydrates	23824	4937	21246
cdhit.cdhit_14675	cdhit	Iron_containing_alcohol_dehydrogenase__EC_1_1_1_1_	Carbohydrates	12313	23296	6238
cdhit.cdhit_14764	cdhit	Pyruvate_flavodoxin_oxidoreductase__EC_1_2_7___	Carbohydrates	19712	10719	16409
cdhit.cdhit_148	cdhit	Pyruvate_flavodoxin_oxidoreductase__EC_1_2_7___	Carbohydrates	9122	3661	701
cdhit.cdhit_14809	cdhit	Chitin_catabolic_cascade_sensor_histidine_kinase_ChiS	Carbohydrates	22009	21868	25172
cdhit.cdhit_1481	cdhit	GlcNAc_phosphomutase__EC_5_4_2_3_	Carbohydrates	2340	6137	5614
cdhit.cdhit_1488	cdhit	N_Acetyl_D_glucosamine_ABC_transport_system__sugar_binding_protein	Carbohydrates	9400	914	15649
cdhit.cdhit_14934	cdhit	_Citrate__pro_3S__lyase__ligase__EC_6_2_1_22_	Carbohydrates	8874	10830	6166
cdhit.cdhit_14945	cdhit	Malate_synthase__EC_2_3_3_9_	Carbohydrates	20960	1507	16782
cdhit.cdhit_1495	cdhit	Dihydrolipoamide_dehydrogenase_of_pyruvate_dehydrogenase_complex__EC_1_8_1_4_	Carbohydrates	11708	20442	11484
cdhit.cdhit_14986	cdhit	Polysaccharide_deacetylase	Carbohydrates	13217	15602	14582
cdhit.cdhit_1500	cdhit	Pyruvate_kinase__EC_2_7_1_40_	Carbohydrates	5793	17897	4118
cdhit.cdhit_15001	cdhit	1_4_alpha_glucan__glycogen__branching_enzyme__GH_13_type__EC_2_4_1_18_	Carbohydrates	17856	20227	23418
cdhit.cdhit_15005	cdhit	Glyoxylase_family_protein	Carbohydrates	12775	4509	9631
cdhit.cdhit_15136	cdhit	Chitin_catabolic_cascade_sensor_histidine_kinase_ChiS	Carbohydrates	14190	16215	5166
cdhit.cdhit_15142	cdhit	Hypothetical_transmembrane_protein_coupled_to_NADH_ubiquinone_oxidoreductase_chain_5_homolog	Carbohydrates	17385	6946	18440
cdhit.cdhit_15161	cdhit	Pyruvate_formate_lyase__EC_2_3_1_54_	Carbohydrates	20507	18038	19713
cdhit.cdhit_15243	cdhit	Nucleoside_permease_NupC	Carbohydrates	15769	16487	10498
cdhit.cdhit_15252	cdhit	Glucose_1_phosphate_adenylyltransferase__EC_2_7_7_27_	Carbohydrates	20222	11348	24208
cdhit.cdhit_15301	cdhit	Transcriptional_regulatory_protein_UhpA	Carbohydrates	10857	15279	13676
cdhit.cdhit_15327	cdhit	Ascorbate_specific_PTS_system__EIIC_component	Carbohydrates	12604	14901	13101
cdhit.cdhit_15340	cdhit	NADH_dehydrogenase__EC_1_6_99_3_	Carbohydrates	12497	13016	17642
cdhit.cdhit_15401	cdhit	Formate_efflux_transporter__TC_2_A_44_family_	Carbohydrates	22895	6929	19992
cdhit.cdhit_15432	cdhit	Citrate_lyase_alpha_chain__EC_4_1_3_6_	Carbohydrates	9815	4775	13091
cdhit.cdhit_1544	cdhit	Na___Citrate_OH____antiporter	Carbohydrates	9803	10019	3003
cdhit.cdhit_15466	cdhit	Formyltetrahydrofolate_deformylase__EC_3_5_1_10_	Carbohydrates	25042	18520	23061
cdhit.cdhit_15492	cdhit	Glucosamine_link_cellobiase__EC_3_2_1_21_	Carbohydrates	22690	23296	15627
cdhit.cdhit_15560	cdhit	Glycerophosphoryl_diester_phosphodiesterase__EC_3_1_4_46_	Carbohydrates	25020	13589	19483
cdhit.cdhit_15578	cdhit	Phosphoenolpyruvate_carboxylase__EC_4_1_1_31_	Carbohydrates	25168	17621	24211
cdhit.cdhit_15591	cdhit	Dihydrolipoamide_succinyltransferase_component__E2__of_2_oxoglutarate_dehydrogenase_complex__EC_2_3_1_61_	Carbohydrates	18245	14174	15674
cdhit.cdhit_15731	cdhit	Fructose_bisphosphate_aldolase_class_II__EC_4_1_2_13_	Carbohydrates	16407	18599	16245
cdhit.cdhit_15839	cdhit	Glutamate_synthase__NADPH__large_chain__EC_1_4_1_13_	Carbohydrates	23024	17487	22072
cdhit.cdhit_15977	cdhit	Sucrose_6_phosphate_hydrolase__EC_3_2_1_26_	Carbohydrates	25184	16454	19949
cdhit.cdhit_16070	cdhit	Glycerol_3_phosphate_transporter	Carbohydrates	24046	16696	16758
cdhit.cdhit_16127	cdhit	Mannose_6_phosphate_isomerase__EC_5_3_1_8_	Carbohydrates	13682	11858	14382
cdhit.cdhit_16167	cdhit	Trehalose_operon_transcriptional_repressor	Carbohydrates	8616	12265	8872
cdhit.cdhit_16273	cdhit	Glycerol_3_phosphate_regulon_repressor__DeoR_family	Carbohydrates	14764	21546	17964
cdhit.cdhit_16294	cdhit	Glucosamine_link_cellobiase__EC_3_2_1_21_	Carbohydrates	18641	23296	17564
cdhit.cdhit_1643	cdhit	PTS_system__cellobiose_specific_IIC_component__EC_2_7_1_69_	Carbohydrates	4366	7035	13120
cdhit.cdhit_16434	cdhit	Chitin_catabolic_cascade_sensor_histidine_kinase_ChiS	Carbohydrates	21454	23296	23998
cdhit.cdhit_1645	cdhit	Anaerobic_C4_dicarboxylate_transporter_DcuC	Carbohydrates	8432	9164	7841
cdhit.cdhit_16466	cdhit	_GlcNAc_2_ABC_transporter__ATP_binding_component_1	Carbohydrates	16613	6387	11604
cdhit.cdhit_16499	cdhit	Glycerol_uptake_facilitator_protein	Carbohydrates	19527	15263	13527
cdhit.cdhit_1655	cdhit	D_glycerate_transporter__predicted_	Carbohydrates	4359	2996	1248
cdhit.cdhit_16582	cdhit	Glycogen_debranching_enzyme__EC_3_2_1___	Carbohydrates	12048	3463	10517
cdhit.cdhit_1661	cdhit	Glycerol_3_phosphate_transporter	Carbohydrates	8362	6392	8874
cdhit.cdhit_16610	cdhit	Glutamate_synthase__NADPH__large_chain__EC_1_4_1_13_	Carbohydrates	21021	17382	17772
cdhit.cdhit_16639	cdhit	Flagellar_hook_associated_protein_FlgL	Carbohydrates	12715	3551	16049
cdhit.cdhit_16707	cdhit	6_phospho_beta_glucosidase__EC_3_2_1_86_	Carbohydrates	9655	20368	8796
cdhit.cdhit_16724	cdhit	Formate__tetrahydrofolate_ligase__EC_6_3_4_3_	Carbohydrates	22991	18198	21584
cdhit.cdhit_16726	cdhit	Glycerophosphoryl_diester_phosphodiesterase__EC_3_1_4_46_	Carbohydrates	15230	15616	17852
cdhit.cdhit_16749	cdhit	Glycerol_kinase__EC_2_7_1_30_	Carbohydrates	14529	20079	16460
cdhit.cdhit_16786	cdhit	Sucrose_operon_repressor_ScrR__LacI_family	Carbohydrates	20932	22158	13049
cdhit.cdhit_16823	cdhit	Phosphoribulokinase__EC_2_7_1_19__homolog__function_unknown	Carbohydrates	19864	6048	21518
cdhit.cdhit_16871	cdhit	Dihydrolipoamide_acetyltransferase_component_of_pyruvate_dehydrogenase_complex__EC_2_3_1_12_	Carbohydrates	17203	22010	17327
cdhit.cdhit_16903	cdhit	N_acetylglucosamine_6P_responsive_transcriptional_repressor_NagC__ROK_family	Carbohydrates	21185	16299	16082
cdhit.cdhit_16929	cdhit	Fructokinase__EC_2_7_1_4_	Carbohydrates	20647	17572	23293
cdhit.cdhit_16976	cdhit	Glucose_6_phosphate_isomerase__EC_5_3_1_9_	Carbohydrates	17452	14094	18049
cdhit.cdhit_16991	cdhit	GlpG_protein__membrane_protein_of_glp_regulon_	Carbohydrates	22304	20096	23058
cdhit.cdhit_17029	cdhit	4_alpha_glucanotransferase__amylomaltase___EC_2_4_1_25_	Carbohydrates	12123	8594	5484
cdhit.cdhit_17109	cdhit	GlpG_protein__membrane_protein_of_glp_regulon_	Carbohydrates	23920	10860	23621
cdhit.cdhit_17214	cdhit	Ribose_ABC_transport_system__ATP_binding_protein_RbsA__TC_3_A_1_2_1_	Carbohydrates	7213	8647	14844
cdhit.cdhit_17346	cdhit	cytosolic_long_chain_acyl_CoA_thioester_hydrolase_family_protein	Carbohydrates	10627	11927	15102
cdhit.cdhit_17437	cdhit	2_oxoglutarate_dehydrogenase_E1_component__EC_1_2_4_2_	Carbohydrates	8285	2045	14237
cdhit.cdhit_1745	cdhit	Glycerol_3_phosphate_ABC_transporter__periplasmic_glycerol_3_phosphate_binding_protein__TC_3_A_1_1_3_	Carbohydrates	6083	11846	5276
cdhit.cdhit_1748	cdhit	6_phospho_beta_glucosidase__EC_3_2_1_86_	Carbohydrates	6201	6402	11180
cdhit.cdhit_17510	cdhit	L_xylulose_5_phosphate_3_epimerase__EC_5_1_3___	Carbohydrates	13191	21440	19603
cdhit.cdhit_1754	cdhit	Isocitrate_lyase__EC_4_1_3_1_	Carbohydrates	6047	18894	4623
cdhit.cdhit_17548	cdhit	Oxidoreductase__short_chain_dehydrogenase_reductase_family	Carbohydrates	10520	16318	8283
cdhit.cdhit_17559	cdhit	6_phospho_beta_glucosidase__EC_3_2_1_86_	Carbohydrates	22683	15716	23527
cdhit.cdhit_17655	cdhit	Peptide_methionine_sulfoxide_reductase_MsrB__EC_1_8_4_12_	Carbohydrates	17609	13187	18376
cdhit.cdhit_17688	cdhit	Glyoxalase_family_protein	Carbohydrates	1383	475	2118
cdhit.cdhit_17713	cdhit	Galactokinase__EC_2_7_1_6_	Carbohydrates	17875	23296	16556
cdhit.cdhit_17717	cdhit	Nucleoside_permease_NupC	Carbohydrates	22867	21951	17124
cdhit.cdhit_17826	cdhit	Formyltetrahydrofolate_deformylase__EC_3_5_1_10_	Carbohydrates	23967	22077	20721
cdhit.cdhit_17827	cdhit	Aerobic_glycerol_3_phosphate_dehydrogenase__EC_1_1_5_3_	Carbohydrates	17020	7370	12928
cdhit.cdhit_17851	cdhit	Iron_containing_alcohol_dehydrogenase	Carbohydrates	21012	20694	16896
cdhit.cdhit_17865	cdhit	Glutamate_synthase__NADPH__large_chain__EC_1_4_1_13_	Carbohydrates	11878	3688	14470
cdhit.cdhit_1787	cdhit	Hexose_phosphate_uptake_regulatory_protein_UhpC	Carbohydrates	1672	13375	9751
cdhit.cdhit_17875	cdhit	2__5___triphosphoribosyl__3__dephosphocoenzyme_A_synthase__EC_2_7_8_25_	Carbohydrates	17659	2946	6516
cdhit.cdhit_17914	cdhit	Transcriptional_activator_of_maltose_regulon__MalT	Carbohydrates	14441	9763	6904
cdhit.cdhit_17946	cdhit	Ascorbate_specific_PTS_system__EIIC_component	Carbohydrates	20455	9154	16882
cdhit.cdhit_18048	cdhit	Predicted_D_lactate_dehydrogenase__Fe_S_protein__FAD_FMN_containing	Carbohydrates	22308	11243	16717
cdhit.cdhit_18068	cdhit	Glycerol_3_phosphate_dehydrogenase__NAD_P_____EC_1_1_1_94_	Carbohydrates	17067	11322	22774
cdhit.cdhit_1810	cdhit	Citrate_synthase__si___EC_2_3_3_1_	Carbohydrates	11767	15478	6653
cdhit.cdhit_18101	cdhit	Apo_citrate_lyase_phosphoribosyl_dephospho_CoA_transferase__EC_2_7_7_61_	Carbohydrates	11320	5531	15152
cdhit.cdhit_1813	cdhit	NADH_dehydrogenase__EC_1_6_99_3_	Carbohydrates	5430	3076	15234
cdhit.cdhit_18154	cdhit	Glucose_6_phosphate_1_dehydrogenase__EC_1_1_1_49_	Carbohydrates	21061	18088	19462
cdhit.cdhit_18165	cdhit	Transcriptional_activator_of_maltose_regulon__MalT	Carbohydrates	16417	22444	6096
cdhit.cdhit_18175	cdhit	Transcriptional_regulatory_protein_UhpA	Carbohydrates	20701	10050	19554
cdhit.cdhit_18217	cdhit	Glucosamine_link_cellobiase__EC_3_2_1_21_	Carbohydrates	11065	2473	17655
cdhit.cdhit_18243	cdhit	1_4_alpha_glucan__glycogen__branching_enzyme__GH_13_type__EC_2_4_1_18_	Carbohydrates	24463	23296	24063
cdhit.cdhit_18258	cdhit	Predicted_Lactate_responsive_regulator__LysR_family	Carbohydrates	20650	10748	14468
cdhit.cdhit_18263	cdhit	Sugar_diacid_utilization_regulator_SdaR	Carbohydrates	25219	23296	23910
cdhit.cdhit_18409	cdhit	Galactose_methyl_galactoside_ABC_transport_system__ATP_binding_protein_MglA__EC_3_6_3_17_	Carbohydrates	14666	23296	13921
cdhit.cdhit_18419	cdhit	PTS_system__cellobiose_specific_IIA_component__EC_2_7_1_69_	Carbohydrates	6761	11551	10911
cdhit.cdhit_18427	cdhit	4_alpha_glucanotransferase__amylomaltase___EC_2_4_1_25_	Carbohydrates	13358	17686	10445
cdhit.cdhit_18489	cdhit	1_phosphofructokinase__EC_2_7_1_56_	Carbohydrates	23715	23193	24318
cdhit.cdhit_18493	cdhit	PTS_system__cellobiose_specific_IIC_component__EC_2_7_1_69_	Carbohydrates	19745	22995	19572
cdhit.cdhit_18612	cdhit	Malate_synthase__EC_2_3_3_9_	Carbohydrates	17437	20073	19605
cdhit.cdhit_18630	cdhit	Glycogen_phosphorylase__EC_2_4_1_1_	Carbohydrates	22250	21779	23236
cdhit.cdhit_1866	cdhit	Putative_oxidoreductase_YeaE__aldo_keto_reductase_family	Carbohydrates	4338	8546	8529
cdhit.cdhit_18754	cdhit	N_Acetyl_D_glucosamine_ABC_transport_system__sugar_binding_protein	Carbohydrates	21905	21205	24131
cdhit.cdhit_18773	cdhit	PTS_system__cellobiose_specific_IIB_component__EC_2_7_1_69_	Carbohydrates	7663	8768	9614
cdhit.cdhit_18828	cdhit	Pyruvate_flavodoxin_oxidoreductase__EC_1_2_7___	Carbohydrates	22960	16891	22679
cdhit.cdhit_18839	cdhit	Phosphoenolpyruvate_protein_phosphotransferase_of_PTS_system__EC_2_7_3_9_	Carbohydrates	15521	6355	6071
cdhit.cdhit_1889	cdhit	Triosephosphate_isomerase__EC_5_3_1_1_	Carbohydrates	6271	17965	12921
cdhit.cdhit_18900	cdhit	Pyruvate_dehydrogenase_E1_component__EC_1_2_4_1_	Carbohydrates	19241	6841	22224
cdhit.cdhit_18915	cdhit	_Citrate__pro_3S__lyase__ligase__EC_6_2_1_22_	Carbohydrates	18667	23296	20006
cdhit.cdhit_19028	cdhit	Periplasmic_alpha_amylase__EC_3_2_1_1_	Carbohydrates	24644	22478	25282
cdhit.cdhit_1903	cdhit	Glucose_1_phosphate_adenylyltransferase__EC_2_7_7_27_	Carbohydrates	4115	5433	2440
cdhit.cdhit_19140	cdhit	Galactose_methyl_galactoside_ABC_transport_system__ATP_binding_protein_MglA__EC_3_6_3_17_	Carbohydrates	12601	18674	17348
cdhit.cdhit_19161	cdhit	Malate_dehydrogenase__EC_1_1_1_37_	Carbohydrates	10940	12773	18686
cdhit.cdhit_19166	cdhit	Aldehyde_dehydrogenase__EC_1_2_1_3_	Carbohydrates	24896	17571	25145
cdhit.cdhit_19339	cdhit	Chitin_catabolic_cascade_sensor_histidine_kinase_ChiS	Carbohydrates	7080	10781	11351
cdhit.cdhit_19491	cdhit	Iron_containing_alcohol_dehydrogenase	Carbohydrates	14187	14997	21260
cdhit.cdhit_195	cdhit	Anaerobic_glycerol_3_phosphate_dehydrogenase_subunit_B__EC_1_1_5_3_	Carbohydrates	10376	16735	13958
cdhit.cdhit_1955	cdhit	Nucleoside_permease_NupC	Carbohydrates	12108	9031	2743
cdhit.cdhit_19574	cdhit	Citrate_synthase__si___EC_2_3_3_1_	Carbohydrates	15557	16123	19290
cdhit.cdhit_19575	cdhit	Phosphogluconate_dehydratase__EC_4_2_1_12_	Carbohydrates	21692	16848	17923
cdhit.cdhit_19598	cdhit	Glycogen_debranching_enzyme__EC_3_2_1___	Carbohydrates	14086	15265	16141
cdhit.cdhit_19904	cdhit	Beta_N_acetylhexosaminidase___GlcNAc_2_catabolism	Carbohydrates	17545	11650	14337
cdhit.cdhit_19914	cdhit	1_4_alpha_glucan__glycogen__branching_enzyme__GH_13_type__EC_2_4_1_18_	Carbohydrates	13787	18550	20664
cdhit.cdhit_19946	cdhit	Trehalose_operon_transcriptional_repressor	Carbohydrates	14350	13722	18915
cdhit.cdhit_19963	cdhit	Citrate_lyase_alpha_chain__EC_4_1_3_6_	Carbohydrates	18608	23296	16313
cdhit.cdhit_20073	cdhit	Pyruvate_formate_lyase__EC_2_3_1_54_	Carbohydrates	10876	12923	12502
cdhit.cdhit_2016	cdhit	Mannose_6_phosphate_isomerase__EC_5_3_1_8_	Carbohydrates	4686	8598	4354
cdhit.cdhit_20248	cdhit	PTS_system__cellobiose_specific_IIB_component__EC_2_7_1_69_	Carbohydrates	436	3750	6757
cdhit.cdhit_20345	cdhit	Succinyl_CoA_ligase__ADP_forming__beta_chain__EC_6_2_1_5_	Carbohydrates	11671	17656	8373
cdhit.cdhit_20365	cdhit	Anaerobic_C4_dicarboxylate_transporter_DcuC	Carbohydrates	23594	22167	24297
cdhit.cdhit_20406	cdhit	Acetolactate_synthase__catabolic__EC_2_2_1_6_	Carbohydrates	4345	17407	11751
cdhit.cdhit_20526	cdhit	Fructokinase__EC_2_7_1_4_	Carbohydrates	14942	19139	9795
cdhit.cdhit_20642	cdhit	Malonyl_CoA_acyl_carrier_protein_transacylase__EC_2_3_1_39_	Carbohydrates	11026	10247	16741
cdhit.cdhit_2065	cdhit	N_acetylglucosamine_6P_responsive_transcriptional_repressor_NagC__ROK_family	Carbohydrates	11820	20711	2411
cdhit.cdhit_20670	cdhit	Anaerobic_glycerol_3_phosphate_dehydrogenase_subunit_B__EC_1_1_5_3_	Carbohydrates	19516	18431	20335
cdhit.cdhit_2068	cdhit	Nucleoside_permease_NupC	Carbohydrates	10507	18153	12001
cdhit.cdhit_2074	cdhit	Nucleoside_permease_NupC	Carbohydrates	3330	6146	2168
cdhit.cdhit_2084	cdhit	Mlc__transcriptional_repressor_of_MalT__the_transcriptional_activator_of_maltose_regulon__and_manXYZ_operon	Carbohydrates	10399	11686	5652
cdhit.cdhit_2088	cdhit	Acetate_kinase__EC_2_7_2_1_	Carbohydrates	9702	8051	7856
cdhit.cdhit_2091	cdhit	Galactokinase__EC_2_7_1_6_	Carbohydrates	7702	9687	9478
cdhit.cdhit_20921	cdhit	Acetate_kinase__EC_2_7_2_1_	Carbohydrates	17102	22429	8594
cdhit.cdhit_21114	cdhit	Galactose_operon_repressor__GalR_LacI_family_of_transcriptional_regulators	Carbohydrates	14064	16080	7948
cdhit.cdhit_2121	cdhit	Glucose_1_phosphate_adenylyltransferase__EC_2_7_7_27_	Carbohydrates	3771	4912	11021
cdhit.cdhit_21245	cdhit	N_Acetyl_D_glucosamine_ABC_transport_system__sugar_binding_protein	Carbohydrates	23112	8127	20180
cdhit.cdhit_2126	cdhit	Na___Citrate_OH____antiporter	Carbohydrates	8684	9702	12121
cdhit.cdhit_21291	cdhit	Cytosol_aminopeptidase_PepA__EC_3_4_11_1_	Carbohydrates	13230	18604	6551
cdhit.cdhit_21337	cdhit	Aldose_1_epimerase_family_protein_YeaD	Carbohydrates	19169	21293	22750
cdhit.cdhit_21388	cdhit	Glycerol_3_phosphate_regulon_repressor__DeoR_family	Carbohydrates	11050	12255	17880
cdhit.cdhit_21442	cdhit	PTS_system__fructose_specific_IIB_component__EC_2_7_1_69_	Carbohydrates	4739	4726	2950
cdhit.cdhit_21551	cdhit	2_methylcitrate_dehydratase_FeS_dependent__EC_4_2_1_79_	Carbohydrates	12536	19376	21995
cdhit.cdhit_2157	cdhit	L_lactate_dehydrogenase__EC_1_1_2_3_	Carbohydrates	7432	9357	13735
cdhit.cdhit_21584	cdhit	Oxidoreductase__short_chain_dehydrogenase_reductase_family	Carbohydrates	15822	23296	20665
cdhit.cdhit_2167	cdhit	Maltose_maltodextrin_ABC_transporter__substrate_binding_periplasmic_protein_MalE	Carbohydrates	4914	8020	1380
cdhit.cdhit_217	cdhit	Predicted_D_lactate_dehydrogenase__Fe_S_protein__FAD_FMN_containing	Carbohydrates	9028	15020	13679
cdhit.cdhit_21762	cdhit	Fructokinase__EC_2_7_1_4_	Carbohydrates	22046	23296	17448
cdhit.cdhit_21865	cdhit	Citrate_lyase_alpha_chain__EC_4_1_3_6_	Carbohydrates	17029	11164	15406
cdhit.cdhit_21873	cdhit	Uncharacterized_protein_YeaC	Carbohydrates	5936	8492	4955
cdhit.cdhit_21881	cdhit	Aldehyde_dehydrogenase__EC_1_2_1_3_	Carbohydrates	13856	21071	18096
cdhit.cdhit_21963	cdhit	6_phospho_beta_glucosidase__EC_3_2_1_86_	Carbohydrates	14056	9894	20712
cdhit.cdhit_2210	cdhit	Flagellar_hook_associated_protein_FlgL	Carbohydrates	2304	6398	3759
cdhit.cdhit_22104	cdhit	Succinyl_CoA_ligase__ADP_forming__alpha_chain__EC_6_2_1_5_	Carbohydrates	20423	17261	9493
cdhit.cdhit_22115	cdhit	Glucose_6_phosphate_1_dehydrogenase__EC_1_1_1_49_	Carbohydrates	24675	23296	23622
cdhit.cdhit_22138	cdhit	Glucose_6_phosphate_isomerase__EC_5_3_1_9_	Carbohydrates	14096	11360	11223
cdhit.cdhit_22145	cdhit	Iron_containing_alcohol_dehydrogenase	Carbohydrates	10471	6799	19062
cdhit.cdhit_2216	cdhit	Maltose_maltodextrin_ABC_transporter__substrate_binding_periplasmic_protein_MalE	Carbohydrates	8870	15448	13518
cdhit.cdhit_2224	cdhit	Acetate_kinase__EC_2_7_2_1_	Carbohydrates	4388	6269	3080
cdhit.cdhit_22328	cdhit	Galactose_operon_repressor__GalR_LacI_family_of_transcriptional_regulators	Carbohydrates	16749	19932	10676
cdhit.cdhit_22434	cdhit	Pyruvate_flavodoxin_oxidoreductase__EC_1_2_7___	Carbohydrates	20377	13530	24547
cdhit.cdhit_2258	cdhit	Glycerol_3_phosphate_ABC_transporter__ATP_binding_protein_UgpC__TC_3_A_1_1_3_	Carbohydrates	5620	10668	8613
cdhit.cdhit_22655	cdhit	Hypothetical_transmembrane_protein_coupled_to_NADH_ubiquinone_oxidoreductase_chain_5_homolog	Carbohydrates	12729	14712	9277
cdhit.cdhit_2266	cdhit	Mannitol_1_phosphate_5_dehydrogenase__EC_1_1_1_17_	Carbohydrates	9290	16818	13524
cdhit.cdhit_22728	cdhit	Aldehyde_dehydrogenase__EC_1_2_1_3_	Carbohydrates	19167	1591	21953
cdhit.cdhit_22798	cdhit	Isocitrate_lyase__EC_4_1_3_1_	Carbohydrates	19770	21668	19549
cdhit.cdhit_22867	cdhit	Mlc__transcriptional_repressor_of_MalT__the_transcriptional_activator_of_maltose_regulon__and_manXYZ_operon	Carbohydrates	12179	11740	20605
cdhit.cdhit_2287	cdhit	Mannose_6_phosphate_isomerase__EC_5_3_1_8_	Carbohydrates	5880	2193	313
cdhit.cdhit_22919	cdhit	Sucrose_6_phosphate_hydrolase__EC_3_2_1_26_	Carbohydrates	7379	20510	13265
cdhit.cdhit_2295	cdhit	1_4_alpha_glucan__glycogen__branching_enzyme__GH_13_type__EC_2_4_1_18_	Carbohydrates	7782	1404	14437
cdhit.cdhit_23047	cdhit	Chitin_catabolic_cascade_sensor_histidine_kinase_ChiS	Carbohydrates	19001	18246	20969
cdhit.cdhit_23092	cdhit	Acetoacetyl_CoA_reductase__EC_1_1_1_36_	Carbohydrates	6805	20777	12563
cdhit.cdhit_23389	cdhit	Formyltetrahydrofolate_deformylase__EC_3_5_1_10_	Carbohydrates	13689	19534	11508
cdhit.cdhit_23426	cdhit	Sensor_histidine_protein_kinase_UhpB__glucose_6_phosphate_specific__EC_2_7_13_3_	Carbohydrates	17805	16355	15689
cdhit.cdhit_2352	cdhit	Aldose_1_epimerase__EC_5_1_3_3_	Carbohydrates	3081	9498	10682
cdhit.cdhit_23602	cdhit	Formyltetrahydrofolate_deformylase__EC_3_5_1_10_	Carbohydrates	22968	4036	24230
cdhit.cdhit_23617	cdhit	Citrate_lyase_beta_chain__EC_4_1_3_6_	Carbohydrates	2145	837	3701
cdhit.cdhit_23634	cdhit	1_4_alpha_glucan_branching_enzyme__EC_2_4_1_18_	Carbohydrates	6650	14868	11577
cdhit.cdhit_2366	cdhit	Hexose_phosphate_uptake_regulatory_protein_UhpC	Carbohydrates	7145	4695	14003
cdhit.cdhit_23714	cdhit	Phosphoenolpyruvate_protein_phosphotransferase_of_PTS_system__EC_2_7_3_9_	Carbohydrates	14718	15662	5237
cdhit.cdhit_23782	cdhit	Glutamate_synthase__NADPH__large_chain__EC_1_4_1_13_	Carbohydrates	21470	17142	17663
cdhit.cdhit_239	cdhit	2_oxoglutarate_dehydrogenase_E1_component__EC_1_2_4_2_	Carbohydrates	9089	17890	12717
cdhit.cdhit_2394	cdhit	2_methylcitrate_synthase__EC_2_3_3_5_	Carbohydrates	7668	2715	6939
cdhit.cdhit_23954	cdhit	Galactokinase__EC_2_7_1_6_	Carbohydrates	20655	23296	21080
cdhit.cdhit_24070	cdhit	Acylphosphate_phosphohydrolase__EC_3_6_1_7___putative	Carbohydrates	2473	7067	11145
cdhit.cdhit_24111	cdhit	Cellobiose_phosphotransferase_system_YdjC_like_protein	Carbohydrates	17350	19460	20348
cdhit.cdhit_24117	cdhit	Nucleoside_permease_NupC	Carbohydrates	24162	16840	18816
cdhit.cdhit_2412	cdhit	Sugar_diacid_utilization_regulator_SdaR	Carbohydrates	4934	7410	1333
cdhit.cdhit_24173	cdhit	Citrate_lyase_beta_chain__EC_4_1_3_6_	Carbohydrates	14373	17648	14261
cdhit.cdhit_24181	cdhit	Galactose_methyl_galactoside_ABC_transport_system__ATP_binding_protein_MglA__EC_3_6_3_17_	Carbohydrates	21863	18362	12054
cdhit.cdhit_24199	cdhit	_GlcNAc_2_ABC_transporter__permease_component_2	Carbohydrates	23709	23296	25006
cdhit.cdhit_24219	cdhit	Malate_synthase__EC_2_3_3_9_	Carbohydrates	12021	13705	9666
cdhit.cdhit_24419	cdhit	Glucose_6_phosphate_1_dehydrogenase__EC_1_1_1_49_	Carbohydrates	10234	6599	14677
cdhit.cdhit_24441	cdhit	_GlcNAc_2_ABC_transporter__ATP_binding_component_2	Carbohydrates	24301	9940	25282
cdhit.cdhit_2446	cdhit	Glycerate_kinase__EC_2_7_1_31_	Carbohydrates	7070	9276	12452
cdhit.cdhit_2451	cdhit	GlpG_protein__membrane_protein_of_glp_regulon_	Carbohydrates	6281	13483	9110
cdhit.cdhit_24547	cdhit	Phosphoribulokinase__EC_2_7_1_19__homolog__function_unknown	Carbohydrates	16598	22713	10265
cdhit.cdhit_24576	cdhit	Glucose_6_phosphate_1_dehydrogenase__EC_1_1_1_49_	Carbohydrates	16919	19699	13326
cdhit.cdhit_2458	cdhit	Iron_containing_alcohol_dehydrogenase	Carbohydrates	4142	10493	14837
cdhit.cdhit_24596	cdhit	L_lactate_permease	Carbohydrates	15773	18156	9007
cdhit.cdhit_24678	cdhit	Glucosamine_link_cellobiase__EC_3_2_1_21_	Carbohydrates	12631	7706	7152
cdhit.cdhit_24713	cdhit	Pyruvate_kinase__EC_2_7_1_40_	Carbohydrates	23716	14359	21009
cdhit.cdhit_24755	cdhit	D_glycerate_transporter__predicted_	Carbohydrates	11728	11878	12438
cdhit.cdhit_24834	cdhit	Glutamate_synthase__NADPH__large_chain__EC_1_4_1_13_	Carbohydrates	11942	21531	7736
cdhit.cdhit_24853	cdhit	Pyruvate_dehydrogenase_E1_component__EC_1_2_4_1_	Carbohydrates	19064	17851	8338
cdhit.cdhit_25029	cdhit	Glucose_1_phosphate_adenylyltransferase__EC_2_7_7_27_	Carbohydrates	17956	20900	16839
cdhit.cdhit_25141	cdhit	Nucleoside_permease_NupC	Carbohydrates	24678	23051	23658
cdhit.cdhit_25238	cdhit	Mannose_6_phosphate_isomerase__EC_5_3_1_8_	Carbohydrates	19154	5755	21701
cdhit.cdhit_25285	cdhit	Anaerobic_glycerol_3_phosphate_dehydrogenase_subunit_A__EC_1_1_5_3_	Carbohydrates	14421	17366	23255
cdhit.cdhit_25395	cdhit	1_4_alpha_glucan__glycogen__branching_enzyme__GH_13_type__EC_2_4_1_18_	Carbohydrates	24124	8601	18842
cdhit.cdhit_25418	cdhit	Pyruvate_flavodoxin_oxidoreductase__EC_1_2_7___	Carbohydrates	18895	18201	20966
cdhit.cdhit_25473	cdhit	6_phosphogluconate_dehydrogenase__decarboxylating__EC_1_1_1_44_	Carbohydrates	14935	7686	18265
cdhit.cdhit_25581	cdhit	_GlcNAc_2_ABC_transporter__permease_component_2	Carbohydrates	14700	22633	10085
cdhit.cdhit_256	cdhit	Transcriptional_activator_of_maltose_regulon__MalT	Carbohydrates	8549	6492	11079
cdhit.cdhit_25602	cdhit	Glutamate_synthase__NADPH__large_chain__EC_1_4_1_13_	Carbohydrates	18174	22538	24793
cdhit.cdhit_25627	cdhit	Pyruvate_kinase__EC_2_7_1_40_	Carbohydrates	10244	15384	16154
cdhit.cdhit_2565	cdhit	Beta_N_acetylhexosaminidase___GlcNAc_2_catabolism	Carbohydrates	15819	13362	8444
cdhit.cdhit_25675	cdhit	PTS_system__cellobiose_specific_IIA_component__EC_2_7_1_69_	Carbohydrates	19133	13996	23009
cdhit.cdhit_25777	cdhit	PTS_system__fructose_specific_IIB_component__EC_2_7_1_69____PTS_system__fructose_specific_IIC_component__EC_2_7_1_69_	Carbohydrates	23817	22883	22487
cdhit.cdhit_25835	cdhit	Galactose_1_phosphate_uridylyltransferase__EC_2_7_7_10_	Carbohydrates	14706	20175	13533
cdhit.cdhit_25878	cdhit	Aerobic_glycerol_3_phosphate_dehydrogenase__EC_1_1_5_3_	Carbohydrates	14696	20933	15607
cdhit.cdhit_25963	cdhit	L_lactate_dehydrogenase__EC_1_1_2_3_	Carbohydrates	7629	9363	6610
cdhit.cdhit_26011	cdhit	Sucrose_operon_repressor_ScrR__LacI_family	Carbohydrates	13625	16034	19181
cdhit.cdhit_26017	cdhit	PTS_system__cellobiose_specific_IIC_component__EC_2_7_1_69_	Carbohydrates	21686	23296	23613
cdhit.cdhit_26100	cdhit	Malate_dehydrogenase__EC_1_1_1_37_	Carbohydrates	20076	17103	18448
cdhit.cdhit_26150	cdhit	Glycerol_uptake_facilitator_protein	Carbohydrates	23206	8786	21031
cdhit.cdhit_26168	cdhit	Aldehyde_dehydrogenase__EC_1_2_1_3_	Carbohydrates	17757	15246	12451
cdhit.cdhit_26211	cdhit	Beta_N_acetylhexosaminidase___GlcNAc_2_catabolism	Carbohydrates	19765	15645	12629
cdhit.cdhit_26267	cdhit	Glyoxalase_family_protein	Carbohydrates	14474	8169	10663
cdhit.cdhit_26351	cdhit	cytosolic_long_chain_acyl_CoA_thioester_hydrolase_family_protein	Carbohydrates	15081	18268	23307
cdhit.cdhit_26356	cdhit	Chitin_catabolic_cascade_sensor_histidine_kinase_ChiS	Carbohydrates	21875	21091	22139
cdhit.cdhit_26432	cdhit	Glucosamine_kinase_GpsK__EC_2_7_1_8_	Carbohydrates	16575	17246	20136
cdhit.cdhit_26492	cdhit	PTS_system__cellobiose_specific_IIB_component__EC_2_7_1_69_	Carbohydrates	21958	10314	17690
cdhit.cdhit_26528	cdhit	Transcriptional_activator_of_maltose_regulon__MalT	Carbohydrates	13669	10400	21168
cdhit.cdhit_2660	cdhit	Probable_L_ascorbate_6_phosphate_lactonase_UlaG__EC_3_1_1_____L_ascorbate_utilization_protein_G_	Carbohydrates	8714	13852	9603
cdhit.cdhit_26625	cdhit	Formate_efflux_transporter__TC_2_A_44_family_	Carbohydrates	21440	18756	21993
cdhit.cdhit_26691	cdhit	4_alpha_glucanotransferase__amylomaltase___EC_2_4_1_25_	Carbohydrates	13314	18241	13475
cdhit.cdhit_26707	cdhit	Pyruvate_formate_lyase__EC_2_3_1_54_	Carbohydrates	24012	11152	24868
cdhit.cdhit_26716	cdhit	6_phospho_beta_glucosidase__EC_3_2_1_86_	Carbohydrates	20985	23296	21646
cdhit.cdhit_26763	cdhit	Methylisocitrate_lyase__EC_4_1_3_30_	Carbohydrates	20569	17226	23080
cdhit.cdhit_268	cdhit	Pyruvate_dehydrogenase_E1_component__EC_1_2_4_1_	Carbohydrates	12038	23296	13435
cdhit.cdhit_26872	cdhit	HTH_type_transcriptional_regulator_PtxR	Carbohydrates	18197	17568	22702
cdhit.cdhit_2694	cdhit	Glycerophosphoryl_diester_phosphodiesterase__EC_3_1_4_46_	Carbohydrates	8612	6564	12623
cdhit.cdhit_26985	cdhit	Acetate_kinase__EC_2_7_2_1_	Carbohydrates	17984	14582	20102
cdhit.cdhit_27098	cdhit	Predicted_D_lactate_dehydrogenase__Fe_S_protein__FAD_FMN_containing	Carbohydrates	14101	2185	21931
cdhit.cdhit_27116	cdhit	Malate_synthase__EC_2_3_3_9_	Carbohydrates	18787	287	18980
cdhit.cdhit_27175	cdhit	Phosphotransferase_system__phosphocarrier_protein_HPr	Carbohydrates	8810	9483	4142
cdhit.cdhit_27219	cdhit	Glycerol_3_phosphate_ABC_transporter__permease_protein_UgpA__TC_3_A_1_1_3_	Carbohydrates	15709	7265	8713
cdhit.cdhit_27287	cdhit	Periplasmic_alpha_amylase__EC_3_2_1_1_	Carbohydrates	19012	14228	14082
cdhit.cdhit_27339	cdhit	Predicted_D_lactate_dehydrogenase__Fe_S_protein__FAD_FMN_containing	Carbohydrates	20359	17093	24418
cdhit.cdhit_27351	cdhit	Sensor_histidine_protein_kinase_UhpB__glucose_6_phosphate_specific__EC_2_7_13_3_	Carbohydrates	18815	17172	18910
cdhit.cdhit_27371	cdhit	Alpha_acetolactate_decarboxylase__EC_4_1_1_5_	Carbohydrates	19050	18299	22391
cdhit.cdhit_27374	cdhit	Sucrose_operon_repressor_ScrR__LacI_family	Carbohydrates	24698	19309	25033
cdhit.cdhit_27419	cdhit	Putative_deoxyribonuclease_YjjV	Carbohydrates	14126	6044	8644
cdhit.cdhit_27427	cdhit	Phosphoenolpyruvate_protein_phosphotransferase_of_PTS_system__EC_2_7_3_9_	Carbohydrates	13451	2933	6404
cdhit.cdhit_27491	cdhit	NADP_dependent_malic_enzyme__EC_1_1_1_40_	Carbohydrates	3716	976	3520
cdhit.cdhit_27498	cdhit	Nucleoside_permease_NupC	Carbohydrates	9501	3171	14137
cdhit.cdhit_2761	cdhit	Fructose_bisphosphate_aldolase_class_II__EC_4_1_2_13_	Carbohydrates	4685	11761	3883
cdhit.cdhit_27614	cdhit	Periplasmic_alpha_amylase__EC_3_2_1_1_	Carbohydrates	21438	13172	8527
cdhit.cdhit_27690	cdhit	Periplasmic_alpha_amylase__EC_3_2_1_1_	Carbohydrates	14023	12129	17329
cdhit.cdhit_277	cdhit	Phosphoenolpyruvate_carboxylase__EC_4_1_1_31_	Carbohydrates	10980	19191	12843
cdhit.cdhit_2782	cdhit	Galactose_1_phosphate_uridylyltransferase__EC_2_7_7_10_	Carbohydrates	9061	11111	15838
cdhit.cdhit_27889	cdhit	Iron_containing_alcohol_dehydrogenase__EC_1_1_1_1_	Carbohydrates	12399	17232	18038
cdhit.cdhit_27904	cdhit	Pyruvate_flavodoxin_oxidoreductase__EC_1_2_7___	Carbohydrates	13957	15837	20131
cdhit.cdhit_28172	cdhit	Hypothetical_transmembrane_protein_coupled_to_NADH_ubiquinone_oxidoreductase_chain_5_homolog	Carbohydrates	17108	18979	21268
cdhit.cdhit_28178	cdhit	Mannitol_1_phosphate_5_dehydrogenase__EC_1_1_1_17_	Carbohydrates	22859	6745	19764
cdhit.cdhit_28209	cdhit	GlcNAc_phosphomutase__EC_5_4_2_3_	Carbohydrates	23183	17635	9126
cdhit.cdhit_2837	cdhit	_Citrate__pro_3S__lyase__ligase__EC_6_2_1_22_	Carbohydrates	8765	10610	1493
cdhit.cdhit_2838	cdhit	Glycerol_3_phosphate_dehydrogenase__NAD_P_____EC_1_1_1_94_	Carbohydrates	6854	1168	5806
cdhit.cdhit_28406	cdhit	Pyruvate_flavodoxin_oxidoreductase__EC_1_2_7___	Carbohydrates	22075	23193	20419
cdhit.cdhit_28412	cdhit	Ribose_operon_repressor	Carbohydrates	20630	12878	21243
cdhit.cdhit_28480	cdhit	Ribose_ABC_transport_system__ATP_binding_protein_RbsA__TC_3_A_1_2_1_	Carbohydrates	13119	12641	12661
cdhit.cdhit_28614	cdhit	Flagellar_hook_associated_protein_FlgK	Carbohydrates	21576	11156	18310
cdhit.cdhit_28803	cdhit	Glycerol_uptake_facilitator_protein	Carbohydrates	24756	22429	25241
cdhit.cdhit_28814	cdhit	Sugar_maltose_fermentation_stimulation_protein_homolog	Carbohydrates	17457	8435	21265
cdhit.cdhit_28893	cdhit	2_methylcitrate_dehydratase_FeS_dependent__EC_4_2_1_79_	Carbohydrates	15448	6541	19095
cdhit.cdhit_28915	cdhit	Malate_synthase_related_protein	Carbohydrates	19585	12063	20979
cdhit.cdhit_28926	cdhit	_GlcNAc_2_ABC_transporter__ATP_binding_component_2	Carbohydrates	15596	18955	24957
cdhit.cdhit_28934	cdhit	Hexose_phosphate_uptake_regulatory_protein_UhpC	Carbohydrates	16797	10333	16339
cdhit.cdhit_29130	cdhit	Ascorbate_utilization_transcriptional_regulator_UlaR__HTH_type	Carbohydrates	11606	8896	16551
cdhit.cdhit_29217	cdhit	Citrate_synthase__si___EC_2_3_3_1_	Carbohydrates	14925	10289	9665
cdhit.cdhit_2927	cdhit	_GlcNAc_2_ABC_transporter__permease_component_2	Carbohydrates	2720	13041	7519
cdhit.cdhit_2929	cdhit	Galactose_operon_repressor__GalR_LacI_family_of_transcriptional_regulators	Carbohydrates	6692	4565	3364
cdhit.cdhit_293	cdhit	2_methylcitrate_dehydratase_FeS_dependent__EC_4_2_1_79_	Carbohydrates	10934	2519	10797
cdhit.cdhit_29346	cdhit	Acylphosphate_phosphohydrolase__EC_3_6_1_7___putative	Carbohydrates	11183	21241	13499
cdhit.cdhit_29459	cdhit	Iron_containing_alcohol_dehydrogenase__EC_1_1_1_1_	Carbohydrates	7875	21544	9663
cdhit.cdhit_29673	cdhit	Glycerol_3_phosphate_ABC_transporter__permease_protein_UgpA__TC_3_A_1_1_3_	Carbohydrates	17168	20443	9993
cdhit.cdhit_29704	cdhit	Glycerol_3_phosphate_ABC_transporter__permease_protein_UgpE__TC_3_A_1_1_3_	Carbohydrates	16129	5236	5260
cdhit.cdhit_29807	cdhit	Iron_containing_alcohol_dehydrogenase	Carbohydrates	24044	23296	23618
cdhit.cdhit_29975	cdhit	Alpha_acetolactate_decarboxylase__EC_4_1_1_5_	Carbohydrates	21226	23296	13881
cdhit.cdhit_29989	cdhit	6_phospho_beta_glucosidase__EC_3_2_1_86_	Carbohydrates	15455	23296	22195
cdhit.cdhit_3019	cdhit	2__5___triphosphoribosyl__3__dephosphocoenzyme_A_synthase__EC_2_7_8_25_	Carbohydrates	7176	9238	2154
cdhit.cdhit_30233	cdhit	Dihydrolipoamide_succinyltransferase_component__E2__of_2_oxoglutarate_dehydrogenase_complex__EC_2_3_1_61_	Carbohydrates	10155	6432	3640
cdhit.cdhit_30329	cdhit	Flagellar_hook_associated_protein_FlgK	Carbohydrates	23151	14378	23038
cdhit.cdhit_3036	cdhit	Lipoate_protein_ligase_A	Carbohydrates	8601	4328	3554
cdhit.cdhit_30420	cdhit	Formate_efflux_transporter__TC_2_A_44_family_	Carbohydrates	18663	8550	20118
cdhit.cdhit_30517	cdhit	Phosphoribulokinase__EC_2_7_1_19__homolog__function_unknown	Carbohydrates	24883	22627	23482
cdhit.cdhit_3056	cdhit	Ribose_operon_repressor	Carbohydrates	8269	2704	10041
cdhit.cdhit_30567	cdhit	Glutamate_synthase__NADPH__large_chain__EC_1_4_1_13_	Carbohydrates	13404	11527	10757
cdhit.cdhit_30617	cdhit	Mlc__transcriptional_repressor_of_MalT__the_transcriptional_activator_of_maltose_regulon__and_manXYZ_operon	Carbohydrates	15543	14281	18690
cdhit.cdhit_30669	cdhit	Flagellar_hook_associated_protein_FlgL	Carbohydrates	21750	15337	6454
cdhit.cdhit_30749	cdhit	L_lactate_permease	Carbohydrates	21972	23296	22017
cdhit.cdhit_3085	cdhit	Galactose_methyl_galactoside_ABC_transport_system__permease_protein_MglC__TC_3_A_1_2_3_	Carbohydrates	5529	787	12422
cdhit.cdhit_30901	cdhit	Beta_N_acetylhexosaminidase___GlcNAc_2_catabolism	Carbohydrates	15705	14246	15679
cdhit.cdhit_30924	cdhit	Acetoacetyl_CoA_reductase__EC_1_1_1_36_	Carbohydrates	12054	6005	15183
cdhit.cdhit_30974	cdhit	Transcriptional_repressor_for_pyruvate_dehydrogenase_complex	Carbohydrates	11009	10914	10762
cdhit.cdhit_31020	cdhit	Formyltetrahydrofolate_deformylase__EC_3_5_1_10_	Carbohydrates	15405	19198	21525
cdhit.cdhit_3106	cdhit	D_lactate_dehydrogenase__EC_1_1_1_28_	Carbohydrates	4773	400	9813
cdhit.cdhit_3113	cdhit	Trehalose_operon_transcriptional_repressor	Carbohydrates	7355	6193	9436
cdhit.cdhit_3136	cdhit	_GlcNAc_2_ABC_transporter__ATP_binding_component_2	Carbohydrates	2024	6550	4172
cdhit.cdhit_31602	cdhit	Glycerol_3_phosphate_ABC_transporter__periplasmic_glycerol_3_phosphate_binding_protein__TC_3_A_1_1_3_	Carbohydrates	13582	21919	20375
cdhit.cdhit_31647	cdhit	6_phospho_beta_glucosidase__EC_3_2_1_86_	Carbohydrates	8639	7569	16146
cdhit.cdhit_3170	cdhit	Sucrose_operon_repressor_ScrR__LacI_family	Carbohydrates	1644	13773	9229
cdhit.cdhit_31720	cdhit	Fructokinase__EC_2_7_1_4_	Carbohydrates	5835	12287	9085
cdhit.cdhit_31769	cdhit	Alpha_acetolactate_decarboxylase__EC_4_1_1_5_	Carbohydrates	17687	17693	23155
cdhit.cdhit_31802	cdhit	Ascorbate_utilization_transcriptional_regulator_UlaR__HTH_type	Carbohydrates	16256	23296	19533
cdhit.cdhit_31805	cdhit	_GlcNAc_2_ABC_transporter__permease_component_2	Carbohydrates	17850	11323	12129
cdhit.cdhit_319	cdhit	Hypothetical_transmembrane_protein_coupled_to_NADH_ubiquinone_oxidoreductase_chain_5_homolog	Carbohydrates	7528	20839	14753
cdhit.cdhit_3208	cdhit	Formyltetrahydrofolate_deformylase__EC_3_5_1_10_	Carbohydrates	15299	18487	14331
cdhit.cdhit_32140	cdhit	Succinyl_CoA_ligase__ADP_forming__beta_chain__EC_6_2_1_5_	Carbohydrates	24876	18730	25203
cdhit.cdhit_32161	cdhit	Hypothetical_transmembrane_protein_coupled_to_NADH_ubiquinone_oxidoreductase_chain_5_homolog	Carbohydrates	24189	19539	18244
cdhit.cdhit_32167	cdhit	Triosephosphate_isomerase__EC_5_3_1_1_	Carbohydrates	10429	23296	15347
cdhit.cdhit_32215	cdhit	Formate__tetrahydrofolate_ligase__EC_6_3_4_3_	Carbohydrates	22543	23296	20803
cdhit.cdhit_32217	cdhit	Glycerophosphoryl_diester_phosphodiesterase__EC_3_1_4_46_	Carbohydrates	20862	21758	19128
cdhit.cdhit_32237	cdhit	Galactose_1_phosphate_uridylyltransferase__EC_2_7_7_10_	Carbohydrates	17742	17327	7908
cdhit.cdhit_3233	cdhit	Probable_L_ascorbate_6_phosphate_lactonase_UlaG__EC_3_1_1_____L_ascorbate_utilization_protein_G_	Carbohydrates	14500	12465	18139
cdhit.cdhit_32336	cdhit	NADP_dependent_malic_enzyme__EC_1_1_1_40_	Carbohydrates	4624	15426	12227
cdhit.cdhit_32385	cdhit	Galactokinase__EC_2_7_1_6_	Carbohydrates	21916	14317	21034
cdhit.cdhit_32784	cdhit	NADP_dependent_malic_enzyme__EC_1_1_1_40_	Carbohydrates	23161	9561	25157
cdhit.cdhit_3286	cdhit	Fructose_repressor_FruR__LacI_family	Carbohydrates	10393	18586	1969
cdhit.cdhit_3333	cdhit	Glucosamine_link_cellobiase__EC_3_2_1_21_	Carbohydrates	12716	17100	16140
cdhit.cdhit_33366	cdhit	Chitin_catabolic_cascade_sensor_histidine_kinase_ChiS	Carbohydrates	16942	16879	7599
cdhit.cdhit_33475	cdhit	Mannitol_operon_repressor	Carbohydrates	7786	8302	9668
cdhit.cdhit_33547	cdhit	Glutamine_synthetase_type_I__EC_6_3_1_2_	Carbohydrates	17750	8192	12807
cdhit.cdhit_33567	cdhit	6_phospho_beta_glucosidase__EC_3_2_1_86_	Carbohydrates	22740	20945	18203
cdhit.cdhit_33656	cdhit	Dihydrolipoamide_succinyltransferase_component__E2__of_2_oxoglutarate_dehydrogenase_complex__EC_2_3_1_61_	Carbohydrates	14739	10282	7998
cdhit.cdhit_33725	cdhit	Ribose_ABC_transport_system__periplasmic_ribose_binding_protein_RbsB__TC_3_A_1_2_1_	Carbohydrates	23168	23296	17094
cdhit.cdhit_33856	cdhit	Cytosol_aminopeptidase_PepA__EC_3_4_11_1_	Carbohydrates	18887	21977	16814
cdhit.cdhit_33940	cdhit	Sensor_histidine_protein_kinase_UhpB__glucose_6_phosphate_specific__EC_2_7_13_3_	Carbohydrates	22584	7149	15209
cdhit.cdhit_33961	cdhit	Ribose_5_phosphate_isomerase_A__EC_5_3_1_6_	Carbohydrates	18464	23296	20196
cdhit.cdhit_33981	cdhit	PTS_system__cellobiose_specific_IIA_component__EC_2_7_1_69_	Carbohydrates	24687	23296	20191
cdhit.cdhit_34013	cdhit	Fructokinase__EC_2_7_1_4_	Carbohydrates	17341	2862	22162
cdhit.cdhit_3407	cdhit	Glycerol_3_phosphate_ABC_transporter__permease_protein_UgpA__TC_3_A_1_1_3_	Carbohydrates	6028	14470	6486
cdhit.cdhit_34102	cdhit	Galactose_methyl_galactoside_ABC_transport_system__D_galactose_binding_periplasmic_protein_MglB__TC_3_A_1_2_3_	Carbohydrates	14587	18470	21439
cdhit.cdhit_34115	cdhit	Aldose_1_epimerase_family_protein_YeaD	Carbohydrates	5649	18713	8994
cdhit.cdhit_34295	cdhit	Carbon_storage_regulator	Carbohydrates	20785	21402	16151
cdhit.cdhit_34372	cdhit	_GlcNAc_2_ABC_transporter__ATP_binding_component_2	Carbohydrates	16089	17863	16104
cdhit.cdhit_34631	cdhit	Deoxyribose_phosphate_aldolase__EC_4_1_2_4_	Carbohydrates	19615	19873	15141
cdhit.cdhit_34646	cdhit	Carbon_storage_regulator	Carbohydrates	11876	2296	11219
cdhit.cdhit_3469	cdhit	Galactose_methyl_galactoside_ABC_transport_system__D_galactose_binding_periplasmic_protein_MglB__TC_3_A_1_2_3_	Carbohydrates	3237	194	14471
cdhit.cdhit_3472	cdhit	1_phosphofructokinase__EC_2_7_1_56_	Carbohydrates	10065	10144	1127
cdhit.cdhit_34976	cdhit	Malate_dehydrogenase__EC_1_1_1_37_	Carbohydrates	7254	19778	11009
cdhit.cdhit_3503	cdhit	Anaerobic_C4_dicarboxylate_transporter_DcuC	Carbohydrates	12177	22341	16536
cdhit.cdhit_35126	cdhit	Anaerobic_glycerol_3_phosphate_dehydrogenase_subunit_B__EC_1_1_5_3_	Carbohydrates	17258	17364	9381
cdhit.cdhit_3525	cdhit	Glutamate_synthase__NADPH__large_chain__EC_1_4_1_13_	Carbohydrates	8295	12447	10371
cdhit.cdhit_3535	cdhit	Malate_dehydrogenase__EC_1_1_1_37_	Carbohydrates	2048	5652	9911
cdhit.cdhit_3540	cdhit	6_phosphofructokinase__EC_2_7_1_11_	Carbohydrates	7506	15103	3058
cdhit.cdhit_35411	cdhit	Pyruvate_flavodoxin_oxidoreductase__EC_1_2_7___	Carbohydrates	22403	21533	20740
cdhit.cdhit_3549	cdhit	Fructokinase__EC_2_7_1_4_	Carbohydrates	4369	7356	6581
cdhit.cdhit_35644	cdhit	HTH_type_transcriptional_regulator_PtxR	Carbohydrates	13536	13536	7984
cdhit.cdhit_35819	cdhit	Citrate_synthase__si___EC_2_3_3_1_	Carbohydrates	15866	20966	9367
cdhit.cdhit_36014	cdhit	Formyltetrahydrofolate_deformylase__EC_3_5_1_10_	Carbohydrates	14949	5283	17948
cdhit.cdhit_36047	cdhit	Succinyl_CoA_ligase__ADP_forming__alpha_chain__EC_6_2_1_5_	Carbohydrates	14266	21682	17656
cdhit.cdhit_36056	cdhit	Iron_containing_alcohol_dehydrogenase	Carbohydrates	15229	19138	12155
cdhit.cdhit_36071	cdhit	NADP_dependent_malic_enzyme__EC_1_1_1_40_	Carbohydrates	18829	10166	20861
cdhit.cdhit_36229	cdhit	cytosolic_long_chain_acyl_CoA_thioester_hydrolase_family_protein	Carbohydrates	15932	21136	6974
cdhit.cdhit_3628	cdhit	Methylisocitrate_lyase__EC_4_1_3_30_	Carbohydrates	8453	12434	13567
cdhit.cdhit_36281	cdhit	Phosphogluconate_dehydratase__EC_4_2_1_12_	Carbohydrates	8879	5088	4905
cdhit.cdhit_36336	cdhit	1_4_alpha_glucan__glycogen__branching_enzyme__GH_13_type__EC_2_4_1_18_	Carbohydrates	4859	11678	7669
cdhit.cdhit_36371	cdhit	Formate__tetrahydrofolate_ligase__EC_6_3_4_3_	Carbohydrates	20617	23296	18079
cdhit.cdhit_36440	cdhit	Glycogen_debranching_enzyme__EC_3_2_1___	Carbohydrates	18317	20678	18767
cdhit.cdhit_36448	cdhit	Glycogen_phosphorylase__EC_2_4_1_1_	Carbohydrates	18047	13171	17336
cdhit.cdhit_36459	cdhit	Ribose_operon_repressor	Carbohydrates	10602	5012	17079
cdhit.cdhit_3647	cdhit	Malonyl_CoA_acyl_carrier_protein_transacylase__EC_2_3_1_39_	Carbohydrates	7278	7218	3986
cdhit.cdhit_36519	cdhit	Nucleoside_permease_NupC	Carbohydrates	14152	17698	20821
cdhit.cdhit_36651	cdhit	Mannose_6_phosphate_isomerase__EC_5_3_1_8_	Carbohydrates	21688	15798	19506
cdhit.cdhit_36689	cdhit	Nucleoside_permease_NupC	Carbohydrates	23498	14592	24390
cdhit.cdhit_36762	cdhit	Trehalose_6_phosphate_hydrolase__EC_3_2_1_93_	Carbohydrates	22018	8499	17893
cdhit.cdhit_3679	cdhit	PTS_system__fructose_specific_IIB_component__EC_2_7_1_69____PTS_system__fructose_specific_IIC_component__EC_2_7_1_69_	Carbohydrates	6349	1718	6737
cdhit.cdhit_36871	cdhit	GlpG_protein__membrane_protein_of_glp_regulon_	Carbohydrates	25040	23296	21275
cdhit.cdhit_37052	cdhit	_GlcNAc_2_ABC_transporter__ATP_binding_component_2	Carbohydrates	13289	10395	17385
cdhit.cdhit_37107	cdhit	Cytosol_aminopeptidase_PepA__EC_3_4_11_1_	Carbohydrates	16195	17320	17466
cdhit.cdhit_37159	cdhit	Glycogen_debranching_enzyme__EC_3_2_1___	Carbohydrates	14410	22836	16218
cdhit.cdhit_37171	cdhit	Flagellar_hook_associated_protein_FlgK	Carbohydrates	16736	6279	22104
cdhit.cdhit_37176	cdhit	NADH_dehydrogenase__EC_1_6_99_3_	Carbohydrates	15338	23296	20903
cdhit.cdhit_37222	cdhit	Fructose_bisphosphate_aldolase_class_II__EC_4_1_2_13_	Carbohydrates	13245	17831	16312
cdhit.cdhit_37256	cdhit	Sugar_maltose_fermentation_stimulation_protein_homolog	Carbohydrates	23678	16713	23276
cdhit.cdhit_37283	cdhit	Dihydrolipoamide_succinyltransferase_component__E2__of_2_oxoglutarate_dehydrogenase_complex__EC_2_3_1_61_	Carbohydrates	6677	2372	8722
cdhit.cdhit_3731	cdhit	Aldose_1_epimerase__EC_5_1_3_3_	Carbohydrates	2488	10127	12602
cdhit.cdhit_37374	cdhit	Aldose_1_epimerase__EC_5_1_3_3_	Carbohydrates	19308	17837	22563
cdhit.cdhit_37377	cdhit	Phosphoenolpyruvate_carboxylase__EC_4_1_1_31_	Carbohydrates	18310	13404	9051
cdhit.cdhit_37387	cdhit	Succinyl_CoA_ligase__ADP_forming__beta_chain__EC_6_2_1_5_	Carbohydrates	17351	20327	20151
cdhit.cdhit_37462	cdhit	Glutamate_synthase__NADPH__large_chain__EC_1_4_1_13_	Carbohydrates	4455	3521	1961
cdhit.cdhit_37541	cdhit	Phosphoenolpyruvate_protein_phosphotransferase_of_PTS_system__EC_2_7_3_9_	Carbohydrates	21671	19273	23311
cdhit.cdhit_37589	cdhit	Glycogen_debranching_enzyme__EC_3_2_1___	Carbohydrates	22565	22198	8543
cdhit.cdhit_376	cdhit	Glycogen_debranching_enzyme	Carbohydrates	11487	2439	3859
cdhit.cdhit_3760	cdhit	Acetolactate_synthase__catabolic__EC_2_2_1_6_	Carbohydrates	10007	20417	15706
cdhit.cdhit_37815	cdhit	Glucose_6_phosphate_1_dehydrogenase__EC_1_1_1_49_	Carbohydrates	14920	18497	8068
cdhit.cdhit_37876	cdhit	L_lactate_permease	Carbohydrates	15065	20156	9489
cdhit.cdhit_37946	cdhit	Acetoacetyl_CoA_reductase__EC_1_1_1_36_	Carbohydrates	8249	9890	13846
cdhit.cdhit_38032	cdhit	L_lactate_permease	Carbohydrates	20836	21791	23397
cdhit.cdhit_38036	cdhit	Glutamate_synthase__NADPH__large_chain__EC_1_4_1_13_	Carbohydrates	15322	17270	13759
cdhit.cdhit_3808	cdhit	HTH_type_transcriptional_regulator_PtxR	Carbohydrates	12647	23193	14793
cdhit.cdhit_3826	cdhit	Lipoate_protein_ligase_A	Carbohydrates	18199	21003	16968
cdhit.cdhit_384	cdhit	Pyruvate_formate_lyase__EC_2_3_1_54_	Carbohydrates	3949	9095	11804
cdhit.cdhit_38475	cdhit	Hexose_phosphate_uptake_regulatory_protein_UhpC	Carbohydrates	12013	23296	5851
cdhit.cdhit_38492	cdhit	Transcriptional_activator_of_maltose_regulon__MalT	Carbohydrates	20707	10843	21788
cdhit.cdhit_38628	cdhit	Pyruvate_flavodoxin_oxidoreductase__EC_1_2_7___	Carbohydrates	15599	10979	19313
cdhit.cdhit_3867	cdhit	Aldose_1_epimerase_family_protein_YeaD	Carbohydrates	10841	19136	9804
cdhit.cdhit_3876	cdhit	Glucosamine_kinase_GpsK__EC_2_7_1_8_	Carbohydrates	2532	1267	3748
cdhit.cdhit_3890	cdhit	L_xylulose_5_phosphate_3_epimerase__EC_5_1_3___	Carbohydrates	7474	12933	8875
cdhit.cdhit_39170	cdhit	Chitin_catabolic_cascade_sensor_histidine_kinase_ChiS	Carbohydrates	20502	11311	23242
cdhit.cdhit_3922	cdhit	Predicted_Lactate_responsive_regulator__LysR_family	Carbohydrates	8867	6089	13316
cdhit.cdhit_39244	cdhit	Iron_containing_alcohol_dehydrogenase__EC_1_1_1_1_	Carbohydrates	12986	9710	18857
cdhit.cdhit_39249	cdhit	Carbon_storage_regulator	Carbohydrates	3903	3707	3602
cdhit.cdhit_39268	cdhit	Beta_N_acetylhexosaminidase___GlcNAc_2_catabolism	Carbohydrates	19079	6958	10108
cdhit.cdhit_39299	cdhit	Deoxyribose_phosphate_aldolase__EC_4_1_2_4_	Carbohydrates	10476	6546	14279
cdhit.cdhit_39313	cdhit	Mannitol_1_phosphate_5_dehydrogenase__EC_1_1_1_17_	Carbohydrates	21166	23296	21826
cdhit.cdhit_3937	cdhit	Succinyl_CoA_ligase__ADP_forming__alpha_chain__EC_6_2_1_5_	Carbohydrates	7932	1537	4550
cdhit.cdhit_39460	cdhit	Putative_oxidoreductase_YeaE__aldo_keto_reductase_family	Carbohydrates	18012	19417	19416
cdhit.cdhit_39466	cdhit	Sucrose_6_phosphate_hydrolase__EC_3_2_1_26_	Carbohydrates	22406	8342	20808
cdhit.cdhit_39482	cdhit	4_alpha_glucanotransferase__amylomaltase___EC_2_4_1_25_	Carbohydrates	23597	22407	20654
cdhit.cdhit_3957	cdhit	Glycerol_uptake_facilitator_protein	Carbohydrates	9832	471	11063
cdhit.cdhit_39623	cdhit	Predicted_D_lactate_dehydrogenase__Fe_S_protein__FAD_FMN_containing	Carbohydrates	15555	14718	7765
cdhit.cdhit_3969	cdhit	Chitin_catabolic_cascade_sensor_histidine_kinase_ChiS	Carbohydrates	16228	12553	8936
cdhit.cdhit_3973	cdhit	Citrate_lyase_beta_chain__EC_4_1_3_6_	Carbohydrates	8930	3369	3061
cdhit.cdhit_3998	cdhit	Phosphoribulokinase__EC_2_7_1_19__homolog__function_unknown	Carbohydrates	7993	21486	12838
cdhit.cdhit_40019	cdhit	Phosphoglycolate_phosphatase__EC_3_1_3_18_	Carbohydrates	14645	17414	14403
cdhit.cdhit_40151	cdhit	Hypothetical_transmembrane_protein_coupled_to_NADH_ubiquinone_oxidoreductase_chain_5_homolog	Carbohydrates	23199	16766	20166
cdhit.cdhit_40406	cdhit	Glyoxalase_family_protein	Carbohydrates	18944	18366	17916
cdhit.cdhit_40675	cdhit	Anaerobic_glycerol_3_phosphate_dehydrogenase_subunit_A__EC_1_1_5_3_	Carbohydrates	24680	23296	22494
cdhit.cdhit_40781	cdhit	Isocitrate_lyase__EC_4_1_3_1_	Carbohydrates	12466	18240	9146
cdhit.cdhit_40792	cdhit	Glycerol_3_phosphate_dehydrogenase__NAD_P_____EC_1_1_1_94_	Carbohydrates	13919	16915	22704
cdhit.cdhit_4081	cdhit	5_10_methylenetetrahydrofolate_reductase__EC_1_5_1_20_	Carbohydrates	6023	10124	3806
cdhit.cdhit_40891	cdhit	Periplasmic_alpha_amylase__EC_3_2_1_1_	Carbohydrates	15222	9966	4972
cdhit.cdhit_4098	cdhit	Glycerol_uptake_facilitator_protein	Carbohydrates	1727	10794	7017
cdhit.cdhit_40997	cdhit	Glyoxalase_family_protein	Carbohydrates	20758	21000	17550
cdhit.cdhit_41091	cdhit	Flagellar_hook_associated_protein_FlgL	Carbohydrates	22393	12855	22512
cdhit.cdhit_4120	cdhit	Ribose_ABC_transport_system__periplasmic_ribose_binding_protein_RbsB__TC_3_A_1_2_1_	Carbohydrates	4209	8764	13790
cdhit.cdhit_41310	cdhit	Glycerol_3_phosphate_ABC_transporter__ATP_binding_protein_UgpC__TC_3_A_1_1_3_	Carbohydrates	25120	21941	24341
cdhit.cdhit_41636	cdhit	5_10_methylenetetrahydrofolate_reductase__EC_1_5_1_20_	Carbohydrates	20660	18332	9632
cdhit.cdhit_41657	cdhit	Chitin_catabolic_cascade_sensor_histidine_kinase_ChiS	Carbohydrates	17186	13782	9226
cdhit.cdhit_41690	cdhit	Pyruvate_flavodoxin_oxidoreductase__EC_1_2_7___	Carbohydrates	21995	4500	16565
cdhit.cdhit_4183	cdhit	Predicted_Lactate_responsive_regulator__LysR_family	Carbohydrates	12037	10994	14226
cdhit.cdhit_41831	cdhit	Glucose_6_phosphate_1_dehydrogenase__EC_1_1_1_49_	Carbohydrates	22432	10908	20667
cdhit.cdhit_41856	cdhit	Glyoxalase_family_protein	Carbohydrates	15397	15874	14663
cdhit.cdhit_41935	cdhit	2_oxoglutarate_dehydrogenase_E1_component__EC_1_2_4_2_	Carbohydrates	24763	17455	15675
cdhit.cdhit_4200	cdhit	Glycerol_3_phosphate_ABC_transporter__permease_protein_UgpE__TC_3_A_1_1_3_	Carbohydrates	4647	14590	10577
cdhit.cdhit_42323	cdhit	2_methylcitrate_dehydratase_FeS_dependent__EC_4_2_1_79_	Carbohydrates	19109	22182	22792
cdhit.cdhit_42417	cdhit	2_methylcitrate_dehydratase_FeS_dependent__EC_4_2_1_79_	Carbohydrates	16101	23296	12832
cdhit.cdhit_42484	cdhit	Pyruvate_kinase__EC_2_7_1_40_	Carbohydrates	17695	17446	22401
cdhit.cdhit_42501	cdhit	Galactose_operon_repressor__GalR_LacI_family_of_transcriptional_regulators	Carbohydrates	15925	1162	18328
cdhit.cdhit_42566	cdhit	Sucrose_operon_repressor_ScrR__LacI_family	Carbohydrates	11984	9804	17904
cdhit.cdhit_4257	cdhit	Iron_containing_alcohol_dehydrogenase__EC_1_1_1_1_	Carbohydrates	12679	4125	11123
cdhit.cdhit_42571	cdhit	Glycogen_debranching_enzyme__EC_3_2_1___	Carbohydrates	17469	11888	16658
cdhit.cdhit_42870	cdhit	Glucosamine_kinase_GpsK__EC_2_7_1_8_	Carbohydrates	12387	18439	9116
cdhit.cdhit_42989	cdhit	6_phospho_beta_glucosidase__EC_3_2_1_86_	Carbohydrates	19531	14935	17488
cdhit.cdhit_430	cdhit	4_alpha_glucanotransferase__amylomaltase___EC_2_4_1_25_	Carbohydrates	1731	6923	11541
cdhit.cdhit_43007	cdhit	Cellobiose_phosphotransferase_system_YdjC_like_protein	Carbohydrates	25103	10960	25154
cdhit.cdhit_43019	cdhit	Glutamate_synthase__NADPH__large_chain__EC_1_4_1_13_	Carbohydrates	12892	5256	6434
cdhit.cdhit_43201	cdhit	6_phosphogluconate_dehydrogenase__decarboxylating__EC_1_1_1_44_	Carbohydrates	16287	20203	14058
cdhit.cdhit_4354	cdhit	cytosolic_long_chain_acyl_CoA_thioester_hydrolase_family_protein	Carbohydrates	8395	11410	13783
cdhit.cdhit_43605	cdhit	Glycerate_kinase__EC_2_7_1_31_	Carbohydrates	19257	23296	19465
cdhit.cdhit_4364	cdhit	Putative_deoxyribonuclease_YjjV	Carbohydrates	7094	6283	2644
cdhit.cdhit_43753	cdhit	Glucose_6_phosphate_1_dehydrogenase__EC_1_1_1_49_	Carbohydrates	17075	11001	19334
cdhit.cdhit_43795	cdhit	Glucosamine_link_cellobiase__EC_3_2_1_21_	Carbohydrates	21035	10827	23398
cdhit.cdhit_4387	cdhit	Triosephosphate_isomerase__EC_5_3_1_1_	Carbohydrates	19618	9355	19896
cdhit.cdhit_43963	cdhit	Peptide_deformylase__EC_3_5_1_88_	Carbohydrates	17604	23296	17807
cdhit.cdhit_43987	cdhit	Aldehyde_dehydrogenase__EC_1_2_1_3_	Carbohydrates	18373	22631	13167
cdhit.cdhit_4422	cdhit	Alpha_acetolactate_decarboxylase__EC_4_1_1_5_	Carbohydrates	7601	9756	14012
cdhit.cdhit_44264	cdhit	Glutamate_synthase__NADPH__large_chain__EC_1_4_1_13_	Carbohydrates	17504	2405	23443
cdhit.cdhit_4431	cdhit	1_4_alpha_glucan__glycogen__branching_enzyme__GH_13_type__EC_2_4_1_18_	Carbohydrates	15089	13926	9442
cdhit.cdhit_4432	cdhit	Glycerol_3_phosphate_regulon_repressor__DeoR_family	Carbohydrates	1882	4370	8214
cdhit.cdhit_4438	cdhit	2_oxoglutarate_dehydrogenase_E1_component__EC_1_2_4_2_	Carbohydrates	1968	7087	19254
cdhit.cdhit_444	cdhit	1_4_alpha_glucan__glycogen__branching_enzyme__GH_13_type__EC_2_4_1_18_	Carbohydrates	8318	9125	5157
cdhit.cdhit_4442	cdhit	Formate_efflux_transporter__TC_2_A_44_family_	Carbohydrates	6595	10776	8577
cdhit.cdhit_44544	cdhit	2__5___triphosphoribosyl__3__dephosphocoenzyme_A_synthase__EC_2_7_8_25_	Carbohydrates	21130	9278	23211
cdhit.cdhit_44716	cdhit	Dihydrolipoamide_acetyltransferase_component_of_pyruvate_dehydrogenase_complex__EC_2_3_1_12_	Carbohydrates	23239	11864	20896
cdhit.cdhit_44880	cdhit	6_phosphogluconate_dehydrogenase__decarboxylating__EC_1_1_1_44_	Carbohydrates	23964	20008	21345
cdhit.cdhit_44949	cdhit	2_methylcitrate_synthase__EC_2_3_3_5_	Carbohydrates	15301	4817	13719
cdhit.cdhit_4496	cdhit	Maltose_operon_periplasmic_protein_MalM	Carbohydrates	3672	4945	3304
cdhit.cdhit_44972	cdhit	Mlc__transcriptional_repressor_of_MalT__the_transcriptional_activator_of_maltose_regulon__and_manXYZ_operon	Carbohydrates	17854	19473	17999
cdhit.cdhit_44984	cdhit	Malate_synthase_related_protein	Carbohydrates	11802	10332	6025
cdhit.cdhit_4522	cdhit	Pyruvate_kinase__EC_2_7_1_40_	Carbohydrates	11470	22751	19808
cdhit.cdhit_4524	cdhit	Acetoacetyl_CoA_reductase__EC_1_1_1_36_	Carbohydrates	4059	7804	7799
cdhit.cdhit_453	cdhit	4_alpha_glucanotransferase__amylomaltase___EC_2_4_1_25_	Carbohydrates	1096	3819	9685
cdhit.cdhit_45326	cdhit	Maltose_maltodextrin_ABC_transporter__substrate_binding_periplasmic_protein_MalE	Carbohydrates	21038	9482	23258
cdhit.cdhit_4560	cdhit	Glucosamine_6_phosphate_deaminase__EC_3_5_99_6_	Carbohydrates	9646	7791	14683
cdhit.cdhit_4570	cdhit	Ribose_5_phosphate_isomerase_A__EC_5_3_1_6_	Carbohydrates	6231	11471	6602
cdhit.cdhit_4577	cdhit	Pyruvate_flavodoxin_oxidoreductase__EC_1_2_7___	Carbohydrates	15218	19892	10028
cdhit.cdhit_4588	cdhit	Pyruvate_flavodoxin_oxidoreductase__EC_1_2_7___	Carbohydrates	7329	16582	24843
cdhit.cdhit_45928	cdhit	Glycerol_3_phosphate_ABC_transporter__periplasmic_glycerol_3_phosphate_binding_protein__TC_3_A_1_1_3_	Carbohydrates	11695	15636	15311
cdhit.cdhit_4609	cdhit	Mannose_6_phosphate_isomerase__EC_5_3_1_8_	Carbohydrates	12827	4640	12889
cdhit.cdhit_4613	cdhit	6_phosphogluconate_dehydrogenase__decarboxylating__EC_1_1_1_44_	Carbohydrates	11269	10397	13817
cdhit.cdhit_4628	cdhit	Glycerol_3_phosphate_ABC_transporter__periplasmic_glycerol_3_phosphate_binding_protein__TC_3_A_1_1_3_	Carbohydrates	8486	19675	11909
cdhit.cdhit_46310	cdhit	Acylphosphate_phosphohydrolase__EC_3_6_1_7___putative	Carbohydrates	15696	15205	17182
cdhit.cdhit_46773	cdhit	Hypothetical_protein_VC0266__sugar_utilization_related__	Carbohydrates	14660	5954	20280
cdhit.cdhit_46860	cdhit	Fructose_bisphosphate_aldolase_class_II__EC_4_1_2_13_	Carbohydrates	16670	17294	20301
cdhit.cdhit_4690	cdhit	_GlcNAc_2_ABC_transporter__permease_component_2	Carbohydrates	15256	21954	8393
cdhit.cdhit_46956	cdhit	Galactose_operon_repressor__GalR_LacI_family_of_transcriptional_regulators	Carbohydrates	21996	7378	19684
cdhit.cdhit_47032	cdhit	D_glycerate_transporter__predicted_	Carbohydrates	14799	23296	16508
cdhit.cdhit_47034	cdhit	Citrate_lyase_alpha_chain__EC_4_1_3_6_	Carbohydrates	17702	12164	19723
cdhit.cdhit_47040	cdhit	Octanoate__acyl_carrier_protein__protein_N_octanoyltransferase	Carbohydrates	21331	17044	14512
cdhit.cdhit_4727	cdhit	Putative_deoxyribonuclease_YjjV	Carbohydrates	8829	4974	8449
cdhit.cdhit_4753	cdhit	3_keto_L_gulonate_6_phosphate_decarboxylase	Carbohydrates	3231	8617	6595
cdhit.cdhit_4761	cdhit	Lipoate_protein_ligase_A	Carbohydrates	15398	22836	15666
cdhit.cdhit_47689	cdhit	Anaerobic_C4_dicarboxylate_transporter_DcuC	Carbohydrates	24369	14292	20028
cdhit.cdhit_47733	cdhit	2_methylcitrate_dehydratase_FeS_dependent__EC_4_2_1_79_	Carbohydrates	5036	21340	14592
cdhit.cdhit_47744	cdhit	Sugar_maltose_fermentation_stimulation_protein_homolog	Carbohydrates	9743	15435	16813
cdhit.cdhit_47773	cdhit	2_methylcitrate_dehydratase_FeS_dependent__EC_4_2_1_79_	Carbohydrates	12341	6577	19983
cdhit.cdhit_4781	cdhit	Malate_synthase__EC_2_3_3_9_	Carbohydrates	12450	5664	10696
cdhit.cdhit_47891	cdhit	Enolase__EC_4_2_1_11_	Carbohydrates	22698	19331	20385
cdhit.cdhit_4815	cdhit	3_hydroxyacyl_CoA_dehydrogenase__isoleucine_degradation___EC_1_1_1_35_	Carbohydrates	1528	2155	2329
cdhit.cdhit_48187	cdhit	Galactose_methyl_galactoside_ABC_transport_system__D_galactose_binding_periplasmic_protein_MglB__TC_3_A_1_2_3_	Carbohydrates	22372	23011	23834
cdhit.cdhit_4845	cdhit	Glycogen_phosphorylase__EC_2_4_1_1_	Carbohydrates	12931	16812	18012
cdhit.cdhit_48593	cdhit	Glucose_1_phosphate_adenylyltransferase__EC_2_7_7_27_	Carbohydrates	6855	4008	2875
cdhit.cdhit_4862	cdhit	Sugar_maltose_fermentation_stimulation_protein_homolog	Carbohydrates	2142	12701	2032
cdhit.cdhit_48637	cdhit	PTS_system__fructose_specific_IIB_component__EC_2_7_1_69____PTS_system__fructose_specific_IIC_component__EC_2_7_1_69_	Carbohydrates	21595	23296	20297
cdhit.cdhit_48651	cdhit	Formate__tetrahydrofolate_ligase__EC_6_3_4_3_	Carbohydrates	11891	12438	18138
cdhit.cdhit_48743	cdhit	Glucosamine_link_cellobiase__EC_3_2_1_21_	Carbohydrates	20782	3325	19688
cdhit.cdhit_4878	cdhit	Glycerol_3_phosphate_regulon_repressor__DeoR_family	Carbohydrates	4501	5183	10436
cdhit.cdhit_48919	cdhit	Na___Citrate_OH____antiporter	Carbohydrates	23211	13298	24654
cdhit.cdhit_4903	cdhit	Peptide_deformylase__EC_3_5_1_88_	Carbohydrates	12783	21463	10565
cdhit.cdhit_49136	cdhit	Anaerobic_glycerol_3_phosphate_dehydrogenase_subunit_B__EC_1_1_5_3_	Carbohydrates	17340	21861	11584
cdhit.cdhit_49196	cdhit	Glycogen_debranching_enzyme__EC_3_2_1___	Carbohydrates	18005	16492	21133
cdhit.cdhit_4945	cdhit	Deoxyribose_phosphate_aldolase__EC_4_1_2_4_	Carbohydrates	7114	16830	3251
cdhit.cdhit_49582	cdhit	Citrate_lyase_alpha_chain__EC_4_1_3_6_	Carbohydrates	22007	16971	16737
cdhit.cdhit_49834	cdhit	Trehalose_operon_transcriptional_repressor	Carbohydrates	24587	21292	19017
cdhit.cdhit_49879	cdhit	_Citrate__pro_3S__lyase__ligase__EC_6_2_1_22_	Carbohydrates	15234	10767	19089
cdhit.cdhit_4993	cdhit	Ascorbate_utilization_transcriptional_regulator_UlaR__HTH_type	Carbohydrates	2159	5083	7440
cdhit.cdhit_49961	cdhit	Glucosamine_link_cellobiase__EC_3_2_1_21_	Carbohydrates	13184	12811	8758
cdhit.cdhit_49976	cdhit	Glutamate_synthase__NADPH__large_chain__EC_1_4_1_13_	Carbohydrates	16695	14673	16235
cdhit.cdhit_4998	cdhit	Cellobiose_phosphotransferase_system_YdjC_like_protein	Carbohydrates	6948	8498	10446
cdhit.cdhit_500	cdhit	Glycogen_debranching_enzyme__EC_3_2_1___	Carbohydrates	8923	7578	3232
cdhit.cdhit_5012	cdhit	Sugar_diacid_utilization_regulator_SdaR	Carbohydrates	12645	21541	17111
cdhit.cdhit_50166	cdhit	Sucrose_operon_repressor_ScrR__LacI_family	Carbohydrates	16428	7657	18413
cdhit.cdhit_50184	cdhit	Succinyl_CoA_ligase__ADP_forming__beta_chain__EC_6_2_1_5_	Carbohydrates	19439	20655	22887
cdhit.cdhit_50612	cdhit	Predicted_D_lactate_dehydrogenase__Fe_S_protein__FAD_FMN_containing	Carbohydrates	20213	6210	18435
cdhit.cdhit_50745	cdhit	Glycerol_3_phosphate_ABC_transporter__ATP_binding_protein_UgpC__TC_3_A_1_1_3_	Carbohydrates	20715	20500	15720
cdhit.cdhit_50834	cdhit	Phosphoenolpyruvate_carboxylase__EC_4_1_1_31_	Carbohydrates	23094	14478	20545
cdhit.cdhit_51040	cdhit	Hexose_phosphate_uptake_regulatory_protein_UhpC	Carbohydrates	14944	22221	23626
cdhit.cdhit_51122	cdhit	Na___Citrate_OH____antiporter	Carbohydrates	14530	18923	16590
cdhit.cdhit_5125	cdhit	L_lactate_permease	Carbohydrates	6282	3859	14135
cdhit.cdhit_51597	cdhit	Malonyl_CoA_acyl_carrier_protein_transacylase__EC_2_3_1_39_	Carbohydrates	17302	19204	7233
cdhit.cdhit_51606	cdhit	Lipoate_protein_ligase_A	Carbohydrates	15571	10477	8234
cdhit.cdhit_5178	cdhit	Transcriptional_repressor_for_pyruvate_dehydrogenase_complex	Carbohydrates	8916	18628	11709
cdhit.cdhit_51785	cdhit	D_lactate_dehydrogenase__EC_1_1_1_28_	Carbohydrates	14506	19680	20433
cdhit.cdhit_5202	cdhit	Anaerobic_glycerol_3_phosphate_dehydrogenase_subunit_B__EC_1_1_5_3_	Carbohydrates	21507	16136	13669
cdhit.cdhit_5231	cdhit	Nucleoside_permease_NupC	Carbohydrates	12855	19791	9599
cdhit.cdhit_5236	cdhit	PTS_system__cellobiose_specific_IIC_component__EC_2_7_1_69_	Carbohydrates	16562	796	17147
cdhit.cdhit_52478	cdhit	Fructose_repressor_FruR__LacI_family	Carbohydrates	14892	17316	24118
cdhit.cdhit_52480	cdhit	1_4_alpha_glucan__glycogen__branching_enzyme__GH_13_type__EC_2_4_1_18_	Carbohydrates	13214	13190	17815
cdhit.cdhit_52721	cdhit	Flagellar_hook_associated_protein_FlgK	Carbohydrates	17023	23141	9883
cdhit.cdhit_52762	cdhit	Malate_synthase__EC_2_3_3_9_	Carbohydrates	16510	13212	16949
cdhit.cdhit_52874	cdhit	Mannitol_1_phosphate_5_dehydrogenase__EC_1_1_1_17_	Carbohydrates	22963	23296	15490
cdhit.cdhit_52970	cdhit	Aerobic_glycerol_3_phosphate_dehydrogenase__EC_1_1_5_3_	Carbohydrates	22792	21139	22669
cdhit.cdhit_53168	cdhit	Mannitol_1_phosphate_5_dehydrogenase__EC_1_1_1_17_	Carbohydrates	23589	4858	15458
cdhit.cdhit_532	cdhit	Periplasmic_alpha_amylase__EC_3_2_1_1_	Carbohydrates	3728	5601	12521
cdhit.cdhit_53326	cdhit	Dihydrolipoamide_succinyltransferase_component__E2__of_2_oxoglutarate_dehydrogenase_complex__EC_2_3_1_61_	Carbohydrates	12457	15551	13282
cdhit.cdhit_53361	cdhit	Trehalose_6_phosphate_hydrolase__EC_3_2_1_93_	Carbohydrates	15507	15118	9354
cdhit.cdhit_5354	cdhit	6_phospho_beta_glucosidase__EC_3_2_1_86_	Carbohydrates	18593	11352	24951
cdhit.cdhit_53754	cdhit	Aldose_1_epimerase_family_protein_YeaD	Carbohydrates	22995	23296	16771
cdhit.cdhit_53763	cdhit	Ribose_operon_repressor	Carbohydrates	10698	10460	17914
cdhit.cdhit_5378	cdhit	Glutamate_synthase__NADPH__large_chain__EC_1_4_1_13_	Carbohydrates	14824	8473	16563
cdhit.cdhit_54002	cdhit	Nucleoside_permease_NupC	Carbohydrates	19173	23296	8776
cdhit.cdhit_5407	cdhit	Pyruvate_formate_lyase_activating_enzyme__EC_1_97_1_4_	Carbohydrates	4370	9045	4302
cdhit.cdhit_5419	cdhit	Glycerophosphoryl_diester_phosphodiesterase__EC_3_1_4_46_	Carbohydrates	4382	12779	2559
cdhit.cdhit_54295	cdhit	_GlcNAc_2_ABC_transporter__permease_component_2	Carbohydrates	14438	23296	15787
cdhit.cdhit_5460	cdhit	Oxidoreductase__short_chain_dehydrogenase_reductase_family	Carbohydrates	10366	10439	15412
cdhit.cdhit_5467	cdhit	Malate_synthase_related_protein	Carbohydrates	5629	16945	3266
cdhit.cdhit_5496	cdhit	Ascorbate_specific_PTS_system__EIIC_component	Carbohydrates	8917	11307	9266
cdhit.cdhit_5497	cdhit	4_alpha_glucanotransferase__amylomaltase___EC_2_4_1_25_	Carbohydrates	14711	14740	10355
cdhit.cdhit_55103	cdhit	Glycerol_3_phosphate_ABC_transporter__periplasmic_glycerol_3_phosphate_binding_protein__TC_3_A_1_1_3_	Carbohydrates	22142	22751	21982
cdhit.cdhit_55215	cdhit	Galactose_1_phosphate_uridylyltransferase__EC_2_7_7_10_	Carbohydrates	18216	22014	24236
cdhit.cdhit_55243	cdhit	Acetoacetyl_CoA_reductase__EC_1_1_1_36_	Carbohydrates	20727	10323	15123
cdhit.cdhit_5525	cdhit	Hypothetical_protein_VC0266__sugar_utilization_related__	Carbohydrates	2896	1666	5277
cdhit.cdhit_55450	cdhit	L_ribulose_5_phosphate_4_epimerase__EC_5_1_3_4_	Carbohydrates	22065	9271	19005
cdhit.cdhit_55456	cdhit	Mlc__transcriptional_repressor_of_MalT__the_transcriptional_activator_of_maltose_regulon__and_manXYZ_operon	Carbohydrates	16154	12681	18667
cdhit.cdhit_5554	cdhit	2_methylcitrate_synthase__EC_2_3_3_5_	Carbohydrates	17900	19357	22357
cdhit.cdhit_5556	cdhit	N_Acetyl_D_glucosamine_ABC_transport_system__sugar_binding_protein	Carbohydrates	8753	18546	11257
cdhit.cdhit_55966	cdhit	Glucosamine_kinase_GpsK__EC_2_7_1_8_	Carbohydrates	17942	17739	20923
cdhit.cdhit_55985	cdhit	6_phospho_beta_glucosidase__EC_3_2_1_86_	Carbohydrates	16798	12835	16697
cdhit.cdhit_56002	cdhit	Glucose_6_phosphate_isomerase__EC_5_3_1_9_	Carbohydrates	20367	10943	14623
cdhit.cdhit_56038	cdhit	Glycerol_3_phosphate_ABC_transporter__permease_protein_UgpE__TC_3_A_1_1_3_	Carbohydrates	23223	5776	23537
cdhit.cdhit_5605	cdhit	Deoxyribose_phosphate_aldolase__EC_4_1_2_4_	Carbohydrates	11782	9955	7196
cdhit.cdhit_56148	cdhit	Phosphogluconate_dehydratase__EC_4_2_1_12_	Carbohydrates	13439	11933	18934
cdhit.cdhit_56260	cdhit	1_4_alpha_glucan__glycogen__branching_enzyme__GH_13_type__EC_2_4_1_18_	Carbohydrates	20303	21669	17565
cdhit.cdhit_5636	cdhit	_GlcNAc_2_ABC_transporter__periplasmic_substrate_binding_protein	Carbohydrates	12251	10451	19854
cdhit.cdhit_56369	cdhit	Glutamate_synthase__NADPH__large_chain__EC_1_4_1_13_	Carbohydrates	9485	17751	13644
cdhit.cdhit_56389	cdhit	Glycerol_3_phosphate_ABC_transporter__permease_protein_UgpA__TC_3_A_1_1_3_	Carbohydrates	25217	23296	24300
cdhit.cdhit_5655	cdhit	Peptide_deformylase__EC_3_5_1_88_	Carbohydrates	3331	9522	8501
cdhit.cdhit_5662	cdhit	Chitobiose_phosphorylase__EC_2_4_1___	Carbohydrates	16426	23296	12866
cdhit.cdhit_5699	cdhit	N_acetylglucosamine_6P_responsive_transcriptional_repressor_NagC__ROK_family	Carbohydrates	9793	14142	11260
cdhit.cdhit_57011	cdhit	Flagellar_hook_associated_protein_FlgK	Carbohydrates	21155	19073	21164
cdhit.cdhit_57058	cdhit	Glutamate_synthase__NADPH__large_chain__EC_1_4_1_13_	Carbohydrates	10448	2948	14995
cdhit.cdhit_57565	cdhit	Chitin_catabolic_cascade_sensor_histidine_kinase_ChiS	Carbohydrates	10388	18376	11316
cdhit.cdhit_57576	cdhit	cytosolic_long_chain_acyl_CoA_thioester_hydrolase_family_protein	Carbohydrates	21586	16974	20853
cdhit.cdhit_5764	cdhit	Transcriptional_regulatory_protein_CitB__DpiA	Carbohydrates	7164	7415	3783
cdhit.cdhit_57644	cdhit	Transcriptional_regulatory_protein_UhpA	Carbohydrates	24901	23296	25077
cdhit.cdhit_5769	cdhit	3_hydroxyacyl_CoA_dehydrogenase__isoleucine_degradation___EC_1_1_1_35_	Carbohydrates	15889	17913	10998
cdhit.cdhit_57712	cdhit	Sensor_histidine_protein_kinase_UhpB__glucose_6_phosphate_specific__EC_2_7_13_3_	Carbohydrates	9933	15787	15835
cdhit.cdhit_57854	cdhit	Malate_dehydrogenase__EC_1_1_1_37_	Carbohydrates	11220	16310	12161
cdhit.cdhit_58191	cdhit	_GlcNAc_2_ABC_transporter__ATP_binding_component_1	Carbohydrates	14120	20165	15434
cdhit.cdhit_5861	cdhit	L_ribulose_5_phosphate_4_epimerase__EC_5_1_3_4_	Carbohydrates	5510	3784	9112
cdhit.cdhit_58770	cdhit	Periplasmic_alpha_amylase__EC_3_2_1_1_	Carbohydrates	17045	6935	18301
cdhit.cdhit_58909	cdhit	Flagellar_hook_associated_protein_FlgL	Carbohydrates	15593	20870	10072
cdhit.cdhit_5891	cdhit	Phosphoglycolate_phosphatase__EC_3_1_3_18_	Carbohydrates	5646	13688	2846
cdhit.cdhit_58913	cdhit	Glutamate_synthase__NADPH__large_chain__EC_1_4_1_13_	Carbohydrates	17402	23296	24991
cdhit.cdhit_5892	cdhit	Aldose_1_epimerase__EC_5_1_3_3_	Carbohydrates	16400	17284	21621
cdhit.cdhit_59032	cdhit	Mlc__transcriptional_repressor_of_MalT__the_transcriptional_activator_of_maltose_regulon__and_manXYZ_operon	Carbohydrates	11538	13431	5407
cdhit.cdhit_59055	cdhit	Glycerol_3_phosphate_transporter	Carbohydrates	20323	20676	17113
cdhit.cdhit_5919	cdhit	_GlcNAc_2_ABC_transporter__permease_component_1	Carbohydrates	24072	20008	17919
cdhit.cdhit_5923	cdhit	Phosphogluconate_dehydratase__EC_4_2_1_12_	Carbohydrates	15902	22883	21706
cdhit.cdhit_6007	cdhit	Acetate_kinase__EC_2_7_2_1_	Carbohydrates	11056	9910	15253
cdhit.cdhit_6016	cdhit	Glycogen_phosphorylase__EC_2_4_1_1_	Carbohydrates	16958	17553	19037
cdhit.cdhit_60356	cdhit	Fructokinase__EC_2_7_1_4_	Carbohydrates	20708	23296	24152
cdhit.cdhit_60374	cdhit	Glycerol_3_phosphate_ABC_transporter__permease_protein_UgpA__TC_3_A_1_1_3_	Carbohydrates	22032	21155	18272
cdhit.cdhit_60432	cdhit	Malate_dehydrogenase__EC_1_1_1_37_	Carbohydrates	15036	11192	17563
cdhit.cdhit_60521	cdhit	Phosphoenolpyruvate_protein_phosphotransferase_of_PTS_system__EC_2_7_3_9_	Carbohydrates	12474	10392	9818
cdhit.cdhit_60683	cdhit	Glycogen_debranching_enzyme__EC_3_2_1___	Carbohydrates	21719	15783	16335
cdhit.cdhit_6075	cdhit	Isocitrate_lyase__EC_4_1_3_1_	Carbohydrates	19700	8489	22692
cdhit.cdhit_60921	cdhit	Galactose_methyl_galactoside_ABC_transport_system__permease_protein_MglC__TC_3_A_1_2_3_	Carbohydrates	15928	7749	17404
cdhit.cdhit_61063	cdhit	PTS_system__cellobiose_specific_IIC_component__EC_2_7_1_69_	Carbohydrates	20308	22570	21038
cdhit.cdhit_61411	cdhit	L_lactate_dehydrogenase__EC_1_1_2_3_	Carbohydrates	25193	23296	23268
cdhit.cdhit_6155	cdhit	Ribose_5_phosphate_isomerase_A__EC_5_3_1_6_	Carbohydrates	4233	1242	2492
cdhit.cdhit_6173	cdhit	6_phospho_beta_glucosidase__EC_3_2_1_86_	Carbohydrates	12557	18684	16338
cdhit.cdhit_61736	cdhit	3_keto_L_gulonate_6_phosphate_decarboxylase	Carbohydrates	20145	22836	22173
cdhit.cdhit_6180	cdhit	Predicted_D_lactate_dehydrogenase__Fe_S_protein__FAD_FMN_containing	Carbohydrates	18573	21014	21477
cdhit.cdhit_61809	cdhit	HTH_type_transcriptional_regulator_PtxR	Carbohydrates	21717	21881	14712
cdhit.cdhit_61845	cdhit	L_lactate_permease	Carbohydrates	19962	11010	23532
cdhit.cdhit_61978	cdhit	Sucrose_6_phosphate_hydrolase__EC_3_2_1_26_	Carbohydrates	17691	17313	21150
cdhit.cdhit_62023	cdhit	Probable_L_ascorbate_6_phosphate_lactonase_UlaG__EC_3_1_1_____L_ascorbate_utilization_protein_G_	Carbohydrates	19781	23296	21937
cdhit.cdhit_6264	cdhit	Sucrose_6_phosphate_hydrolase__EC_3_2_1_26_	Carbohydrates	12134	7091	12334
cdhit.cdhit_6267	cdhit	Octanoate__acyl_carrier_protein__protein_N_octanoyltransferase	Carbohydrates	8792	10187	3720
cdhit.cdhit_6276	cdhit	Hexose_phosphate_uptake_regulatory_protein_UhpC	Carbohydrates	23522	20397	22657
cdhit.cdhit_63506	cdhit	Glyoxalase_family_protein	Carbohydrates	16990	8322	12734
cdhit.cdhit_63652	cdhit	Periplasmic_alpha_amylase__EC_3_2_1_1_	Carbohydrates	24551	23296	23017
cdhit.cdhit_64007	cdhit	Sensor_histidine_protein_kinase_UhpB__glucose_6_phosphate_specific__EC_2_7_13_3_	Carbohydrates	9781	21152	12075
cdhit.cdhit_6463	cdhit	Ascorbate_utilization_transcriptional_regulator_UlaR__HTH_type	Carbohydrates	19654	10671	19277
cdhit.cdhit_64635	cdhit	Glucosamine_kinase_GpsK__EC_2_7_1_8_	Carbohydrates	16406	22040	22392
cdhit.cdhit_6473	cdhit	Oxidoreductase__short_chain_dehydrogenase_reductase_family	Carbohydrates	7530	9089	5073
cdhit.cdhit_6486	cdhit	Beta_N_acetylhexosaminidase___GlcNAc_2_catabolism	Carbohydrates	6905	14954	15467
cdhit.cdhit_6502	cdhit	2_oxoglutarate_dehydrogenase_E1_component__EC_1_2_4_2_	Carbohydrates	18595	16645	19168
cdhit.cdhit_65114	cdhit	Malate_synthase_related_protein	Carbohydrates	19532	11465	23753
cdhit.cdhit_65222	cdhit	Succinyl_CoA_ligase__ADP_forming__beta_chain__EC_6_2_1_5_	Carbohydrates	24725	23296	23986
cdhit.cdhit_65334	cdhit	Transcriptional_repressor_for_pyruvate_dehydrogenase_complex	Carbohydrates	13926	20222	16149
cdhit.cdhit_6539	cdhit	Trehalose_6_phosphate_hydrolase__EC_3_2_1_93_	Carbohydrates	14074	13339	12095
cdhit.cdhit_65781	cdhit	HTH_type_transcriptional_regulator_PtxR	Carbohydrates	15495	19841	15604
cdhit.cdhit_6585	cdhit	Dihydrolipoamide_acetyltransferase_component_of_pyruvate_dehydrogenase_complex__EC_2_3_1_12_	Carbohydrates	15445	10810	20633
cdhit.cdhit_6606	cdhit	Transcriptional_activator_of_maltose_regulon__MalT	Carbohydrates	20149	19214	18711
cdhit.cdhit_66063	cdhit	Cytosol_aminopeptidase_PepA__EC_3_4_11_1_	Carbohydrates	16827	18603	23706
cdhit.cdhit_6608	cdhit	Fructokinase__EC_2_7_1_4_	Carbohydrates	8270	10345	7422
cdhit.cdhit_6625	cdhit	Lipoate_protein_ligase_A	Carbohydrates	7394	16796	12939
cdhit.cdhit_66426	cdhit	Chitobiose_phosphorylase__EC_2_4_1___	Carbohydrates	18052	9387	10444
cdhit.cdhit_66549	cdhit	Sugar_maltose_fermentation_stimulation_protein_homolog	Carbohydrates	18863	23296	24315
cdhit.cdhit_6659	cdhit	Pyruvate_kinase__EC_2_7_1_40_	Carbohydrates	16685	12680	17958
cdhit.cdhit_66613	cdhit	Pyruvate_kinase__EC_2_7_1_40_	Carbohydrates	23911	23296	23703
cdhit.cdhit_6670	cdhit	Transcriptional_regulatory_protein_UhpA	Carbohydrates	5564	18744	8721
cdhit.cdhit_6706	cdhit	Lipoate_protein_ligase_A	Carbohydrates	14431	13383	17907
cdhit.cdhit_6748	cdhit	Predicted_D_lactate_dehydrogenase__Fe_S_protein__FAD_FMN_containing	Carbohydrates	17109	12912	18020
cdhit.cdhit_6755	cdhit	Anaerobic_glycerol_3_phosphate_dehydrogenase_subunit_A__EC_1_1_5_3_	Carbohydrates	12463	10266	14406
cdhit.cdhit_67695	cdhit	Octanoate__acyl_carrier_protein__protein_N_octanoyltransferase	Carbohydrates	15369	16296	9949
cdhit.cdhit_67709	cdhit	Mannitol_operon_repressor	Carbohydrates	12664	17493	20767
cdhit.cdhit_67855	cdhit	Acetolactate_synthase__catabolic__EC_2_2_1_6_	Carbohydrates	16319	18692	10278
cdhit.cdhit_68052	cdhit	Pyruvate_kinase__EC_2_7_1_40_	Carbohydrates	17333	18189	11655
cdhit.cdhit_68321	cdhit	_GlcNAc_2_ABC_transporter__periplasmic_substrate_binding_protein	Carbohydrates	22061	22620	15782
cdhit.cdhit_6837	cdhit	Lipoate_protein_ligase_A	Carbohydrates	18083	1815	23689
cdhit.cdhit_68409	cdhit	Hypothetical_protein_VC0266__sugar_utilization_related__	Carbohydrates	9037	5264	11736
cdhit.cdhit_685	cdhit	Dihydrolipoamide_acetyltransferase_component_of_pyruvate_dehydrogenase_complex__EC_2_3_1_12_	Carbohydrates	7999	11422	9373
cdhit.cdhit_6873	cdhit	Putative_deoxyribonuclease_YjjV	Carbohydrates	12079	22091	13795
cdhit.cdhit_69120	cdhit	Glycogen_debranching_enzyme__EC_3_2_1___	Carbohydrates	13158	13454	20332
cdhit.cdhit_6923	cdhit	2_oxoglutarate_dehydrogenase_E1_component__EC_1_2_4_2_	Carbohydrates	13783	14965	14710
cdhit.cdhit_69277	cdhit	Malate_dehydrogenase__EC_1_1_1_37_	Carbohydrates	15278	22466	13511
cdhit.cdhit_69302	cdhit	Glycogen_debranching_enzyme__EC_3_2_1___	Carbohydrates	23596	23296	16237
cdhit.cdhit_69468	cdhit	Sugar_diacid_utilization_regulator_SdaR	Carbohydrates	24958	23296	24887
cdhit.cdhit_6950	cdhit	Hypothetical_transmembrane_protein_coupled_to_NADH_ubiquinone_oxidoreductase_chain_5_homolog	Carbohydrates	19020	19369	23639
cdhit.cdhit_6954	cdhit	Periplasmic_alpha_amylase__EC_3_2_1_1_	Carbohydrates	10395	17769	16776
cdhit.cdhit_69558	cdhit	Polysaccharide_deacetylase	Carbohydrates	23122	7829	17213
cdhit.cdhit_69575	cdhit	Aerobic_glycerol_3_phosphate_dehydrogenase__EC_1_1_5_3_	Carbohydrates	23721	18279	23852
cdhit.cdhit_69593	cdhit	Succinyl_CoA_ligase__ADP_forming__alpha_chain__EC_6_2_1_5_	Carbohydrates	11718	12321	14910
cdhit.cdhit_69647	cdhit	Citrate_lyase_alpha_chain__EC_4_1_3_6_	Carbohydrates	17660	23296	23422
cdhit.cdhit_69734	cdhit	Formyltetrahydrofolate_deformylase__EC_3_5_1_10_	Carbohydrates	12665	16051	14370
cdhit.cdhit_6982	cdhit	Predicted_Lactate_responsive_regulator__LysR_family	Carbohydrates	8932	8325	6810
cdhit.cdhit_7034	cdhit	Phosphoenolpyruvate_carboxylase__EC_4_1_1_31_	Carbohydrates	17559	16332	7768
cdhit.cdhit_7058	cdhit	L_lactate_dehydrogenase__EC_1_1_2_3_	Carbohydrates	24429	22504	24442
cdhit.cdhit_7064	cdhit	_GlcNAc_2_ABC_transporter__permease_component_2	Carbohydrates	12012	8013	7401
cdhit.cdhit_7066	cdhit	Glycerophosphoryl_diester_phosphodiesterase__EC_3_1_4_46_	Carbohydrates	2638	785	7660
cdhit.cdhit_7071	cdhit	Glycogen_synthase__ADP_glucose_transglucosylase__EC_2_4_1_21_	Carbohydrates	14475	17794	15398
cdhit.cdhit_7093	cdhit	Anaerobic_glycerol_3_phosphate_dehydrogenase_subunit_B__EC_1_1_5_3_	Carbohydrates	12402	10383	15691
cdhit.cdhit_71078	cdhit	Ribose_ABC_transport_system__ATP_binding_protein_RbsA__TC_3_A_1_2_1_	Carbohydrates	20239	23296	21928
cdhit.cdhit_71122	cdhit	Predicted_Lactate_responsive_regulator__LysR_family	Carbohydrates	21100	22751	16204
cdhit.cdhit_7126	cdhit	3_keto_L_gulonate_6_phosphate_decarboxylase	Carbohydrates	12277	14719	19081
cdhit.cdhit_7127	cdhit	Formate__tetrahydrofolate_ligase__EC_6_3_4_3_	Carbohydrates	12073	6709	16622
cdhit.cdhit_71299	cdhit	Acetolactate_synthase__catabolic__EC_2_2_1_6_	Carbohydrates	23660	23296	24436
cdhit.cdhit_71433	cdhit	Glycerol_kinase__EC_2_7_1_30_	Carbohydrates	17507	19233	8597
cdhit.cdhit_71482	cdhit	Phosphoenolpyruvate_carboxylase__EC_4_1_1_31_	Carbohydrates	20531	22727	24186
cdhit.cdhit_7157	cdhit	Predicted_D_lactate_dehydrogenase__Fe_S_protein__FAD_FMN_containing	Carbohydrates	23148	23296	13900
cdhit.cdhit_7215	cdhit	GlcNAc_phosphomutase__EC_5_4_2_3_	Carbohydrates	10678	2806	10488
cdhit.cdhit_72238	cdhit	Pyruvate_dehydrogenase_E1_component__EC_1_2_4_1_	Carbohydrates	13277	17167	9907
cdhit.cdhit_7235	cdhit	L_ribulose_5_phosphate_4_epimerase__EC_5_1_3_4_	Carbohydrates	20231	22751	16903
cdhit.cdhit_7243	cdhit	_GlcNAc_2_ABC_transporter__permease_component_2	Carbohydrates	16661	8520	9418
cdhit.cdhit_72475	cdhit	Nucleoside_permease_NupC	Carbohydrates	23123	13597	20943
cdhit.cdhit_73080	cdhit	_GlcNAc_2_ABC_transporter__permease_component_2	Carbohydrates	21097	10765	20589
cdhit.cdhit_73081	cdhit	Glucose_1_phosphate_adenylyltransferase__EC_2_7_7_27_	Carbohydrates	20756	17678	15697
cdhit.cdhit_7314	cdhit	NADH_dehydrogenase__EC_1_6_99_3_	Carbohydrates	20056	8870	7489
cdhit.cdhit_73225	cdhit	_GlcNAc_2_ABC_transporter__periplasmic_substrate_binding_protein	Carbohydrates	16625	14825	20338
cdhit.cdhit_7339	cdhit	Phosphoenolpyruvate_protein_phosphotransferase_of_PTS_system__EC_2_7_3_9_	Carbohydrates	13150	8801	9289
cdhit.cdhit_7349	cdhit	Formate_efflux_transporter__TC_2_A_44_family_	Carbohydrates	16677	12509	23657
cdhit.cdhit_73497	cdhit	_Citrate__pro_3S__lyase__ligase__EC_6_2_1_22_	Carbohydrates	20157	19010	15259
cdhit.cdhit_7367	cdhit	L_ribulose_5_phosphate_4_epimerase__EC_5_1_3_4_	Carbohydrates	14750	23296	21082
cdhit.cdhit_7393	cdhit	Mannitol_operon_repressor	Carbohydrates	6582	16785	13496
cdhit.cdhit_7458	cdhit	L_ribulose_5_phosphate_4_epimerase__EC_5_1_3_4_	Carbohydrates	21977	15562	14190
cdhit.cdhit_7498	cdhit	Ascorbate_specific_PTS_system__EIIA_component__EC_2_7_1___	Carbohydrates	4545	8380	5383
cdhit.cdhit_75055	cdhit	Enolase__EC_4_2_1_11_	Carbohydrates	14495	7477	20153
cdhit.cdhit_75129	cdhit	Pyruvate_formate_lyase__EC_2_3_1_54_	Carbohydrates	17478	16095	23788
cdhit.cdhit_7515	cdhit	Formate__tetrahydrofolate_ligase__EC_6_3_4_3_	Carbohydrates	6465	3291	10529
cdhit.cdhit_75190	cdhit	Methylisocitrate_lyase__EC_4_1_3_30_	Carbohydrates	17804	23296	22096
cdhit.cdhit_75196	cdhit	PTS_system__fructose_specific_IIB_component__EC_2_7_1_69____PTS_system__fructose_specific_IIC_component__EC_2_7_1_69_	Carbohydrates	24562	18265	19203
cdhit.cdhit_7521	cdhit	Peptide_deformylase__EC_3_5_1_88_	Carbohydrates	4362	2818	7476
cdhit.cdhit_75240	cdhit	Succinyl_CoA_ligase__ADP_forming__alpha_chain__EC_6_2_1_5_	Carbohydrates	22700	11284	17592
cdhit.cdhit_75619	cdhit	_Citrate__pro_3S__lyase__ligase__EC_6_2_1_22_	Carbohydrates	21277	19169	14270
cdhit.cdhit_75655	cdhit	Succinyl_CoA_ligase__ADP_forming__beta_chain__EC_6_2_1_5_	Carbohydrates	21408	12345	15955
cdhit.cdhit_7604	cdhit	Hypothetical_protein_VC0266__sugar_utilization_related__	Carbohydrates	4613	1091	3564
cdhit.cdhit_7654	cdhit	1_4_alpha_glucan__glycogen__branching_enzyme__GH_13_type__EC_2_4_1_18_	Carbohydrates	15558	12349	10442
cdhit.cdhit_77142	cdhit	Nucleoside_permease_NupC	Carbohydrates	15671	11150	21215
cdhit.cdhit_77274	cdhit	Glucose_1_phosphate_adenylyltransferase__EC_2_7_7_27_	Carbohydrates	16189	23296	5405
cdhit.cdhit_7739	cdhit	Peptide_deformylase__EC_3_5_1_88_	Carbohydrates	14011	15955	6538
cdhit.cdhit_77558	cdhit	Sucrose_6_phosphate_hydrolase__EC_3_2_1_26_	Carbohydrates	20217	14354	17267
cdhit.cdhit_7763	cdhit	Sensor_histidine_protein_kinase_UhpB__glucose_6_phosphate_specific__EC_2_7_13_3_	Carbohydrates	12969	18473	16699
cdhit.cdhit_7781	cdhit	2_methylcitrate_dehydratase_FeS_dependent__EC_4_2_1_79_	Carbohydrates	17472	3005	17272
cdhit.cdhit_78275	cdhit	Dihydrolipoamide_succinyltransferase_component__E2__of_2_oxoglutarate_dehydrogenase_complex__EC_2_3_1_61_	Carbohydrates	15407	14803	17007
cdhit.cdhit_7858	cdhit	2_oxoglutarate_dehydrogenase_E1_component__EC_1_2_4_2_	Carbohydrates	13189	10954	19374
cdhit.cdhit_78860	cdhit	Glycerol_kinase__EC_2_7_1_30_	Carbohydrates	23078	17816	15643
cdhit.cdhit_79190	cdhit	Glucosamine_link_cellobiase__EC_3_2_1_21_	Carbohydrates	15215	9406	5819
cdhit.cdhit_79215	cdhit	Acetate_kinase__EC_2_7_2_1_	Carbohydrates	17699	10503	23704
cdhit.cdhit_79230	cdhit	PTS_system__fructose_specific_IIB_component__EC_2_7_1_69_	Carbohydrates	18384	22047	17425
cdhit.cdhit_79401	cdhit	Phosphoglycolate_phosphatase__EC_3_1_3_18_	Carbohydrates	15259	10415	20634
cdhit.cdhit_7954	cdhit	Hypothetical_transmembrane_protein_coupled_to_NADH_ubiquinone_oxidoreductase_chain_5_homolog	Carbohydrates	10133	22357	11922
cdhit.cdhit_7959	cdhit	Malate_synthase__EC_2_3_3_9_	Carbohydrates	23288	22486	19659
cdhit.cdhit_79928	cdhit	Beta_N_acetylhexosaminidase___GlcNAc_2_catabolism	Carbohydrates	8313	12731	11686
cdhit.cdhit_80648	cdhit	Pyruvate_kinase__EC_2_7_1_40_	Carbohydrates	12520	17759	13270
cdhit.cdhit_8104	cdhit	Galactose_methyl_galactoside_ABC_transport_system__ATP_binding_protein_MglA__EC_3_6_3_17_	Carbohydrates	11849	15978	18091
cdhit.cdhit_8114	cdhit	Isocitrate_lyase__EC_4_1_3_1_	Carbohydrates	19221	23296	17040
cdhit.cdhit_8120	cdhit	Glycogen_phosphorylase__EC_2_4_1_1_	Carbohydrates	10633	12505	18255
cdhit.cdhit_81644	cdhit	Phosphoenolpyruvate_carboxylase__EC_4_1_1_31_	Carbohydrates	19932	10476	23041
cdhit.cdhit_8175	cdhit	Peptide_methionine_sulfoxide_reductase_MsrB__EC_1_8_4_12_	Carbohydrates	7861	19427	13541
cdhit.cdhit_820	cdhit	Polysaccharide_deacetylase	Carbohydrates	5678	4623	1608
cdhit.cdhit_8204	cdhit	Ribose_ABC_transport_system__periplasmic_ribose_binding_protein_RbsB__TC_3_A_1_2_1_	Carbohydrates	3819	10009	8629
cdhit.cdhit_8212	cdhit	Glycerol_3_phosphate_ABC_transporter__permease_protein_UgpE__TC_3_A_1_1_3_	Carbohydrates	9347	10760	13041
cdhit.cdhit_8254	cdhit	Glutamate_synthase__NADPH__large_chain__EC_1_4_1_13_	Carbohydrates	15594	21937	20978
cdhit.cdhit_8279	cdhit	Cellobiose_phosphotransferase_system_YdjC_like_protein	Carbohydrates	11175	15648	15717
cdhit.cdhit_8316	cdhit	Alpha_acetolactate_decarboxylase__EC_4_1_1_5_	Carbohydrates	1113	2151	961
cdhit.cdhit_8321	cdhit	L_lactate_dehydrogenase__EC_1_1_2_3_	Carbohydrates	12537	11122	11143
cdhit.cdhit_83780	cdhit	Octanoate__acyl_carrier_protein__protein_N_octanoyltransferase	Carbohydrates	14315	17826	20838
cdhit.cdhit_83787	cdhit	Acetate_kinase__EC_2_7_2_1_	Carbohydrates	24586	20915	22313
cdhit.cdhit_83790	cdhit	PTS_system__fructose_specific_IIB_component__EC_2_7_1_69____PTS_system__fructose_specific_IIC_component__EC_2_7_1_69_	Carbohydrates	23631	10650	20178
cdhit.cdhit_841	cdhit	L_lactate_permease	Carbohydrates	1007	4853	8570
cdhit.cdhit_8412	cdhit	Periplasmic_alpha_amylase__EC_3_2_1_1_	Carbohydrates	14502	20185	20281
cdhit.cdhit_8416	cdhit	Glucose_6_phosphate_1_dehydrogenase__EC_1_1_1_49_	Carbohydrates	13004	14778	10595
cdhit.cdhit_8454	cdhit	Hypothetical_transmembrane_protein_coupled_to_NADH_ubiquinone_oxidoreductase_chain_5_homolog	Carbohydrates	11842	22624	13099
cdhit.cdhit_8458	cdhit	Apo_citrate_lyase_phosphoribosyl_dephospho_CoA_transferase__EC_2_7_7_61_	Carbohydrates	9206	10094	1294
cdhit.cdhit_8459	cdhit	4_alpha_glucanotransferase__amylomaltase___EC_2_4_1_25_	Carbohydrates	18082	13911	17861
cdhit.cdhit_8500	cdhit	Isocitrate_lyase__EC_4_1_3_1_	Carbohydrates	19324	16409	16274
cdhit.cdhit_8559	cdhit	Ribose_ABC_transport_system__ATP_binding_protein_RbsA__TC_3_A_1_2_1_	Carbohydrates	12814	20294	18009
cdhit.cdhit_8631	cdhit	Cellobiose_phosphotransferase_system_YdjC_like_protein	Carbohydrates	19600	16779	13170
cdhit.cdhit_8636	cdhit	Glucose_1_phosphate_adenylyltransferase__EC_2_7_7_27_	Carbohydrates	24315	19535	25128
cdhit.cdhit_86675	cdhit	Dihydrolipoamide_succinyltransferase_component__E2__of_2_oxoglutarate_dehydrogenase_complex__EC_2_3_1_61_	Carbohydrates	12869	17976	13171
cdhit.cdhit_8671	cdhit	Transcriptional_activator_of_maltose_regulon__MalT	Carbohydrates	23155	10238	17853
cdhit.cdhit_8695	cdhit	2_oxoglutarate_dehydrogenase_E1_component__EC_1_2_4_2_	Carbohydrates	19101	13009	19856
cdhit.cdhit_8726	cdhit	Glucose_1_phosphate_adenylyltransferase__EC_2_7_7_27_	Carbohydrates	11291	21467	12459
cdhit.cdhit_877	cdhit	Formate__tetrahydrofolate_ligase__EC_6_3_4_3_	Carbohydrates	3982	10844	8144
cdhit.cdhit_878	cdhit	PTS_system__fructose_specific_IIB_component__EC_2_7_1_69____PTS_system__fructose_specific_IIC_component__EC_2_7_1_69_	Carbohydrates	3184	6470	2772
cdhit.cdhit_8797	cdhit	Glycerol_uptake_facilitator_protein	Carbohydrates	22034	17279	13932
cdhit.cdhit_88216	cdhit	Glycerate_kinase__EC_2_7_1_31_	Carbohydrates	23424	23296	22662
cdhit.cdhit_8830	cdhit	L_lactate_permease	Carbohydrates	21424	21123	14248
cdhit.cdhit_8866	cdhit	Glutamate_synthase__NADPH__large_chain__EC_1_4_1_13_	Carbohydrates	12881	4896	12532
cdhit.cdhit_8905	cdhit	Galactose_methyl_galactoside_ABC_transport_system__ATP_binding_protein_MglA__EC_3_6_3_17_	Carbohydrates	13111	13729	7785
cdhit.cdhit_8909	cdhit	_GlcNAc_2_ABC_transporter__ATP_binding_component_2	Carbohydrates	12320	12482	8078
cdhit.cdhit_89297	cdhit	5_10_methylenetetrahydrofolate_reductase__EC_1_5_1_20_	Carbohydrates	18102	17559	11488
cdhit.cdhit_8934	cdhit	Fructokinase__EC_2_7_1_4_	Carbohydrates	12901	16730	11630
cdhit.cdhit_898	cdhit	Glucosamine_link_cellobiase__EC_3_2_1_21_	Carbohydrates	4088	8278	1702
cdhit.cdhit_901	cdhit	Ascorbate_specific_PTS_system__EIIC_component	Carbohydrates	9071	3981	9874
cdhit.cdhit_910	cdhit	Phosphoenolpyruvate_protein_phosphotransferase_of_PTS_system__EC_2_7_3_9_	Carbohydrates	7974	4164	7805
cdhit.cdhit_9103	cdhit	Formate__tetrahydrofolate_ligase__EC_6_3_4_3_	Carbohydrates	11391	22265	22333
cdhit.cdhit_9127	cdhit	Ribose_ABC_transport_system__ATP_binding_protein_RbsA__TC_3_A_1_2_1_	Carbohydrates	16315	11313	15513
cdhit.cdhit_9155	cdhit	Maltose_maltodextrin_ABC_transporter__substrate_binding_periplasmic_protein_MalE	Carbohydrates	22517	9878	17102
cdhit.cdhit_920	cdhit	2_methylcitrate_dehydratase_FeS_dependent__EC_4_2_1_79_	Carbohydrates	1346	15335	15476
cdhit.cdhit_9201	cdhit	Pyruvate_kinase__EC_2_7_1_40_	Carbohydrates	14515	20644	20112
cdhit.cdhit_9206	cdhit	PTS_system__cellobiose_specific_IIC_component__EC_2_7_1_69_	Carbohydrates	11608	18602	12786
cdhit.cdhit_9218	cdhit	Acetolactate_synthase__catabolic__EC_2_2_1_6_	Carbohydrates	14662	14064	19824
cdhit.cdhit_9227	cdhit	Predicted_D_lactate_dehydrogenase__Fe_S_protein__FAD_FMN_containing	Carbohydrates	12469	6597	7725
cdhit.cdhit_9233	cdhit	Sucrose_operon_repressor_ScrR__LacI_family	Carbohydrates	16057	16225	7971
cdhit.cdhit_932	cdhit	Acetolactate_synthase__catabolic__EC_2_2_1_6_	Carbohydrates	7452	6173	14642
cdhit.cdhit_9363	cdhit	Maltose_maltodextrin_ABC_transporter__substrate_binding_periplasmic_protein_MalE	Carbohydrates	14509	16117	7674
cdhit.cdhit_9392	cdhit	Glucose_6_phosphate_1_dehydrogenase__EC_1_1_1_49_	Carbohydrates	20001	14910	19216
cdhit.cdhit_9395	cdhit	Glutamate_synthase__NADPH__large_chain__EC_1_4_1_13_	Carbohydrates	16835	23296	14477
cdhit.cdhit_9443	cdhit	Glyoxalase_family_protein	Carbohydrates	2018	6993	318
cdhit.cdhit_9444	cdhit	Chitin_catabolic_cascade_sensor_histidine_kinase_ChiS	Carbohydrates	13319	22484	6976
cdhit.cdhit_9512	cdhit	Glycogen_phosphorylase__EC_2_4_1_1_	Carbohydrates	19010	17324	21258
cdhit.cdhit_9579	cdhit	Sucrose_operon_repressor_ScrR__LacI_family	Carbohydrates	19402	15950	21475
cdhit.cdhit_960	cdhit	Trehalose_6_phosphate_hydrolase__EC_3_2_1_93_	Carbohydrates	6653	9735	3223
cdhit.cdhit_9605	cdhit	Galactokinase__EC_2_7_1_6_	Carbohydrates	15551	6095	9249
cdhit.cdhit_9625	cdhit	Hexose_phosphate_uptake_regulatory_protein_UhpC	Carbohydrates	14720	23051	7223
cdhit.cdhit_9688	cdhit	PTS_system__cellobiose_specific_IIC_component__EC_2_7_1_69_	Carbohydrates	11560	20691	20150
cdhit.cdhit_9763	cdhit	Malate_synthase_related_protein	Carbohydrates	21858	15312	7657
cdhit.cdhit_9823	cdhit	Anaerobic_glycerol_3_phosphate_dehydrogenase_subunit_A__EC_1_1_5_3_	Carbohydrates	7381	5069	9134
cdhit.cdhit_9885	cdhit	Glycogen_synthase__ADP_glucose_transglucosylase__EC_2_4_1_21_	Carbohydrates	21183	7612	13938
cdhit.cdhit_993	cdhit	Sucrose_6_phosphate_hydrolase__EC_3_2_1_26_	Carbohydrates	1466	751	7036
cdhit.cdhit_9941	cdhit	GlcNAc_phosphomutase__EC_5_4_2_3_	Carbohydrates	7785	6729	11824
functions._GlcNAc_2_ABC_transporter__permease_component_2	functions	_GlcNAc_2_ABC_transporter__permease_component_2	Carbohydrates	3022	9644	5912
functions.1_4_alpha_glucan__glycogen__branching_enzyme__GH_13_type__EC_2_4_1_18_	functions	1_4_alpha_glucan__glycogen__branching_enzyme__GH_13_type__EC_2_4_1_18_	Carbohydrates	10355	16069	7649
functions.1_4_alpha_glucan_branching_enzyme__EC_2_4_1_18_	functions	1_4_alpha_glucan_branching_enzyme__EC_2_4_1_18_	Carbohydrates	8726	10433	15101
functions.1_phosphofructokinase__EC_2_7_1_56_	functions	1_phosphofructokinase__EC_2_7_1_56_	Carbohydrates	7554	4887	1459
functions.2__5___triphosphoribosyl__3__dephosphocoenzyme_A_synthase__EC_2_7_8_25_	functions	2__5___triphosphoribosyl__3__dephosphocoenzyme_A_synthase__EC_2_7_8_25_	Carbohydrates	7761	17184	1901
functions.2_methylcitrate_dehydratase_FeS_dependent__EC_4_2_1_79_	functions	2_methylcitrate_dehydratase_FeS_dependent__EC_4_2_1_79_	Carbohydrates	11679	753	12246
functions.2_methylcitrate_synthase__EC_2_3_3_5_	functions	2_methylcitrate_synthase__EC_2_3_3_5_	Carbohydrates	7652	3379	6347
functions.2_oxoglutarate_dehydrogenase_E1_component__EC_1_2_4_2_	functions	2_oxoglutarate_dehydrogenase_E1_component__EC_1_2_4_2_	Carbohydrates	16999	16227	12282
functions.3_hydroxyacyl_CoA_dehydrogenase__isoleucine_degradation___EC_1_1_1_35_	functions	3_hydroxyacyl_CoA_dehydrogenase__isoleucine_degradation___EC_1_1_1_35_	Carbohydrates	1524	3018	2742
functions.3_keto_L_gulonate_6_phosphate_decarboxylase	functions	3_keto_L_gulonate_6_phosphate_decarboxylase	Carbohydrates	7165	9896	7433
functions.4_alpha_glucanotransferase__amylomaltase___EC_2_4_1_25_	functions	4_alpha_glucanotransferase__amylomaltase___EC_2_4_1_25_	Carbohydrates	9856	18144	10776
functions.5_10_methylenetetrahydrofolate_reductase__EC_1_5_1_20_	functions	5_10_methylenetetrahydrofolate_reductase__EC_1_5_1_20_	Carbohydrates	7567	13501	3257
functions.6_phospho_beta_glucosidase__EC_3_2_1_86_	functions	6_phospho_beta_glucosidase__EC_3_2_1_86_	Carbohydrates	24286	23296	19773
functions.6_phosphofructokinase__EC_2_7_1_11_	functions	6_phosphofructokinase__EC_2_7_1_11_	Carbohydrates	7402	18886	3511
functions.6_phosphogluconate_dehydrogenase__decarboxylating__EC_1_1_1_44_	functions	6_phosphogluconate_dehydrogenase__decarboxylating__EC_1_1_1_44_	Carbohydrates	8072	12736	9025
functions.Acetate_kinase__EC_2_7_2_1_	functions	Acetate_kinase__EC_2_7_2_1_	Carbohydrates	24656	14061	12622
functions.Acetoacetyl_CoA_reductase__EC_1_1_1_36_	functions	Acetoacetyl_CoA_reductase__EC_1_1_1_36_	Carbohydrates	4852	8123	9244
functions.Acetolactate_synthase__catabolic__EC_2_2_1_6_	functions	Acetolactate_synthase__catabolic__EC_2_2_1_6_	Carbohydrates	8724	13614	15050
functions.Acylphosphate_phosphohydrolase__EC_3_6_1_7___putative	functions	Acylphosphate_phosphohydrolase__EC_3_6_1_7___putative	Carbohydrates	5131	3858	10639
functions.Aerobic_glycerol_3_phosphate_dehydrogenase__EC_1_1_5_3_	functions	Aerobic_glycerol_3_phosphate_dehydrogenase__EC_1_1_5_3_	Carbohydrates	8408	14010	13116
functions.Aldehyde_dehydrogenase__EC_1_2_1_3_	functions	Aldehyde_dehydrogenase__EC_1_2_1_3_	Carbohydrates	10173	7552	2180
functions.Aldehyde_dehydrogenase__EC_1_2_1_3___Probable_coniferyl_aldehyde_dehydrogenase__EC_1_2_1_68_	functions	Aldehyde_dehydrogenase__EC_1_2_1_3___Probable_coniferyl_aldehyde_dehydrogenase__EC_1_2_1_68_	Carbohydrates	19728	3716	7103
functions.Aldose_1_epimerase__EC_5_1_3_3_	functions	Aldose_1_epimerase__EC_5_1_3_3_	Carbohydrates	11444	11337	11244
functions.Aldose_1_epimerase_family_protein_YeaD	functions	Aldose_1_epimerase_family_protein_YeaD	Carbohydrates	15195	13856	15967
functions.Alpha_acetolactate_decarboxylase__EC_4_1_1_5_	functions	Alpha_acetolactate_decarboxylase__EC_4_1_1_5_	Carbohydrates	8825	6673	13821
functions.Anaerobic_C4_dicarboxylate_transporter_DcuC	functions	Anaerobic_C4_dicarboxylate_transporter_DcuC	Carbohydrates	9159	11432	8855
functions.Anaerobic_glycerol_3_phosphate_dehydrogenase_subunit_A__EC_1_1_5_3_	functions	Anaerobic_glycerol_3_phosphate_dehydrogenase_subunit_A__EC_1_1_5_3_	Carbohydrates	10100	11946	13808
functions.Anaerobic_glycerol_3_phosphate_dehydrogenase_subunit_B__EC_1_1_5_3_	functions	Anaerobic_glycerol_3_phosphate_dehydrogenase_subunit_B__EC_1_1_5_3_	Carbohydrates	10315	9969	13216
functions.Apo_citrate_lyase_phosphoribosyl_dephospho_CoA_transferase__EC_2_7_7_61_	functions	Apo_citrate_lyase_phosphoribosyl_dephospho_CoA_transferase__EC_2_7_7_61_	Carbohydrates	10306	12694	1478
functions.Ascorbate_specific_PTS_system__EIIA_component__EC_2_7_1___	functions	Ascorbate_specific_PTS_system__EIIA_component__EC_2_7_1___	Carbohydrates	8220	14084	9514
functions.Ascorbate_specific_PTS_system__EIIC_component	functions	Ascorbate_specific_PTS_system__EIIC_component	Carbohydrates	8786	12131	9010
functions.Ascorbate_utilization_transcriptional_regulator_UlaR__HTH_type	functions	Ascorbate_utilization_transcriptional_regulator_UlaR__HTH_type	Carbohydrates	8733	16000	9011
functions.Beta_phosphoglucomutase__EC_5_4_2_6_	functions	Beta_phosphoglucomutase__EC_5_4_2_6_	Carbohydrates	17487	20144	16001
functions.Cellobiose_phosphotransferase_system_YdjC_like_protein	functions	Cellobiose_phosphotransferase_system_YdjC_like_protein	Carbohydrates	6673	1147	5398
functions.Citrate_lyase_alpha_chain__EC_4_1_3_6_	functions	Citrate_lyase_alpha_chain__EC_4_1_3_6_	Carbohydrates	10313	12947	2269
functions.Citrate_synthase__si___EC_2_3_3_1_	functions	Citrate_synthase__si___EC_2_3_3_1_	Carbohydrates	16702	18460	9485
functions.Cytosol_aminopeptidase_PepA__EC_3_4_11_1_	functions	Cytosol_aminopeptidase_PepA__EC_3_4_11_1_	Carbohydrates	5896	10355	5763
functions.cytosolic_long_chain_acyl_CoA_thioester_hydrolase_family_protein	functions	cytosolic_long_chain_acyl_CoA_thioester_hydrolase_family_protein	Carbohydrates	11546	17547	17496
functions.D_glycerate_transporter__predicted_	functions	D_glycerate_transporter__predicted_	Carbohydrates	4816	4957	1176
functions.D_lactate_dehydrogenase__EC_1_1_1_28_	functions	D_lactate_dehydrogenase__EC_1_1_1_28_	Carbohydrates	4876	308	12644
functions.Deoxyribose_phosphate_aldolase__EC_4_1_2_4_	functions	Deoxyribose_phosphate_aldolase__EC_4_1_2_4_	Carbohydrates	9562	13489	3062
functions.Dihydrolipoamide_acetyltransferase_component_of_pyruvate_dehydrogenase_complex__EC_2_3_1_12_	functions	Dihydrolipoamide_acetyltransferase_component_of_pyruvate_dehydrogenase_complex__EC_2_3_1_12_	Carbohydrates	8280	11886	8453
functions.Dihydrolipoamide_dehydrogenase_of_pyruvate_dehydrogenase_complex__EC_1_8_1_4_	functions	Dihydrolipoamide_dehydrogenase_of_pyruvate_dehydrogenase_complex__EC_1_8_1_4_	Carbohydrates	9790	15388	12413
functions.Flagellar_hook_associated_protein_FlgL	functions	Flagellar_hook_associated_protein_FlgL	Carbohydrates	2540	6901	4970
functions.Formate__tetrahydrofolate_ligase__EC_6_3_4_3_	functions	Formate__tetrahydrofolate_ligase__EC_6_3_4_3_	Carbohydrates	8274	8583	8099
functions.Formyltetrahydrofolate_deformylase__EC_3_5_1_10_	functions	Formyltetrahydrofolate_deformylase__EC_3_5_1_10_	Carbohydrates	16994	23296	16143
functions.Fructokinase__EC_2_7_1_4_	functions	Fructokinase__EC_2_7_1_4_	Carbohydrates	6632	10883	11883
functions.Fructose_bisphosphate_aldolase_class_II__EC_4_1_2_13_	functions	Fructose_bisphosphate_aldolase_class_II__EC_4_1_2_13_	Carbohydrates	5633	12789	3330
functions.Fructose_repressor_FruR__LacI_family	functions	Fructose_repressor_FruR__LacI_family	Carbohydrates	10456	15059	1906
functions.Galactokinase__EC_2_7_1_6_	functions	Galactokinase__EC_2_7_1_6_	Carbohydrates	11659	23296	13158
functions.Galactose_1_phosphate_uridylyltransferase__EC_2_7_7_10_	functions	Galactose_1_phosphate_uridylyltransferase__EC_2_7_7_10_	Carbohydrates	11582	20641	13878
functions.Galactose_methyl_galactoside_ABC_transport_system__ATP_binding_protein_MglA__EC_3_6_3_17_	functions	Galactose_methyl_galactoside_ABC_transport_system__ATP_binding_protein_MglA__EC_3_6_3_17_	Carbohydrates	5505	266	10234
functions.Galactose_methyl_galactoside_ABC_transport_system__D_galactose_binding_periplasmic_protein_MglB__TC_3_A_1_2_3_	functions	Galactose_methyl_galactoside_ABC_transport_system__D_galactose_binding_periplasmic_protein_MglB__TC_3_A_1_2_3_	Carbohydrates	5536	288	11374
functions.Galactose_methyl_galactoside_ABC_transport_system__permease_protein_MglC__TC_3_A_1_2_3_	functions	Galactose_methyl_galactoside_ABC_transport_system__permease_protein_MglC__TC_3_A_1_2_3_	Carbohydrates	5534	209	13603
functions.Galactose_operon_repressor__GalR_LacI_family_of_transcriptional_regulators	functions	Galactose_operon_repressor__GalR_LacI_family_of_transcriptional_regulators	Carbohydrates	11100	10349	16330
functions.Galactoside_O_acetyltransferase__EC_2_3_1_18_	functions	Galactoside_O_acetyltransferase__EC_2_3_1_18_	Carbohydrates	21258	16065	6560
functions.GlpG_protein__membrane_protein_of_glp_regulon_	functions	GlpG_protein__membrane_protein_of_glp_regulon_	Carbohydrates	11504	7460	14047
functions.Glucosamine_6_phosphate_deaminase__EC_3_5_99_6_	functions	Glucosamine_6_phosphate_deaminase__EC_3_5_99_6_	Carbohydrates	9955	7172	13843
functions.Glucose_1_phosphate_adenylyltransferase__EC_2_7_7_27_	functions	Glucose_1_phosphate_adenylyltransferase__EC_2_7_7_27_	Carbohydrates	19906	23296	16740
functions.Glucose_6_phosphate_1_dehydrogenase__EC_1_1_1_49_	functions	Glucose_6_phosphate_1_dehydrogenase__EC_1_1_1_49_	Carbohydrates	8012	8524	9129
functions.Glycerate_kinase__EC_2_7_1_31_	functions	Glycerate_kinase__EC_2_7_1_31_	Carbohydrates	8009	9723	12099
functions.Glycerol_3_phosphate_ABC_transporter__ATP_binding_protein_UgpC__TC_3_A_1_1_3_	functions	Glycerol_3_phosphate_ABC_transporter__ATP_binding_protein_UgpC__TC_3_A_1_1_3_	Carbohydrates	10871	12849	15946
functions.Glycerol_3_phosphate_ABC_transporter__periplasmic_glycerol_3_phosphate_binding_protein__TC_3_A_1_1_3_	functions	Glycerol_3_phosphate_ABC_transporter__periplasmic_glycerol_3_phosphate_binding_protein__TC_3_A_1_1_3_	Carbohydrates	9648	15064	14503
functions.Glycerol_3_phosphate_ABC_transporter__permease_protein_UgpA__TC_3_A_1_1_3_	functions	Glycerol_3_phosphate_ABC_transporter__permease_protein_UgpA__TC_3_A_1_1_3_	Carbohydrates	7494	12422	9746
functions.Glycerol_3_phosphate_ABC_transporter__permease_protein_UgpE__TC_3_A_1_1_3_	functions	Glycerol_3_phosphate_ABC_transporter__permease_protein_UgpE__TC_3_A_1_1_3_	Carbohydrates	11274	13629	16838
functions.Glycerol_3_phosphate_dehydrogenase__NAD_P_____EC_1_1_1_94_	functions	Glycerol_3_phosphate_dehydrogenase__NAD_P_____EC_1_1_1_94_	Carbohydrates	10918	596	11903
functions.Glycerol_3_phosphate_regulon_repressor__DeoR_family	functions	Glycerol_3_phosphate_regulon_repressor__DeoR_family	Carbohydrates	24962	23296	24733
functions.Glycerol_3_phosphate_transporter	functions	Glycerol_3_phosphate_transporter	Carbohydrates	8145	7215	10187
functions.Glycerol_kinase__EC_2_7_1_30_	functions	Glycerol_kinase__EC_2_7_1_30_	Carbohydrates	10202	17164	11232
functions.Glycerol_uptake_facilitator_protein	functions	Glycerol_uptake_facilitator_protein	Carbohydrates	9956	11516	14108
functions.Glycerophosphoryl_diester_phosphodiesterase__EC_3_1_4_46_	functions	Glycerophosphoryl_diester_phosphodiesterase__EC_3_1_4_46_	Carbohydrates	24250	23296	20432
functions.Glycogen_debranching_enzyme	functions	Glycogen_debranching_enzyme	Carbohydrates	11485	12388	4122
functions.Glycogen_debranching_enzyme__EC_3_2_1___	functions	Glycogen_debranching_enzyme__EC_3_2_1___	Carbohydrates	9428	16404	3089
functions.Glyoxalase_family_protein	functions	Glyoxalase_family_protein	Carbohydrates	11225	9975	10075
functions.Glyoxylase_family_protein	functions	Glyoxylase_family_protein	Carbohydrates	4616	14382	11051
functions.Hexose_phosphate_uptake_regulatory_protein_UhpC	functions	Hexose_phosphate_uptake_regulatory_protein_UhpC	Carbohydrates	9724	15739	12374
functions.HTH_type_transcriptional_regulator_PtxR	functions	HTH_type_transcriptional_regulator_PtxR	Carbohydrates	17034	21049	16080
functions.Hydroxypyruvate_reductase__EC_1_1_1_81_	functions	Hydroxypyruvate_reductase__EC_1_1_1_81_	Carbohydrates	3335	1562	477
functions.Hypothetical_protein_VC0266__sugar_utilization_related__	functions	Hypothetical_protein_VC0266__sugar_utilization_related__	Carbohydrates	7635	10228	11929
functions.Hypothetical_transmembrane_protein_coupled_to_NADH_ubiquinone_oxidoreductase_chain_5_homolog	functions	Hypothetical_transmembrane_protein_coupled_to_NADH_ubiquinone_oxidoreductase_chain_5_homolog	Carbohydrates	9753	10276	14863
functions.Iron_containing_alcohol_dehydrogenase	functions	Iron_containing_alcohol_dehydrogenase	Carbohydrates	5057	13303	14133
functions.Iron_containing_alcohol_dehydrogenase__EC_1_1_1_1_	functions	Iron_containing_alcohol_dehydrogenase__EC_1_1_1_1_	Carbohydrates	12318	15711	10188
functions.Isocitrate_lyase__EC_4_1_3_1_	functions	Isocitrate_lyase__EC_4_1_3_1_	Carbohydrates	5163	17807	9148
functions.L_lactate_dehydrogenase__EC_1_1_2_3_	functions	L_lactate_dehydrogenase__EC_1_1_2_3_	Carbohydrates	9773	9283	12375
functions.L_lactate_permease	functions	L_lactate_permease	Carbohydrates	8027	13119	12411
functions.L_ribulose_5_phosphate_4_epimerase__EC_5_1_3_4_	functions	L_ribulose_5_phosphate_4_epimerase__EC_5_1_3_4_	Carbohydrates	8413	5293	9472
functions.L_xylulose_5_phosphate_3_epimerase__EC_5_1_3___	functions	L_xylulose_5_phosphate_3_epimerase__EC_5_1_3___	Carbohydrates	8255	10707	8992
functions.Malate_dehydrogenase__EC_1_1_1_37_	functions	Malate_dehydrogenase__EC_1_1_1_37_	Carbohydrates	2645	7701	11711
functions.Malate_synthase__EC_2_3_3_9_	functions	Malate_synthase__EC_2_3_3_9_	Carbohydrates	3248	23296	13777
functions.Malate_synthase_related_protein	functions	Malate_synthase_related_protein	Carbohydrates	11617	13832	12942
functions.Malonyl_CoA_acyl_carrier_protein_transacylase__EC_2_3_1_39_	functions	Malonyl_CoA_acyl_carrier_protein_transacylase__EC_2_3_1_39_	Carbohydrates	10068	2570	2527
functions.Maltose_maltodextrin_ABC_transporter__substrate_binding_periplasmic_protein_MalE	functions	Maltose_maltodextrin_ABC_transporter__substrate_binding_periplasmic_protein_MalE	Carbohydrates	8826	12374	13722
functions.Maltose_operon_periplasmic_protein_MalM	functions	Maltose_operon_periplasmic_protein_MalM	Carbohydrates	6943	14216	4786
functions.Maltose_operon_transcriptional_repressor_MalR__LacI_family	functions	Maltose_operon_transcriptional_repressor_MalR__LacI_family	Carbohydrates	25143	22973	14784
functions.Mannitol_1_phosphate_5_dehydrogenase__EC_1_1_1_17_	functions	Mannitol_1_phosphate_5_dehydrogenase__EC_1_1_1_17_	Carbohydrates	9912	13514	12774
functions.Mannitol_operon_repressor	functions	Mannitol_operon_repressor	Carbohydrates	5394	17906	12909
functions.Mannose_6_phosphate_isomerase__EC_5_3_1_8_	functions	Mannose_6_phosphate_isomerase__EC_5_3_1_8_	Carbohydrates	5402	388	845
functions.Methylisocitrate_lyase__EC_4_1_3_30_	functions	Methylisocitrate_lyase__EC_4_1_3_30_	Carbohydrates	9409	8417	15373
functions.Mlc__transcriptional_repressor_of_MalT__the_transcriptional_activator_of_maltose_regulon__and_manXYZ_operon	functions	Mlc__transcriptional_repressor_of_MalT__the_transcriptional_activator_of_maltose_regulon__and_manXYZ_operon	Carbohydrates	10347	13115	6720
functions.N_Acetyl_D_glucosamine_ABC_transport_system__sugar_binding_protein	functions	N_Acetyl_D_glucosamine_ABC_transport_system__sugar_binding_protein	Carbohydrates	10421	16508	15496
functions.N_acetylglucosamine_6P_responsive_transcriptional_repressor_NagC__ROK_family	functions	N_acetylglucosamine_6P_responsive_transcriptional_repressor_NagC__ROK_family	Carbohydrates	12352	18952	2859
functions.N_acetylglucosamine_regulated_outer_membrane_porin	functions	N_acetylglucosamine_regulated_outer_membrane_porin	Carbohydrates	17093	9218	8961
functions.Na___Citrate_OH____antiporter	functions	Na___Citrate_OH____antiporter	Carbohydrates	11058	11734	3688
functions.NADH_dehydrogenase__EC_1_6_99_3_	functions	NADH_dehydrogenase__EC_1_6_99_3_	Carbohydrates	6613	16520	13177
functions.NADP_dependent_malic_enzyme__EC_1_1_1_40_	functions	NADP_dependent_malic_enzyme__EC_1_1_1_40_	Carbohydrates	5964	7098	11435
functions.Octanoate__acyl_carrier_protein__protein_N_octanoyltransferase	functions	Octanoate__acyl_carrier_protein__protein_N_octanoyltransferase	Carbohydrates	7918	11326	9360
functions.oxidoreductase__short_chain_dehydrogenase_reductase_family	functions	Oxidoreductase__short_chain_dehydrogenase_reductase_family	Carbohydrates	7681	8650	2619
functions.Oxidoreductase__short_chain_dehydrogenase_reductase_family	functions	Oxidoreductase__short_chain_dehydrogenase_reductase_family	Carbohydrates	10960	15087	15062
functions.Peptide_deformylase__EC_3_5_1_88_	functions	Peptide_deformylase__EC_3_5_1_88_	Carbohydrates	10423	12885	14606
functions.Peptide_methionine_sulfoxide_reductase_MsrB__EC_1_8_4_12_	functions	Peptide_methionine_sulfoxide_reductase_MsrB__EC_1_8_4_12_	Carbohydrates	15439	12750	5315
functions.Periplasmic_alpha_amylase__EC_3_2_1_1_	functions	Periplasmic_alpha_amylase__EC_3_2_1_1_	Carbohydrates	6682	9902	15850
functions.Phosphoenolpyruvate_carboxylase__EC_4_1_1_31_	functions	Phosphoenolpyruvate_carboxylase__EC_4_1_1_31_	Carbohydrates	10517	18120	11596
functions.Phosphoenolpyruvate_protein_phosphotransferase_of_PTS_system__EC_2_7_3_9_	functions	Phosphoenolpyruvate_protein_phosphotransferase_of_PTS_system__EC_2_7_3_9_	Carbohydrates	7928	6569	8050
functions.Phosphoglycolate_phosphatase__EC_3_1_3_18_	functions	Phosphoglycolate_phosphatase__EC_3_1_3_18_	Carbohydrates	7449	14325	4671
functions.Phosphoribulokinase__EC_2_7_1_19__homolog__function_unknown	functions	Phosphoribulokinase__EC_2_7_1_19__homolog__function_unknown	Carbohydrates	9620	9610	13692
functions.Phosphotransferase_system__phosphocarrier_protein_HPr	functions	Phosphotransferase_system__phosphocarrier_protein_HPr	Carbohydrates	7674	8750	1749
functions.Polysaccharide_deacetylase	functions	Polysaccharide_deacetylase	Carbohydrates	6260	6640	1991
functions.Predicted_D_lactate_dehydrogenase__Fe_S_protein__FAD_FMN_containing	functions	Predicted_D_lactate_dehydrogenase__Fe_S_protein__FAD_FMN_containing	Carbohydrates	9216	13279	12231
functions.Predicted_Lactate_responsive_regulator__LysR_family	functions	Predicted_Lactate_responsive_regulator__LysR_family	Carbohydrates	11161	20794	12284
functions.Probable_L_ascorbate_6_phosphate_lactonase_UlaG__EC_3_1_1_____L_ascorbate_utilization_protein_G_	functions	Probable_L_ascorbate_6_phosphate_lactonase_UlaG__EC_3_1_1_____L_ascorbate_utilization_protein_G_	Carbohydrates	8002	7102	9172
functions.Propionate_catabolism_operon_transcriptional_regulator_of_GntR_family__predicted_	functions	Propionate_catabolism_operon_transcriptional_regulator_of_GntR_family__predicted_	Carbohydrates	8175	3780	11167
functions.PTS_system__cellobiose_specific_IIA_component__EC_2_7_1_69_	functions	PTS_system__cellobiose_specific_IIA_component__EC_2_7_1_69_	Carbohydrates	6834	1364	6828
functions.PTS_system__cellobiose_specific_IIB_component__EC_2_7_1_69_	functions	PTS_system__cellobiose_specific_IIB_component__EC_2_7_1_69_	Carbohydrates	2377	3245	4736
functions.PTS_system__cellobiose_specific_IIC_component__EC_2_7_1_69_	functions	PTS_system__cellobiose_specific_IIC_component__EC_2_7_1_69_	Carbohydrates	5330	2589	8949
functions.PTS_system__fructose_specific_IIB_component__EC_2_7_1_69_	functions	PTS_system__fructose_specific_IIB_component__EC_2_7_1_69_	Carbohydrates	3779	5947	1954
functions.PTS_system__fructose_specific_IIB_component__EC_2_7_1_69____PTS_system__fructose_specific_IIC_component__EC_2_7_1_69_	functions	PTS_system__fructose_specific_IIB_component__EC_2_7_1_69____PTS_system__fructose_specific_IIC_component__EC_2_7_1_69_	Carbohydrates	8041	17208	2104
functions.PTS_system__glucose_specific_IIA_component__EC_2_7_1_69_	functions	PTS_system__glucose_specific_IIA_component__EC_2_7_1_69_	Carbohydrates	6325	8220	2124
functions.Putative_deoxyribonuclease_YjjV	functions	Putative_deoxyribonuclease_YjjV	Carbohydrates	9783	6618	2817
functions.Putative_oxidoreductase_YeaE__aldo_keto_reductase_family	functions	Putative_oxidoreductase_YeaE__aldo_keto_reductase_family	Carbohydrates	4805	7417	4294
functions.Pyruvate_dehydrogenase_E1_component__EC_1_2_4_1_	functions	Pyruvate_dehydrogenase_E1_component__EC_1_2_4_1_	Carbohydrates	12382	18977	14618
functions.Pyruvate_flavodoxin_oxidoreductase__EC_1_2_7___	functions	Pyruvate_flavodoxin_oxidoreductase__EC_1_2_7___	Carbohydrates	7527	4574	693
functions.Pyruvate_formate_lyase__EC_2_3_1_54_	functions	Pyruvate_formate_lyase__EC_2_3_1_54_	Carbohydrates	23268	21467	20613
functions.Pyruvate_formate_lyase_activating_enzyme__EC_1_97_1_4_	functions	Pyruvate_formate_lyase_activating_enzyme__EC_1_97_1_4_	Carbohydrates	4650	7605	10843
functions.Pyruvate_kinase__EC_2_7_1_40_	functions	Pyruvate_kinase__EC_2_7_1_40_	Carbohydrates	24934	23296	22204
functions.Ribose_5_phosphate_isomerase_A__EC_5_3_1_6_	functions	Ribose_5_phosphate_isomerase_A__EC_5_3_1_6_	Carbohydrates	8801	14091	8353
functions.Ribose_ABC_transport_system__ATP_binding_protein_RbsA__TC_3_A_1_2_1_	functions	Ribose_ABC_transport_system__ATP_binding_protein_RbsA__TC_3_A_1_2_1_	Carbohydrates	9266	12530	17586
functions.Ribose_ABC_transport_system__high_affinity_permease_RbsD__TC_3_A_1_2_1_	functions	Ribose_ABC_transport_system__high_affinity_permease_RbsD__TC_3_A_1_2_1_	Carbohydrates	9817	13948	14740
functions.Ribose_ABC_transport_system__periplasmic_ribose_binding_protein_RbsB__TC_3_A_1_2_1_	functions	Ribose_ABC_transport_system__periplasmic_ribose_binding_protein_RbsB__TC_3_A_1_2_1_	Carbohydrates	7656	6222	14509
functions.Ribose_ABC_transport_system__permease_protein_RbsC__TC_3_A_1_2_1_	functions	Ribose_ABC_transport_system__permease_protein_RbsC__TC_3_A_1_2_1_	Carbohydrates	21892	9118	8520
functions.Ribose_operon_repressor	functions	Ribose_operon_repressor	Carbohydrates	9340	9845	9593
functions.Sensor_histidine_protein_kinase_UhpB__glucose_6_phosphate_specific__EC_2_7_13_3_	functions	Sensor_histidine_protein_kinase_UhpB__glucose_6_phosphate_specific__EC_2_7_13_3_	Carbohydrates	8544	12659	11209
functions.Succinyl_CoA_ligase__ADP_forming__alpha_chain__EC_6_2_1_5_	functions	Succinyl_CoA_ligase__ADP_forming__alpha_chain__EC_6_2_1_5_	Carbohydrates	10233	1514	7772
functions.Sucrose_6_phosphate_hydrolase__EC_3_2_1_26_	functions	Sucrose_6_phosphate_hydrolase__EC_3_2_1_26_	Carbohydrates	9799	17785	13534
functions.Sucrose_operon_repressor_ScrR__LacI_family	functions	Sucrose_operon_repressor_ScrR__LacI_family	Carbohydrates	9685	15135	11350
functions.Sugar_diacid_utilization_regulator_SdaR	functions	Sugar_diacid_utilization_regulator_SdaR	Carbohydrates	5090	4674	1021
functions.Sugar_maltose_fermentation_stimulation_protein_homolog	functions	Sugar_maltose_fermentation_stimulation_protein_homolog	Carbohydrates	1878	9043	1454
functions.Transcriptional_activator_of_maltose_regulon__MalT	functions	Transcriptional_activator_of_maltose_regulon__MalT	Carbohydrates	8640	9886	10525
functions.Transcriptional_regulatory_protein_CitB__DpiA	functions	Transcriptional_regulatory_protein_CitB__DpiA	Carbohydrates	308	6347	6548
functions.Transcriptional_regulatory_protein_UhpA	functions	Transcriptional_regulatory_protein_UhpA	Carbohydrates	10054	12914	11128
functions.Transcriptional_repressor_for_pyruvate_dehydrogenase_complex	functions	Transcriptional_repressor_for_pyruvate_dehydrogenase_complex	Carbohydrates	11352	23015	12962
functions.Trehalose_6_phosphate_hydrolase__EC_3_2_1_93_	functions	Trehalose_6_phosphate_hydrolase__EC_3_2_1_93_	Carbohydrates	6898	10865	4969
functions.Trehalose_operon_transcriptional_repressor	functions	Trehalose_operon_transcriptional_repressor	Carbohydrates	7665	15932	5354
functions.Triosephosphate_isomerase__EC_5_3_1_1_	functions	Triosephosphate_isomerase__EC_5_3_1_1_	Carbohydrates	6576	8143	7676
functions.Uncharacterized_protein_YeaC	functions	Uncharacterized_protein_YeaC	Carbohydrates	9831	6912	3112
snps.A_A_1263491_rev_A	snps	malate_dehydrogenase	Carbohydrates	8477	7905	3323
snps.A_A_3107874_fwd_A	snps	Ribose_operon_repressor	Carbohydrates	2883	3006	5562
snps.A_A_515554_rev_A	snps	pyruvate_kinase	Carbohydrates	6411	3142	3984
snps.A_A_648634_rev_A	snps	beta_N_acetylhexosaminidase	Carbohydrates	1698	5080	7787
snps.A_A_648634_rev_G	snps	beta_N_acetylhexosaminidase	Carbohydrates	12957	10360	21909
snps.A_A_791369_fwd_A	snps	isocitrate_lyase	Carbohydrates	3833	5292	6074
snps.A_A_791369_fwd_C	snps	isocitrate_lyase	Carbohydrates	21137	8576	12841
snps.A_A_791369_fwd_G	snps	isocitrate_lyase	Carbohydrates	18766	2284	2436
snps.C_C_1262261_rev_C	snps	malate_dehydrogenase	Carbohydrates	45	8965	2814
snps.C_C_1262261_rev_T	snps	malate_dehydrogenase	Carbohydrates	69	16206	10594
snps.C_C_1663951_fwd_C	snps	glycerol_3_phosphate_ABC_transporter__permease_protein	Carbohydrates	6984	15417	17359
snps.C_C_1709267_rev_C	snps	galactose_1_phosphate_uridylyltransferase	Carbohydrates	89	17442	9899
snps.C_C_1709451_fwd_C	snps	galactose_1_phosphate_uridylyltransferase	Carbohydrates	7924	334	18245
snps.C_C_1866245_rev_A	snps	glucose_1_phosphate_adenylyltransferase	Carbohydrates	2332	16961	1402
snps.C_C_1866245_rev_C	snps	glucose_1_phosphate_adenylyltransferase	Carbohydrates	4084	15096	654
snps.C_C_2038278_rev_C	snps	NADH_dehydrogenase	Carbohydrates	5878	6468	13928
snps.C_C_2586841_rev_C	snps	pyruvate_dehydrogenase_subunit_E1	Carbohydrates	11528	9671	16103
snps.C_C_2854789_fwd_C	snps	5_10_methylenetetrahydrofolate_reductase	Carbohydrates	5020	3071	5227
snps.C_C_2976685_fwd_C	snps	4_alpha_glucanotransferase	Carbohydrates	8822	23296	9680
snps.C_C_3510685_fwd_C	snps	formate__tetrahydrofolate_ligase	Carbohydrates	6189	14648	6709
snps.C_C_3510685_fwd_T	snps	formate__tetrahydrofolate_ligase	Carbohydrates	25142	4066	21300
snps.C_C_3612593_fwd_C	snps	pyruvate_kinase	Carbohydrates	5828	13813	10560
snps.C_C_3612593_fwd_G	snps	pyruvate_kinase	Carbohydrates	13163	5488	12911
snps.C_C_3612593_fwd_T	snps	pyruvate_kinase	Carbohydrates	14048	5642	5937
snps.C_C_3978863_rev_C	snps	aldehyde_dehydrogenase	Carbohydrates	7621	6246	3763
snps.C_C_3978863_rev_T	snps	aldehyde_dehydrogenase	Carbohydrates	11095	176	1842
snps.C_C_790967_fwd_C	snps	isocitrate_lyase	Carbohydrates	3922	12444	3697
snps.C_C_790967_fwd_T	snps	isocitrate_lyase	Carbohydrates	21512	20062	10102
snps.C_C_856642_fwd_C	snps	citrate_lyase__alpha_subunit	Carbohydrates	7166	6988	4436
snps.G_G_1359187_fwd_A	snps	6_phospho_beta_glucosidase	Carbohydrates	217	13443	6742
snps.G_G_1359187_fwd_G	snps	6_phospho_beta_glucosidase	Carbohydrates	416	158	11673
snps.G_G_1663007_fwd_A	snps	glycerol_3_phosphate_ABC_transporter__permease_protein	Carbohydrates	16969	3443	25192
snps.G_G_1663007_fwd_G	snps	glycerol_3_phosphate_ABC_transporter__permease_protein	Carbohydrates	981	3831	3384
snps.G_G_1663007_fwd_T	snps	glycerol_3_phosphate_ABC_transporter__permease_protein	Carbohydrates	2585	15195	2887
snps.G_G_1709282_rev_G	snps	galactose_1_phosphate_uridylyltransferase	Carbohydrates	12292	10103	16158
snps.G_G_2336701_rev_A	snps	Flagellar_hook_associated_protein_FlgL	Carbohydrates	1734	138	18028
snps.G_G_2336701_rev_G	snps	Flagellar_hook_associated_protein_FlgL	Carbohydrates	672	70	11333
snps.G_G_2338446_rev_G	snps	Flagellar_hook_associated_protein_FlgK	Carbohydrates	1258	1903	2301
snps.G_G_2795634_rev_G	snps	phosphoglycolate_phosphatase	Carbohydrates	6636	8679	14158
snps.G_G_2837465_fwd_G	snps	triosephosphate_isomerase	Carbohydrates	10164	2608	15984
snps.G_G_2857308_rev_G	snps	6_phosphofructokinase	Carbohydrates	7285	8371	3860
snps.G_G_2980806_fwd_G	snps	4_alpha_glucanotransferase	Carbohydrates	7739	11986	1113
snps.G_G_3428051_rev_G	snps	pyruvate_flavoredoxin_oxidoreductase	Carbohydrates	8071	3465	706
snps.G_G_3509641_fwd_A	snps	formate__tetrahydrofolate_ligase	Carbohydrates	25303	1	25156
snps.G_G_3509641_fwd_G	snps	formate__tetrahydrofolate_ligase	Carbohydrates	4769	1312	903
snps.G_G_3590730_rev_G	snps	acetoacetyl_CoA_reductase	Carbohydrates	3497	860	6801
snps.G_G_515075_rev_G	snps	pyruvate_kinase	Carbohydrates	6924	14269	3931
snps.T_T_1701464_fwd_T	snps	acetolactate_synthase	Carbohydrates	3525	13997	15188
snps.T_T_2586760_rev_T	snps	pyruvate_dehydrogenase_subunit_E1	Carbohydrates	11529	3900	15556
snps.T_T_3510884_fwd_T	snps	formate__tetrahydrofolate_ligase	Carbohydrates	7893	15171	7394
subsystems._GlcNAc_2_Catabolic_Operon	subsystems	_GlcNAc_2_Catabolic_Operon	Carbohydrates	967	2533	2384
subsystems.Acetoin__butanediol_metabolism	subsystems	Acetoin__butanediol_metabolism	Carbohydrates	8563	9811	15600
subsystems.Alpha_acetolactate_operon	subsystems	Alpha_acetolactate_operon	Carbohydrates	7270	9165	13998
subsystems.Alpha_Amylase_locus_in_Streptocococcus	subsystems	Alpha_Amylase_locus_in_Streptocococcus	Carbohydrates	9770	15030	12371
subsystems.Beta_Glucoside_Metabolism	subsystems	Beta_Glucoside_Metabolism	Carbohydrates	6697	6427	5175
subsystems.Butanol_Biosynthesis	subsystems	Butanol_Biosynthesis	Carbohydrates	22004	22883	18233
subsystems.Chitin_and_N_acetylglucosamine_utilization	subsystems	Chitin_and_N_acetylglucosamine_utilization	Carbohydrates	9203	12786	8724
subsystems.CitAB	subsystems	CitAB	Carbohydrates	21104	20883	14449
subsystems.Citrate_Metabolism__Transport__and_Regulation	subsystems	Citrate_Metabolism__Transport__and_Regulation	Carbohydrates	10587	15862	2070
subsystems.D_Galacturonate_and_D_Glucuronate_Utilization	subsystems	D_Galacturonate_and_D_Glucuronate_Utilization	Carbohydrates	13341	23296	7183
subsystems.D_gluconate_and_ketogluconates_metabolism	subsystems	D_gluconate_and_ketogluconates_metabolism	Carbohydrates	9390	1034	2976
subsystems.Dehydrogenase_complexes	subsystems	Dehydrogenase_complexes	Carbohydrates	2796	5908	9492
subsystems.Deoxyribose_and_Deoxynucleoside_Catabolism	subsystems	Deoxyribose_and_Deoxynucleoside_Catabolism	Carbohydrates	10360	14493	3840
subsystems.Entner_Doudoroff_Pathway	subsystems	Entner_Doudoroff_Pathway	Carbohydrates	2111	1190	7319
subsystems.Fermentations__Lactate	subsystems	Fermentations__Lactate	Carbohydrates	5588	612	11769
subsystems.Fermentations__Mixed_acid	subsystems	Fermentations__Mixed_acid	Carbohydrates	12555	5288	10884
subsystems.Fructose_utilization	subsystems	Fructose_utilization	Carbohydrates	11135	12462	1618
subsystems.Glycerate_metabolism	subsystems	Glycerate_metabolism	Carbohydrates	7842	7850	13922
subsystems.Glycerol_and_Glycerol_3_phosphate_Uptake_and_Utilization	subsystems	Glycerol_and_Glycerol_3_phosphate_Uptake_and_Utilization	Carbohydrates	21577	18093	16883
subsystems.Glycogen_metabolism	subsystems	Glycogen_metabolism	Carbohydrates	11572	17464	15906
subsystems.Glycogen_metabolism_cluster	subsystems	Glycogen_metabolism_cluster	Carbohydrates	7194	6657	4445
subsystems.Glycolysis_and_Gluconeogenesis	subsystems	Glycolysis_and_Gluconeogenesis	Carbohydrates	2140	5098	5931
subsystems.Glyoxylate_bypass	subsystems	Glyoxylate_bypass	Carbohydrates	3499	15397	5807
subsystems.Glyoxylate_bypass_cluster	subsystems	Glyoxylate_bypass_cluster	Carbohydrates	4063	16371	12224
subsystems.Hexose_Phosphate_Uptake_System	subsystems	Hexose_Phosphate_Uptake_System	Carbohydrates	9863	13749	11042
subsystems.L_ascorbate_utilization__and_related_gene_clusters_	subsystems	L_ascorbate_utilization__and_related_gene_clusters_	Carbohydrates	7191	8715	7608
subsystems.Lactate_utilization	subsystems	Lactate_utilization	Carbohydrates	9610	10873	11865
subsystems.Lactose_and_Galactose_Uptake_and_Utilization	subsystems	Lactose_and_Galactose_Uptake_and_Utilization	Carbohydrates	10372	14127	11738
subsystems.Lactose_utilization	subsystems	Lactose_utilization	Carbohydrates	15018	21881	13340
subsystems.Maltose_and_Maltodextrin_Utilization	subsystems	Maltose_and_Maltodextrin_Utilization	Carbohydrates	11456	16131	15696
subsystems.Mannitol_Utilization	subsystems	Mannitol_Utilization	Carbohydrates	8462	5324	10754
subsystems.Mannose_Metabolism	subsystems	Mannose_Metabolism	Carbohydrates	5111	417	926
subsystems.Propionate_CoA_to_Succinate_Module	subsystems	Propionate_CoA_to_Succinate_Module	Carbohydrates	2118	4433	2852
subsystems.Pyruvate_Alanine_Serine_Interconversions	subsystems	Pyruvate_Alanine_Serine_Interconversions	Carbohydrates	25197	21411	20598
subsystems.Pyruvate_ferredoxin_oxidoreductase	subsystems	Pyruvate_ferredoxin_oxidoreductase	Carbohydrates	8662	11716	753
subsystems.Serine_glyoxylate_cycle	subsystems	Serine_glyoxylate_cycle	Carbohydrates	1816	5397	7225
subsystems.Sucrose_utilization	subsystems	Sucrose_utilization	Carbohydrates	7054	6809	13118
subsystems.TCA_Cycle	subsystems	TCA_Cycle	Carbohydrates	6422	17698	12166
subsystems.Trehalose_Uptake_and_Utilization	subsystems	Trehalose_Uptake_and_Utilization	Carbohydrates	6175	11428	3567
subsystems.VC0266	subsystems	VC0266	Carbohydrates	8101	12079	10629
cdhit.cdhit_10188	cdhit	Chromosome__plasmid__partitioning_protein_ParA___Sporulation_initiation_inhibitor_protein_Soj	Cell Division and Cell Cycle	11985	7368	9944
cdhit.cdhit_10399	cdhit	Chromosome__plasmid__partitioning_protein_ParA	Cell Division and Cell Cycle	16438	14058	23301
cdhit.cdhit_10828	cdhit	Rod_shape_determining_protein_MreD	Cell Division and Cell Cycle	3405	6259	6711
cdhit.cdhit_11679	cdhit	Rod_shape_determining_protein_MreD	Cell Division and Cell Cycle	16957	18288	12596
cdhit.cdhit_11683	cdhit	S_adenosylmethionine_dependent_methyltransferase_Functionally_Coupled_to_the_MukBEF_Chromosome_Partitioning_Mechanism	Cell Division and Cell Cycle	16618	5227	24290
cdhit.cdhit_12760	cdhit	Transamidase_GatB_domain_protein	Cell Division and Cell Cycle	3346	8606	3392
cdhit.cdhit_14164	cdhit	Chromosome__plasmid__partitioning_protein_ParB___Stage_0_sporulation_protein_J	Cell Division and Cell Cycle	18304	17802	15833
cdhit.cdhit_14457	cdhit	Cell_division_protein_ZipA	Cell Division and Cell Cycle	12786	15196	16029
cdhit.cdhit_16300	cdhit	Septum_site_determining_protein_MinC	Cell Division and Cell Cycle	21402	16903	21770
cdhit.cdhit_16363	cdhit	Cell_division_protein_FtsK	Cell Division and Cell Cycle	14726	14437	7775
cdhit.cdhit_16596	cdhit	Chromosome__plasmid__partitioning_protein_ParB___Stage_0_sporulation_protein_J	Cell Division and Cell Cycle	20431	23296	22049
cdhit.cdhit_17047	cdhit	S_adenosylmethionine_dependent_methyltransferase_Functionally_Coupled_to_the_MukBEF_Chromosome_Partitioning_Mechanism	Cell Division and Cell Cycle	12324	20798	21789
cdhit.cdhit_17144	cdhit	Cell_division_protein_ZipA	Cell Division and Cell Cycle	19140	22704	15905
cdhit.cdhit_17601	cdhit	Chromosome__plasmid__partitioning_protein_ParA	Cell Division and Cell Cycle	13991	16194	20041
cdhit.cdhit_18207	cdhit	Cell_division_topological_specificity_factor_MinE	Cell Division and Cell Cycle	12727	13654	7789
cdhit.cdhit_18321	cdhit	Cell_division_topological_specificity_factor_MinE	Cell Division and Cell Cycle	7700	12315	6643
cdhit.cdhit_18659	cdhit	Chromosome__plasmid__partitioning_protein_ParA	Cell Division and Cell Cycle	20580	10783	20606
cdhit.cdhit_1925	cdhit	Chromosome__plasmid__partitioning_protein_ParA	Cell Division and Cell Cycle	700	3747	3833
cdhit.cdhit_1960	cdhit	Rod_shape_determination_protein	Cell Division and Cell Cycle	1030	3702	969
cdhit.cdhit_19645	cdhit	Rod_shape_determining_protein_MreB	Cell Division and Cell Cycle	18995	15619	24494
cdhit.cdhit_21079	cdhit	Endonuclease_III__EC_4_2_99_18_	Cell Division and Cell Cycle	12354	1756	9942
cdhit.cdhit_2111	cdhit	Membrane_Protein_Functionally_coupled_to_the_MukBEF_Chromosome_Partitioning_Mechanism	Cell Division and Cell Cycle	8383	13125	14349
cdhit.cdhit_212	cdhit	Cell_division_protein_FtsK	Cell Division and Cell Cycle	9811	16122	2669
cdhit.cdhit_22323	cdhit	Cell_division_protein_FtsL	Cell Division and Cell Cycle	4660	11487	8057
cdhit.cdhit_2277	cdhit	Rod_shape_determining_protein_RodA	Cell Division and Cell Cycle	8469	9655	7136
cdhit.cdhit_23175	cdhit	Cell_division_protein_FtsK	Cell Division and Cell Cycle	20671	19520	18758
cdhit.cdhit_23273	cdhit	Rod_shape_determining_protein_RodA	Cell Division and Cell Cycle	15604	8972	13222
cdhit.cdhit_23475	cdhit	Chromosome__plasmid__partitioning_protein_ParA___Sporulation_initiation_inhibitor_protein_Soj	Cell Division and Cell Cycle	7180	18895	12978
cdhit.cdhit_23491	cdhit	Cell_division_protein_FtsK	Cell Division and Cell Cycle	21518	19092	20465
cdhit.cdhit_24058	cdhit	Chromosome__plasmid__partitioning_protein_ParA___Sporulation_initiation_inhibitor_protein_Soj	Cell Division and Cell Cycle	20417	23296	20851
cdhit.cdhit_26436	cdhit	Rod_shape_determining_protein_RodA	Cell Division and Cell Cycle	24379	22216	20832
cdhit.cdhit_26636	cdhit	Z_ring_associated_protein_ZapA	Cell Division and Cell Cycle	14498	6873	9382
cdhit.cdhit_26868	cdhit	Rod_shape_determining_protein_MreC	Cell Division and Cell Cycle	14559	11114	10713
cdhit.cdhit_26919	cdhit	Cell_division_protein_FtsN	Cell Division and Cell Cycle	22333	19656	22659
cdhit.cdhit_27011	cdhit	Rod_shape_determining_protein_MreC	Cell Division and Cell Cycle	16097	18513	7652
cdhit.cdhit_27198	cdhit	Chromosome__plasmid__partitioning_protein_ParA	Cell Division and Cell Cycle	17853	9630	18472
cdhit.cdhit_29003	cdhit	Cell_division_protein_ZipA	Cell Division and Cell Cycle	15210	14850	8213
cdhit.cdhit_29622	cdhit	Cell_division_protein_FtsK	Cell Division and Cell Cycle	19489	19618	13718
cdhit.cdhit_29865	cdhit	Membrane_Protein_Functionally_coupled_to_the_MukBEF_Chromosome_Partitioning_Mechanism	Cell Division and Cell Cycle	12673	12813	16986
cdhit.cdhit_30710	cdhit	Membrane_Protein_Functionally_coupled_to_the_MukBEF_Chromosome_Partitioning_Mechanism	Cell Division and Cell Cycle	16555	22478	21193
cdhit.cdhit_33314	cdhit	Chromosome__plasmid__partitioning_protein_ParB	Cell Division and Cell Cycle	19871	20722	20551
cdhit.cdhit_33556	cdhit	Chromosome__plasmid__partitioning_protein_ParB	Cell Division and Cell Cycle	12448	10436	12590
cdhit.cdhit_3399	cdhit	Cell_division_protein_ZipA	Cell Division and Cell Cycle	7838	14776	7054
cdhit.cdhit_3495	cdhit	Chromosome__plasmid__partitioning_protein_ParB	Cell Division and Cell Cycle	1907	2249	5287
cdhit.cdhit_35066	cdhit	Transamidase_GatB_domain_protein	Cell Division and Cell Cycle	11317	13920	15035
cdhit.cdhit_35247	cdhit	Cell_division_topological_specificity_factor_MinE	Cell Division and Cell Cycle	24477	23296	20751
cdhit.cdhit_3650	cdhit	Rod_shape_determining_protein_MreC	Cell Division and Cell Cycle	3474	5252	9340
cdhit.cdhit_37300	cdhit	Septum_site_determining_protein_MinD	Cell Division and Cell Cycle	17222	15393	6042
cdhit.cdhit_38371	cdhit	Chromosome__plasmid__partitioning_protein_ParA	Cell Division and Cell Cycle	15109	13296	18967
cdhit.cdhit_38552	cdhit	Rod_shape_determining_protein_MreC	Cell Division and Cell Cycle	15196	14491	9517
cdhit.cdhit_3908	cdhit	Chromosome__plasmid__partitioning_protein_ParB___Stage_0_sporulation_protein_J	Cell Division and Cell Cycle	524	9590	1157
cdhit.cdhit_39472	cdhit	Septum_site_determining_protein_MinD	Cell Division and Cell Cycle	22618	19661	9357
cdhit.cdhit_4071	cdhit	Septum_formation_protein_Maf	Cell Division and Cell Cycle	2819	11767	8745
cdhit.cdhit_43110	cdhit	Rod_shape_determining_protein_MreB	Cell Division and Cell Cycle	19741	20248	21899
cdhit.cdhit_4612	cdhit	Septum_site_determining_protein_MinD	Cell Division and Cell Cycle	9309	15699	3922
cdhit.cdhit_46875	cdhit	Chromosome__plasmid__partitioning_protein_ParA	Cell Division and Cell Cycle	18454	23296	17834
cdhit.cdhit_4732	cdhit	S_adenosylmethionine_dependent_methyltransferase_Functionally_Coupled_to_the_MukBEF_Chromosome_Partitioning_Mechanism	Cell Division and Cell Cycle	12440	15488	7410
cdhit.cdhit_47817	cdhit	Membrane_Protein_Functionally_coupled_to_the_MukBEF_Chromosome_Partitioning_Mechanism	Cell Division and Cell Cycle	18988	22017	19399
cdhit.cdhit_48602	cdhit	Chromosome__plasmid__partitioning_protein_ParA___Sporulation_initiation_inhibitor_protein_Soj	Cell Division and Cell Cycle	16597	10674	12200
cdhit.cdhit_49321	cdhit	Chromosome__plasmid__partitioning_protein_ParB	Cell Division and Cell Cycle	21287	9960	11891
cdhit.cdhit_4939	cdhit	Chromosome__plasmid__partitioning_protein_ParA___Sporulation_initiation_inhibitor_protein_Soj	Cell Division and Cell Cycle	561	8564	1195
cdhit.cdhit_4957	cdhit	Chromosome__plasmid__partitioning_protein_ParA	Cell Division and Cell Cycle	5084	9812	3726
cdhit.cdhit_5114	cdhit	Cell_division_protein_FtsK	Cell Division and Cell Cycle	24736	9961	25108
[truncated: 23,306 more rows]

## Sheet: space_details
ID	importance	rank
cdhit.cdhit_0	0.00112434	6612
cdhit.cdhit_1	0.000250561	13406
cdhit.cdhit_10	0.000498852	10352
cdhit.cdhit_10001	0.000221263	14342
cdhit.cdhit_10002	0.000265768	13007
cdhit.cdhit_10003	8.9965e-05	21236
cdhit.cdhit_10004	4.88484e-05	24031
cdhit.cdhit_10005	0.000237746	13780
cdhit.cdhit_10008	0.000958588	7356
cdhit.cdhit_10009	0.000105407	19690
cdhit.cdhit_1001	0.00109458	6724
cdhit.cdhit_10010	0.000209126	14735
cdhit.cdhit_10011	0.00193189	4214
cdhit.cdhit_10013	0.000297264	12367
cdhit.cdhit_10014	0.000248457	13459
cdhit.cdhit_10017	0.00773817	768
cdhit.cdhit_10019	0.00018983	15374
cdhit.cdhit_1002	0.000224544	14225
cdhit.cdhit_10020	5.86495e-05	23552
cdhit.cdhit_10022	0.00121733	6207
cdhit.cdhit_10026	0.00191658	4242
cdhit.cdhit_10030	0.000551667	9900
cdhit.cdhit_10033	0.000482008	10494
cdhit.cdhit_10034	0.000111373	19161
cdhit.cdhit_10035	0.000263954	13048
cdhit.cdhit_10038	0.000218923	14415
cdhit.cdhit_10039	0.000185828	15489
cdhit.cdhit_10041	0.000340855	11750
cdhit.cdhit_10042	0.000157152	16587
cdhit.cdhit_10043	0.000266085	12999
cdhit.cdhit_10047	0.000121818	18397
cdhit.cdhit_1005	0.001526	5146
cdhit.cdhit_10051	0.00101869	7079
cdhit.cdhit_10052	9.90922e-05	20319
cdhit.cdhit_10055	0.000367178	11458
cdhit.cdhit_10057	0.000359208	11548
cdhit.cdhit_10058	0.000199546	15049
cdhit.cdhit_10061	0.000627365	9338
cdhit.cdhit_10063	0.000200378	15022
cdhit.cdhit_10064	0.000743846	8522
cdhit.cdhit_10068	0.000302175	12285
cdhit.cdhit_1007	0.000653821	9160
cdhit.cdhit_10070	0.00125543	6049
cdhit.cdhit_10071	0.000999806	7163
cdhit.cdhit_10072	0.00757692	793
cdhit.cdhit_10076	0.000738036	8560
cdhit.cdhit_10077	0.00126363	6010
cdhit.cdhit_10079	0.00464107	1639
cdhit.cdhit_1008	0.000613878	9431
cdhit.cdhit_10085	0.00125022	6077
cdhit.cdhit_10087	8.67138e-05	21557
cdhit.cdhit_10090	0.000826249	8032
cdhit.cdhit_10092	0.000449302	10769
cdhit.cdhit_10093	0.000210143	14707
cdhit.cdhit_10094	0.00397004	2039
cdhit.cdhit_10095	9.94009e-05	20285
cdhit.cdhit_10097	0.000686694	8885
cdhit.cdhit_10098	0.000113806	18953
cdhit.cdhit_101	0.00665645	966
cdhit.cdhit_1010	0.000780836	8290
cdhit.cdhit_10101	0.00133445	5754
cdhit.cdhit_10103	0.000398827	11186
cdhit.cdhit_10106	4.86488e-05	24042
cdhit.cdhit_10108	8.78607e-05	21450
cdhit.cdhit_10109	0.000109855	19297
cdhit.cdhit_1011	0.00152663	5144
cdhit.cdhit_10110	0.00106997	6835
cdhit.cdhit_10113	0.000284769	12609
cdhit.cdhit_10114	0.00806938	718
cdhit.cdhit_10115	0.00017815	15775
cdhit.cdhit_10116	0.000488128	10444
cdhit.cdhit_10119	0.00739303	824
cdhit.cdhit_1012	0.00045085	10756
cdhit.cdhit_10122	0.00018104	15675
cdhit.cdhit_10128	4.43222e-05	24252
cdhit.cdhit_1013	0.000619078	9405
cdhit.cdhit_10131	0.00537498	1315
cdhit.cdhit_10132	5.10569e-05	23929
cdhit.cdhit_10134	0.000287047	12572
cdhit.cdhit_10135	3.2264e-05	24803
cdhit.cdhit_10140	0.000250162	13414
cdhit.cdhit_10142	0.000794957	8205
cdhit.cdhit_10149	0.0012498	6081
cdhit.cdhit_1015	0.000765423	8391
cdhit.cdhit_10151	0.00127809	5958
cdhit.cdhit_10152	1.87127e-05	25186
cdhit.cdhit_10156	9.72815e-05	20521
cdhit.cdhit_1016	0.000980763	7242
cdhit.cdhit_10161	7.45541e-05	22627
cdhit.cdhit_10163	0.000109013	19367
cdhit.cdhit_10168	0.000122796	18330
cdhit.cdhit_1017	0.00518952	1402
cdhit.cdhit_10173	8.1849e-05	22022
cdhit.cdhit_10175	0.000233456	13908
cdhit.cdhit_10177	0.000382534	11325
cdhit.cdhit_10178	0.00194429	4196
cdhit.cdhit_10179	0.000264953	13026
cdhit.cdhit_10180	0.00160104	4928
cdhit.cdhit_10181	0.0112782	427
cdhit.cdhit_10182	0.000291455	12496
cdhit.cdhit_10184	0.000657536	9128
cdhit.cdhit_10185	0.000407091	11115
cdhit.cdhit_10186	4.86361e-05	24043
cdhit.cdhit_10188	0.000321796	11985
cdhit.cdhit_1019	0.000156526	16610
cdhit.cdhit_10191	0.000143481	17200
cdhit.cdhit_10193	0.000109094	19362
cdhit.cdhit_10195	0.000109607	19315
cdhit.cdhit_10196	0.00163454	4833
cdhit.cdhit_10201	8.74437e-05	21486
cdhit.cdhit_10203	0.000341914	11735
cdhit.cdhit_10204	0.000296433	12386
cdhit.cdhit_10205	9.59906e-05	20648
cdhit.cdhit_10206	0.000121976	18382
cdhit.cdhit_10207	0.000288334	12550
cdhit.cdhit_10209	0.000120354	18478
cdhit.cdhit_1021	0.00138732	5589
cdhit.cdhit_10213	0.00135988	5669
cdhit.cdhit_10214	0.00169539	4700
cdhit.cdhit_10215	0.000371231	11417
cdhit.cdhit_1022	0.00574254	1205
cdhit.cdhit_10221	8.96164e-05	21273
cdhit.cdhit_10222	0.00130954	5842
cdhit.cdhit_10223	0.000182635	15613
cdhit.cdhit_10225	0.00192312	4228
cdhit.cdhit_10227	0.000922225	7521
cdhit.cdhit_10228	0.00158216	4975
cdhit.cdhit_1023	0.00051189	10240
cdhit.cdhit_10230	0.000112509	19070
cdhit.cdhit_10234	2.55558e-05	25021
cdhit.cdhit_10241	0.000205264	14870
cdhit.cdhit_10242	0.00203833	4005
cdhit.cdhit_10243	0.00305139	2797
cdhit.cdhit_10245	0.000170129	16053
cdhit.cdhit_10248	0.000166961	16176
cdhit.cdhit_1025	0.000943971	7429
cdhit.cdhit_10251	0.00212245	3862
cdhit.cdhit_10253	0.00306048	2789
cdhit.cdhit_10255	5.15228e-05	23910
cdhit.cdhit_10258	0.00059573	9563
cdhit.cdhit_1026	0.000326957	11914
cdhit.cdhit_10261	8.87844e-05	21365
cdhit.cdhit_10264	9.98813e-05	20241
cdhit.cdhit_10269	0.000935331	7466
cdhit.cdhit_1027	0.000519474	10160
cdhit.cdhit_10273	0.000238479	13757
cdhit.cdhit_10276	0.000109868	19296
cdhit.cdhit_10277	8.03339e-05	22164
cdhit.cdhit_10279	0.000262638	13086
cdhit.cdhit_10286	0.00147804	5299
cdhit.cdhit_10287	0.000244258	13588
cdhit.cdhit_10288	0.00360985	2277
cdhit.cdhit_10290	0.000409861	11091
cdhit.cdhit_10292	0.000162933	16341
cdhit.cdhit_10295	0.000148982	16939
cdhit.cdhit_10296	0.000256605	13231
cdhit.cdhit_10297	0.00011299	19025
cdhit.cdhit_10299	0.000207618	14775
cdhit.cdhit_103	0.00103001	7029
cdhit.cdhit_1030	0.00111841	6642
cdhit.cdhit_10300	0.000220063	14382
cdhit.cdhit_1031	0.000907746	7574
cdhit.cdhit_10310	0.000162812	16345
cdhit.cdhit_10313	0.000797003	8196
cdhit.cdhit_10320	0.00143389	5434
cdhit.cdhit_10324	0.000302267	12284
cdhit.cdhit_10326	0.000114751	18882
cdhit.cdhit_10327	0.000727096	8630
cdhit.cdhit_10328	0.000279817	12700
cdhit.cdhit_1033	0.000420162	11011
cdhit.cdhit_10331	0.000980021	7245
cdhit.cdhit_10332	0.000181897	15646
cdhit.cdhit_10335	0.00195486	4175
cdhit.cdhit_10336	0.00125364	6060
cdhit.cdhit_10341	0.000993438	7190
cdhit.cdhit_10346	9.58218e-05	20670
cdhit.cdhit_10347	0.000480945	10505
cdhit.cdhit_1035	0.000564084	9808
cdhit.cdhit_10350	0.000437284	10867
cdhit.cdhit_10351	0.000198376	15096
cdhit.cdhit_10353	0.00022913	14049
cdhit.cdhit_10355	0.000843397	7934
cdhit.cdhit_10358	0.00260071	3224
cdhit.cdhit_1036	0.000505992	10282
cdhit.cdhit_10360	0.00015228	16802
cdhit.cdhit_10361	0.000345644	11690
cdhit.cdhit_10368	5.5335e-05	23720
cdhit.cdhit_10370	0.000270403	12896
cdhit.cdhit_10372	0.000561637	9830
cdhit.cdhit_10376	0.000207458	14783
cdhit.cdhit_10378	0.0001739	15914
cdhit.cdhit_1038	0.00131002	5839
cdhit.cdhit_10380	0.000122834	18326
cdhit.cdhit_10384	0.00116702	6403
cdhit.cdhit_10386	0.000479539	10519
cdhit.cdhit_10387	3.82513e-05	24532
cdhit.cdhit_1039	0.000591409	9587
cdhit.cdhit_10399	0.000160797	16438
cdhit.cdhit_1040	0.00440606	1770
cdhit.cdhit_10410	0.000151899	16828
cdhit.cdhit_10411	0.000110517	19237
cdhit.cdhit_10412	0.00116574	6410
cdhit.cdhit_10413	3.51436e-05	24671
cdhit.cdhit_10415	0.00376863	2177
cdhit.cdhit_1042	0.000171387	16004
cdhit.cdhit_10422	0.000156759	16601
cdhit.cdhit_10423	0.000126885	18094
cdhit.cdhit_10429	0.000156606	16606
cdhit.cdhit_10433	0.000176454	15831
cdhit.cdhit_10435	0.00101388	7091
cdhit.cdhit_10436	0.000108315	19441
cdhit.cdhit_10437	0.000163609	16311
cdhit.cdhit_10438	0.000327799	11909
cdhit.cdhit_10439	0.000689486	8869
cdhit.cdhit_10440	0.00108925	6748
cdhit.cdhit_10441	0.000135224	17600
cdhit.cdhit_10442	0.000528295	10089
cdhit.cdhit_10443	0.000460154	10684
cdhit.cdhit_10445	0.000219722	14392
cdhit.cdhit_10449	9.03242e-05	21206
cdhit.cdhit_1045	0.00251687	3314
cdhit.cdhit_10450	9.89024e-05	20337
cdhit.cdhit_10451	0.000772673	8345
cdhit.cdhit_10455	0.000891389	7667
cdhit.cdhit_10457	0.000109961	19289
cdhit.cdhit_10458	0.00161713	4879
cdhit.cdhit_1046	0.000826685	8030
cdhit.cdhit_10465	7.69084e-05	22457
cdhit.cdhit_10466	0.000113257	18997
cdhit.cdhit_10467	0.000523325	10127
cdhit.cdhit_10469	0.000164509	16283
cdhit.cdhit_1047	0.00175114	4576
cdhit.cdhit_10473	0.000455462	10716
cdhit.cdhit_10475	8.94012e-05	21305
cdhit.cdhit_10479	0.000381494	11340
cdhit.cdhit_10480	0.000228856	14058
cdhit.cdhit_10484	0.000133199	17718
cdhit.cdhit_10485	0.000345138	11697
cdhit.cdhit_10486	8.56642e-05	21663
cdhit.cdhit_10488	0.00053305	10044
cdhit.cdhit_10489	0.000171591	15999
cdhit.cdhit_1049	0.000409736	11094
cdhit.cdhit_10493	0.00124579	6104
cdhit.cdhit_10495	0.00306897	2784
cdhit.cdhit_10496	0.00147778	5300
cdhit.cdhit_10497	0.00146222	5351
cdhit.cdhit_10498	0.000301756	12294
cdhit.cdhit_10499	0.000114756	18881
cdhit.cdhit_10500	8.80372e-05	21430
cdhit.cdhit_10501	0.000152094	16814
cdhit.cdhit_10506	0.000337312	11789
cdhit.cdhit_10507	0.00168766	4719
cdhit.cdhit_10508	0.00061245	9443
cdhit.cdhit_1051	0.000442528	10827
cdhit.cdhit_10510	0.000104163	19795
cdhit.cdhit_10512	0.000784163	8268
cdhit.cdhit_10514	0.0023151	3567
cdhit.cdhit_10516	0.00248514	3352
cdhit.cdhit_10517	8.43361e-05	21791
cdhit.cdhit_1052	0.00354421	2341
cdhit.cdhit_10520	8.62757e-05	21606
cdhit.cdhit_10523	0.00149627	5232
cdhit.cdhit_10525	0.000222501	14291
cdhit.cdhit_10528	8.89815e-05	21343
cdhit.cdhit_1053	0.00201878	4041
cdhit.cdhit_10533	0.000203469	14926
cdhit.cdhit_10534	0.00404404	1985
cdhit.cdhit_10541	0.000227395	14112
cdhit.cdhit_10543	7.82943e-05	22332
cdhit.cdhit_10544	0.000275249	12779
cdhit.cdhit_10546	0.000128218	18015
cdhit.cdhit_1055	0.000401575	11165
cdhit.cdhit_10550	0.00212288	3860
cdhit.cdhit_10551	0.000393243	11235
cdhit.cdhit_10552	0.000922507	7519
cdhit.cdhit_10554	0.000897396	7631
cdhit.cdhit_10555	5.51705e-05	23734
cdhit.cdhit_10556	8.98114e-05	21251
cdhit.cdhit_10558	0.000138536	17435
cdhit.cdhit_10563	0.00168834	4718
cdhit.cdhit_1057	0.00330129	2555
cdhit.cdhit_10573	0.000103011	19908
cdhit.cdhit_10574	7.67289e-05	22478
cdhit.cdhit_10578	0.000345793	11689
cdhit.cdhit_10581	0.000102126	19994
cdhit.cdhit_10586	0.000108133	19456
cdhit.cdhit_10588	0.00224448	3675
cdhit.cdhit_10589	0.000772102	8351
cdhit.cdhit_1059	0.00178232	4492
cdhit.cdhit_10592	9.23918e-05	21011
cdhit.cdhit_10594	0.000153283	16762
cdhit.cdhit_10595	0.00133436	5756
cdhit.cdhit_10598	0.00020479	14885
cdhit.cdhit_10601	0.000950703	7396
cdhit.cdhit_10607	0.000127911	18031
cdhit.cdhit_10609	0.000380026	11350
cdhit.cdhit_1061	0.000882824	7707
cdhit.cdhit_10610	0.000260688	13133
cdhit.cdhit_10611	0.000287675	12561
cdhit.cdhit_10612	0.00139553	5558
cdhit.cdhit_10615	0.000140644	17334
cdhit.cdhit_10617	0.000133272	17715
cdhit.cdhit_10619	0.000558642	9842
cdhit.cdhit_10621	0.000288961	12542
cdhit.cdhit_10625	0.000230448	13997
cdhit.cdhit_10626	0.000206493	14816
cdhit.cdhit_10627	0.000134638	17641
cdhit.cdhit_10631	0.00014081	17326
cdhit.cdhit_10632	0.000677368	8974
cdhit.cdhit_10633	0.000357562	11571
cdhit.cdhit_10634	6.3989e-05	23275
cdhit.cdhit_10635	0.000119636	18518
cdhit.cdhit_10639	0.00154174	5099
cdhit.cdhit_10641	0.0013236	5789
cdhit.cdhit_10642	0.000841425	7948
cdhit.cdhit_10643	0.000340632	11752
cdhit.cdhit_10648	0.000191409	15321
cdhit.cdhit_1065	0.00376513	2181
cdhit.cdhit_10650	0.000738509	8554
cdhit.cdhit_10651	0.000291936	12489
cdhit.cdhit_10654	0.00021058	14692
cdhit.cdhit_10662	0.000218727	14418
cdhit.cdhit_10663	0.000247416	13485
cdhit.cdhit_10666	0.000776576	8315
cdhit.cdhit_10667	0.000433256	10892
cdhit.cdhit_10668	0.000359012	11551
cdhit.cdhit_1067	0.0029538	2881
cdhit.cdhit_10671	0.000723185	8659
cdhit.cdhit_10673	0.000103281	19880
cdhit.cdhit_10675	0.000352117	11622
cdhit.cdhit_10677	0.000245728	13544
cdhit.cdhit_10679	0.000535705	10024
cdhit.cdhit_1068	0.00454296	1692
cdhit.cdhit_10680	0.000222313	14302
cdhit.cdhit_10684	0.000251887	13367
cdhit.cdhit_1069	0.000427191	10952
cdhit.cdhit_10690	0.000653286	9162
cdhit.cdhit_10691	0.000172858	15951
cdhit.cdhit_10694	0.000309425	12162
cdhit.cdhit_10696	0.000156295	16627
cdhit.cdhit_10698	0.00364687	2255
cdhit.cdhit_10699	0.000236721	13815
cdhit.cdhit_10704	5.81101e-05	23574
cdhit.cdhit_10706	0.0012507	6076
cdhit.cdhit_10708	0.000235498	13845
cdhit.cdhit_1071	0.000428981	10931
cdhit.cdhit_10710	0.000166761	16182
cdhit.cdhit_10711	0.000440511	10838
cdhit.cdhit_10712	0.000148592	16965
cdhit.cdhit_10713	0.000247456	13482
cdhit.cdhit_10715	0.000232235	13940
cdhit.cdhit_10716	0.000267475	12967
cdhit.cdhit_10717	0.000193097	15269
cdhit.cdhit_10718	0.000274034	12805
cdhit.cdhit_10720	4.78876e-05	24083
cdhit.cdhit_10721	0.00442293	1762
cdhit.cdhit_10722	0.000105153	19713
cdhit.cdhit_10723	0.00053439	10032
cdhit.cdhit_10724	0.000433024	10894
cdhit.cdhit_10726	0.000111125	19187
cdhit.cdhit_1073	0.0024119	3438
cdhit.cdhit_10732	0.00780199	759
cdhit.cdhit_10733	0.000101023	20129
cdhit.cdhit_10734	0.00288741	2941
cdhit.cdhit_10739	0.000147715	17009
cdhit.cdhit_1074	0.00120589	6256
cdhit.cdhit_10741	0.00100999	7111
cdhit.cdhit_10746	0.000223182	14268
cdhit.cdhit_1075	0.00109214	6736
cdhit.cdhit_10750	8.63942e-05	21587
cdhit.cdhit_10752	7.96374e-05	22216
cdhit.cdhit_10753	0.000110083	19281
cdhit.cdhit_10755	0.000302811	12274
cdhit.cdhit_10760	0.000125914	18154
cdhit.cdhit_10761	0.000161114	16424
cdhit.cdhit_10762	0.000109197	19352
cdhit.cdhit_10766	0.000959953	7347
cdhit.cdhit_10767	8.53058e-05	21694
cdhit.cdhit_1077	0.0005452	9951
cdhit.cdhit_10771	0.00136169	5660
cdhit.cdhit_10773	0.000242028	13640
cdhit.cdhit_10775	0.00144577	5400
cdhit.cdhit_10777	0.000171897	15991
cdhit.cdhit_10778	0.000188622	15411
cdhit.cdhit_1078	0.000459802	10686
cdhit.cdhit_10781	7.48133e-05	22602
cdhit.cdhit_10782	0.000487495	10452
cdhit.cdhit_10787	0.00109539	6719
cdhit.cdhit_10792	0.00088091	7720
cdhit.cdhit_10793	0.000353798	11605
cdhit.cdhit_10794	0.000422499	10995
cdhit.cdhit_10796	8.08529e-05	22115
cdhit.cdhit_10798	0.0002195	14401
cdhit.cdhit_10800	0.000251651	13375
cdhit.cdhit_10801	0.000261902	13103
cdhit.cdhit_10802	0.00061639	9417
cdhit.cdhit_10807	0.000234098	13884
cdhit.cdhit_1081	0.00187684	4318
cdhit.cdhit_10814	0.000134398	17648
cdhit.cdhit_10816	0.00269653	3135
cdhit.cdhit_10817	0.000180436	15699
cdhit.cdhit_10819	9.70277e-05	20544
cdhit.cdhit_10821	0.00235089	3515
cdhit.cdhit_10823	0.000169073	16092
cdhit.cdhit_10826	6.58128e-05	23174
cdhit.cdhit_10828	0.00244433	3405
cdhit.cdhit_10829	0.00134989	5698
cdhit.cdhit_10831	0.00117551	6368
cdhit.cdhit_10832	0.00014205	17267
cdhit.cdhit_10833	0.0025931	3230
cdhit.cdhit_10834	0.000533035	10045
cdhit.cdhit_10839	0.000155334	16676
cdhit.cdhit_10840	0.000201225	15000
cdhit.cdhit_10841	0.000241827	13643
cdhit.cdhit_10844	0.00438992	1779
cdhit.cdhit_10848	0.00210496	3891
cdhit.cdhit_1085	0.000355595	11592
cdhit.cdhit_10852	0.000212678	14611
cdhit.cdhit_10853	0.000388518	11275
cdhit.cdhit_10856	2.60893e-05	25010
cdhit.cdhit_1086	0.00255455	3276
cdhit.cdhit_10860	0.00210944	3885
cdhit.cdhit_10861	0.000239209	13734
cdhit.cdhit_10868	7.90192e-05	22271
cdhit.cdhit_10871	8.63569e-05	21593
cdhit.cdhit_10876	0.000663239	9092
cdhit.cdhit_10886	0.000164657	16275
cdhit.cdhit_1089	0.00229714	3599
cdhit.cdhit_10892	0.00010941	19328
cdhit.cdhit_10893	0.000410682	11078
cdhit.cdhit_1090	0.00233361	3536
cdhit.cdhit_10900	0.000302007	12289
cdhit.cdhit_10902	5.4747e-05	23754
cdhit.cdhit_10903	0.000289113	12538
cdhit.cdhit_10904	0.00193861	4205
cdhit.cdhit_10909	9.94238e-05	20284
cdhit.cdhit_1091	0.000640321	9252
cdhit.cdhit_10910	2.85912e-05	24931
cdhit.cdhit_10911	0.000295381	12415
cdhit.cdhit_10912	0.000902937	7597
cdhit.cdhit_10913	4.89556e-05	24027
cdhit.cdhit_10915	0.000128146	18020
cdhit.cdhit_10919	8.24724e-05	21966
cdhit.cdhit_1092	0.00103838	6991
cdhit.cdhit_10924	0.000193925	15237
cdhit.cdhit_10927	0.000209473	14725
cdhit.cdhit_10929	9.87022e-05	20363
cdhit.cdhit_10930	0.00144179	5416
cdhit.cdhit_1094	0.00176889	4531
cdhit.cdhit_10943	0.000264224	13043
cdhit.cdhit_10944	8.91849e-05	21327
cdhit.cdhit_10947	0.000760155	8423
cdhit.cdhit_10948	0.00013867	17426
cdhit.cdhit_1095	0.000804502	8153
cdhit.cdhit_10951	0.00020737	14785
cdhit.cdhit_10952	0.000826924	8028
cdhit.cdhit_10953	0.000353154	11612
cdhit.cdhit_10955	0.000153176	16769
cdhit.cdhit_10956	0.00252534	3304
cdhit.cdhit_10958	0.000126676	18107
cdhit.cdhit_10960	0.00104603	6942
cdhit.cdhit_10961	8.45329e-05	21772
cdhit.cdhit_10962	0.000883239	7705
cdhit.cdhit_10963	0.000225768	14178
cdhit.cdhit_10964	0.000728054	8626
cdhit.cdhit_10966	0.00131955	5806
cdhit.cdhit_10968	9.22898e-05	21023
cdhit.cdhit_1097	0.00054781	9926
cdhit.cdhit_10971	7.50502e-05	22586
cdhit.cdhit_10973	0.000375694	11383
cdhit.cdhit_10975	0.000163212	16328
cdhit.cdhit_10976	0.000122451	18353
cdhit.cdhit_1098	0.000710611	8722
cdhit.cdhit_10983	0.000645745	9214
cdhit.cdhit_10984	0.00133449	5752
cdhit.cdhit_10986	0.000171354	16009
cdhit.cdhit_10987	4.24694e-05	24329
cdhit.cdhit_10988	0.00165849	4778
cdhit.cdhit_10994	0.00145987	5357
cdhit.cdhit_10995	0.000171507	16001
cdhit.cdhit_11006	0.000169139	16088
cdhit.cdhit_11007	8.8717e-05	21373
cdhit.cdhit_11008	0.000138765	17422
cdhit.cdhit_11009	0.000234777	13864
cdhit.cdhit_11011	0.000101722	20032
cdhit.cdhit_11012	0.000370032	11428
cdhit.cdhit_11013	0.000104564	19760
cdhit.cdhit_11015	9.76681e-05	20480
cdhit.cdhit_11019	0.000531018	10069
cdhit.cdhit_11020	0.000135555	17582
cdhit.cdhit_11022	6.42693e-05	23260
cdhit.cdhit_11024	0.000330788	11871
cdhit.cdhit_11027	0.000238203	13765
cdhit.cdhit_11028	0.000138308	17447
cdhit.cdhit_1103	0.000239664	13720
cdhit.cdhit_11030	0.000168519	16113
cdhit.cdhit_11035	0.000123878	18267
cdhit.cdhit_11038	0.00135848	5673
cdhit.cdhit_11048	0.00024779	13469
cdhit.cdhit_11049	0.00168297	4731
cdhit.cdhit_1105	0.000396907	11201
cdhit.cdhit_11051	0.000177127	15805
cdhit.cdhit_11052	7.66925e-05	22481
cdhit.cdhit_11054	8.52338e-05	21702
cdhit.cdhit_11056	0.00124241	6113
cdhit.cdhit_11057	0.000300868	12307
cdhit.cdhit_11058	0.000114541	18898
cdhit.cdhit_11059	4.81962e-05	24066
cdhit.cdhit_1106	0.00137538	5623
cdhit.cdhit_11062	8.17983e-05	22027
cdhit.cdhit_11065	0.000585316	9639
cdhit.cdhit_11068	0.000259164	13166
cdhit.cdhit_11069	9.52451e-05	20748
cdhit.cdhit_1107	0.000254051	13307
cdhit.cdhit_11071	0.000131292	17819
cdhit.cdhit_11073	0.00018653	15473
cdhit.cdhit_11074	0.00014889	16944
cdhit.cdhit_11075	0.000315908	12069
cdhit.cdhit_11077	9.69229e-05	20551
cdhit.cdhit_11079	0.00152221	5160
cdhit.cdhit_1108	0.0142434	267
cdhit.cdhit_11082	0.00011833	18605
cdhit.cdhit_11084	4.79702e-05	24077
cdhit.cdhit_11086	0.00126433	6004
cdhit.cdhit_11087	0.000133554	17701
cdhit.cdhit_11088	0.00433517	1810
cdhit.cdhit_11089	0.000251851	13368
cdhit.cdhit_1109	0.00294548	2886
cdhit.cdhit_11091	0.00028247	12658
cdhit.cdhit_11095	8.3153e-05	21901
cdhit.cdhit_111	0.000172134	15975
cdhit.cdhit_1110	0.00049969	10340
cdhit.cdhit_11102	0.000148134	16982
cdhit.cdhit_11103	8.0231e-05	22168
cdhit.cdhit_11104	0.000209264	14731
cdhit.cdhit_11110	0.00298669	2852
cdhit.cdhit_11114	8.17038e-05	22033
cdhit.cdhit_11115	0.00398642	2023
cdhit.cdhit_1112	0.0017875	4480
cdhit.cdhit_11121	0.000489476	10434
cdhit.cdhit_11122	0.000304189	12245
cdhit.cdhit_11123	0.000391902	11243
cdhit.cdhit_11129	0.000109996	19288
cdhit.cdhit_1113	0.00448792	1722
cdhit.cdhit_11131	0.000103723	19840
cdhit.cdhit_11134	0.000120736	18458
cdhit.cdhit_11135	2.8344e-05	24933
cdhit.cdhit_11139	0.000131795	17788
cdhit.cdhit_1114	0.00151909	5168
cdhit.cdhit_11141	0.00308389	2770
cdhit.cdhit_11144	0.00197126	4135
cdhit.cdhit_11148	0.0013096	5841
cdhit.cdhit_11150	0.000151152	16858
cdhit.cdhit_11151	0.000250011	13423
cdhit.cdhit_11153	0.000210651	14689
cdhit.cdhit_11155	0.000256424	13235
cdhit.cdhit_11157	0.000165993	16218
cdhit.cdhit_11162	0.00218358	3773
cdhit.cdhit_11165	0.000123409	18290
cdhit.cdhit_11168	0.00458281	1670
cdhit.cdhit_11172	7.71177e-05	22437
cdhit.cdhit_11178	0.000366553	11464
cdhit.cdhit_1118	0.00170194	4684
cdhit.cdhit_11180	7.83141e-05	22330
cdhit.cdhit_11182	0.000185425	15503
cdhit.cdhit_11183	0.000299523	12322
cdhit.cdhit_11191	0.000144725	17130
cdhit.cdhit_11192	0.000207821	14769
cdhit.cdhit_11194	0.000201817	14984
cdhit.cdhit_11197	7.56249e-05	22545
cdhit.cdhit_1120	0.00188926	4297
cdhit.cdhit_11202	9.10147e-05	21146
cdhit.cdhit_11203	7.46405e-05	22620
cdhit.cdhit_11204	0.000171901	15990
cdhit.cdhit_11205	0.000332686	11851
cdhit.cdhit_11206	6.40032e-05	23274
cdhit.cdhit_11207	0.000295799	12404
cdhit.cdhit_1121	0.00203686	4008
cdhit.cdhit_11210	0.000875721	7744
cdhit.cdhit_11211	0.000129219	17959
cdhit.cdhit_11216	4.25884e-05	24326
cdhit.cdhit_1122	0.000562228	9824
cdhit.cdhit_11220	0.00240713	3445
cdhit.cdhit_11222	0.000117214	18694
cdhit.cdhit_11226	7.93097e-05	22246
cdhit.cdhit_11227	0.000108292	19444
cdhit.cdhit_11228	7.07965e-05	22887
cdhit.cdhit_11229	0.000129632	17927
cdhit.cdhit_11230	0.000115076	18861
cdhit.cdhit_11234	0.000126715	18103
cdhit.cdhit_11239	7.19031e-05	22811
cdhit.cdhit_1124	0.00178956	4475
cdhit.cdhit_11247	0.00010743	19522
cdhit.cdhit_11248	0.000267341	12971
cdhit.cdhit_11251	0.000702236	8778
cdhit.cdhit_11257	0.0009272	7503
cdhit.cdhit_11258	0.00130817	5848
cdhit.cdhit_11261	0.000266685	12979
cdhit.cdhit_11262	0.000217137	14458
cdhit.cdhit_11264	0.000134946	17621
cdhit.cdhit_11267	7.15962e-05	22833
cdhit.cdhit_1127	0.00199433	4086
cdhit.cdhit_11272	0.000114843	18877
cdhit.cdhit_11277	0.00014348	17201
cdhit.cdhit_11278	0.0010671	6853
cdhit.cdhit_11282	0.000305278	12227
cdhit.cdhit_11285	0.000246904	13508
cdhit.cdhit_11286	0.000439987	10847
cdhit.cdhit_11289	0.000210097	14710
cdhit.cdhit_1129	0.00107917	6794
cdhit.cdhit_11291	0.000296258	12391
cdhit.cdhit_11293	0.00144238	5413
cdhit.cdhit_11296	0.000199915	15042
cdhit.cdhit_11298	9.66163e-05	20583
cdhit.cdhit_11300	0.00112339	6616
cdhit.cdhit_11301	9.48271e-05	20791
cdhit.cdhit_11302	0.000853412	7860
cdhit.cdhit_11306	0.00332325	2537
cdhit.cdhit_11307	5.88195e-05	23544
cdhit.cdhit_11310	1.70348e-05	25215
cdhit.cdhit_11311	0.000306835	12204
cdhit.cdhit_11312	0.00574571	1204
cdhit.cdhit_11313	0.000155019	16687
cdhit.cdhit_11314	0.000120807	18452
cdhit.cdhit_11315	0.00198495	4103
cdhit.cdhit_11316	0.000147874	17002
cdhit.cdhit_11318	0.000255441	13266
cdhit.cdhit_1132	0.00130682	5853
cdhit.cdhit_11321	0.000264635	13034
cdhit.cdhit_11323	0.000331413	11866
cdhit.cdhit_11324	0.000824991	8040
cdhit.cdhit_11326	0.00016003	16472
cdhit.cdhit_11329	0.000143307	17208
cdhit.cdhit_1133	0.00128136	5941
cdhit.cdhit_11333	0.000251666	13374
cdhit.cdhit_11335	0.000446914	10791
cdhit.cdhit_11336	0.000850509	7885
cdhit.cdhit_1134	0.00695419	897
cdhit.cdhit_11341	3.20388e-05	24808
cdhit.cdhit_11343	0.00123906	6123
cdhit.cdhit_11347	0.00348662	2398
cdhit.cdhit_11348	3.81342e-05	24537
cdhit.cdhit_1135	0.00211433	3873
cdhit.cdhit_11352	6.25872e-05	23348
cdhit.cdhit_11353	0.000143261	17214
cdhit.cdhit_11356	0.00015431	16721
cdhit.cdhit_11358	0.00017007	16056
cdhit.cdhit_11359	0.000407454	11110
cdhit.cdhit_1136	0.000477895	10532
cdhit.cdhit_11360	5.22587e-05	23867
cdhit.cdhit_11363	9.43727e-05	20828
cdhit.cdhit_11366	8.26152e-05	21953
cdhit.cdhit_11368	0.000446046	10800
cdhit.cdhit_1137	0.000397709	11194
cdhit.cdhit_11378	0.00015179	16834
cdhit.cdhit_1138	0.00397895	2031
cdhit.cdhit_11383	0.000147542	17021
cdhit.cdhit_11384	0.00050003	10331
cdhit.cdhit_11386	0.000589422	9609
cdhit.cdhit_1139	0.00066419	9085
cdhit.cdhit_11393	9.66616e-05	20579
cdhit.cdhit_11395	0.000341986	11732
cdhit.cdhit_1140	0.000667228	9064
cdhit.cdhit_11401	0.000886394	7693
cdhit.cdhit_11403	0.000365978	11472
cdhit.cdhit_11406	0.000349215	11656
cdhit.cdhit_11407	0.00013505	17611
cdhit.cdhit_11408	0.000154269	16723
cdhit.cdhit_1141	0.00233416	3535
cdhit.cdhit_11412	0.000210945	14678
cdhit.cdhit_11415	0.000206322	14826
cdhit.cdhit_11417	0.00206205	3970
cdhit.cdhit_1142	9.92493e-05	20305
cdhit.cdhit_11422	0.00183019	4407
cdhit.cdhit_11423	0.00011649	18754
cdhit.cdhit_11428	0.00647286	1004
cdhit.cdhit_11432	0.00488139	1522
cdhit.cdhit_11434	7.6946e-05	22450
cdhit.cdhit_11438	0.000298148	12344
cdhit.cdhit_11439	0.00144675	5396
cdhit.cdhit_11440	0.00128169	5938
cdhit.cdhit_11442	3.58923e-05	24639
cdhit.cdhit_11443	0.000497059	10365
cdhit.cdhit_11444	0.000438843	10855
cdhit.cdhit_11445	0.000362156	11516
cdhit.cdhit_11447	0.000305032	12230
cdhit.cdhit_11448	0.00144145	5418
cdhit.cdhit_1145	0.00191895	4237
cdhit.cdhit_11450	0.000132657	17746
cdhit.cdhit_11451	9.37159e-05	20882
cdhit.cdhit_11452	0.000129767	17919
cdhit.cdhit_11459	0.00045785	10699
cdhit.cdhit_1146	0.000624544	9362
cdhit.cdhit_11462	0.000183667	15574
cdhit.cdhit_11464	0.000116694	18737
cdhit.cdhit_11465	0.000118848	18574
cdhit.cdhit_11468	0.000305825	12223
cdhit.cdhit_1147	0.0022079	3730
cdhit.cdhit_11473	0.00143079	5447
cdhit.cdhit_11474	5.93726e-05	23513
cdhit.cdhit_11477	0.000119981	18497
cdhit.cdhit_1148	0.002252	3668
cdhit.cdhit_11480	0.000280966	12676
cdhit.cdhit_11482	0.000169822	16062
cdhit.cdhit_11484	0.00125201	6070
cdhit.cdhit_11485	0.000261218	13120
cdhit.cdhit_11486	9.58491e-05	20665
cdhit.cdhit_1149	0.000499809	10337
cdhit.cdhit_11492	0.000205131	14873
cdhit.cdhit_11493	0.000119896	18505
cdhit.cdhit_11494	0.00138775	5586
cdhit.cdhit_11498	0.000107018	19555
cdhit.cdhit_115	0.0006147	9427
cdhit.cdhit_1150	0.000839101	7960
cdhit.cdhit_11500	0.000189894	15372
cdhit.cdhit_11503	0.00056803	9775
cdhit.cdhit_11508	0.000119036	18559
cdhit.cdhit_11509	4.11946e-05	24389
cdhit.cdhit_1151	0.00124054	6117
cdhit.cdhit_11512	0.00144297	5410
cdhit.cdhit_11513	8.94946e-05	21291
cdhit.cdhit_11519	9.45344e-05	20817
cdhit.cdhit_11522	0.000137296	17490
cdhit.cdhit_11525	0.00160679	4906
cdhit.cdhit_11527	0.000190468	15350
cdhit.cdhit_1153	0.00103657	7001
cdhit.cdhit_11530	0.000194449	15221
cdhit.cdhit_11532	0.00037254	11406
cdhit.cdhit_11536	6.25345e-05	23352
cdhit.cdhit_11538	0.000970359	7296
cdhit.cdhit_1154	0.00149866	5220
cdhit.cdhit_11544	0.000793317	8219
cdhit.cdhit_11547	0.00256828	3262
cdhit.cdhit_11549	0.000145426	17094
cdhit.cdhit_1155	0.00256799	3263
cdhit.cdhit_11551	0.00030305	12271
cdhit.cdhit_11554	0.000904174	7594
cdhit.cdhit_11555	5.14964e-05	23914
cdhit.cdhit_11556	0.000314367	12090
cdhit.cdhit_11558	0.000134985	17617
cdhit.cdhit_11560	0.000106818	19567
cdhit.cdhit_11561	0.00149029	5247
cdhit.cdhit_11563	0.00100182	7153
cdhit.cdhit_11564	0.00035886	11553
cdhit.cdhit_11566	0.000101714	20034
cdhit.cdhit_11568	6.60123e-05	23165
cdhit.cdhit_11569	0.000145581	17087
cdhit.cdhit_11574	0.000107703	19492
cdhit.cdhit_11576	0.000133811	17679
cdhit.cdhit_11578	4.42768e-05	24254
cdhit.cdhit_11580	8.7508e-05	21479
cdhit.cdhit_11583	0.00125497	6053
cdhit.cdhit_11584	0.000158143	16551
cdhit.cdhit_11586	0.000252627	13347
cdhit.cdhit_11587	0.000281137	12672
cdhit.cdhit_11592	9.63853e-05	20604
cdhit.cdhit_11598	0.000525653	10108
cdhit.cdhit_1160	0.00344443	2438
cdhit.cdhit_11603	0.000164578	16280
cdhit.cdhit_11604	0.000325449	11937
cdhit.cdhit_11606	0.000166529	16192
cdhit.cdhit_11608	0.000612265	9446
cdhit.cdhit_1161	0.00189719	4278
cdhit.cdhit_11611	0.000283272	12639
cdhit.cdhit_11612	0.000247255	13493
cdhit.cdhit_11614	8.12475e-05	22073
cdhit.cdhit_11615	6.56018e-05	23186
cdhit.cdhit_11618	0.000262835	13080
cdhit.cdhit_1162	0.000734002	8584
cdhit.cdhit_11621	7.87458e-05	22302
cdhit.cdhit_11623	0.00036056	11533
cdhit.cdhit_11624	0.000176544	15824
cdhit.cdhit_11630	0.00298613	2854
cdhit.cdhit_11631	0.000642403	9238
cdhit.cdhit_11632	3.63595e-05	24621
cdhit.cdhit_11636	0.000140182	17359
cdhit.cdhit_1164	0.000452581	10741
cdhit.cdhit_11642	8.55254e-05	21678
cdhit.cdhit_11643	0.000313251	12107
cdhit.cdhit_11644	0.00018596	15486
cdhit.cdhit_11645	0.000205733	14849
cdhit.cdhit_11646	9.30238e-05	20954
cdhit.cdhit_11647	0.000139785	17381
cdhit.cdhit_11649	0.000162065	16380
cdhit.cdhit_1165	0.00104423	6952
cdhit.cdhit_11650	0.000188727	15408
cdhit.cdhit_11652	0.000263374	13062
cdhit.cdhit_11654	0.00063712	9274
cdhit.cdhit_11655	0.000142647	17243
cdhit.cdhit_11656	0.000296902	12376
cdhit.cdhit_11664	0.000782845	8275
cdhit.cdhit_11666	0.000127752	18040
cdhit.cdhit_11669	0.00470437	1598
cdhit.cdhit_11670	0.00045892	10693
cdhit.cdhit_11679	0.000148698	16957
cdhit.cdhit_11683	0.000156431	16618
cdhit.cdhit_11684	0.000172317	15966
cdhit.cdhit_11685	0.000168936	16096
cdhit.cdhit_11687	0.000260502	13141
cdhit.cdhit_11688	0.000994454	7185
cdhit.cdhit_11694	0.000227531	14108
cdhit.cdhit_11696	0.000182442	15623
cdhit.cdhit_11698	0.00177155	4521
cdhit.cdhit_11699	0.000556008	9864
cdhit.cdhit_1170	0.000735955	8580
cdhit.cdhit_11702	0.0001426	17246
cdhit.cdhit_11703	9.84668e-05	20389
cdhit.cdhit_11708	6.05862e-05	23444
cdhit.cdhit_11709	0.00540042	1309
cdhit.cdhit_1171	0.000586782	9627
cdhit.cdhit_11713	9.61278e-05	20627
cdhit.cdhit_11714	8.21523e-05	21994
cdhit.cdhit_11715	0.000957875	7360
cdhit.cdhit_11721	0.000271529	12868
cdhit.cdhit_11722	0.000674396	9001
cdhit.cdhit_11728	0.000123627	18279
cdhit.cdhit_11729	0.00179432	4463
cdhit.cdhit_11732	0.00029731	12366
cdhit.cdhit_11737	0.000147927	16996
cdhit.cdhit_11742	8.51352e-05	21708
cdhit.cdhit_11743	0.00226953	3641
cdhit.cdhit_11749	0.000209953	14714
cdhit.cdhit_1175	0.000404258	11136
cdhit.cdhit_11757	6.4547e-05	23240
cdhit.cdhit_11759	0.000907656	7576
cdhit.cdhit_1176	0.00110602	6693
cdhit.cdhit_11760	0.000200543	15015
cdhit.cdhit_11761	0.000683607	8914
cdhit.cdhit_11763	0.000957944	7359
cdhit.cdhit_11764	0.00272225	3105
cdhit.cdhit_11766	0.000101301	20088
cdhit.cdhit_11767	0.000222841	14281
cdhit.cdhit_1177	0.000435311	10880
cdhit.cdhit_11770	8.93964e-05	21307
cdhit.cdhit_11775	8.92661e-05	21321
cdhit.cdhit_11778	0.00328295	2574
cdhit.cdhit_11779	9.82137e-05	20416
cdhit.cdhit_1178	0.00406296	1971
cdhit.cdhit_11781	0.00103203	7023
cdhit.cdhit_11782	0.00135783	5674
cdhit.cdhit_11788	8.89298e-05	21346
cdhit.cdhit_11789	0.000102657	19947
cdhit.cdhit_1179	0.00321747	2637
cdhit.cdhit_11790	0.000310755	12139
cdhit.cdhit_11792	0.000403882	11142
cdhit.cdhit_11793	0.000149827	16904
cdhit.cdhit_11794	0.000108579	19417
cdhit.cdhit_1180	0.00204652	4000
cdhit.cdhit_11800	0.000118333	18604
cdhit.cdhit_11802	0.00100693	7130
cdhit.cdhit_11804	0.000215154	14523
cdhit.cdhit_11805	0.00106471	6863
cdhit.cdhit_1181	0.000555475	9870
cdhit.cdhit_11812	7.98195e-05	22200
cdhit.cdhit_11813	0.000102264	19984
cdhit.cdhit_11814	0.000167957	16125
cdhit.cdhit_11818	0.000152486	16793
cdhit.cdhit_11820	0.000189596	15386
cdhit.cdhit_11824	0.000200873	15006
cdhit.cdhit_11826	2.2181e-05	25108
cdhit.cdhit_11829	0.00213228	3846
cdhit.cdhit_11830	5.56245e-05	23710
cdhit.cdhit_11833	0.000114625	18888
cdhit.cdhit_11834	0.000257871	13197
cdhit.cdhit_11838	0.000701225	8781
cdhit.cdhit_11841	0.000182332	15629
cdhit.cdhit_11843	8.34505e-05	21870
cdhit.cdhit_11846	0.00110389	6700
cdhit.cdhit_11847	3.65331e-05	24610
cdhit.cdhit_11848	0.000746464	8513
cdhit.cdhit_11851	0.000258452	13181
cdhit.cdhit_11853	0.00019867	15083
cdhit.cdhit_11857	9.47935e-05	20795
cdhit.cdhit_1186	0.000737944	8562
cdhit.cdhit_11862	0.000144946	17119
cdhit.cdhit_11864	0.00337716	2483
cdhit.cdhit_11867	0.00265105	3180
cdhit.cdhit_11868	0.00133358	5758
cdhit.cdhit_1187	0.000401662	11164
cdhit.cdhit_11877	0.00379836	2152
cdhit.cdhit_11878	0.00112257	6618
cdhit.cdhit_1188	0.00225815	3658
cdhit.cdhit_11882	0.000154455	16715
cdhit.cdhit_11883	0.000121346	18425
cdhit.cdhit_11884	0.000680424	8942
cdhit.cdhit_11885	0.000115726	18807
cdhit.cdhit_11889	0.00100011	7160
cdhit.cdhit_11894	0.000495295	10380
cdhit.cdhit_11896	0.000151803	16832
cdhit.cdhit_11897	0.00381307	2141
cdhit.cdhit_11898	0.0005501	9916
cdhit.cdhit_119	0.00596466	1144
cdhit.cdhit_1190	0.00355564	2320
cdhit.cdhit_11900	0.000650691	9183
cdhit.cdhit_11904	0.000447146	10789
cdhit.cdhit_11908	0.000263046	13068
cdhit.cdhit_1191	0.000553166	9888
cdhit.cdhit_11911	0.000156109	16636
cdhit.cdhit_11912	0.000239018	13743
cdhit.cdhit_11914	0.000169188	16085
cdhit.cdhit_11915	0.000113821	18952
cdhit.cdhit_11918	0.000228572	14073
cdhit.cdhit_11921	7.88412e-05	22290
cdhit.cdhit_11922	0.000326735	11918
cdhit.cdhit_11925	0.000124569	18222
cdhit.cdhit_11927	2.27626e-05	25091
cdhit.cdhit_1193	0.000832719	8000
cdhit.cdhit_11932	0.00072678	8638
cdhit.cdhit_11933	0.00353579	2350
cdhit.cdhit_11934	0.00174862	4584
cdhit.cdhit_11936	0.000104162	19796
cdhit.cdhit_11939	0.00184664	4376
cdhit.cdhit_11945	0.000205826	14845
cdhit.cdhit_11946	0.000551653	9901
cdhit.cdhit_1195	0.000510306	10253
cdhit.cdhit_11955	0.000163616	16309
cdhit.cdhit_11957	0.000234217	13880
cdhit.cdhit_1196	0.00219959	3748
cdhit.cdhit_11964	7.68115e-05	22466
cdhit.cdhit_11968	0.000154349	16719
cdhit.cdhit_1197	0.000707332	8747
cdhit.cdhit_11970	0.000244881	13563
cdhit.cdhit_11971	0.00031995	12015
cdhit.cdhit_11972	9.74659e-05	20509
cdhit.cdhit_11975	0.00187176	4335
cdhit.cdhit_11976	0.000130467	17867
cdhit.cdhit_11977	0.00455701	1686
cdhit.cdhit_11978	0.0012418	6114
cdhit.cdhit_11979	6.5443e-05	23198
cdhit.cdhit_1198	0.0088064	627
cdhit.cdhit_11980	0.00868565	643
cdhit.cdhit_11981	0.000719886	8676
cdhit.cdhit_11983	8.32877e-05	21891
cdhit.cdhit_11991	0.00596525	1143
cdhit.cdhit_11992	0.000242084	13636
cdhit.cdhit_120	0.000163961	16300
cdhit.cdhit_12001	0.000562233	9823
cdhit.cdhit_12002	5.1514e-05	23913
cdhit.cdhit_12003	0.000180921	15681
cdhit.cdhit_12004	0.000324505	11951
cdhit.cdhit_12005	0.000129519	17936
cdhit.cdhit_12006	0.000407132	11113
cdhit.cdhit_12007	0.000746248	8514
cdhit.cdhit_12013	9.69794e-05	20548
cdhit.cdhit_12014	0.000303155	12267
cdhit.cdhit_12016	0.00024245	13626
cdhit.cdhit_12018	6.90472e-05	22987
cdhit.cdhit_12019	0.000101227	20100
cdhit.cdhit_1202	0.00234906	3518
cdhit.cdhit_12020	0.000217096	14462
cdhit.cdhit_12024	0.000270219	12899
cdhit.cdhit_12028	3.0271e-05	24862
cdhit.cdhit_1203	0.001751	4578
cdhit.cdhit_12034	5.86779e-05	23549
cdhit.cdhit_12036	0.000421284	11003
cdhit.cdhit_12037	0.000261012	13125
cdhit.cdhit_12039	0.000154267	16724
cdhit.cdhit_12041	0.00068322	8920
cdhit.cdhit_12042	0.00349195	2388
cdhit.cdhit_12043	0.00467652	1619
cdhit.cdhit_12044	0.00216929	3787
cdhit.cdhit_12045	0.000175734	15854
cdhit.cdhit_12047	7.15802e-05	22834
cdhit.cdhit_1205	0.0216224	57
cdhit.cdhit_12057	0.000102084	19995
cdhit.cdhit_12059	4.88437e-05	24032
cdhit.cdhit_1206	0.00193046	4216
cdhit.cdhit_12072	0.000217125	14459
cdhit.cdhit_1208	0.00180199	4451
cdhit.cdhit_12083	8.5931e-05	21637
cdhit.cdhit_12084	0.000809559	8127
cdhit.cdhit_12085	0.00144475	5404
cdhit.cdhit_12087	0.00133717	5740
cdhit.cdhit_1209	0.000593539	9574
cdhit.cdhit_12093	0.00131187	5832
cdhit.cdhit_12094	0.000180747	15687
cdhit.cdhit_12096	0.00233034	3540
cdhit.cdhit_12097	6.04097e-05	23455
cdhit.cdhit_12101	0.00012202	18375
cdhit.cdhit_12102	0.00016983	16061
cdhit.cdhit_12104	5.78972e-05	23587
cdhit.cdhit_12108	0.000245411	13550
cdhit.cdhit_12109	0.000582684	9665
cdhit.cdhit_12110	0.000154798	16696
cdhit.cdhit_12112	0.000141347	17303
cdhit.cdhit_12115	6.6538e-05	23133
cdhit.cdhit_12118	0.000295766	12406
cdhit.cdhit_1212	0.000998735	7169
cdhit.cdhit_12121	0.000216666	14473
cdhit.cdhit_12126	0.00818238	704
cdhit.cdhit_12127	0.00540599	1306
cdhit.cdhit_12132	0.00176575	4541
cdhit.cdhit_12134	0.000383742	11316
cdhit.cdhit_12135	4.21873e-05	24347
cdhit.cdhit_12139	0.00199698	4079
cdhit.cdhit_1214	0.00104343	6959
cdhit.cdhit_12141	0.000229241	14046
cdhit.cdhit_12144	0.000202226	14972
cdhit.cdhit_12147	0.00025293	13338
cdhit.cdhit_1215	0.00169002	4714
cdhit.cdhit_12150	0.00438227	1784
cdhit.cdhit_12151	0.000798888	8187
cdhit.cdhit_12153	6.18292e-05	23385
cdhit.cdhit_12155	4.95748e-05	23997
cdhit.cdhit_12156	0.000850892	7884
cdhit.cdhit_12158	0.000235149	13854
cdhit.cdhit_12159	0.00129027	5906
cdhit.cdhit_12164	9.38419e-05	20873
cdhit.cdhit_1217	0.00341481	2467
cdhit.cdhit_12174	9.35935e-05	20895
cdhit.cdhit_12177	0.000399801	11178
cdhit.cdhit_12179	7.26983e-05	22758
cdhit.cdhit_12180	0.000124271	18244
cdhit.cdhit_12183	9.0915e-05	21158
cdhit.cdhit_12186	0.000236209	13829
cdhit.cdhit_1219	0.00272681	3100
cdhit.cdhit_12190	0.00160162	4924
cdhit.cdhit_12193	0.00412345	1925
cdhit.cdhit_12195	0.000238105	13769
cdhit.cdhit_12198	0.000133302	17713
cdhit.cdhit_1220	0.00108296	6774
cdhit.cdhit_12202	0.000247785	13470
cdhit.cdhit_12205	0.00103616	7005
cdhit.cdhit_12208	0.000200316	15027
cdhit.cdhit_1221	0.000685358	8901
cdhit.cdhit_12210	0.000180162	15710
cdhit.cdhit_12217	4.36019e-05	24287
cdhit.cdhit_12219	0.000220003	14385
cdhit.cdhit_1222	0.00168494	4725
cdhit.cdhit_12223	8.54968e-05	21680
cdhit.cdhit_12224	0.000259796	13154
cdhit.cdhit_12225	0.00292867	2901
cdhit.cdhit_12227	0.000101526	20060
cdhit.cdhit_12229	0.00027868	12726
cdhit.cdhit_12242	0.000219316	14405
cdhit.cdhit_12243	3.6245e-05	24630
cdhit.cdhit_12245	0.00795631	730
cdhit.cdhit_12246	9.90951e-05	20318
cdhit.cdhit_12257	0.000169735	16066
cdhit.cdhit_12258	0.00038703	11290
cdhit.cdhit_12259	0.000285435	12597
cdhit.cdhit_12263	3.09647e-05	24838
cdhit.cdhit_12264	0.00190571	4261
cdhit.cdhit_12265	0.000160696	16443
cdhit.cdhit_12268	0.000432791	10897
cdhit.cdhit_12269	0.000139338	17400
cdhit.cdhit_12276	0.000412283	11064
cdhit.cdhit_12278	0.00483746	1538
cdhit.cdhit_1228	0.00145785	5360
cdhit.cdhit_12281	0.000244251	13589
cdhit.cdhit_12283	0.00121942	6188
cdhit.cdhit_12284	8.27691e-05	21940
cdhit.cdhit_12287	0.000266265	12993
cdhit.cdhit_1229	0.00315555	2700
cdhit.cdhit_12291	0.00010669	19577
cdhit.cdhit_12294	0.000196812	15137
cdhit.cdhit_12296	0.000752327	8473
cdhit.cdhit_12298	0.000405213	11128
cdhit.cdhit_123	0.00114069	6536
cdhit.cdhit_1230	0.000678698	8959
cdhit.cdhit_12301	8.72016e-05	21509
cdhit.cdhit_12305	0.000132828	17736
cdhit.cdhit_12307	0.000250229	13412
cdhit.cdhit_12312	0.00035743	11573
cdhit.cdhit_12314	0.000125152	18193
cdhit.cdhit_12317	0.000105732	19662
cdhit.cdhit_12319	0.000334055	11829
cdhit.cdhit_12322	9.90491e-05	20325
cdhit.cdhit_12323	3.45068e-05	24707
cdhit.cdhit_12325	0.00014186	17274
cdhit.cdhit_12326	9.83076e-05	20407
cdhit.cdhit_12329	0.000112425	19080
cdhit.cdhit_1233	0.000514896	10207
cdhit.cdhit_12330	3.77119e-05	24555
cdhit.cdhit_12332	0.000200421	15019
cdhit.cdhit_12336	0.000132974	17729
cdhit.cdhit_12337	0.000916499	7548
cdhit.cdhit_12339	0.0037516	2191
cdhit.cdhit_1234	0.00347301	2412
cdhit.cdhit_12340	0.000238705	13752
cdhit.cdhit_12344	5.29043e-05	23837
cdhit.cdhit_12345	9.18075e-05	21060
cdhit.cdhit_1235	0.000445595	10803
cdhit.cdhit_12352	0.000213181	14593
cdhit.cdhit_12353	0.000130063	17892
cdhit.cdhit_12354	0.000101527	20059
cdhit.cdhit_12355	0.000153483	16756
cdhit.cdhit_12356	0.00035618	11588
cdhit.cdhit_12357	0.000125078	18195
cdhit.cdhit_1236	0.000540086	9989
cdhit.cdhit_12363	8.19746e-05	22010
cdhit.cdhit_1237	0.00357565	2306
cdhit.cdhit_12370	0.00153109	5129
cdhit.cdhit_12371	0.000107974	19467
cdhit.cdhit_12373	0.000174415	15901
cdhit.cdhit_12376	0.00218987	3764
cdhit.cdhit_12378	0.000130328	17876
cdhit.cdhit_12384	0.000357191	11578
cdhit.cdhit_12390	0.000307412	12194
cdhit.cdhit_12393	4.32606e-05	24300
cdhit.cdhit_124	0.000283648	12628
cdhit.cdhit_1240	0.00335532	2505
cdhit.cdhit_12400	0.0145071	256
cdhit.cdhit_12401	0.000228714	14067
cdhit.cdhit_12405	0.000771414	8356
cdhit.cdhit_12406	0.000121927	18388
cdhit.cdhit_12409	0.000125213	18190
cdhit.cdhit_12416	0.00227035	3640
cdhit.cdhit_12418	0.00230334	3589
cdhit.cdhit_1242	0.000841712	7946
cdhit.cdhit_12420	0.000825794	8036
cdhit.cdhit_12423	0.00308918	2760
cdhit.cdhit_12424	9.93079e-05	20299
cdhit.cdhit_12425	0.0022897	3611
cdhit.cdhit_12427	7.47355e-05	22612
cdhit.cdhit_12428	0.000122479	18350
cdhit.cdhit_12429	0.000277913	12733
cdhit.cdhit_1243	0.0017032	4681
cdhit.cdhit_12433	0.000238961	13744
cdhit.cdhit_12436	0.000234154	13882
cdhit.cdhit_12438	0.000158463	16540
cdhit.cdhit_12439	0.000281572	12667
cdhit.cdhit_1244	0.000454409	10724
cdhit.cdhit_12442	0.000171502	16002
cdhit.cdhit_12444	0.000324984	11943
cdhit.cdhit_12446	0.000151951	16824
cdhit.cdhit_12447	0.000471704	10579
cdhit.cdhit_12448	0.00283662	3000
cdhit.cdhit_1245	0.000658006	9125
cdhit.cdhit_12451	0.000207097	14796
cdhit.cdhit_12454	0.0011944	6292
cdhit.cdhit_12456	0.000103105	19898
cdhit.cdhit_12458	6.85819e-05	23012
cdhit.cdhit_12459	0.000101308	20086
cdhit.cdhit_12460	0.000106292	19603
cdhit.cdhit_12463	2.04841e-05	25146
cdhit.cdhit_12464	6.58658e-05	23171
cdhit.cdhit_12465	0.000116765	18730
cdhit.cdhit_12466	0.000429962	10922
cdhit.cdhit_1247	0.00268305	3153
cdhit.cdhit_12470	8.52535e-05	21699
cdhit.cdhit_12472	0.000150967	16868
cdhit.cdhit_12473	0.000115621	18814
cdhit.cdhit_12474	7.56089e-05	22546
cdhit.cdhit_12477	0.0034892	2393
cdhit.cdhit_12483	0.00485323	1532
cdhit.cdhit_12486	0.00287671	2953
cdhit.cdhit_12487	0.000176488	15829
cdhit.cdhit_12489	0.000126293	18131
cdhit.cdhit_12493	0.00300849	2830
cdhit.cdhit_12499	0.000199983	15038
cdhit.cdhit_12504	0.000178277	15768
cdhit.cdhit_1251	0.00113317	6568
cdhit.cdhit_12515	0.000213442	14585
cdhit.cdhit_12519	7.98931e-05	22197
cdhit.cdhit_1252	0.00206152	3972
cdhit.cdhit_12525	2.14323e-05	25124
cdhit.cdhit_12527	0.000166567	16190
cdhit.cdhit_12528	0.000240117	13702
cdhit.cdhit_1253	0.00154922	5073
cdhit.cdhit_12532	0.00189687	4279
cdhit.cdhit_12533	0.00011548	18823
cdhit.cdhit_12534	6.75161e-05	23089
cdhit.cdhit_12536	0.00252501	3306
cdhit.cdhit_12538	0.000223423	14258
cdhit.cdhit_1254	0.000779465	8297
cdhit.cdhit_12541	0.000602014	9518
cdhit.cdhit_12544	0.000138308	17446
cdhit.cdhit_12545	0.00168866	4717
cdhit.cdhit_12546	0.000186211	15482
cdhit.cdhit_12556	0.000116354	18761
cdhit.cdhit_12557	0.000157931	16557
cdhit.cdhit_1256	0.00138328	5603
cdhit.cdhit_12563	0.000535918	10018
cdhit.cdhit_12564	0.00129367	5900
cdhit.cdhit_12566	0.000979704	7246
cdhit.cdhit_12567	0.000222366	14299
cdhit.cdhit_12568	0.000114414	18908
cdhit.cdhit_12569	0.00505166	1448
cdhit.cdhit_12571	7.36745e-05	22691
cdhit.cdhit_12573	0.000219687	14394
cdhit.cdhit_12576	0.000323275	11966
cdhit.cdhit_1258	0.00115738	6452
cdhit.cdhit_12581	0.00667489	961
cdhit.cdhit_12582	0.000101334	20082
cdhit.cdhit_12584	0.000920669	7529
cdhit.cdhit_12585	8.72864e-05	21500
cdhit.cdhit_12586	0.00014107	17312
cdhit.cdhit_12587	0.000154777	16698
cdhit.cdhit_12588	0.00109928	6712
cdhit.cdhit_12591	0.000254799	13284
cdhit.cdhit_12594	0.000130312	17877
cdhit.cdhit_12595	5.80325e-05	23579
cdhit.cdhit_12596	0.000248492	13458
cdhit.cdhit_1260	0.00159199	4950
cdhit.cdhit_12601	4.44113e-05	24245
cdhit.cdhit_12603	0.000607423	9481
cdhit.cdhit_12606	0.00173035	4621
cdhit.cdhit_12607	0.00395141	2052
cdhit.cdhit_12609	0.000823327	8048
cdhit.cdhit_1261	0.00269891	3131
cdhit.cdhit_12610	0.000189565	15387
cdhit.cdhit_12613	0.0120689	373
cdhit.cdhit_12614	0.000107274	19535
cdhit.cdhit_12617	0.000225332	14193
cdhit.cdhit_12618	2.49749e-05	25035
cdhit.cdhit_1262	0.00257869	3247
cdhit.cdhit_12621	0.000214404	14546
cdhit.cdhit_12626	0.000592844	9578
cdhit.cdhit_1263	0.0012532	6063
cdhit.cdhit_12632	0.000118327	18606
cdhit.cdhit_12633	0.000940489	7444
cdhit.cdhit_12638	7.8706e-05	22305
cdhit.cdhit_12641	0.000105559	19674
cdhit.cdhit_12643	0.000201866	14981
cdhit.cdhit_12644	0.000218938	14414
cdhit.cdhit_12645	0.00160008	4931
cdhit.cdhit_12646	0.000260105	13145
cdhit.cdhit_12647	0.000179713	15728
cdhit.cdhit_12648	0.00269962	3130
cdhit.cdhit_1265	0.00102328	7058
cdhit.cdhit_12653	0.00256716	3264
cdhit.cdhit_12656	0.000192136	15307
cdhit.cdhit_12659	0.0144318	261
cdhit.cdhit_1266	0.000486156	10464
cdhit.cdhit_12663	0.000499128	10345
cdhit.cdhit_12664	8.38467e-05	21834
cdhit.cdhit_12666	9.93942e-05	20289
cdhit.cdhit_12667	0.000174863	15886
cdhit.cdhit_12668	7.01222e-05	22919
cdhit.cdhit_12669	5.63298e-05	23674
cdhit.cdhit_1267	0.00130792	5850
cdhit.cdhit_12672	0.00139927	5545
cdhit.cdhit_12674	0.00205507	3986
cdhit.cdhit_12682	0.000137787	17464
cdhit.cdhit_12685	0.000228198	14090
cdhit.cdhit_12688	0.00101956	7075
cdhit.cdhit_1269	0.000707929	8741
cdhit.cdhit_12691	0.000101549	20054
cdhit.cdhit_12693	8.60244e-05	21627
cdhit.cdhit_12696	0.000458273	10695
cdhit.cdhit_12697	0.000410327	11084
cdhit.cdhit_12699	9.6374e-05	20606
cdhit.cdhit_127	0.000282561	12656
cdhit.cdhit_1270	0.00193017	4218
cdhit.cdhit_12702	0.00016517	16250
cdhit.cdhit_12708	0.00010353	19856
cdhit.cdhit_12711	0.00489722	1512
cdhit.cdhit_12714	4.85074e-05	24052
cdhit.cdhit_12717	0.00124338	6110
cdhit.cdhit_1272	0.00137248	5634
cdhit.cdhit_12721	0.000247306	13492
cdhit.cdhit_12723	0.00037667	11374
cdhit.cdhit_12724	0.000179976	15718
cdhit.cdhit_12725	0.000129452	17941
cdhit.cdhit_12726	0.000280097	12699
cdhit.cdhit_12727	0.000145108	17113
cdhit.cdhit_1273	0.000693863	8828
cdhit.cdhit_12730	0.000108987	19369
cdhit.cdhit_12734	0.000602792	9515
cdhit.cdhit_12735	0.00371577	2209
cdhit.cdhit_12736	6.22972e-05	23364
cdhit.cdhit_12738	5.23534e-05	23864
cdhit.cdhit_12739	0.000101277	20092
cdhit.cdhit_1274	0.00133122	5764
cdhit.cdhit_12740	3.29806e-05	24771
cdhit.cdhit_12746	0.000242855	13621
cdhit.cdhit_12747	0.00072016	8674
cdhit.cdhit_12748	6.38813e-05	23280
cdhit.cdhit_1275	0.000994927	7181
cdhit.cdhit_12750	7.95531e-05	22223
cdhit.cdhit_12753	0.00185896	4350
cdhit.cdhit_1276	0.000666041	9072
cdhit.cdhit_12760	0.00249321	3346
cdhit.cdhit_12764	9.93983e-05	20286
cdhit.cdhit_12765	0.000170446	16041
cdhit.cdhit_12769	0.000166177	16205
cdhit.cdhit_1278	0.00099984	7162
cdhit.cdhit_12780	0.000712707	8711
cdhit.cdhit_12785	0.0016446	4809
cdhit.cdhit_12786	0.000303861	12252
cdhit.cdhit_12788	0.00144961	5389
cdhit.cdhit_12792	0.000107516	19514
cdhit.cdhit_12793	0.00017864	15752
cdhit.cdhit_12794	0.000146996	17043
cdhit.cdhit_12795	0.001913	4253
cdhit.cdhit_12803	0.000158669	16528
cdhit.cdhit_12805	0.000172243	15967
cdhit.cdhit_12809	0.00273562	3087
cdhit.cdhit_12810	4.85034e-05	24053
cdhit.cdhit_12815	0.000134303	17656
cdhit.cdhit_12816	8.89983e-05	21341
cdhit.cdhit_12818	6.82125e-05	23043
cdhit.cdhit_12822	5.48443e-05	23748
cdhit.cdhit_12824	8.09414e-05	22102
cdhit.cdhit_12826	0.000247188	13499
cdhit.cdhit_12827	0.000747921	8499
cdhit.cdhit_12828	0.000120192	18485
cdhit.cdhit_12830	0.000156068	16639
cdhit.cdhit_12831	0.000149066	16932
cdhit.cdhit_12832	0.000663423	9091
cdhit.cdhit_12833	0.00024738	13487
cdhit.cdhit_12835	8.88577e-05	21357
cdhit.cdhit_12842	9.466e-05	20809
cdhit.cdhit_12843	9.39871e-05	20861
cdhit.cdhit_12846	0.000500376	10326
cdhit.cdhit_12847	0.000152947	16778
cdhit.cdhit_1285	0.00370756	2219
cdhit.cdhit_12856	0.000905912	7585
cdhit.cdhit_12857	0.000144803	17126
cdhit.cdhit_12858	3.94113e-05	24472
cdhit.cdhit_12859	5.69487e-05	23638
cdhit.cdhit_1286	0.00100554	7139
cdhit.cdhit_12861	0.000204666	14891
cdhit.cdhit_12862	0.00112857	6590
cdhit.cdhit_12863	0.000416459	11038
cdhit.cdhit_12869	9.87029e-05	20362
cdhit.cdhit_12870	4.93921e-05	24006
cdhit.cdhit_12871	0.000761478	8417
cdhit.cdhit_12873	0.00590427	1159
cdhit.cdhit_12877	0.000103503	19858
cdhit.cdhit_12878	0.000176087	15843
cdhit.cdhit_12879	9.81772e-05	20420
cdhit.cdhit_1288	0.00116905	6392
cdhit.cdhit_12881	0.000225267	14198
cdhit.cdhit_12883	0.000795648	8201
cdhit.cdhit_12884	0.000114093	18936
cdhit.cdhit_12885	0.000118719	18583
cdhit.cdhit_12886	5.78368e-05	23590
cdhit.cdhit_12887	0.000155993	16646
cdhit.cdhit_12888	0.000130065	17891
cdhit.cdhit_1289	0.012704	337
cdhit.cdhit_12890	9.43589e-05	20829
cdhit.cdhit_12892	0.000563235	9814
cdhit.cdhit_12895	0.000179104	15740
cdhit.cdhit_12899	0.000567602	9777
cdhit.cdhit_129	0.00079523	8203
cdhit.cdhit_1290	0.00108951	6746
cdhit.cdhit_12902	5.44717e-05	23765
cdhit.cdhit_12903	4.26773e-05	24322
cdhit.cdhit_12905	0.000251728	13372
cdhit.cdhit_12907	9.79305e-05	20445
cdhit.cdhit_12911	3.94773e-05	24468
cdhit.cdhit_12912	7.95976e-05	22219
cdhit.cdhit_12913	0.00363421	2262
cdhit.cdhit_12917	0.00376365	2184
cdhit.cdhit_12918	0.000338055	11781
cdhit.cdhit_12919	0.00027757	12740
cdhit.cdhit_1292	0.00113781	6550
cdhit.cdhit_12921	0.000131443	17814
cdhit.cdhit_12925	7.94697e-05	22235
cdhit.cdhit_12926	0.000123606	18282
cdhit.cdhit_12927	0.000323837	11961
cdhit.cdhit_12928	7.8118e-05	22350
cdhit.cdhit_12929	0.000530763	10070
cdhit.cdhit_1293	0.000296234	12393
cdhit.cdhit_12936	0.000158247	16548
cdhit.cdhit_12937	7.83231e-05	22329
cdhit.cdhit_1294	0.000339402	11766
cdhit.cdhit_12941	0.000515374	10199
cdhit.cdhit_12942	0.000145879	17078
cdhit.cdhit_12944	0.000166295	16200
cdhit.cdhit_12946	9.3326e-05	20921
cdhit.cdhit_12947	0.000131196	17831
cdhit.cdhit_1295	0.000444334	10814
cdhit.cdhit_12956	0.00010301	19909
cdhit.cdhit_12957	0.000186839	15461
cdhit.cdhit_12960	4.2768e-05	24319
cdhit.cdhit_12963	0.000102283	19982
cdhit.cdhit_12964	0.000251634	13376
cdhit.cdhit_12965	6.55725e-05	23191
cdhit.cdhit_12966	0.00010845	19433
cdhit.cdhit_12967	0.000186744	15466
cdhit.cdhit_12969	7.64367e-05	22493
cdhit.cdhit_1297	0.000177518	15798
cdhit.cdhit_12970	0.00018122	15664
cdhit.cdhit_12971	0.000472413	10575
cdhit.cdhit_12972	0.000324533	11950
cdhit.cdhit_12975	7.09241e-05	22877
cdhit.cdhit_12977	0.000262263	13092
cdhit.cdhit_1298	0.000495058	10382
cdhit.cdhit_12980	0.00113582	6560
cdhit.cdhit_12981	6.01389e-05	23466
cdhit.cdhit_12983	0.000229445	14040
cdhit.cdhit_12984	0.000122321	18362
cdhit.cdhit_12986	0.00145055	5382
cdhit.cdhit_12988	0.00105318	6908
cdhit.cdhit_12989	0.00425515	1857
cdhit.cdhit_1299	0.000952261	7386
cdhit.cdhit_13000	0.000268396	12941
cdhit.cdhit_13003	0.000283389	12635
cdhit.cdhit_1301	0.000867334	7780
cdhit.cdhit_13012	4.91293e-05	24018
cdhit.cdhit_13013	0.0055526	1260
cdhit.cdhit_13014	9.1901e-05	21049
cdhit.cdhit_13016	0.000298753	12334
cdhit.cdhit_13017	0.000158126	16552
cdhit.cdhit_13019	7.00993e-05	22925
cdhit.cdhit_1302	0.00281492	3014
cdhit.cdhit_13022	0.000101042	20126
cdhit.cdhit_13023	0.00371203	2210
cdhit.cdhit_13027	0.000288292	12551
cdhit.cdhit_13029	0.000317848	12046
cdhit.cdhit_1303	0.00108522	6763
cdhit.cdhit_13033	8.52633e-05	21698
cdhit.cdhit_13034	2.41977e-05	25047
cdhit.cdhit_13035	0.00198713	4100
cdhit.cdhit_13038	0.000150034	16895
cdhit.cdhit_13040	0.00010579	19656
cdhit.cdhit_13044	0.000238013	13776
cdhit.cdhit_13049	0.000349752	11647
cdhit.cdhit_1305	0.00258285	3241
cdhit.cdhit_13050	0.00290786	2920
cdhit.cdhit_13051	0.000143957	17174
cdhit.cdhit_13052	0.00042594	10966
cdhit.cdhit_13053	0.00026395	13049
cdhit.cdhit_13054	0.000271823	12853
cdhit.cdhit_13055	0.00237304	3485
cdhit.cdhit_13056	0.00012062	18465
cdhit.cdhit_13059	0.000560571	9834
cdhit.cdhit_1306	0.00153633	5108
cdhit.cdhit_13060	0.000182822	15607
cdhit.cdhit_13062	0.000149195	16927
cdhit.cdhit_13064	7.89229e-05	22279
cdhit.cdhit_13065	0.000849459	7892
cdhit.cdhit_13066	0.000150528	16886
cdhit.cdhit_1307	0.000313387	12104
cdhit.cdhit_13070	0.00169768	4694
cdhit.cdhit_13078	0.000444172	10815
cdhit.cdhit_1308	0.00231283	3573
cdhit.cdhit_13080	0.000110426	19244
cdhit.cdhit_13085	0.000134713	17637
cdhit.cdhit_13086	8.69439e-05	21538
cdhit.cdhit_13091	8.03652e-05	22163
cdhit.cdhit_13096	0.00128074	5946
cdhit.cdhit_13102	3.64768e-05	24614
cdhit.cdhit_13103	0.000788847	8241
cdhit.cdhit_13105	0.000180964	15678
cdhit.cdhit_13108	0.000124255	18246
cdhit.cdhit_13109	0.000185624	15498
cdhit.cdhit_1311	0.000518279	10170
cdhit.cdhit_13110	0.000189789	15378
cdhit.cdhit_13115	0.000601651	9523
cdhit.cdhit_13116	2.01029e-05	25151
cdhit.cdhit_1312	0.00149387	5238
cdhit.cdhit_13124	0.00090069	7615
cdhit.cdhit_13125	5.34978e-05	23807
cdhit.cdhit_13129	0.000179722	15727
cdhit.cdhit_13131	0.000124219	18247
cdhit.cdhit_13136	6.28474e-05	23331
cdhit.cdhit_13137	9.28092e-05	20975
cdhit.cdhit_13139	0.000189811	15376
cdhit.cdhit_1314	0.000682212	8931
cdhit.cdhit_13143	0.000174187	15909
cdhit.cdhit_13145	0.000537735	10006
cdhit.cdhit_13146	9.64198e-05	20598
cdhit.cdhit_1315	0.00475276	1577
cdhit.cdhit_13153	5.75101e-05	23608
cdhit.cdhit_13154	0.000271468	12871
cdhit.cdhit_13159	0.00181437	4427
cdhit.cdhit_13160	0.00128097	5944
cdhit.cdhit_13161	0.00134099	5729
cdhit.cdhit_13162	0.000204017	14908
cdhit.cdhit_13165	0.000622716	9379
cdhit.cdhit_1317	0.0015122	5190
cdhit.cdhit_13170	0.000276395	12759
cdhit.cdhit_13173	0.00294501	2888
cdhit.cdhit_13174	0.000146639	17051
cdhit.cdhit_13175	0.000665008	9083
cdhit.cdhit_13177	8.4866e-05	21736
cdhit.cdhit_13178	0.000231083	13971
cdhit.cdhit_13179	0.000226231	14160
cdhit.cdhit_13181	9.37196e-05	20881
cdhit.cdhit_13185	0.000481149	10503
cdhit.cdhit_13187	0.000202379	14963
cdhit.cdhit_13190	0.000338662	11773
cdhit.cdhit_13192	0.000178128	15777
cdhit.cdhit_13194	0.000158617	16531
cdhit.cdhit_13195	0.000100956	20138
cdhit.cdhit_13197	6.92062e-05	22973
cdhit.cdhit_13201	0.000131461	17811
cdhit.cdhit_13202	0.000486021	10465
cdhit.cdhit_13206	9.88908e-05	20340
cdhit.cdhit_13207	0.000193633	15247
cdhit.cdhit_13209	0.00117654	6360
cdhit.cdhit_1321	0.000274078	12804
cdhit.cdhit_13211	0.000988806	7207
cdhit.cdhit_13213	0.00019229	15297
cdhit.cdhit_13218	0.000199683	15047
cdhit.cdhit_13224	8.25986e-05	21954
cdhit.cdhit_13225	0.000110764	19214
cdhit.cdhit_13226	0.000146099	17069
cdhit.cdhit_13228	0.00021776	14443
cdhit.cdhit_13230	0.000178946	15744
cdhit.cdhit_13232	0.000325527	11936
cdhit.cdhit_13233	9.453e-05	20819
cdhit.cdhit_13234	7.74587e-05	22408
cdhit.cdhit_13235	9.92584e-05	20304
cdhit.cdhit_13237	0.000172974	15947
cdhit.cdhit_13239	3.37592e-05	24741
cdhit.cdhit_1324	0.00137067	5636
cdhit.cdhit_1325	0.00444519	1749
cdhit.cdhit_13251	0.000279809	12701
cdhit.cdhit_13254	0.00280801	3021
cdhit.cdhit_13257	0.000237143	13797
cdhit.cdhit_1326	0.00369512	2224
cdhit.cdhit_13260	0.000234617	13870
cdhit.cdhit_13262	9.04828e-05	21194
cdhit.cdhit_13263	0.00126463	6003
cdhit.cdhit_1327	0.000272861	12837
cdhit.cdhit_13271	0.000114919	18870
cdhit.cdhit_13272	8.20057e-05	22006
cdhit.cdhit_13277	9.86712e-05	20365
cdhit.cdhit_13278	0.00016612	16209
cdhit.cdhit_1328	0.00119561	6287
cdhit.cdhit_13280	7.89739e-05	22274
cdhit.cdhit_13285	0.000102955	19920
cdhit.cdhit_13302	8.26367e-05	21951
cdhit.cdhit_13303	0.000277838	12734
cdhit.cdhit_13312	0.000224269	14231
cdhit.cdhit_13316	0.000240865	13675
cdhit.cdhit_1332	0.00072679	8637
cdhit.cdhit_13321	0.000686636	8887
cdhit.cdhit_13324	0.000204733	14888
cdhit.cdhit_13325	0.00535706	1322
cdhit.cdhit_13328	0.000175402	15864
cdhit.cdhit_13331	0.000161419	16409
cdhit.cdhit_13333	0.000114873	18872
cdhit.cdhit_13334	0.000118121	18623
cdhit.cdhit_13339	0.000828364	8025
cdhit.cdhit_1334	0.00125557	6048
cdhit.cdhit_13340	0.0037901	2160
cdhit.cdhit_13341	0.000811045	8119
cdhit.cdhit_13342	0.00225699	3660
cdhit.cdhit_13345	0.000116546	18749
cdhit.cdhit_13349	0.000101114	20111
cdhit.cdhit_1335	0.000616214	9418
cdhit.cdhit_13350	0.000328862	11890
cdhit.cdhit_13351	0.000144149	17164
cdhit.cdhit_13355	0.000460438	10681
cdhit.cdhit_13357	0.000114272	18921
cdhit.cdhit_13362	0.000887254	7688
cdhit.cdhit_13364	0.00971434	544
cdhit.cdhit_13365	0.000295072	12424
cdhit.cdhit_13366	0.00169762	4695
cdhit.cdhit_13367	0.000238752	13749
cdhit.cdhit_13369	0.00229645	3601
cdhit.cdhit_1337	0.000356933	11583
cdhit.cdhit_13370	0.000237105	13798
cdhit.cdhit_13373	0.000277605	12738
cdhit.cdhit_13375	0.000690991	8852
cdhit.cdhit_13377	0.000573855	9732
cdhit.cdhit_13386	0.000791459	8228
cdhit.cdhit_13389	0.000136686	17522
cdhit.cdhit_1339	0.0018652	4342
cdhit.cdhit_13391	4.53127e-05	24198
cdhit.cdhit_13392	0.000115334	18835
cdhit.cdhit_13393	0.000143465	17202
cdhit.cdhit_13399	0.000127486	18059
cdhit.cdhit_134	0.000289547	12528
cdhit.cdhit_13400	0.000144655	17133
cdhit.cdhit_13403	0.0002767	12754
cdhit.cdhit_13405	0.00032124	11989
cdhit.cdhit_13408	0.000580873	9684
cdhit.cdhit_13409	9.56866e-05	20686
cdhit.cdhit_1341	0.00179046	4472
cdhit.cdhit_13412	0.000144464	17146
cdhit.cdhit_13413	0.00072806	8625
cdhit.cdhit_13414	0.000163534	16314
cdhit.cdhit_13416	3.39832e-05	24730
cdhit.cdhit_13422	0.000162309	16370
cdhit.cdhit_13425	0.000144108	17166
cdhit.cdhit_13426	0.000158896	16517
cdhit.cdhit_13428	0.000640976	9249
cdhit.cdhit_1343	0.00596303	1145
cdhit.cdhit_13430	8.31156e-05	21908
cdhit.cdhit_13431	0.000151095	16860
cdhit.cdhit_1344	0.00130107	5874
cdhit.cdhit_13443	0.000167822	16133
cdhit.cdhit_1345	0.000632124	9312
cdhit.cdhit_13451	6.73332e-05	23096
cdhit.cdhit_13455	0.000152238	16808
cdhit.cdhit_13456	0.000312511	12117
cdhit.cdhit_13458	0.000128106	18023
cdhit.cdhit_1346	0.00183843	4389
cdhit.cdhit_13462	0.000243008	13614
cdhit.cdhit_13464	0.000150897	16873
cdhit.cdhit_13469	0.000970406	7295
cdhit.cdhit_1347	0.000570861	9760
cdhit.cdhit_13474	0.000371305	11415
cdhit.cdhit_13478	6.27388e-05	23338
cdhit.cdhit_1348	0.00074159	8531
cdhit.cdhit_13481	0.000857941	7832
cdhit.cdhit_13482	0.000266669	12981
cdhit.cdhit_13489	0.00192307	4229
cdhit.cdhit_13491	8.6596e-05	21565
cdhit.cdhit_13493	0.000185789	15493
cdhit.cdhit_13499	0.00222184	3711
cdhit.cdhit_13503	0.000145396	17097
cdhit.cdhit_13508	0.00316273	2693
cdhit.cdhit_13515	0.000130031	17896
cdhit.cdhit_13521	0.000428426	10937
cdhit.cdhit_13526	0.00683909	921
cdhit.cdhit_13527	0.000266683	12980
cdhit.cdhit_13530	0.00017165	15995
cdhit.cdhit_13531	2.9475e-05	24897
cdhit.cdhit_13532	0.002186	3769
cdhit.cdhit_13537	0.000229297	14043
cdhit.cdhit_13539	0.00176916	4528
cdhit.cdhit_1354	0.00140468	5526
cdhit.cdhit_13541	0.000513476	10223
cdhit.cdhit_13542	0.000186016	15485
cdhit.cdhit_13543	6.36356e-05	23300
cdhit.cdhit_13545	5.02477e-05	23960
cdhit.cdhit_13546	4.7215e-05	24115
cdhit.cdhit_13548	0.00167113	4753
cdhit.cdhit_13549	0.00844383	676
cdhit.cdhit_1355	0.000868941	7774
cdhit.cdhit_13559	0.000116954	18717
cdhit.cdhit_1356	0.00022657	14148
cdhit.cdhit_13562	0.00160855	4901
cdhit.cdhit_13565	0.000328726	11894
cdhit.cdhit_13566	0.000189973	15366
cdhit.cdhit_13567	0.000196436	15151
cdhit.cdhit_1357	0.000802997	8164
cdhit.cdhit_13572	0.000229985	14015
cdhit.cdhit_13573	0.00016421	16291
cdhit.cdhit_13576	0.000268181	12944
cdhit.cdhit_13577	0.000187063	15454
cdhit.cdhit_13579	0.00110463	6699
cdhit.cdhit_13582	9.30696e-05	20948
cdhit.cdhit_13584	0.00125721	6038
cdhit.cdhit_13586	0.00471982	1590
cdhit.cdhit_13587	1.4119e-05	25259
cdhit.cdhit_13591	0.000210764	14684
cdhit.cdhit_13592	0.000106698	19575
cdhit.cdhit_13596	0.000485043	10473
cdhit.cdhit_13597	0.000346081	11684
cdhit.cdhit_13598	0.000256187	13241
cdhit.cdhit_13599	0.00128665	5918
cdhit.cdhit_13600	0.00225589	3661
cdhit.cdhit_13603	0.000187741	15438
cdhit.cdhit_13605	8.19142e-05	22015
cdhit.cdhit_13606	8.49442e-05	21729
cdhit.cdhit_13608	0.000225025	14208
cdhit.cdhit_13611	0.000345802	11688
cdhit.cdhit_13614	0.000242653	13623
cdhit.cdhit_13617	0.000171038	16020
cdhit.cdhit_1362	0.00235531	3510
cdhit.cdhit_13620	0.000366808	11462
cdhit.cdhit_13621	0.000105727	19663
cdhit.cdhit_13623	0.000235883	13839
cdhit.cdhit_13627	0.000631753	9314
cdhit.cdhit_1363	0.00114595	6509
cdhit.cdhit_13633	0.000200126	15033
cdhit.cdhit_1364	0.000944825	7425
cdhit.cdhit_13641	0.000178766	15748
cdhit.cdhit_13645	0.000154852	16692
cdhit.cdhit_13648	0.000211801	14647
cdhit.cdhit_13652	0.000693095	8833
cdhit.cdhit_13656	0.000217089	14463
cdhit.cdhit_13657	0.00210109	3901
cdhit.cdhit_13659	7.95184e-05	22230
cdhit.cdhit_1366	0.00734895	833
cdhit.cdhit_13663	0.000149315	16922
cdhit.cdhit_13667	0.000454111	10727
cdhit.cdhit_13668	0.000222163	14305
cdhit.cdhit_1367	0.00343728	2446
cdhit.cdhit_13672	7.26275e-05	22762
cdhit.cdhit_13674	0.00106778	6848
cdhit.cdhit_13677	0.00044818	10779
cdhit.cdhit_13678	0.00205688	3983
cdhit.cdhit_13688	0.000256129	13243
cdhit.cdhit_13689	0.000479528	10521
cdhit.cdhit_1369	0.0020859	3929
cdhit.cdhit_13690	0.000176281	15836
cdhit.cdhit_13691	0.00340127	2471
cdhit.cdhit_13692	0.000148129	16983
cdhit.cdhit_13696	7.09414e-05	22872
cdhit.cdhit_13698	0.000153689	16747
cdhit.cdhit_13699	3.68223e-05	24597
cdhit.cdhit_1370	0.00174577	4590
cdhit.cdhit_13700	0.000130024	17898
cdhit.cdhit_13701	0.00012439	18232
cdhit.cdhit_13704	0.000302309	12282
cdhit.cdhit_13705	0.000338794	11772
cdhit.cdhit_13707	6.71434e-05	23106
cdhit.cdhit_13710	0.000231972	13946
cdhit.cdhit_13711	0.000336353	11803
cdhit.cdhit_13712	0.000281149	12671
cdhit.cdhit_13713	9.68783e-05	20555
cdhit.cdhit_13715	0.000394237	11222
cdhit.cdhit_1372	0.00051307	10230
cdhit.cdhit_13721	0.000155114	16684
cdhit.cdhit_1373	0.000947865	7411
cdhit.cdhit_13731	0.000849996	7886
cdhit.cdhit_13733	9.95151e-05	20277
cdhit.cdhit_13735	0.000177997	15784
cdhit.cdhit_1374	0.00120127	6272
cdhit.cdhit_13741	6.0811e-05	23436
cdhit.cdhit_13745	0.000167983	16124
cdhit.cdhit_1375	0.00396853	2042
cdhit.cdhit_13755	0.000183688	15573
cdhit.cdhit_13763	0.000234619	13869
cdhit.cdhit_13764	6.16092e-05	23399
cdhit.cdhit_13765	0.00308638	2763
cdhit.cdhit_13772	6.32912e-05	23315
cdhit.cdhit_13774	0.000112721	19048
cdhit.cdhit_13775	0.000222901	14279
cdhit.cdhit_13777	0.000307479	12192
cdhit.cdhit_1378	0.000558195	9847
cdhit.cdhit_13796	8.24058e-05	21969
cdhit.cdhit_13798	0.000147601	17017
cdhit.cdhit_138	0.000333764	11835
cdhit.cdhit_13801	0.00013801	17455
cdhit.cdhit_13808	0.000654538	9153
cdhit.cdhit_13809	0.000255281	13271
cdhit.cdhit_13810	0.000135099	17608
cdhit.cdhit_13811	0.00164681	4803
cdhit.cdhit_13820	0.000494679	10385
cdhit.cdhit_13822	0.000841743	7945
cdhit.cdhit_13823	0.000413602	11059
cdhit.cdhit_13826	8.13361e-05	22066
cdhit.cdhit_13827	0.000226791	14140
cdhit.cdhit_13829	0.000192491	15292
cdhit.cdhit_1383	0.00206722	3963
cdhit.cdhit_13830	9.29512e-05	20962
cdhit.cdhit_13833	0.000230766	13983
cdhit.cdhit_13834	0.00585681	1177
cdhit.cdhit_13835	0.0102509	496
cdhit.cdhit_13838	0.000156368	16621
cdhit.cdhit_13839	5.67319e-05	23653
cdhit.cdhit_1384	0.00291226	2917
cdhit.cdhit_13842	0.00451093	1707
cdhit.cdhit_1385	0.00163586	4831
cdhit.cdhit_13850	0.000105009	19729
cdhit.cdhit_13851	0.000118215	18618
cdhit.cdhit_13857	0.000191022	15329
cdhit.cdhit_13858	0.000255412	13267
cdhit.cdhit_13862	0.00015878	16522
cdhit.cdhit_13864	0.000952271	7385
cdhit.cdhit_13873	0.00111126	6671
cdhit.cdhit_13876	0.000117811	18645
cdhit.cdhit_13877	0.000185881	15488
cdhit.cdhit_13878	0.000134176	17661
cdhit.cdhit_1388	0.000857976	7830
cdhit.cdhit_13880	0.000229057	14053
cdhit.cdhit_13882	0.000281522	12668
cdhit.cdhit_13884	7.77796e-05	22381
cdhit.cdhit_1389	0.000829182	8020
cdhit.cdhit_13892	0.000320332	12004
cdhit.cdhit_13894	0.000143779	17188
cdhit.cdhit_13898	8.83616e-05	21399
cdhit.cdhit_1390	0.0121874	367
cdhit.cdhit_13903	0.000117664	18657
cdhit.cdhit_13904	5.53337e-05	23722
cdhit.cdhit_13912	0.000158438	16541
cdhit.cdhit_13919	0.000104922	19734
cdhit.cdhit_13922	0.000347777	11666
cdhit.cdhit_13926	2.19889e-05	25114
cdhit.cdhit_13927	8.71532e-05	21513
cdhit.cdhit_13929	0.000132248	17772
cdhit.cdhit_13931	0.000240249	13697
cdhit.cdhit_13934	0.00352983	2357
cdhit.cdhit_1394	0.00129655	5889
cdhit.cdhit_13940	0.00423895	1871
cdhit.cdhit_1395	0.000410648	11079
cdhit.cdhit_13950	0.00106469	6866
cdhit.cdhit_13952	0.00016043	16453
cdhit.cdhit_13954	0.000110854	19206
cdhit.cdhit_13955	0.000246858	13511
cdhit.cdhit_13960	2.81549e-05	24945
cdhit.cdhit_13968	0.000158413	16544
cdhit.cdhit_1397	0.000889446	7678
cdhit.cdhit_13974	9.35338e-05	20902
cdhit.cdhit_13975	0.000188164	15422
cdhit.cdhit_13976	0.00103021	7028
cdhit.cdhit_1398	0.00222752	3699
cdhit.cdhit_13982	0.000383986	11313
cdhit.cdhit_13983	0.00260127	3223
cdhit.cdhit_13984	7.65158e-05	22489
cdhit.cdhit_13990	0.000274009	12807
cdhit.cdhit_13992	3.16427e-05	24818
cdhit.cdhit_13995	0.00290518	2921
cdhit.cdhit_13996	0.00014994	16899
cdhit.cdhit_14	0.00606972	1118
cdhit.cdhit_1400	0.000742862	8527
cdhit.cdhit_14001	0.000273679	12813
cdhit.cdhit_14002	7.58251e-05	22535
cdhit.cdhit_14004	0.000306774	12207
cdhit.cdhit_14005	0.00130689	5852
cdhit.cdhit_14006	0.000243483	13603
cdhit.cdhit_1401	0.00311139	2737
cdhit.cdhit_14013	8.33549e-05	21884
cdhit.cdhit_14015	0.000172191	15970
cdhit.cdhit_14017	5.59333e-05	23697
cdhit.cdhit_14018	0.000366565	11463
cdhit.cdhit_14019	5.27419e-05	23845
cdhit.cdhit_14020	0.00013706	17500
cdhit.cdhit_14028	0.00147925	5297
cdhit.cdhit_14029	0.00741157	822
cdhit.cdhit_1403	0.000660816	9109
cdhit.cdhit_14030	0.000134435	17647
cdhit.cdhit_14032	0.00205977	3974
cdhit.cdhit_14034	0.0059243	1156
cdhit.cdhit_14035	0.000661376	9104
cdhit.cdhit_14036	0.000144516	17141
cdhit.cdhit_14037	5.77939e-05	23593
cdhit.cdhit_1404	0.000276228	12764
cdhit.cdhit_14040	0.000318976	12033
cdhit.cdhit_14044	0.000100963	20136
cdhit.cdhit_14048	5.21441e-05	23876
cdhit.cdhit_1405	0.000542957	9964
cdhit.cdhit_14054	0.000205773	14846
cdhit.cdhit_1406	0.00124588	6102
cdhit.cdhit_14064	0.000884426	7701
cdhit.cdhit_1407	0.00118867	6306
cdhit.cdhit_14070	4.00861e-05	24441
cdhit.cdhit_14073	0.0024591	3384
cdhit.cdhit_14075	0.000582919	9664
cdhit.cdhit_14079	0.00131641	5816
cdhit.cdhit_1408	0.00169234	4707
cdhit.cdhit_14089	0.000138823	17420
cdhit.cdhit_1409	0.000624889	9356
cdhit.cdhit_14093	0.000269022	12925
cdhit.cdhit_14095	3.51443e-05	24670
cdhit.cdhit_14096	0.000131133	17838
cdhit.cdhit_141	0.000939804	7446
cdhit.cdhit_1410	0.00398155	2028
cdhit.cdhit_14102	0.00127117	5981
cdhit.cdhit_14106	6.31777e-05	23321
cdhit.cdhit_14108	6.25676e-05	23350
cdhit.cdhit_1411	0.000793923	8212
cdhit.cdhit_14112	0.000358819	11554
cdhit.cdhit_14113	0.000251101	13389
cdhit.cdhit_14123	8.43797e-05	21789
cdhit.cdhit_14124	0.000264996	13022
cdhit.cdhit_14125	7.38007e-05	22685
cdhit.cdhit_14126	0.000612884	9440
cdhit.cdhit_14128	0.000139249	17407
cdhit.cdhit_14134	5.9588e-05	23503
cdhit.cdhit_14136	0.000329565	11885
cdhit.cdhit_14137	0.000537494	10008
cdhit.cdhit_14138	6.66893e-05	23127
cdhit.cdhit_14141	0.00019372	15244
cdhit.cdhit_14148	0.000133599	17696
cdhit.cdhit_14150	0.000125555	18170
cdhit.cdhit_14151	0.000124811	18208
cdhit.cdhit_14154	0.000147141	17039
cdhit.cdhit_1416	0.00118666	6319
cdhit.cdhit_14164	0.000123171	18304
cdhit.cdhit_14167	0.000975385	7265
cdhit.cdhit_14169	0.00023545	13847
cdhit.cdhit_14170	0.00259516	3229
cdhit.cdhit_14171	0.00518979	1401
cdhit.cdhit_14172	9.30211e-05	20955
cdhit.cdhit_14175	0.000279365	12713
cdhit.cdhit_14178	0.000345173	11696
cdhit.cdhit_14179	0.000214791	14533
cdhit.cdhit_1418	0.0015628	5028
cdhit.cdhit_14180	0.000261091	13124
cdhit.cdhit_14181	0.000123788	18273
cdhit.cdhit_14182	7.91193e-05	22263
cdhit.cdhit_14183	8.8802e-05	21362
cdhit.cdhit_14184	3.34557e-05	24751
cdhit.cdhit_14189	0.000240347	13693
cdhit.cdhit_1419	0.0117885	392
cdhit.cdhit_14191	0.000165599	16234
cdhit.cdhit_14195	0.000521224	10147
cdhit.cdhit_14197	2.09124e-05	25132
cdhit.cdhit_14198	0.000172015	15982
cdhit.cdhit_14200	0.000208356	14752
cdhit.cdhit_14203	0.000107626	19502
cdhit.cdhit_14205	0.000129259	17954
cdhit.cdhit_14208	0.000349577	11651
cdhit.cdhit_14209	7.63127e-05	22501
cdhit.cdhit_14210	7.75509e-05	22396
cdhit.cdhit_14214	0.000575999	9718
cdhit.cdhit_14215	0.00153456	5116
cdhit.cdhit_14217	0.000107701	19493
cdhit.cdhit_14220	0.000212886	14606
cdhit.cdhit_14221	0.000133896	17674
cdhit.cdhit_14222	0.000342676	11724
cdhit.cdhit_14224	0.000206282	14828
cdhit.cdhit_14225	0.000278153	12730
cdhit.cdhit_14227	0.00117935	6348
cdhit.cdhit_1423	0.000522267	10136
cdhit.cdhit_14231	5.60405e-05	23687
cdhit.cdhit_14233	0.000166991	16174
cdhit.cdhit_14235	0.000574449	9729
cdhit.cdhit_14239	0.00109005	6743
cdhit.cdhit_1424	0.00208004	3940
cdhit.cdhit_14240	8.97904e-05	21253
cdhit.cdhit_14241	0.000319047	12030
cdhit.cdhit_14242	0.000121061	18436
cdhit.cdhit_14244	0.000160512	16449
cdhit.cdhit_1425	0.00396187	2046
cdhit.cdhit_14251	0.00405434	1976
cdhit.cdhit_14252	0.000295991	12400
cdhit.cdhit_14255	0.000108675	19406
cdhit.cdhit_14258	0.000133752	17684
cdhit.cdhit_14259	0.000970813	7291
cdhit.cdhit_14265	8.81276e-05	21423
cdhit.cdhit_14266	0.000259123	13168
cdhit.cdhit_1427	0.000408343	11105
cdhit.cdhit_14271	0.000157324	16576
cdhit.cdhit_14272	0.000172975	15946
cdhit.cdhit_14273	3.10458e-05	24833
cdhit.cdhit_14275	0.000333396	11841
cdhit.cdhit_14278	4.97271e-05	23988
cdhit.cdhit_14279	0.000226044	14165
cdhit.cdhit_1428	0.00461143	1653
cdhit.cdhit_14288	0.000105196	19709
cdhit.cdhit_1429	0.00214594	3820
cdhit.cdhit_14297	0.000136539	17531
cdhit.cdhit_14299	0.000127507	18055
cdhit.cdhit_14301	0.000365026	11482
cdhit.cdhit_14302	9.30323e-05	20953
cdhit.cdhit_14306	6.00523e-05	23472
cdhit.cdhit_14309	0.000257159	13211
cdhit.cdhit_1431	0.00143215	5441
cdhit.cdhit_14310	0.000172204	15969
cdhit.cdhit_14311	0.00123421	6146
cdhit.cdhit_14312	8.29797e-05	21919
cdhit.cdhit_14316	0.000188919	15400
cdhit.cdhit_14317	7.40514e-05	22672
cdhit.cdhit_1432	0.000292775	12468
cdhit.cdhit_14324	0.000641013	9248
cdhit.cdhit_14327	0.000104482	19768
cdhit.cdhit_14329	0.000280624	12685
cdhit.cdhit_1433	0.00288982	2938
cdhit.cdhit_14330	0.000135029	17613
cdhit.cdhit_14331	0.00433945	1807
cdhit.cdhit_14336	7.54761e-05	22555
cdhit.cdhit_14338	0.000247396	13486
cdhit.cdhit_14339	0.000197647	15122
cdhit.cdhit_1434	0.00158094	4976
cdhit.cdhit_14340	7.71987e-05	22430
cdhit.cdhit_14344	0.000536015	10015
cdhit.cdhit_14346	0.000140344	17349
cdhit.cdhit_14347	0.000126527	18116
cdhit.cdhit_14352	0.000239757	13718
cdhit.cdhit_14357	0.000244978	13559
cdhit.cdhit_14358	0.000104643	19756
cdhit.cdhit_14359	0.000292189	12481
cdhit.cdhit_1436	0.00182822	4409
cdhit.cdhit_14360	0.000193017	15272
cdhit.cdhit_14361	0.000210322	14701
cdhit.cdhit_14366	7.73311e-05	22420
cdhit.cdhit_14368	0.000127639	18046
cdhit.cdhit_14369	0.00397891	2032
cdhit.cdhit_14371	0.000131208	17828
cdhit.cdhit_14375	0.000233282	13912
cdhit.cdhit_14377	9.65074e-05	20590
cdhit.cdhit_1438	0.00147416	5316
cdhit.cdhit_14380	0.0014107	5516
cdhit.cdhit_14381	0.000190811	15337
cdhit.cdhit_14385	0.000109243	19346
cdhit.cdhit_14387	0.00015927	16506
cdhit.cdhit_14391	0.000123733	18275
cdhit.cdhit_14394	0.00112424	6614
cdhit.cdhit_1440	0.00222481	3704
cdhit.cdhit_14400	0.000242883	13620
cdhit.cdhit_14401	7.68201e-05	22465
cdhit.cdhit_14402	0.000712401	8713
cdhit.cdhit_14404	0.000295506	12412
cdhit.cdhit_14407	9.86056e-05	20372
cdhit.cdhit_1441	0.00303261	2810
cdhit.cdhit_14411	0.00390301	2071
cdhit.cdhit_14412	0.000321099	11993
cdhit.cdhit_14413	0.000186811	15462
cdhit.cdhit_14414	0.000220088	14380
cdhit.cdhit_14426	0.000112002	19118
cdhit.cdhit_14430	5.70458e-05	23629
cdhit.cdhit_14432	0.000249731	13434
cdhit.cdhit_14433	0.000936544	7460
cdhit.cdhit_14435	0.000163067	16333
cdhit.cdhit_14438	0.00418809	1890
cdhit.cdhit_14442	0.000285974	12587
cdhit.cdhit_14443	0.00141366	5509
cdhit.cdhit_14445	0.000178556	15755
cdhit.cdhit_1445	0.00110786	6688
cdhit.cdhit_14452	0.000221791	14322
cdhit.cdhit_14457	0.000275092	12786
cdhit.cdhit_14463	0.000106274	19610
cdhit.cdhit_14467	0.000208164	14757
cdhit.cdhit_14473	0.000129886	17906
cdhit.cdhit_1448	0.00233557	3530
cdhit.cdhit_14485	0.000230483	13995
cdhit.cdhit_14486	0.00366189	2244
cdhit.cdhit_14488	7.4189e-05	22655
cdhit.cdhit_14492	0.000346949	11678
cdhit.cdhit_14496	9.33016e-05	20922
cdhit.cdhit_145	0.000128926	17979
cdhit.cdhit_1450	0.000380178	11349
cdhit.cdhit_14506	0.000222575	14288
cdhit.cdhit_14507	0.00205805	3980
cdhit.cdhit_14509	0.00155577	5054
cdhit.cdhit_14516	0.000522232	10137
[truncated: 23,306 more rows]

## Sheet: time_details
ID	importance	rank
cdhit.cdhit_0	2.70988	1761
cdhit.cdhit_1	0.0338174	15578
cdhit.cdhit_10	0.838461	4368
cdhit.cdhit_10001	0.00482143	20085
cdhit.cdhit_10002	0.436345	6460
cdhit.cdhit_10003	0.384594	6955
cdhit.cdhit_10004	0	23296
cdhit.cdhit_10005	0.0493909	14392
cdhit.cdhit_10008	0.0307086	15812
cdhit.cdhit_10009	0.00219048	20930
cdhit.cdhit_1001	0.0822615	12820
cdhit.cdhit_10010	0.00431018	20237
cdhit.cdhit_10011	1.15554	3459
cdhit.cdhit_10013	0.0678326	13434
cdhit.cdhit_10014	8.88889e-05	23070
cdhit.cdhit_10017	2.69299	1773
cdhit.cdhit_10019	0.00181607	21063
cdhit.cdhit_1002	0	23296
cdhit.cdhit_10020	0.0429808	14842
cdhit.cdhit_10022	0.575527	5507
cdhit.cdhit_10026	0.329583	7545
cdhit.cdhit_10030	0.0147455	17745
cdhit.cdhit_10033	0.500398	6018
cdhit.cdhit_10034	0.000223333	22484
cdhit.cdhit_10035	0.0003	22296
cdhit.cdhit_10038	0.0217008	16743
cdhit.cdhit_10039	0.085029	12719
cdhit.cdhit_10041	1.0074	3832
cdhit.cdhit_10042	0	23296
cdhit.cdhit_10043	0.502533	5998
cdhit.cdhit_10047	0.17936	9919
cdhit.cdhit_1005	0.388366	6918
cdhit.cdhit_10051	1.87407	2417
cdhit.cdhit_10052	0	23296
cdhit.cdhit_10055	1.13734	3500
cdhit.cdhit_10057	0.0388565	15131
cdhit.cdhit_10058	0.275395	8226
cdhit.cdhit_10061	0.1869	9764
cdhit.cdhit_10063	0.382524	6981
cdhit.cdhit_10064	0.138212	10987
cdhit.cdhit_10068	0.0427636	14860
cdhit.cdhit_1007	0.233276	8934
cdhit.cdhit_10070	0.0788594	12963
cdhit.cdhit_10071	0.175525	9993
cdhit.cdhit_10072	0.521385	5856
cdhit.cdhit_10076	2.75664	1740
cdhit.cdhit_10077	0.0689021	13389
cdhit.cdhit_10079	0.397842	6826
cdhit.cdhit_1008	0.042638	14869
cdhit.cdhit_10085	0.0343571	15517
cdhit.cdhit_10087	0	23296
cdhit.cdhit_10090	0.421284	6576
cdhit.cdhit_10092	0.832286	4387
cdhit.cdhit_10093	0	23296
cdhit.cdhit_10094	2.88163	1683
cdhit.cdhit_10095	0.260735	8544
cdhit.cdhit_10097	0.0950382	12359
cdhit.cdhit_10098	0.000804167	21604
cdhit.cdhit_101	0.186626	9775
cdhit.cdhit_1010	0.619218	5289
cdhit.cdhit_10101	0.674307	5013
cdhit.cdhit_10103	1.00048	3856
cdhit.cdhit_10106	0.00829464	19037
cdhit.cdhit_10108	0.0346615	15489
cdhit.cdhit_10109	0.10006	12205
cdhit.cdhit_1011	0.967311	3943
cdhit.cdhit_10110	0.0443504	14736
cdhit.cdhit_10113	0.0223441	16661
cdhit.cdhit_10114	0.333444	7505
cdhit.cdhit_10115	0.0263763	16238
cdhit.cdhit_10116	0.00241254	20863
cdhit.cdhit_10119	43.1452	124
cdhit.cdhit_1012	0.0631861	13657
cdhit.cdhit_10122	0.0068373	19432
cdhit.cdhit_10128	0	23296
cdhit.cdhit_1013	0.0357386	15381
cdhit.cdhit_10131	0.248375	8724
cdhit.cdhit_10132	0.00142222	21216
cdhit.cdhit_10134	0.0435108	14800
cdhit.cdhit_10135	0	23296
cdhit.cdhit_10140	0.0553789	14055
cdhit.cdhit_10142	0.359867	7221
cdhit.cdhit_10149	0.1594	10321
cdhit.cdhit_1015	0.351971	7294
cdhit.cdhit_10151	0.0457174	14638
cdhit.cdhit_10152	0.00015	22751
cdhit.cdhit_10156	0.2011	9496
cdhit.cdhit_1016	0.00502026	20019
cdhit.cdhit_10161	1.32143	3133
cdhit.cdhit_10163	0	23296
cdhit.cdhit_10168	0.00310606	20646
cdhit.cdhit_1017	0.526777	5821
cdhit.cdhit_10173	0.0604886	13798
cdhit.cdhit_10175	0.774447	4581
cdhit.cdhit_10177	0.13187	11330
cdhit.cdhit_10178	0.0111021	18419
cdhit.cdhit_10179	0.112451	11870
cdhit.cdhit_10180	0.119844	11661
cdhit.cdhit_10181	0.0484696	14450
cdhit.cdhit_10182	0.00271607	20778
cdhit.cdhit_10184	0.173934	10025
cdhit.cdhit_10185	0.212773	9279
cdhit.cdhit_10186	0.226477	9037
cdhit.cdhit_10188	0.345617	7368
cdhit.cdhit_1019	0.101044	12177
cdhit.cdhit_10191	0.00147273	21197
cdhit.cdhit_10193	0.00717619	19332
cdhit.cdhit_10195	1.00639	3835
cdhit.cdhit_10196	0.0376168	15233
cdhit.cdhit_10201	0.0688025	13392
cdhit.cdhit_10203	0.0219616	16707
cdhit.cdhit_10204	0.521188	5861
cdhit.cdhit_10205	0.280412	8142
cdhit.cdhit_10206	0.862546	4274
cdhit.cdhit_10207	0.00512944	19968
cdhit.cdhit_10209	0.000428571	22048
cdhit.cdhit_1021	0.530282	5807
cdhit.cdhit_10213	0.0112306	18398
cdhit.cdhit_10214	0.966298	3945
cdhit.cdhit_10215	0.220355	9140
cdhit.cdhit_1022	8.41642	609
cdhit.cdhit_10221	0.0006625	21739
cdhit.cdhit_10222	0.179277	9923
cdhit.cdhit_10223	0.00266778	20792
cdhit.cdhit_10225	0.313392	7740
cdhit.cdhit_10227	0.568551	5554
cdhit.cdhit_10228	0.931875	4045
cdhit.cdhit_1023	0.0489865	14418
cdhit.cdhit_10230	0	23296
cdhit.cdhit_10234	0	23296
cdhit.cdhit_10241	0.158065	10359
cdhit.cdhit_10242	1.81751	2468
cdhit.cdhit_10243	3.60841	1369
cdhit.cdhit_10245	0.00403333	20328
cdhit.cdhit_10248	0.0964488	12314
cdhit.cdhit_1025	0.235104	8910
cdhit.cdhit_10251	0.434485	6477
cdhit.cdhit_10253	0.185102	9809
cdhit.cdhit_10255	0.374016	7078
cdhit.cdhit_10258	0.0234275	16540
cdhit.cdhit_1026	0.0456908	14640
cdhit.cdhit_10261	0	23296
cdhit.cdhit_10264	0.00456571	20157
cdhit.cdhit_10269	0.0567903	13989
cdhit.cdhit_1027	0	23296
cdhit.cdhit_10273	0.0460038	14617
cdhit.cdhit_10276	0	23296
cdhit.cdhit_10277	0.00285714	20724
cdhit.cdhit_10279	0.133685	11229
cdhit.cdhit_10286	0.088372	12604
cdhit.cdhit_10287	0.237082	8878
cdhit.cdhit_10288	5.5939	908
cdhit.cdhit_10290	0.351793	7298
cdhit.cdhit_10292	0.675829	5004
cdhit.cdhit_10295	0.0586156	13887
cdhit.cdhit_10296	0.000276136	22361
cdhit.cdhit_10297	0	23296
cdhit.cdhit_10299	0.00147206	21199
cdhit.cdhit_103	0.230756	8973
cdhit.cdhit_1030	0.152878	10482
cdhit.cdhit_10300	0.0423377	14890
cdhit.cdhit_1031	0.133014	11260
cdhit.cdhit_10310	0.016995	17378
cdhit.cdhit_10313	0.920041	4082
cdhit.cdhit_10320	0.462313	6274
cdhit.cdhit_10324	0.13468	11183
cdhit.cdhit_10326	0.000538691	21873
cdhit.cdhit_10327	0.0508763	14299
cdhit.cdhit_10328	0.0922171	12441
cdhit.cdhit_1033	0.225323	9057
cdhit.cdhit_10331	0.0686953	13399
cdhit.cdhit_10332	8.75e-05	23093
cdhit.cdhit_10335	0.20667	9390
cdhit.cdhit_10336	0.0822182	12823
cdhit.cdhit_10341	0.425833	6534
cdhit.cdhit_10346	0.0211314	16809
cdhit.cdhit_10347	0.169405	10106
cdhit.cdhit_1035	0.0802399	12913
cdhit.cdhit_10350	0.000548918	21865
cdhit.cdhit_10351	0.00321191	20618
cdhit.cdhit_10353	0.00394107	20365
cdhit.cdhit_10355	0.0296729	15898
cdhit.cdhit_10358	3.54799	1393
cdhit.cdhit_1036	2.28765	2026
cdhit.cdhit_10360	0.00678528	19457
cdhit.cdhit_10361	0.00498	20031
cdhit.cdhit_10368	0.00885952	18901
cdhit.cdhit_10370	0.00418333	20282
cdhit.cdhit_10372	0.10169	12161
cdhit.cdhit_10376	1.59455	2747
cdhit.cdhit_10378	0.162728	10241
cdhit.cdhit_1038	0.0428387	14856
cdhit.cdhit_10380	0.0917326	12474
cdhit.cdhit_10384	0.267805	8403
cdhit.cdhit_10386	0.176521	9972
cdhit.cdhit_10387	0.00328023	20596
cdhit.cdhit_1039	2.80612	1723
cdhit.cdhit_10399	0.0553673	14058
cdhit.cdhit_1040	0.0259962	16272
cdhit.cdhit_10410	0	23296
cdhit.cdhit_10411	0.0503009	14347
cdhit.cdhit_10412	0.113886	11823
cdhit.cdhit_10413	0.403638	6764
cdhit.cdhit_10415	5.12814	987
cdhit.cdhit_1042	0.0562656	14012
cdhit.cdhit_10422	0.135058	11162
cdhit.cdhit_10423	0.49798	6033
cdhit.cdhit_10429	0.432821	6488
cdhit.cdhit_10433	1.16673	3442
cdhit.cdhit_10435	0.0070875	19357
cdhit.cdhit_10436	0.00581818	19732
cdhit.cdhit_10437	0.0235588	16523
cdhit.cdhit_10438	0.290925	8023
cdhit.cdhit_10439	0.0207418	16858
cdhit.cdhit_10440	0.47467	6174
cdhit.cdhit_10441	0.00508069	19984
cdhit.cdhit_10442	0.0314805	15757
cdhit.cdhit_10443	0.0111529	18410
cdhit.cdhit_10445	0.0100967	18640
cdhit.cdhit_10449	0	23296
cdhit.cdhit_1045	0.285338	8082
cdhit.cdhit_10450	0.00220417	20926
cdhit.cdhit_10451	0.350081	7316
cdhit.cdhit_10455	0.12189	11612
cdhit.cdhit_10457	0.0796524	12937
cdhit.cdhit_10458	0.946392	3992
cdhit.cdhit_1046	0.100109	12203
cdhit.cdhit_10465	0.00048	21963
cdhit.cdhit_10466	0.000204167	22545
cdhit.cdhit_10467	0.0117556	18269
cdhit.cdhit_10469	0.00218909	20931
cdhit.cdhit_1047	2.51973	1871
cdhit.cdhit_10473	0.222158	9113
cdhit.cdhit_10475	0.0145339	17781
cdhit.cdhit_10479	0.0105048	18542
cdhit.cdhit_10480	0.284248	8101
cdhit.cdhit_10484	0.000325165	22250
cdhit.cdhit_10485	0.158451	10344
cdhit.cdhit_10486	0.397705	6828
cdhit.cdhit_10488	0.154172	10447
cdhit.cdhit_10489	0.000630159	21772
cdhit.cdhit_1049	0.0142508	17847
cdhit.cdhit_10493	1.53233	2826
cdhit.cdhit_10495	1.45756	2942
cdhit.cdhit_10496	0.462524	6267
cdhit.cdhit_10497	0.756216	4653
cdhit.cdhit_10498	0.019696	16994
cdhit.cdhit_10499	0.0266008	16212
cdhit.cdhit_10500	0	23296
cdhit.cdhit_10501	0.00110454	21392
cdhit.cdhit_10506	0.0132006	18023
cdhit.cdhit_10507	3.20479	1524
cdhit.cdhit_10508	1.31439	3148
cdhit.cdhit_1051	0.0541367	14118
cdhit.cdhit_10510	0.000471429	21990
cdhit.cdhit_10512	0.0881168	12615
cdhit.cdhit_10514	5.00228	1014
cdhit.cdhit_10516	3.71918	1326
cdhit.cdhit_10517	0.288565	8055
cdhit.cdhit_1052	12.1363	411
cdhit.cdhit_10520	0.000569524	21840
cdhit.cdhit_10523	0.254859	8623
cdhit.cdhit_10525	0.154114	10449
cdhit.cdhit_10528	0.00126263	21308
cdhit.cdhit_1053	0.346795	7350
cdhit.cdhit_10533	0	23296
cdhit.cdhit_10534	0.638001	5190
cdhit.cdhit_10541	8.33333e-05	23193
cdhit.cdhit_10543	9.09091e-05	23042
cdhit.cdhit_10544	0.0651857	13568
cdhit.cdhit_10546	0.00029375	22314
cdhit.cdhit_1055	1.20439	3376
cdhit.cdhit_10550	0.466409	6237
cdhit.cdhit_10551	0.0103744	18567
cdhit.cdhit_10552	1.10837	3577
cdhit.cdhit_10554	1.21174	3359
cdhit.cdhit_10555	0.218783	9168
cdhit.cdhit_10556	0.00347143	20528
cdhit.cdhit_10558	0.365474	7158
cdhit.cdhit_10563	0.189813	9713
cdhit.cdhit_1057	0.437542	6451
cdhit.cdhit_10573	0.436598	6458
cdhit.cdhit_10574	0.00282202	20736
cdhit.cdhit_10578	0.013981	17883
cdhit.cdhit_10581	0	23296
cdhit.cdhit_10586	0	23296
cdhit.cdhit_10588	0.318569	7685
cdhit.cdhit_10589	13.4464	371
cdhit.cdhit_1059	0.133922	11213
cdhit.cdhit_10592	0.0100446	18660
cdhit.cdhit_10594	0.186246	9787
cdhit.cdhit_10595	0.343182	7398
cdhit.cdhit_10598	0.000626667	21773
cdhit.cdhit_10601	0.0364756	15320
cdhit.cdhit_10607	0.000416667	22058
cdhit.cdhit_10609	0.0811701	12874
cdhit.cdhit_1061	6.91423	737
cdhit.cdhit_10610	0.33125	7529
cdhit.cdhit_10611	0.0216214	16751
cdhit.cdhit_10612	0.00496071	20036
cdhit.cdhit_10615	0.0194256	17029
cdhit.cdhit_10617	0.00995111	18685
cdhit.cdhit_10619	1.93495	2351
cdhit.cdhit_10621	0	23296
cdhit.cdhit_10625	0.00516692	19955
cdhit.cdhit_10626	0.306885	7817
cdhit.cdhit_10627	0.0057881	19738
cdhit.cdhit_10631	0.019055	17082
cdhit.cdhit_10632	0	23296
cdhit.cdhit_10633	0.0378754	15212
cdhit.cdhit_10634	0.571117	5535
cdhit.cdhit_10635	0.0230197	16591
cdhit.cdhit_10639	9.1145	558
cdhit.cdhit_10641	0.108814	11972
cdhit.cdhit_10642	0.671975	5023
cdhit.cdhit_10643	0.0697212	13350
cdhit.cdhit_10648	0.363991	7177
cdhit.cdhit_1065	9.15719	554
cdhit.cdhit_10650	0.0622671	13707
cdhit.cdhit_10651	0.0490969	14406
cdhit.cdhit_10654	0.0001875	22588
cdhit.cdhit_10662	0.012542	18137
cdhit.cdhit_10663	0.0446438	14714
cdhit.cdhit_10666	0.0165961	17438
cdhit.cdhit_10667	0.028155	16055
cdhit.cdhit_10668	0.0373283	15254
cdhit.cdhit_1067	0.319507	7676
cdhit.cdhit_10671	0.0126117	18123
cdhit.cdhit_10673	0.000859524	21564
cdhit.cdhit_10675	0.00191438	21022
cdhit.cdhit_10677	1.22331	3337
cdhit.cdhit_10679	1.27483	3211
cdhit.cdhit_1068	2.56834	1831
cdhit.cdhit_10680	0.0147958	17737
cdhit.cdhit_10684	0.951019	3984
cdhit.cdhit_1069	0.906085	4117
cdhit.cdhit_10690	0.978448	3912
cdhit.cdhit_10691	0.137101	11040
cdhit.cdhit_10694	0.0376386	15232
cdhit.cdhit_10696	0.00362155	20479
cdhit.cdhit_10698	0.494778	6043
cdhit.cdhit_10699	0.0203458	16906
cdhit.cdhit_10704	0.0893821	12567
cdhit.cdhit_10706	0.314205	7735
cdhit.cdhit_10708	0	23296
cdhit.cdhit_1071	0.105456	12051
cdhit.cdhit_10710	8.33333e-05	23193
cdhit.cdhit_10711	4.46823	1137
cdhit.cdhit_10712	0.423508	6555
cdhit.cdhit_10713	0.0408344	14989
cdhit.cdhit_10715	2.7865	1730
cdhit.cdhit_10716	0.000832222	21585
cdhit.cdhit_10717	0.302719	7857
cdhit.cdhit_10718	0.000667879	21734
cdhit.cdhit_10720	0.0307737	15807
cdhit.cdhit_10721	4.18189	1200
cdhit.cdhit_10722	0.0001875	22588
cdhit.cdhit_10723	0.317013	7705
cdhit.cdhit_10724	0.00347067	20532
cdhit.cdhit_10726	0	23296
cdhit.cdhit_1073	0.213862	9261
cdhit.cdhit_10732	1.77634	2504
cdhit.cdhit_10733	0.866572	4257
cdhit.cdhit_10734	0.62692	5259
cdhit.cdhit_10739	0.00523952	19931
cdhit.cdhit_1074	0.364645	7168
cdhit.cdhit_10741	0.119956	11656
cdhit.cdhit_10746	8.33333e-05	23193
cdhit.cdhit_1075	0.560104	5610
cdhit.cdhit_10750	0.00732484	19296
cdhit.cdhit_10752	0	23296
cdhit.cdhit_10753	0.98626	3890
cdhit.cdhit_10755	3.04974	1595
cdhit.cdhit_10760	0.49963	6025
cdhit.cdhit_10761	0	23296
cdhit.cdhit_10762	0.0567577	13990
cdhit.cdhit_10766	0.023689	16513
cdhit.cdhit_10767	0.00106667	21417
cdhit.cdhit_1077	2.14161	2166
cdhit.cdhit_10771	0.442411	6425
cdhit.cdhit_10773	0.705722	4879
cdhit.cdhit_10775	0.615651	5306
cdhit.cdhit_10777	0.0766354	13052
cdhit.cdhit_10778	0.857227	4295
cdhit.cdhit_1078	0.0260708	16262
cdhit.cdhit_10781	0	23296
cdhit.cdhit_10782	0.0484832	14448
cdhit.cdhit_10787	0.0061446	19650
cdhit.cdhit_10792	0.823424	4412
cdhit.cdhit_10793	0.382906	6973
cdhit.cdhit_10794	0.00260464	20813
cdhit.cdhit_10796	0.0950694	12358
cdhit.cdhit_10798	0	23296
cdhit.cdhit_10800	0.203194	9452
cdhit.cdhit_10801	1.08409	3630
cdhit.cdhit_10802	0.147274	10663
cdhit.cdhit_10807	0.0403326	15031
cdhit.cdhit_1081	2.96384	1637
cdhit.cdhit_10814	0.0628586	13674
cdhit.cdhit_10816	0.141223	10870
cdhit.cdhit_10817	8.75e-05	23093
cdhit.cdhit_10819	0.00700833	19384
cdhit.cdhit_10821	0.228231	9009
cdhit.cdhit_10823	0.115508	11783
cdhit.cdhit_10826	0.00015	22751
cdhit.cdhit_10828	0.463631	6259
cdhit.cdhit_10829	0.241682	8809
cdhit.cdhit_10831	0.0372522	15260
cdhit.cdhit_10832	0.0763084	13070
cdhit.cdhit_10833	0.549693	5659
cdhit.cdhit_10834	0	23296
cdhit.cdhit_10839	0.669064	5038
cdhit.cdhit_10840	0.00846874	18990
cdhit.cdhit_10841	0.160683	10290
cdhit.cdhit_10844	2.05645	2251
cdhit.cdhit_10848	0.0424482	14881
cdhit.cdhit_1085	0.222704	9101
cdhit.cdhit_10852	0.00476381	20104
cdhit.cdhit_10853	0.00861653	18949
cdhit.cdhit_10856	0	23296
cdhit.cdhit_1086	0.361199	7204
cdhit.cdhit_10860	1.1044	3588
cdhit.cdhit_10861	0.00608444	19658
cdhit.cdhit_10868	0.406492	6732
cdhit.cdhit_10871	0.115751	11778
cdhit.cdhit_10876	0.0779959	12997
cdhit.cdhit_10886	0.000255	22413
cdhit.cdhit_1089	0.0408821	14985
cdhit.cdhit_10892	0.263255	8499
cdhit.cdhit_10893	1.0176	3811
cdhit.cdhit_1090	0.0403503	15027
cdhit.cdhit_10900	0.029913	15880
cdhit.cdhit_10902	0.133061	11256
cdhit.cdhit_10903	0.00168841	21113
cdhit.cdhit_10904	0.227973	9015
cdhit.cdhit_10909	0.00121	21330
cdhit.cdhit_1091	1.87824	2412
cdhit.cdhit_10910	8.57143e-05	23141
cdhit.cdhit_10911	0.146565	10686
cdhit.cdhit_10912	0.181102	9885
cdhit.cdhit_10913	0.0519658	14238
cdhit.cdhit_10915	0.314302	7734
cdhit.cdhit_10919	8.57143e-05	23141
cdhit.cdhit_1092	2.87839	1687
cdhit.cdhit_10924	0.00237424	20877
cdhit.cdhit_10927	0.0534193	14163
cdhit.cdhit_10929	0.00735	19288
cdhit.cdhit_10930	1.41674	2992
cdhit.cdhit_1094	0.309155	7790
cdhit.cdhit_10943	1.56693	2788
cdhit.cdhit_10944	8.33333e-05	23193
cdhit.cdhit_10947	0.899508	4137
cdhit.cdhit_10948	0	23296
cdhit.cdhit_1095	0.866596	4256
cdhit.cdhit_10951	0.0587402	13876
cdhit.cdhit_10952	1.75553	2529
cdhit.cdhit_10953	2.52655	1867
cdhit.cdhit_10955	0.0261876	16254
cdhit.cdhit_10956	0.328744	7562
cdhit.cdhit_10958	0.111606	11892
cdhit.cdhit_10960	0.138623	10961
cdhit.cdhit_10961	0.000784091	21626
cdhit.cdhit_10962	0.689536	4940
cdhit.cdhit_10963	0.00672998	19481
cdhit.cdhit_10964	0.00667436	19493
cdhit.cdhit_10966	0.00469123	20123
cdhit.cdhit_10968	0	23296
cdhit.cdhit_1097	1.41964	2988
cdhit.cdhit_10971	0.135455	11146
cdhit.cdhit_10973	0.017094	17360
cdhit.cdhit_10975	0.00344527	20542
cdhit.cdhit_10976	1.11287	3565
cdhit.cdhit_1098	1.937	2347
cdhit.cdhit_10983	0.0304209	15838
cdhit.cdhit_10984	0.334173	7499
cdhit.cdhit_10986	0.318478	7688
cdhit.cdhit_10987	0.000163636	22704
cdhit.cdhit_10988	1.50772	2872
cdhit.cdhit_10994	1.56008	2799
cdhit.cdhit_10995	0.00021	22515
cdhit.cdhit_11006	0	23296
cdhit.cdhit_11007	0.00720238	19324
cdhit.cdhit_11008	0.0245025	16430
cdhit.cdhit_11009	0.295133	7961
cdhit.cdhit_11011	0	23296
cdhit.cdhit_11012	0.0696094	13355
cdhit.cdhit_11013	0.0201914	16924
cdhit.cdhit_11015	0.150037	10578
cdhit.cdhit_11019	0.414124	6647
cdhit.cdhit_11020	0.0309429	15794
cdhit.cdhit_11022	0.00408809	20311
cdhit.cdhit_11024	0.0186676	17147
cdhit.cdhit_11027	0.0109953	18453
cdhit.cdhit_11028	0.000171429	22633
cdhit.cdhit_1103	0	23296
cdhit.cdhit_11030	8.75e-05	23093
cdhit.cdhit_11035	0	23296
cdhit.cdhit_11038	0.00562619	19800
cdhit.cdhit_11048	0.00123068	21320
cdhit.cdhit_11049	0.0307916	15802
cdhit.cdhit_1105	0.00276167	20762
cdhit.cdhit_11051	0.0725367	13216
cdhit.cdhit_11052	0.0708377	13297
cdhit.cdhit_11054	0	23296
cdhit.cdhit_11056	0.151095	10534
cdhit.cdhit_11057	0.0540565	14128
cdhit.cdhit_11058	0.340445	7430
cdhit.cdhit_11059	0.0701002	13335
cdhit.cdhit_1106	0.268618	8377
cdhit.cdhit_11062	0.00152727	21171
cdhit.cdhit_11065	0.119187	11680
cdhit.cdhit_11068	0.164683	10211
cdhit.cdhit_11069	0.32847	7564
cdhit.cdhit_1107	0.0162889	17483
cdhit.cdhit_11071	0.0426536	14867
cdhit.cdhit_11073	0.157537	10369
cdhit.cdhit_11074	0.11162	11890
cdhit.cdhit_11075	8.40778	611
cdhit.cdhit_11077	0.269801	8347
cdhit.cdhit_11079	0.152306	10498
cdhit.cdhit_1108	0.271989	8298
cdhit.cdhit_11082	0.00645333	19557
cdhit.cdhit_11084	0.19891	9534
cdhit.cdhit_11086	0.00447	20179
cdhit.cdhit_11087	0.0632322	13656
cdhit.cdhit_11088	0.376533	7055
cdhit.cdhit_11089	0.0392887	15102
cdhit.cdhit_1109	0.204362	9439
cdhit.cdhit_11091	0.325829	7598
cdhit.cdhit_11095	8.75e-05	23093
cdhit.cdhit_111	0.256851	8599
cdhit.cdhit_1110	0.382412	6985
cdhit.cdhit_11102	0.0192792	17052
cdhit.cdhit_11103	0.0366226	15311
cdhit.cdhit_11104	0.011256	18393
cdhit.cdhit_11110	1.56968	2784
cdhit.cdhit_11114	0.0455527	14646
cdhit.cdhit_11115	0.923435	4070
cdhit.cdhit_1112	0.163295	10232
cdhit.cdhit_11121	0.859266	4285
cdhit.cdhit_11122	0.492235	6057
cdhit.cdhit_11123	0.437443	6454
cdhit.cdhit_11129	0.703829	4885
cdhit.cdhit_1113	1.19253	3399
cdhit.cdhit_11131	0.000116667	22983
cdhit.cdhit_11134	8.33333e-05	23193
cdhit.cdhit_11135	0.359876	7220
cdhit.cdhit_11139	0.0028125	20740
cdhit.cdhit_1114	0.144511	10753
cdhit.cdhit_11141	0.716635	4828
cdhit.cdhit_11144	0.785471	4546
cdhit.cdhit_11148	0.0302896	15850
cdhit.cdhit_11150	0.116761	11755
cdhit.cdhit_11151	0.0570474	13978
cdhit.cdhit_11153	0.0206403	16867
cdhit.cdhit_11155	0.150033	10579
cdhit.cdhit_11157	0.255179	8620
cdhit.cdhit_11162	1.14364	3482
cdhit.cdhit_11165	0.00106667	21417
cdhit.cdhit_11168	1.52769	2833
cdhit.cdhit_11172	0.000291667	22317
cdhit.cdhit_11178	0.161767	10260
cdhit.cdhit_1118	0.0412567	14956
cdhit.cdhit_11180	0.0106794	18510
cdhit.cdhit_11182	0.00188571	21034
cdhit.cdhit_11183	0.000520833	21915
cdhit.cdhit_11191	0.000227083	22476
cdhit.cdhit_11192	0	23296
cdhit.cdhit_11194	0.0122122	18185
cdhit.cdhit_11197	0	23296
cdhit.cdhit_1120	1.7754	2505
cdhit.cdhit_11202	9e-05	23051
cdhit.cdhit_11203	0.261479	8534
cdhit.cdhit_11204	0.0101937	18620
cdhit.cdhit_11205	0.0595199	13841
cdhit.cdhit_11206	0.000492308	21942
cdhit.cdhit_11207	0.066007	13521
cdhit.cdhit_1121	6.33732	803
cdhit.cdhit_11210	0.230873	8970
cdhit.cdhit_11211	0.662434	5068
cdhit.cdhit_11216	0.134086	11208
cdhit.cdhit_1122	0.193409	9634
cdhit.cdhit_11220	0.51957	5878
cdhit.cdhit_11222	0	23296
cdhit.cdhit_11226	0	23296
cdhit.cdhit_11227	0.0002	22570
cdhit.cdhit_11228	0	23296
cdhit.cdhit_11229	0.137705	11007
cdhit.cdhit_11230	0.00782286	19150
cdhit.cdhit_11234	0.14913	10605
cdhit.cdhit_11239	0	23296
cdhit.cdhit_1124	0.172719	10046
cdhit.cdhit_11247	0.00133472	21267
cdhit.cdhit_11248	0.141936	10846
cdhit.cdhit_11251	0.727352	4776
cdhit.cdhit_11257	0.170213	10093
cdhit.cdhit_11258	0.038585	15151
cdhit.cdhit_11261	0.117964	11724
cdhit.cdhit_11262	0.00747475	19253
cdhit.cdhit_11264	0.000533333	21881
cdhit.cdhit_11267	0.697902	4909
cdhit.cdhit_1127	0.674354	5011
cdhit.cdhit_11272	0.645975	5149
cdhit.cdhit_11277	0.000333333	22221
cdhit.cdhit_11278	0.0311717	15775
cdhit.cdhit_11282	0	23296
cdhit.cdhit_11285	0.057318	13955
cdhit.cdhit_11286	0.196378	9583
cdhit.cdhit_11289	0.119452	11671
cdhit.cdhit_1129	0.529068	5814
cdhit.cdhit_11291	0.210777	9317
cdhit.cdhit_11293	1.73738	2558
cdhit.cdhit_11296	0.3633	7186
cdhit.cdhit_11298	0.0307219	15811
cdhit.cdhit_11300	1.88798	2402
cdhit.cdhit_11301	0.0599467	13823
cdhit.cdhit_11302	0.171117	10075
cdhit.cdhit_11306	0.298579	7907
cdhit.cdhit_11307	0.0367917	15301
cdhit.cdhit_11310	0.0370636	15273
cdhit.cdhit_11311	0.0217927	16727
cdhit.cdhit_11312	2.28296	2027
cdhit.cdhit_11313	0.00665212	19504
cdhit.cdhit_11314	0	23296
cdhit.cdhit_11315	1.1327	3513
cdhit.cdhit_11316	0.00650417	19549
cdhit.cdhit_11318	0.0689624	13386
cdhit.cdhit_1132	0.179115	9925
cdhit.cdhit_11321	0.101033	12178
cdhit.cdhit_11323	2.24559	2060
cdhit.cdhit_11324	0.239837	8837
cdhit.cdhit_11326	0.00458286	20153
cdhit.cdhit_11329	0.0865957	12664
cdhit.cdhit_1133	0.0425087	14876
cdhit.cdhit_11333	0.363712	7183
cdhit.cdhit_11335	0	23296
cdhit.cdhit_11336	0.0368182	15296
cdhit.cdhit_1134	0.204253	9442
cdhit.cdhit_11341	8.33333e-05	23193
cdhit.cdhit_11343	0.59829	5385
cdhit.cdhit_11347	3.54884	1392
cdhit.cdhit_11348	0.0158348	17562
cdhit.cdhit_1135	0.166238	10171
cdhit.cdhit_11352	0.00411429	20304
cdhit.cdhit_11353	1.14308	3485
cdhit.cdhit_11356	0.208601	9361
cdhit.cdhit_11358	0.336365	7473
cdhit.cdhit_11359	0.00192424	21015
cdhit.cdhit_1136	0.402453	6777
cdhit.cdhit_11360	0	23296
cdhit.cdhit_11363	0.0405014	15014
cdhit.cdhit_11366	0.000171429	22633
cdhit.cdhit_11368	1.01585	3816
cdhit.cdhit_1137	0.214178	9250
cdhit.cdhit_11378	0.0410252	14974
cdhit.cdhit_1138	0.253859	8641
cdhit.cdhit_11383	0.312594	7752
cdhit.cdhit_11384	0.640587	5175
cdhit.cdhit_11386	0.000175714	22622
cdhit.cdhit_1139	1.50707	2874
cdhit.cdhit_11393	0.0353741	15420
cdhit.cdhit_11395	0.268016	8395
cdhit.cdhit_1140	0.0145762	17773
cdhit.cdhit_11401	0.235289	8905
cdhit.cdhit_11403	0.312584	7753
cdhit.cdhit_11406	0.0094063	18797
cdhit.cdhit_11407	0.0245841	16418
cdhit.cdhit_11408	0.5779	5498
cdhit.cdhit_1141	0.668711	5039
cdhit.cdhit_11412	0.0169392	17385
cdhit.cdhit_11415	0.16339	10229
cdhit.cdhit_11417	0.385605	6945
cdhit.cdhit_1142	0.00136364	21246
cdhit.cdhit_11422	0.144049	10768
cdhit.cdhit_11423	0.00482143	20085
cdhit.cdhit_11428	2.80424	1724
cdhit.cdhit_11432	0.188104	9742
cdhit.cdhit_11434	0	23296
cdhit.cdhit_11438	0.0530392	14185
cdhit.cdhit_11439	2.32974	2011
cdhit.cdhit_11440	0.0157336	17575
cdhit.cdhit_11442	0	23296
cdhit.cdhit_11443	0.121715	11616
cdhit.cdhit_11444	0.122834	11584
cdhit.cdhit_11445	0.088233	12609
cdhit.cdhit_11447	0.0325244	15673
cdhit.cdhit_11448	0.353295	7279
cdhit.cdhit_1145	0.184295	9829
cdhit.cdhit_11450	0	23296
cdhit.cdhit_11451	0.401075	6792
cdhit.cdhit_11452	0.0168272	17395
cdhit.cdhit_11459	0.00465476	20132
cdhit.cdhit_1146	0.0186368	17151
cdhit.cdhit_11462	0.153098	10478
cdhit.cdhit_11464	0.216465	9210
cdhit.cdhit_11465	0.000853333	21569
cdhit.cdhit_11468	0.0619287	13731
cdhit.cdhit_1147	0.0130175	18051
cdhit.cdhit_11473	2.62376	1801
cdhit.cdhit_11474	0	23296
cdhit.cdhit_11477	0.0208741	16842
cdhit.cdhit_1148	2.46742	1905
cdhit.cdhit_11480	0.011252	18394
cdhit.cdhit_11482	0.0384646	15162
cdhit.cdhit_11484	1.05058	3722
cdhit.cdhit_11485	0.0800401	12921
cdhit.cdhit_11486	0.295597	7956
cdhit.cdhit_1149	0.0476207	14508
cdhit.cdhit_11492	0.00746787	19258
cdhit.cdhit_11493	0.188314	9739
cdhit.cdhit_11494	0.276167	8209
cdhit.cdhit_11498	0	23296
cdhit.cdhit_115	0.00967722	18735
cdhit.cdhit_1150	0.261576	8531
cdhit.cdhit_11500	0.00503429	20015
cdhit.cdhit_11503	0.0148957	17712
cdhit.cdhit_11508	0.00539231	19886
cdhit.cdhit_11509	0.00138726	21236
cdhit.cdhit_1151	0.0566365	13998
cdhit.cdhit_11512	0.0533812	14165
cdhit.cdhit_11513	0.0307867	15804
cdhit.cdhit_11519	0.00133472	21267
cdhit.cdhit_11522	0.00154857	21163
cdhit.cdhit_11525	0.134838	11170
cdhit.cdhit_11527	0	23296
cdhit.cdhit_1153	6.75781	758
cdhit.cdhit_11530	0.518969	5882
cdhit.cdhit_11532	0	23296
cdhit.cdhit_11536	0.0515977	14253
cdhit.cdhit_11538	3.8663	1283
cdhit.cdhit_1154	0.74106	4719
cdhit.cdhit_11544	1.37349	3061
cdhit.cdhit_11547	0.714221	4842
cdhit.cdhit_11549	0.0302993	15849
cdhit.cdhit_1155	5.65628	899
cdhit.cdhit_11551	0.18584	9792
cdhit.cdhit_11554	2.85885	1699
cdhit.cdhit_11555	0.0363127	15334
cdhit.cdhit_11556	1.11262	3566
cdhit.cdhit_11558	0.00337476	20568
cdhit.cdhit_11560	0	23296
cdhit.cdhit_11561	0.122577	11589
cdhit.cdhit_11563	0.0243845	16443
cdhit.cdhit_11564	0.0503154	14346
cdhit.cdhit_11566	0	23296
cdhit.cdhit_11568	0.00015	22751
cdhit.cdhit_11569	0.368611	7126
cdhit.cdhit_11574	0.00432	20227
cdhit.cdhit_11576	0.11258	11865
cdhit.cdhit_11578	0.000482143	21960
cdhit.cdhit_11580	0.0189585	17096
cdhit.cdhit_11583	0.411631	6670
cdhit.cdhit_11584	0.00692972	19408
cdhit.cdhit_11586	0.0973502	12285
cdhit.cdhit_11587	0.0959141	12327
cdhit.cdhit_11592	0.132807	11280
cdhit.cdhit_11598	0.000540573	21869
cdhit.cdhit_1160	2.12351	2182
cdhit.cdhit_11603	0.0416338	14929
cdhit.cdhit_11604	5.12032	989
cdhit.cdhit_11606	0.00747143	19255
cdhit.cdhit_11608	0.00523022	19933
cdhit.cdhit_1161	23.6196	213
cdhit.cdhit_11611	0.00107321	21410
cdhit.cdhit_11612	0.0161533	17505
cdhit.cdhit_11614	0.000171429	22633
cdhit.cdhit_11615	0	23296
cdhit.cdhit_11618	0.0101626	18630
cdhit.cdhit_1162	2.47975	1896
cdhit.cdhit_11621	0.273072	8281
cdhit.cdhit_11623	0	23296
cdhit.cdhit_11624	0.000375	22132
cdhit.cdhit_11630	0.182488	9859
cdhit.cdhit_11631	0.0458294	14632
cdhit.cdhit_11632	0.0307398	15810
cdhit.cdhit_11636	0.00770417	19178
cdhit.cdhit_1164	0.732537	4754
cdhit.cdhit_11642	0.000486667	21953
cdhit.cdhit_11643	0.0874992	12633
cdhit.cdhit_11644	0.00544524	19869
cdhit.cdhit_11645	0	23296
cdhit.cdhit_11646	0	23296
cdhit.cdhit_11647	0.000585556	21820
cdhit.cdhit_11649	0.000333333	22221
cdhit.cdhit_1165	0.300817	7883
cdhit.cdhit_11650	1.60216	2733
cdhit.cdhit_11652	1.23321	3314
cdhit.cdhit_11654	0.000366667	22154
cdhit.cdhit_11655	0.384526	6956
cdhit.cdhit_11656	0.0485762	14440
cdhit.cdhit_11664	0.01337	17995
cdhit.cdhit_11666	0.165429	10190
cdhit.cdhit_11669	1.62946	2694
cdhit.cdhit_11670	0.756056	4655
cdhit.cdhit_11679	0.0116737	18288
cdhit.cdhit_11683	0.632391	5227
cdhit.cdhit_11684	0.00729	19304
cdhit.cdhit_11685	2.51631	1874
cdhit.cdhit_11687	0.557299	5626
cdhit.cdhit_11688	0.154861	10428
cdhit.cdhit_11694	0.045951	14622
cdhit.cdhit_11696	0.000555556	21855
cdhit.cdhit_11698	0.138228	10986
cdhit.cdhit_11699	0.0113741	18364
cdhit.cdhit_1170	3.46908	1420
cdhit.cdhit_11702	0.00548571	19857
cdhit.cdhit_11703	0.360368	7214
cdhit.cdhit_11708	0.0163333	17473
cdhit.cdhit_11709	0.634582	5210
cdhit.cdhit_1171	0.064335	13604
cdhit.cdhit_11713	0.262667	8510
cdhit.cdhit_11714	0.00333333	20580
cdhit.cdhit_11715	0.31792	7695
cdhit.cdhit_11721	0.26537	8453
cdhit.cdhit_11722	0.264669	8469
cdhit.cdhit_11728	0	23296
cdhit.cdhit_11729	0.145868	10704
cdhit.cdhit_11732	0.190557	9695
cdhit.cdhit_11737	0.0250018	16373
cdhit.cdhit_11742	0.0121414	18205
cdhit.cdhit_11743	0.165375	10191
cdhit.cdhit_11749	0.206212	9403
cdhit.cdhit_1175	0.0934082	12390
cdhit.cdhit_11757	0.000201667	22561
cdhit.cdhit_11759	0.0115782	18307
cdhit.cdhit_1176	0.496278	6038
cdhit.cdhit_11760	0.0767403	13046
cdhit.cdhit_11761	0.0704364	13322
cdhit.cdhit_11763	0.187359	9755
cdhit.cdhit_11764	11.1903	445
cdhit.cdhit_11766	0.00035119	22181
cdhit.cdhit_11767	8.57143e-05	23141
cdhit.cdhit_1177	0.295037	7962
cdhit.cdhit_11770	0.082479	12814
cdhit.cdhit_11775	0.00276571	20759
cdhit.cdhit_11778	0.116652	11760
cdhit.cdhit_11779	0.0146509	17764
cdhit.cdhit_1178	2.74451	1747
cdhit.cdhit_11781	0.00048447	21956
cdhit.cdhit_11782	0.154257	10444
cdhit.cdhit_11788	0.0419709	14904
cdhit.cdhit_11789	0	23296
cdhit.cdhit_1179	0.534202	5772
cdhit.cdhit_11790	0.00783571	19147
cdhit.cdhit_11792	0.037939	15204
cdhit.cdhit_11793	0.00484454	20072
cdhit.cdhit_11794	0	23296
cdhit.cdhit_1180	0.775974	4575
cdhit.cdhit_11800	0.00232078	20888
cdhit.cdhit_11802	0.130827	11376
cdhit.cdhit_11804	0	23296
cdhit.cdhit_11805	0.260864	8543
cdhit.cdhit_1181	0.446774	6389
cdhit.cdhit_11812	0.00146032	21206
cdhit.cdhit_11813	0.000133333	22883
cdhit.cdhit_11814	0.00930048	18817
cdhit.cdhit_11818	0.0311431	15777
cdhit.cdhit_11820	0.0190764	17079
cdhit.cdhit_11824	0.0700905	13336
cdhit.cdhit_11826	0.0576647	13933
cdhit.cdhit_11829	1.20245	3380
cdhit.cdhit_11830	0	23296
cdhit.cdhit_11833	0.0342192	15528
cdhit.cdhit_11834	0.0413327	14949
cdhit.cdhit_11838	0.155524	10419
cdhit.cdhit_11841	0.35355	7273
cdhit.cdhit_11843	7.70164	667
cdhit.cdhit_11846	1.4786	2918
cdhit.cdhit_11847	0.000333333	22221
cdhit.cdhit_11848	1.26065	3242
cdhit.cdhit_11851	0.118814	11689
cdhit.cdhit_11853	0.0259641	16276
cdhit.cdhit_11857	0.000171429	22633
cdhit.cdhit_1186	0.434394	6478
cdhit.cdhit_11862	0.0640595	13619
cdhit.cdhit_11864	0.138061	10993
cdhit.cdhit_11867	0.197033	9568
cdhit.cdhit_11868	0.107788	11993
cdhit.cdhit_1187	0.0167581	17417
cdhit.cdhit_11877	14.3295	353
cdhit.cdhit_11878	0.463117	6263
cdhit.cdhit_1188	1.64442	2672
cdhit.cdhit_11882	0.00375556	20431
cdhit.cdhit_11883	0.00123406	21318
cdhit.cdhit_11884	0.0112702	18390
cdhit.cdhit_11885	0.0159661	17537
cdhit.cdhit_11889	0.113597	11829
cdhit.cdhit_11894	0.00274157	20773
cdhit.cdhit_11896	0.00508742	19980
cdhit.cdhit_11897	0.659851	5078
cdhit.cdhit_11898	0.0276921	16100
cdhit.cdhit_119	0.190798	9688
cdhit.cdhit_1190	3.72384	1322
cdhit.cdhit_11900	0.0474662	14522
cdhit.cdhit_11904	1.69372	2609
cdhit.cdhit_11908	2.16496	2135
cdhit.cdhit_1191	0.255908	8609
cdhit.cdhit_11911	0	23296
cdhit.cdhit_11912	0.167622	10149
cdhit.cdhit_11914	0.00420458	20270
cdhit.cdhit_11915	0	23296
cdhit.cdhit_11918	0.276835	8196
cdhit.cdhit_11921	0	23296
cdhit.cdhit_11922	1.57781	2774
cdhit.cdhit_11925	0.000649359	21756
cdhit.cdhit_11927	0	23296
cdhit.cdhit_1193	0.218295	9174
cdhit.cdhit_11932	0.146008	10698
cdhit.cdhit_11933	0.604062	5367
cdhit.cdhit_11934	0.0996431	12219
cdhit.cdhit_11936	0.0320291	15714
cdhit.cdhit_11939	0.850436	4321
cdhit.cdhit_11945	0.0220424	16699
cdhit.cdhit_11946	0.160789	10287
cdhit.cdhit_1195	0.566435	5573
cdhit.cdhit_11955	0.00819143	19069
cdhit.cdhit_11957	0.000388235	22120
cdhit.cdhit_1196	3.40663	1440
cdhit.cdhit_11964	0.0065025	19550
cdhit.cdhit_11968	0.0341598	15531
cdhit.cdhit_1197	4.10685	1224
cdhit.cdhit_11970	2.95134	1643
cdhit.cdhit_11971	3.13994	1558
cdhit.cdhit_11972	0.0173764	17325
cdhit.cdhit_11975	6.93731	734
cdhit.cdhit_11976	0.0914899	12485
cdhit.cdhit_11977	0.366961	7148
cdhit.cdhit_11978	0.714882	4837
cdhit.cdhit_11979	0.117949	11726
cdhit.cdhit_1198	2.43178	1930
cdhit.cdhit_11980	0.570927	5537
cdhit.cdhit_11981	0.00248194	20841
cdhit.cdhit_11983	0.00527828	19920
cdhit.cdhit_11991	1.99138	2306
cdhit.cdhit_11992	0.00228571	20896
cdhit.cdhit_120	0.206401	9397
cdhit.cdhit_12001	0.0142188	17853
cdhit.cdhit_12002	0.287159	8064
cdhit.cdhit_12003	0.976014	3923
cdhit.cdhit_12004	0.0317188	15743
cdhit.cdhit_12005	0.149744	10587
cdhit.cdhit_12006	0.657731	5089
cdhit.cdhit_12007	0.301805	7868
cdhit.cdhit_12013	0	23296
cdhit.cdhit_12014	0.108057	11988
cdhit.cdhit_12016	0.0013603	21247
cdhit.cdhit_12018	0	23296
cdhit.cdhit_12019	0.00568333	19775
cdhit.cdhit_1202	0.319698	7672
cdhit.cdhit_12020	0.00028	22342
cdhit.cdhit_12024	0.143141	10803
cdhit.cdhit_12028	0.000333333	22221
cdhit.cdhit_1203	0.0687485	13394
cdhit.cdhit_12034	0.124031	11559
cdhit.cdhit_12036	0.00539667	19885
cdhit.cdhit_12037	0.113665	11827
cdhit.cdhit_12039	0.139353	10933
cdhit.cdhit_12041	0.0688072	13391
cdhit.cdhit_12042	1.71813	2583
cdhit.cdhit_12043	0.237718	8864
cdhit.cdhit_12044	0.648423	5133
cdhit.cdhit_12045	0.0751585	13117
cdhit.cdhit_12047	0.00458788	20149
cdhit.cdhit_1205	4.83402	1047
cdhit.cdhit_12057	0.304392	7837
cdhit.cdhit_12059	0	23296
cdhit.cdhit_1206	0.00577127	19741
cdhit.cdhit_12072	0.206684	9389
cdhit.cdhit_1208	0.952551	3977
cdhit.cdhit_12083	0.805027	4474
cdhit.cdhit_12084	0.267011	8420
cdhit.cdhit_12085	0.72539	4789
cdhit.cdhit_12087	0.0822016	12827
cdhit.cdhit_1209	2.47134	1902
cdhit.cdhit_12093	0.211323	9305
cdhit.cdhit_12094	0	23296
cdhit.cdhit_12096	0.606928	5357
cdhit.cdhit_12097	0.006075	19661
cdhit.cdhit_12101	0	23296
cdhit.cdhit_12102	0.271818	8299
cdhit.cdhit_12104	0	23296
cdhit.cdhit_12108	0.0160715	17521
cdhit.cdhit_12109	0.00470135	20120
cdhit.cdhit_12110	0.00666309	19499
cdhit.cdhit_12112	0.000904762	21533
cdhit.cdhit_12115	0.00806046	19098
cdhit.cdhit_12118	0.00766667	19188
cdhit.cdhit_1212	0.00269377	20783
cdhit.cdhit_12121	0.713506	4844
cdhit.cdhit_12126	2.16805	2133
cdhit.cdhit_12127	0.229836	8992
cdhit.cdhit_12132	0.176518	9973
cdhit.cdhit_12134	0.0324487	15682
cdhit.cdhit_12135	0	23296
cdhit.cdhit_12139	0.376753	7052
cdhit.cdhit_1214	0.0323035	15693
cdhit.cdhit_12141	0.0488831	14426
cdhit.cdhit_12144	0.000496931	21940
cdhit.cdhit_12147	0.0161285	17514
cdhit.cdhit_1215	24.9148	201
cdhit.cdhit_12150	11.0284	461
cdhit.cdhit_12151	0.121698	11618
cdhit.cdhit_12153	0.267945	8398
cdhit.cdhit_12155	8.33333e-05	23193
cdhit.cdhit_12156	0.380071	7013
cdhit.cdhit_12158	0.03052	15828
cdhit.cdhit_12159	0.158123	10354
cdhit.cdhit_12164	0.0012	21344
cdhit.cdhit_1217	0.244592	8771
cdhit.cdhit_12174	0.00656364	19529
cdhit.cdhit_12177	0.985562	3892
cdhit.cdhit_12179	0	23296
cdhit.cdhit_12180	0.0058951	19706
cdhit.cdhit_12183	0.022081	16694
cdhit.cdhit_12186	0.000171429	22633
cdhit.cdhit_1219	0.331198	7531
cdhit.cdhit_12190	0.200625	9504
cdhit.cdhit_12193	0.113284	11843
cdhit.cdhit_12195	0.0008	21608
cdhit.cdhit_12198	0.0156998	17582
cdhit.cdhit_1220	0.647219	5141
cdhit.cdhit_12202	0.00691727	19411
cdhit.cdhit_12205	0.358024	7237
cdhit.cdhit_12208	2.52999	1863
cdhit.cdhit_1221	0.418094	6610
cdhit.cdhit_12210	0	23296
cdhit.cdhit_12217	0.000829762	21589
cdhit.cdhit_12219	2.55615	1842
cdhit.cdhit_1222	0.136042	11104
cdhit.cdhit_12223	0.00047619	21981
cdhit.cdhit_12224	0.0103429	18574
cdhit.cdhit_12225	0.184188	9833
cdhit.cdhit_12227	0.60824	5350
cdhit.cdhit_12229	0.00224198	20911
cdhit.cdhit_12242	0.00302286	20670
cdhit.cdhit_12243	0.302897	7855
cdhit.cdhit_12245	0.322351	7647
cdhit.cdhit_12246	0.0228167	16609
cdhit.cdhit_12257	0.0269514	16176
cdhit.cdhit_12258	0.0310257	15790
cdhit.cdhit_12259	0.00749071	19248
cdhit.cdhit_12263	0.101875	12156
cdhit.cdhit_12264	0.492374	6055
cdhit.cdhit_12265	0.00555429	19834
cdhit.cdhit_12268	4.06772	1241
cdhit.cdhit_12269	0.0316796	15745
cdhit.cdhit_12276	0.327898	7571
cdhit.cdhit_12278	1.08217	3640
cdhit.cdhit_1228	0.049662	14379
cdhit.cdhit_12281	0	23296
cdhit.cdhit_12283	0.615574	5307
cdhit.cdhit_12284	0.0168	17404
cdhit.cdhit_12287	0.147585	10652
cdhit.cdhit_1229	4.15097	1209
cdhit.cdhit_12291	0.000133333	22883
cdhit.cdhit_12294	0.187048	9762
cdhit.cdhit_12296	0.0216849	16745
cdhit.cdhit_12298	0.0659585	13524
cdhit.cdhit_123	0.0536476	14154
cdhit.cdhit_1230	0.104201	12095
cdhit.cdhit_12301	0.0322876	15695
cdhit.cdhit_12305	0	23296
cdhit.cdhit_12307	0.0242169	16465
cdhit.cdhit_12312	0.183962	9835
cdhit.cdhit_12314	0.00408333	20313
cdhit.cdhit_12317	0.00132315	21280
cdhit.cdhit_12319	2.65296	1791
cdhit.cdhit_12322	0.00348444	20525
cdhit.cdhit_12323	0	23296
cdhit.cdhit_12325	0.000142857	22836
cdhit.cdhit_12326	0.000685714	21710
cdhit.cdhit_12329	0.00481405	20093
cdhit.cdhit_1233	0.245872	8753
cdhit.cdhit_12330	0	23296
cdhit.cdhit_12332	0	23296
cdhit.cdhit_12336	0.0297606	15890
cdhit.cdhit_12337	0.214048	9255
cdhit.cdhit_12339	0.830111	4392
cdhit.cdhit_1234	27.6133	183
cdhit.cdhit_12340	0.00604464	19669
cdhit.cdhit_12344	0.0372736	15256
cdhit.cdhit_12345	0.0694044	13366
cdhit.cdhit_1235	0.377433	7046
cdhit.cdhit_12352	0.267899	8400
cdhit.cdhit_12353	0.00035	22182
cdhit.cdhit_12354	0.0155872	17594
cdhit.cdhit_12355	0.407709	6718
cdhit.cdhit_12356	0.0660371	13520
cdhit.cdhit_12357	0.00641556	19578
cdhit.cdhit_1236	0.511057	5937
cdhit.cdhit_12363	0.136132	11102
cdhit.cdhit_1237	0.0569928	13981
cdhit.cdhit_12370	0.00174286	21093
cdhit.cdhit_12371	0	23296
cdhit.cdhit_12373	0.00280333	20746
cdhit.cdhit_12376	0.159521	10317
cdhit.cdhit_12378	0.124697	11538
cdhit.cdhit_12384	0.122066	11606
cdhit.cdhit_12390	0.00825714	19047
cdhit.cdhit_12393	0.00194818	21007
cdhit.cdhit_124	0.322828	7643
cdhit.cdhit_1240	4.81182	1052
cdhit.cdhit_12400	0.862715	4272
cdhit.cdhit_12401	0.275819	8221
cdhit.cdhit_12405	0.00666732	19494
cdhit.cdhit_12406	2.04228	2263
cdhit.cdhit_12409	0.296553	7940
cdhit.cdhit_12416	0.653498	5108
cdhit.cdhit_12418	0.416208	6627
cdhit.cdhit_1242	0.126628	11496
cdhit.cdhit_12420	0.461533	6282
cdhit.cdhit_12423	0.289881	8035
cdhit.cdhit_12424	0.0123742	18164
cdhit.cdhit_12425	0.225814	9047
cdhit.cdhit_12427	0.140928	10879
cdhit.cdhit_12428	0.219653	9153
cdhit.cdhit_12429	0.00993125	18688
cdhit.cdhit_1243	3.91741	1271
cdhit.cdhit_12433	0.0269127	16180
cdhit.cdhit_12436	1.91447	2375
cdhit.cdhit_12438	0.0563688	14005
cdhit.cdhit_12439	0.307374	7812
cdhit.cdhit_1244	0.0615839	13751
cdhit.cdhit_12442	0.000958929	21498
cdhit.cdhit_12444	0.0252716	16345
cdhit.cdhit_12446	0.485998	6106
cdhit.cdhit_12447	0.00299725	20687
cdhit.cdhit_12448	1.28009	3202
cdhit.cdhit_1245	1.3777	3053
cdhit.cdhit_12451	0.34202	7412
cdhit.cdhit_12454	0.325249	7606
cdhit.cdhit_12456	0.202743	9464
cdhit.cdhit_12458	0	23296
cdhit.cdhit_12459	0.124445	11549
cdhit.cdhit_12460	0.00287756	20717
cdhit.cdhit_12463	0	23296
cdhit.cdhit_12464	0.097153	12296
cdhit.cdhit_12465	0.136303	11090
cdhit.cdhit_12466	0.0151009	17680
cdhit.cdhit_1247	0.22486	9068
cdhit.cdhit_12470	0.00957614	18761
cdhit.cdhit_12472	0.00798	19110
cdhit.cdhit_12473	0.543151	5699
cdhit.cdhit_12474	0.000401786	22107
cdhit.cdhit_12477	14.9579	338
cdhit.cdhit_12483	5.03871	1007
cdhit.cdhit_12486	1.0701	3665
cdhit.cdhit_12487	0.135449	11148
cdhit.cdhit_12489	0.0112923	18384
cdhit.cdhit_12493	2.37136	1983
cdhit.cdhit_12499	0.00390139	20380
cdhit.cdhit_12504	0.113583	11830
cdhit.cdhit_1251	0.0588916	13867
cdhit.cdhit_12515	0.001	21467
cdhit.cdhit_12519	0.000142857	22836
cdhit.cdhit_1252	0.371066	7110
cdhit.cdhit_12525	0.000615	21782
cdhit.cdhit_12527	0.30067	7886
cdhit.cdhit_12528	0.766013	4618
cdhit.cdhit_1253	0.230079	8988
cdhit.cdhit_12532	0.104491	12084
cdhit.cdhit_12533	0	23296
cdhit.cdhit_12534	0.265136	8459
cdhit.cdhit_12536	1.05723	3699
cdhit.cdhit_12538	0.0510753	14284
cdhit.cdhit_1254	0.056537	14001
cdhit.cdhit_12541	0.0548956	14080
cdhit.cdhit_12544	0.0133544	17998
cdhit.cdhit_12545	0.656092	5099
cdhit.cdhit_12546	0.0340359	15546
cdhit.cdhit_12556	0	23296
cdhit.cdhit_12557	0.00557857	19828
cdhit.cdhit_1256	0.177434	9954
cdhit.cdhit_12563	0.0354379	15411
cdhit.cdhit_12564	0.441014	6435
cdhit.cdhit_12566	0.749447	4682
cdhit.cdhit_12567	0.0117814	18264
cdhit.cdhit_12568	0.00471333	20117
cdhit.cdhit_12569	0.191363	9678
cdhit.cdhit_12571	0.0041859	20281
cdhit.cdhit_12573	0.0335103	15605
cdhit.cdhit_12576	0.202618	9468
cdhit.cdhit_1258	2.25507	2054
cdhit.cdhit_12581	0.939047	4020
cdhit.cdhit_12582	0.137123	11039
cdhit.cdhit_12584	12.3535	407
cdhit.cdhit_12585	0.000658095	21743
cdhit.cdhit_12586	0.000142857	22836
cdhit.cdhit_12587	0.63503	5207
cdhit.cdhit_12588	0.0941377	12375
cdhit.cdhit_12591	0.137475	11020
cdhit.cdhit_12594	0.0101725	18625
cdhit.cdhit_12595	0.031889	15728
cdhit.cdhit_12596	0.00672364	19484
cdhit.cdhit_1260	0.47637	6165
cdhit.cdhit_12601	0	23296
cdhit.cdhit_12603	3.20682	1522
cdhit.cdhit_12606	0.01225	18181
cdhit.cdhit_12607	0.399985	6803
cdhit.cdhit_12609	1.0655	3680
cdhit.cdhit_1261	0.107899	11992
cdhit.cdhit_12610	0.13617	11099
cdhit.cdhit_12613	2.50854	1879
cdhit.cdhit_12614	0.631747	5232
cdhit.cdhit_12617	0.00370256	20453
cdhit.cdhit_12618	0	23296
cdhit.cdhit_1262	0.703476	4886
cdhit.cdhit_12621	2.34944	2000
cdhit.cdhit_12626	0.00255334	20829
cdhit.cdhit_1263	0.308464	7796
cdhit.cdhit_12632	0.272456	8290
cdhit.cdhit_12633	0.105273	12057
cdhit.cdhit_12638	0.00983174	18706
cdhit.cdhit_12641	0.00583333	19727
cdhit.cdhit_12643	0.0212264	16793
cdhit.cdhit_12644	0.000266667	22379
cdhit.cdhit_12645	0.0723748	13222
cdhit.cdhit_12646	0.242791	8793
cdhit.cdhit_12647	0.879778	4215
cdhit.cdhit_12648	0.721244	4808
cdhit.cdhit_1265	0.647077	5143
cdhit.cdhit_12653	2.23084	2068
cdhit.cdhit_12656	0.108837	11971
cdhit.cdhit_12659	0.397032	6835
cdhit.cdhit_1266	0.111563	11897
cdhit.cdhit_12663	0.237596	8867
cdhit.cdhit_12664	0.00173468	21097
cdhit.cdhit_12666	0.133523	11235
cdhit.cdhit_12667	0.00288321	20715
cdhit.cdhit_12668	0	23296
cdhit.cdhit_12669	0	23296
cdhit.cdhit_1267	0.252823	8654
cdhit.cdhit_12672	0.603236	5370
cdhit.cdhit_12674	0.0119405	18242
cdhit.cdhit_12682	0.085065	12717
cdhit.cdhit_12685	0.0204267	16896
cdhit.cdhit_12688	0.0234433	16536
cdhit.cdhit_1269	1.00483	3843
cdhit.cdhit_12691	0.0265847	16213
cdhit.cdhit_12693	0	23296
cdhit.cdhit_12696	0.030191	15858
cdhit.cdhit_12697	1.81222	2474
cdhit.cdhit_12699	0	23296
cdhit.cdhit_127	0.0339399	15564
cdhit.cdhit_1270	0.16411	10220
cdhit.cdhit_12702	0.0046234	20139
cdhit.cdhit_12708	0.00484	20073
cdhit.cdhit_12711	0.634245	5213
cdhit.cdhit_12714	0.0386207	15149
cdhit.cdhit_12717	0.0621814	13714
cdhit.cdhit_1272	0.315435	7722
cdhit.cdhit_12721	0.0006	21796
cdhit.cdhit_12723	0.0289375	15974
cdhit.cdhit_12724	0.0366278	15310
cdhit.cdhit_12725	0.019	17090
cdhit.cdhit_12726	0.50023	6021
cdhit.cdhit_12727	0.00794643	19120
cdhit.cdhit_1273	0.0143974	17814
cdhit.cdhit_12730	0	23296
cdhit.cdhit_12734	0.0484589	14454
cdhit.cdhit_12735	0.791857	4523
cdhit.cdhit_12736	0.0819417	12837
cdhit.cdhit_12738	0.00526667	19925
cdhit.cdhit_12739	0.0105083	18541
cdhit.cdhit_1274	0.636039	5205
cdhit.cdhit_12740	0	23296
cdhit.cdhit_12746	0.416557	6624
cdhit.cdhit_12747	0.29323	7994
cdhit.cdhit_12748	0.0509915	14288
cdhit.cdhit_1275	1.05461	3708
cdhit.cdhit_12750	8.33333e-05	23193
cdhit.cdhit_12753	0.126092	11505
cdhit.cdhit_1276	0.249965	8703
cdhit.cdhit_12760	0.256249	8606
cdhit.cdhit_12764	0.113494	11835
cdhit.cdhit_12765	0.037587	15237
cdhit.cdhit_12769	0.0228281	16608
cdhit.cdhit_1278	0.705585	4880
cdhit.cdhit_12780	0.00436071	20213
cdhit.cdhit_12785	1.35804	3084
cdhit.cdhit_12786	0.00495764	20038
cdhit.cdhit_12788	0.0423482	14889
cdhit.cdhit_12792	0.0151441	17668
cdhit.cdhit_12793	0.00696806	19398
cdhit.cdhit_12794	1.05814	3695
cdhit.cdhit_12795	0.0964349	12316
cdhit.cdhit_12803	0.00678988	19454
cdhit.cdhit_12805	0.279375	8160
cdhit.cdhit_12809	4.25336	1183
cdhit.cdhit_12810	0.000603907	21795
cdhit.cdhit_12815	0.0108247	18485
cdhit.cdhit_12816	0	23296
cdhit.cdhit_12818	0.00028	22342
cdhit.cdhit_12822	0.00706731	19365
cdhit.cdhit_12824	0.522886	5850
cdhit.cdhit_12826	0.206531	9394
cdhit.cdhit_12827	0.00875484	18917
cdhit.cdhit_12828	0.0260614	16264
cdhit.cdhit_12830	0.0135856	17954
cdhit.cdhit_12831	0.000413675	22075
cdhit.cdhit_12832	0.171501	10068
cdhit.cdhit_12833	0.00275238	20768
cdhit.cdhit_12835	0.293075	7995
cdhit.cdhit_12842	0	23296
cdhit.cdhit_12843	0.0282764	16044
cdhit.cdhit_12846	0.00711169	19351
cdhit.cdhit_12847	0.148427	10627
cdhit.cdhit_1285	0.756653	4651
cdhit.cdhit_12856	0.0479581	14489
cdhit.cdhit_12857	0.0130044	18056
cdhit.cdhit_12858	0.031951	15720
cdhit.cdhit_12859	0.0117132	18281
cdhit.cdhit_1286	0.460879	6289
cdhit.cdhit_12861	0.13482	11171
cdhit.cdhit_12862	0.59721	5393
cdhit.cdhit_12863	0.00894401	18879
cdhit.cdhit_12869	8.57143e-05	23141
cdhit.cdhit_12870	0.000171429	22633
cdhit.cdhit_12871	0.0296545	15902
cdhit.cdhit_12873	0.766468	4615
cdhit.cdhit_12877	0.0254336	16324
cdhit.cdhit_12878	0.00240833	20865
cdhit.cdhit_12879	0.00016	22713
cdhit.cdhit_1288	1.14126	3491
cdhit.cdhit_12881	8.57143e-05	23141
cdhit.cdhit_12883	0.271617	8304
cdhit.cdhit_12884	0.0293314	15935
cdhit.cdhit_12885	0.00535887	19893
cdhit.cdhit_12886	0.0552825	14060
cdhit.cdhit_12887	0.0598549	13827
cdhit.cdhit_12888	0.0001875	22588
cdhit.cdhit_1289	2.00493	2297
cdhit.cdhit_12890	0.0042	20272
cdhit.cdhit_12892	0.180855	9891
cdhit.cdhit_12895	0.00895496	18874
cdhit.cdhit_12899	0.140582	10894
cdhit.cdhit_129	0.329131	7554
cdhit.cdhit_1290	0.0705281	13311
cdhit.cdhit_12902	0	23296
cdhit.cdhit_12903	0.0114438	18343
cdhit.cdhit_12905	0.0356561	15386
cdhit.cdhit_12907	0.000326667	22249
cdhit.cdhit_12911	0.0871095	12644
cdhit.cdhit_12912	0.00873091	18920
cdhit.cdhit_12913	0.294822	7966
cdhit.cdhit_12917	0.986353	3889
cdhit.cdhit_12918	0.0182495	17204
cdhit.cdhit_12919	0.00236571	20878
cdhit.cdhit_1292	0.0498642	14371
cdhit.cdhit_12921	0.0485131	14446
cdhit.cdhit_12925	0.000208333	22527
cdhit.cdhit_12926	0.0151426	17670
cdhit.cdhit_12927	0.476822	6161
cdhit.cdhit_12928	0.122874	11582
cdhit.cdhit_12929	0.060367	13805
cdhit.cdhit_1293	0.000853333	21569
cdhit.cdhit_12936	0.0288833	15979
cdhit.cdhit_12937	0	23296
cdhit.cdhit_1294	0.637291	5196
cdhit.cdhit_12941	7.26647	703
cdhit.cdhit_12942	0	23296
cdhit.cdhit_12944	0.192714	9651
cdhit.cdhit_12946	0.0336076	15593
cdhit.cdhit_12947	0.00048	21963
cdhit.cdhit_1295	0	23296
cdhit.cdhit_12956	0.0364836	15317
cdhit.cdhit_12957	0.0956544	12335
cdhit.cdhit_12960	0.045495	14652
cdhit.cdhit_12963	8.57143e-05	23141
cdhit.cdhit_12964	0	23296
cdhit.cdhit_12965	0.0151292	17674
cdhit.cdhit_12966	0.0488946	14424
cdhit.cdhit_12967	0.0115665	18313
cdhit.cdhit_12969	0.00315325	20631
cdhit.cdhit_1297	0.0808218	12884
cdhit.cdhit_12970	0.0247109	16403
cdhit.cdhit_12971	1.44035	2965
cdhit.cdhit_12972	0.148207	10638
cdhit.cdhit_12975	0.175274	9996
cdhit.cdhit_12977	0.142931	10811
cdhit.cdhit_1298	2.06476	2238
cdhit.cdhit_12980	0.561181	5605
cdhit.cdhit_12981	0.00588	19712
cdhit.cdhit_12983	0.0105483	18537
cdhit.cdhit_12984	0.0767273	13047
cdhit.cdhit_12986	2.12846	2176
cdhit.cdhit_12988	0.0284897	16017
cdhit.cdhit_12989	0.32008	7669
cdhit.cdhit_1299	0.0626644	13687
cdhit.cdhit_13000	0.0122118	18186
cdhit.cdhit_13003	0.118955	11684
cdhit.cdhit_1301	1.44492	2959
cdhit.cdhit_13012	0	23296
cdhit.cdhit_13013	0.105562	12049
cdhit.cdhit_13014	0.0102083	18616
cdhit.cdhit_13016	0.0449666	14688
cdhit.cdhit_13017	0.00402293	20334
cdhit.cdhit_13019	0.0373386	15253
cdhit.cdhit_1302	0.0183405	17192
cdhit.cdhit_13022	0	23296
cdhit.cdhit_13023	4.35996	1160
cdhit.cdhit_13027	0.182061	9862
cdhit.cdhit_13029	0.0555775	14041
cdhit.cdhit_1303	1.94751	2337
cdhit.cdhit_13033	0.000625714	21774
cdhit.cdhit_13034	0	23296
cdhit.cdhit_13035	7.02461	728
cdhit.cdhit_13038	0.0668404	13485
cdhit.cdhit_13040	0.00869143	18931
cdhit.cdhit_13044	0.00916422	18842
cdhit.cdhit_13049	0.0890274	12579
cdhit.cdhit_1305	0.626118	5267
cdhit.cdhit_13050	8.19437	624
cdhit.cdhit_13051	0.148202	10639
cdhit.cdhit_13052	0.598005	5387
cdhit.cdhit_13053	0.046829	14562
cdhit.cdhit_13054	0	23296
cdhit.cdhit_13055	0.50379	5987
cdhit.cdhit_13056	0.0358406	15369
cdhit.cdhit_13059	0.0646201	13593
cdhit.cdhit_1306	1.92081	2371
cdhit.cdhit_13060	0.0804699	12898
cdhit.cdhit_13062	0.0081225	19078
cdhit.cdhit_13064	0	23296
cdhit.cdhit_13065	3.46865	1421
cdhit.cdhit_13066	0.00621607	19623
cdhit.cdhit_1307	0.181749	9871
cdhit.cdhit_13070	0.0351123	15444
cdhit.cdhit_13078	0.0385375	15155
cdhit.cdhit_1308	0.248853	8717
cdhit.cdhit_13080	0.0106036	18524
cdhit.cdhit_13085	0.134674	11184
cdhit.cdhit_13086	0	23296
cdhit.cdhit_13091	0.000877489	21550
cdhit.cdhit_13096	0.0201238	16931
cdhit.cdhit_13102	0.000403333	22098
cdhit.cdhit_13103	0.0079575	19118
cdhit.cdhit_13105	0.10443	12086
cdhit.cdhit_13108	0.243447	8784
cdhit.cdhit_13109	0.00832247	19031
cdhit.cdhit_1311	0.146708	10678
cdhit.cdhit_13110	0.00560356	19809
cdhit.cdhit_13115	0.000306548	22281
cdhit.cdhit_13116	0.0114174	18351
cdhit.cdhit_1312	0.181248	9883
cdhit.cdhit_13124	0.087824	12624
cdhit.cdhit_13125	0.0394044	15093
cdhit.cdhit_13129	0.0120774	18216
cdhit.cdhit_13131	0.0207017	16862
cdhit.cdhit_13136	0.052891	14190
cdhit.cdhit_13137	0.000222222	22486
cdhit.cdhit_13139	0.0103382	18575
cdhit.cdhit_1314	0.612015	5328
cdhit.cdhit_13143	0.725903	4784
cdhit.cdhit_13145	0.0364818	15319
cdhit.cdhit_13146	0.0151858	17661
cdhit.cdhit_1315	0.953373	3973
cdhit.cdhit_13153	0.00330179	20588
cdhit.cdhit_13154	1.82717	2458
cdhit.cdhit_13159	0.460133	6295
cdhit.cdhit_13160	0.170529	10085
cdhit.cdhit_13161	0.556203	5631
cdhit.cdhit_13162	0.00847	18988
cdhit.cdhit_13165	0.017929	17245
cdhit.cdhit_1317	0.335459	7483
cdhit.cdhit_13170	0.0800922	12915
cdhit.cdhit_13173	0.027253	16141
cdhit.cdhit_13174	0.00675	19469
cdhit.cdhit_13175	0.18157	9879
cdhit.cdhit_13177	0.00350417	20517
cdhit.cdhit_13178	0.544121	5695
cdhit.cdhit_13179	0.0282805	16043
cdhit.cdhit_13181	0.0705248	13312
cdhit.cdhit_13185	0.0238981	16494
cdhit.cdhit_13187	0.0051575	19958
cdhit.cdhit_13190	0.01664	17436
cdhit.cdhit_13192	0.000225	22481
cdhit.cdhit_13194	0.000534066	21879
cdhit.cdhit_13195	0.0344632	15507
cdhit.cdhit_13197	0.0130197	18048
cdhit.cdhit_13201	0.00642857	19569
cdhit.cdhit_13202	11.5855	427
cdhit.cdhit_13206	0.00964286	18743
cdhit.cdhit_13207	0.0413125	14951
cdhit.cdhit_13209	0.259387	8563
cdhit.cdhit_1321	0.00205333	20980
cdhit.cdhit_13211	0.018073	17230
cdhit.cdhit_13213	0.0182492	17205
cdhit.cdhit_13218	0.000171429	22633
cdhit.cdhit_13224	1.31063	3156
cdhit.cdhit_13225	0	23296
cdhit.cdhit_13226	0	23296
cdhit.cdhit_13228	0.206825	9385
cdhit.cdhit_13230	0.0928593	12415
cdhit.cdhit_13232	0.0457504	14636
cdhit.cdhit_13233	8.33333e-05	23193
cdhit.cdhit_13234	0	23296
cdhit.cdhit_13235	0.136311	11089
cdhit.cdhit_13237	0.0018	21071
cdhit.cdhit_13239	0	23296
cdhit.cdhit_1324	1.17908	3425
cdhit.cdhit_1325	2.96976	1633
cdhit.cdhit_13251	0.592077	5424
cdhit.cdhit_13254	0.175693	9988
cdhit.cdhit_13257	0.357215	7242
cdhit.cdhit_1326	4.07739	1238
cdhit.cdhit_13260	0.09525	12350
cdhit.cdhit_13262	0.0243516	16449
cdhit.cdhit_13263	0.566568	5570
cdhit.cdhit_1327	0.163667	10224
cdhit.cdhit_13271	0.00540952	19879
cdhit.cdhit_13272	0.033601	15596
cdhit.cdhit_13277	0	23296
cdhit.cdhit_13278	0.00342857	20555
cdhit.cdhit_1328	1.7767	2502
cdhit.cdhit_13280	0.00626273	19612
cdhit.cdhit_13285	0	23296
cdhit.cdhit_13302	0.858049	4291
cdhit.cdhit_13303	0.00263369	20803
cdhit.cdhit_13312	0.168198	10139
cdhit.cdhit_13316	0.00675	19469
cdhit.cdhit_1332	0.036902	15287
cdhit.cdhit_13321	0.00151667	21178
cdhit.cdhit_13324	0.187257	9758
cdhit.cdhit_13325	2.81891	1715
cdhit.cdhit_13328	2.12422	2179
cdhit.cdhit_13331	0.00947214	18785
cdhit.cdhit_13333	0	23296
cdhit.cdhit_13334	0.386119	6939
cdhit.cdhit_13339	0.013694	17929
cdhit.cdhit_1334	0.109471	11950
cdhit.cdhit_13340	0.310434	7777
cdhit.cdhit_13341	0.286391	8071
cdhit.cdhit_13342	0.589514	5441
cdhit.cdhit_13345	0.0119631	18235
cdhit.cdhit_13349	0.00388658	20390
cdhit.cdhit_1335	0.0146594	17761
cdhit.cdhit_13350	3.33632	1477
cdhit.cdhit_13351	0.482683	6125
cdhit.cdhit_13355	0.686978	4954
cdhit.cdhit_13357	0.0711109	13286
cdhit.cdhit_13362	0.0425802	14873
cdhit.cdhit_13364	0.0641588	13613
cdhit.cdhit_13365	0.00370893	20449
cdhit.cdhit_13366	0.228339	9008
cdhit.cdhit_13367	0.000765082	21644
cdhit.cdhit_13369	0.680053	4988
cdhit.cdhit_1337	0.0139202	17892
cdhit.cdhit_13370	0.0308857	15797
cdhit.cdhit_13373	2.19205	2104
cdhit.cdhit_13375	0.000254546	22416
cdhit.cdhit_13377	0.272706	8285
cdhit.cdhit_13386	0.0537732	14147
cdhit.cdhit_13389	0.0755342	13101
cdhit.cdhit_1339	0.802701	4481
cdhit.cdhit_13391	0.000116667	22983
cdhit.cdhit_13392	0.000644643	21758
cdhit.cdhit_13393	0.144666	10743
cdhit.cdhit_13399	0.00500417	20026
cdhit.cdhit_134	0.0280294	16067
cdhit.cdhit_13400	0.00949954	18779
cdhit.cdhit_13403	0.0169482	17384
cdhit.cdhit_13405	0.00476143	20106
cdhit.cdhit_13408	0.00221407	20923
cdhit.cdhit_13409	0.379373	7019
cdhit.cdhit_1341	0.121291	11630
cdhit.cdhit_13412	0.0133929	17988
cdhit.cdhit_13413	0.0340262	15549
cdhit.cdhit_13414	0.000201667	22561
cdhit.cdhit_13416	0	23296
cdhit.cdhit_13422	1.35993	3081
cdhit.cdhit_13425	0.00503503	20014
cdhit.cdhit_13426	0.039158	15112
cdhit.cdhit_13428	0.0520625	14231
cdhit.cdhit_1343	0.112373	11871
cdhit.cdhit_13430	0.0869902	12648
cdhit.cdhit_13431	0.0654257	13554
cdhit.cdhit_1344	0.128129	11463
cdhit.cdhit_13443	0.165654	10183
cdhit.cdhit_1345	0.0545034	14100
cdhit.cdhit_13451	0.0608181	13780
cdhit.cdhit_13455	0.145289	10727
cdhit.cdhit_13456	0.0646622	13591
cdhit.cdhit_13458	0.0001875	22588
cdhit.cdhit_1346	1.22185	3340
cdhit.cdhit_13462	0	23296
cdhit.cdhit_13464	0.0213314	16781
cdhit.cdhit_13469	0.0105389	18539
cdhit.cdhit_1347	0.123602	11570
cdhit.cdhit_13474	0.138955	10948
cdhit.cdhit_13478	0.0437665	14781
cdhit.cdhit_1348	11.3262	440
cdhit.cdhit_13481	0.0200192	16950
cdhit.cdhit_13482	0.141168	10872
cdhit.cdhit_13489	0.000171429	22633
cdhit.cdhit_13491	0.281415	8131
cdhit.cdhit_13493	0.0143025	17832
cdhit.cdhit_13499	1.89564	2394
cdhit.cdhit_13503	0.142143	10840
cdhit.cdhit_13508	0.93179	4046
cdhit.cdhit_13515	0.0224133	16652
cdhit.cdhit_13521	0.616977	5303
cdhit.cdhit_13526	3.16792	1539
cdhit.cdhit_13527	0.0972	12291
cdhit.cdhit_13530	0.0130667	18041
cdhit.cdhit_13531	0.0998374	12213
cdhit.cdhit_13532	3.11292	1569
cdhit.cdhit_13537	0.010178	18622
cdhit.cdhit_13539	0.311605	7758
cdhit.cdhit_1354	0.00124476	21315
cdhit.cdhit_13541	0.203746	9447
cdhit.cdhit_13542	0.02835	16036
cdhit.cdhit_13543	0.000675	21725
cdhit.cdhit_13545	0.0251226	16357
cdhit.cdhit_13546	0.133472	11240
cdhit.cdhit_13548	0.0162029	17498
cdhit.cdhit_13549	0.206709	9388
cdhit.cdhit_1355	0.0403444	15029
cdhit.cdhit_13559	0.0256895	16301
cdhit.cdhit_1356	0.0284198	16026
cdhit.cdhit_13562	0.310821	7773
cdhit.cdhit_13565	0.00481828	20089
cdhit.cdhit_13566	0.0303333	15845
cdhit.cdhit_13567	0.00391111	20373
cdhit.cdhit_1357	0.173527	10032
cdhit.cdhit_13572	0.000803333	21606
cdhit.cdhit_13573	0.00268889	20786
cdhit.cdhit_13576	0.0107164	18504
cdhit.cdhit_13577	0.0322149	15701
cdhit.cdhit_13579	0.0379313	15206
cdhit.cdhit_13582	0.57673	5501
cdhit.cdhit_13584	0.297642	7926
cdhit.cdhit_13586	0.732239	4755
cdhit.cdhit_13587	0.000212308	22513
cdhit.cdhit_13591	0.166437	10165
cdhit.cdhit_13592	0	23296
cdhit.cdhit_13596	0.0279608	16076
cdhit.cdhit_13597	0.0355267	15404
cdhit.cdhit_13598	0.0690902	13381
cdhit.cdhit_13599	0.005915	19701
cdhit.cdhit_13600	0.527695	5818
cdhit.cdhit_13603	0.153451	10469
cdhit.cdhit_13605	0.00149405	21189
cdhit.cdhit_13606	0.00408333	20313
cdhit.cdhit_13608	0.309371	7786
cdhit.cdhit_13611	0.153875	10457
cdhit.cdhit_13614	0.00749697	19245
cdhit.cdhit_13617	0.0471184	14546
cdhit.cdhit_1362	0.502687	5996
cdhit.cdhit_13620	0.00449853	20174
cdhit.cdhit_13621	0	23296
cdhit.cdhit_13623	0.0127428	18097
cdhit.cdhit_13627	0.0904942	12519
cdhit.cdhit_1363	0.206638	9392
cdhit.cdhit_13633	0.000604762	21794
cdhit.cdhit_1364	0.412136	6661
cdhit.cdhit_13641	0.0148914	17715
cdhit.cdhit_13645	0.0364821	15318
cdhit.cdhit_13648	0	23296
cdhit.cdhit_13652	0.0483595	14460
cdhit.cdhit_13656	0.091623	12478
cdhit.cdhit_13657	0.740387	4721
cdhit.cdhit_13659	0	23296
cdhit.cdhit_1366	6.21862	820
cdhit.cdhit_13663	0.00615889	19644
cdhit.cdhit_13667	0.544199	5694
cdhit.cdhit_13668	0.00674379	19474
cdhit.cdhit_1367	0.2788	8173
cdhit.cdhit_13672	0.331993	7521
cdhit.cdhit_13674	0.197367	9562
cdhit.cdhit_13677	4.00199	1252
cdhit.cdhit_13678	0.29811	7915
cdhit.cdhit_13688	0.0205156	16888
cdhit.cdhit_13689	3.23354	1512
cdhit.cdhit_1369	4.29738	1175
cdhit.cdhit_13690	0.000169231	22684
cdhit.cdhit_13691	0.331671	7524
cdhit.cdhit_13692	0.197018	9569
cdhit.cdhit_13696	0	23296
cdhit.cdhit_13698	0.00505583	20002
cdhit.cdhit_13699	0.00960318	18754
cdhit.cdhit_1370	0.276586	8201
cdhit.cdhit_13700	0.0920768	12451
cdhit.cdhit_13701	0.0116548	18292
cdhit.cdhit_13704	0.0555604	14043
cdhit.cdhit_13705	1.35484	3088
cdhit.cdhit_13707	0.0114333	18347
cdhit.cdhit_13710	0.0127206	18101
cdhit.cdhit_13711	0.274834	8240
cdhit.cdhit_13712	0.000340909	22211
cdhit.cdhit_13713	0.0002025	22556
cdhit.cdhit_13715	0.0415223	14938
cdhit.cdhit_1372	0.109255	11957
cdhit.cdhit_13721	0.00024	22445
cdhit.cdhit_1373	0.0535169	14160
cdhit.cdhit_13731	0.57044	5539
cdhit.cdhit_13733	0.0190848	17076
cdhit.cdhit_13735	0.276026	8216
cdhit.cdhit_1374	0.0260888	16259
cdhit.cdhit_13741	0.125885	11508
cdhit.cdhit_13745	0.0736942	13176
cdhit.cdhit_1375	1.18924	3405
cdhit.cdhit_13755	0.0146756	17758
cdhit.cdhit_13763	0.0989571	12240
cdhit.cdhit_13764	0.0503397	14340
cdhit.cdhit_13765	1.7172	2585
cdhit.cdhit_13772	0	23296
cdhit.cdhit_13774	0.00287756	20717
cdhit.cdhit_13775	0.00442879	20190
cdhit.cdhit_13777	0.102507	12135
cdhit.cdhit_1378	0.148233	10636
cdhit.cdhit_13796	0	23296
cdhit.cdhit_13798	0	23296
cdhit.cdhit_138	0.0484442	14455
cdhit.cdhit_13801	0.00034188	22208
cdhit.cdhit_13808	0.43638	6459
cdhit.cdhit_13809	0	23296
cdhit.cdhit_13810	0.0480165	14486
cdhit.cdhit_13811	0.71464	4839
cdhit.cdhit_13820	0.588172	5452
cdhit.cdhit_13822	0.17458	10014
cdhit.cdhit_13823	0.0262685	16250
cdhit.cdhit_13826	0.0116687	18290
cdhit.cdhit_13827	1.37922	3047
cdhit.cdhit_13829	0.0894454	12566
cdhit.cdhit_1383	0.30685	7818
cdhit.cdhit_13830	0.0013381	21265
cdhit.cdhit_13833	0.000105556	23014
cdhit.cdhit_13834	2.10052	2207
cdhit.cdhit_13835	2.34844	2002
cdhit.cdhit_13838	0.0955274	12338
cdhit.cdhit_13839	0.00015	22751
cdhit.cdhit_1384	0.290251	8030
cdhit.cdhit_13842	1.20862	3371
cdhit.cdhit_1385	0.322396	7646
cdhit.cdhit_13850	0.13419	11203
cdhit.cdhit_13851	0.000373333	22138
cdhit.cdhit_13857	1.95198	2331
cdhit.cdhit_13858	0.000952381	21504
cdhit.cdhit_13862	0.0938309	12380
cdhit.cdhit_13864	0.00241667	20862
cdhit.cdhit_13873	0.228591	9004
cdhit.cdhit_13876	0.137262	11036
cdhit.cdhit_13877	0.0145726	17774
cdhit.cdhit_13878	0.0131065	18036
cdhit.cdhit_1388	0.108322	11983
cdhit.cdhit_13880	0.0188222	17121
cdhit.cdhit_13882	0.731973	4757
cdhit.cdhit_13884	0.0102691	18600
cdhit.cdhit_1389	0.316419	7710
cdhit.cdhit_13892	0.168788	10119
cdhit.cdhit_13894	0.0432263	14821
cdhit.cdhit_13898	0	23296
cdhit.cdhit_1390	0.938819	4023
cdhit.cdhit_13903	0.0608286	13778
cdhit.cdhit_13904	0	23296
cdhit.cdhit_13912	1.53111	2829
cdhit.cdhit_13919	0.003675	20457
cdhit.cdhit_13922	0.00491667	20049
cdhit.cdhit_13926	0.481216	6134
cdhit.cdhit_13927	0.131911	11329
cdhit.cdhit_13929	0.0370008	15276
cdhit.cdhit_13931	0.0856683	12693
cdhit.cdhit_13934	0.158159	10352
cdhit.cdhit_1394	2.42502	1936
cdhit.cdhit_13940	0.670657	5026
cdhit.cdhit_1395	0.0384168	15167
cdhit.cdhit_13950	0.137381	11027
cdhit.cdhit_13952	0	23296
cdhit.cdhit_13954	0.0182414	17207
cdhit.cdhit_13955	0.382201	6989
cdhit.cdhit_13960	0	23296
cdhit.cdhit_13968	0.172308	10053
cdhit.cdhit_1397	0.373919	7079
cdhit.cdhit_13974	0.023406	16543
cdhit.cdhit_13975	0.245539	8758
cdhit.cdhit_13976	0.0315282	15754
cdhit.cdhit_1398	1.04843	3726
cdhit.cdhit_13982	0.00495929	20037
cdhit.cdhit_13983	7.05003	724
cdhit.cdhit_13984	0.000555556	21855
cdhit.cdhit_13990	9.86705	508
cdhit.cdhit_13992	0.0445911	14716
cdhit.cdhit_13995	1.30695	3164
cdhit.cdhit_13996	0	23296
cdhit.cdhit_14	1.9132	2376
cdhit.cdhit_1400	0.921985	4073
cdhit.cdhit_14001	0.00166333	21121
cdhit.cdhit_14002	1.03577	3764
cdhit.cdhit_14004	0.12117	11635
cdhit.cdhit_14005	0.0437443	14783
cdhit.cdhit_14006	0.00392414	20371
cdhit.cdhit_1401	0.353972	7268
cdhit.cdhit_14013	1.58942	2756
cdhit.cdhit_14015	0.00440833	20197
cdhit.cdhit_14017	0.0299938	15873
cdhit.cdhit_14018	0.00360333	20494
cdhit.cdhit_14019	0.339467	7445
cdhit.cdhit_14020	0	23296
cdhit.cdhit_14028	0.255507	8615
cdhit.cdhit_14029	6.8491	748
cdhit.cdhit_1403	0.213745	9264
cdhit.cdhit_14030	0	23296
cdhit.cdhit_14032	1.26144	3241
cdhit.cdhit_14034	1.51544	2854
cdhit.cdhit_14035	0.255541	8613
cdhit.cdhit_14036	0.077496	13014
cdhit.cdhit_14037	8.33333e-05	23193
cdhit.cdhit_1404	0.0113991	18358
cdhit.cdhit_14040	0.0383883	15170
cdhit.cdhit_14044	0	23296
cdhit.cdhit_14048	0.00343095	20551
cdhit.cdhit_1405	0.101875	12155
cdhit.cdhit_14054	0.0553691	14057
cdhit.cdhit_1406	0.489365	6080
cdhit.cdhit_14064	0.173732	10029
cdhit.cdhit_1407	0.0793711	12946
cdhit.cdhit_14070	0.00012	22973
cdhit.cdhit_14073	0.338952	7453
cdhit.cdhit_14075	0.0255586	16314
cdhit.cdhit_14079	0.385307	6947
cdhit.cdhit_1408	0.842202	4348
cdhit.cdhit_14089	0.0581962	13905
cdhit.cdhit_1409	0.00138929	21232
cdhit.cdhit_14093	0	23296
cdhit.cdhit_14095	0.402334	6779
cdhit.cdhit_14096	0.00054	21870
cdhit.cdhit_141	0.615572	5308
cdhit.cdhit_1410	0.932837	4042
cdhit.cdhit_14102	0.0754927	13102
cdhit.cdhit_14106	8.57143e-05	23141
cdhit.cdhit_14108	0.0319836	15719
cdhit.cdhit_1411	0.0138267	17910
cdhit.cdhit_14112	0.255239	8618
cdhit.cdhit_14113	0.00563333	19797
cdhit.cdhit_14123	0.00133333	21269
cdhit.cdhit_14124	0.153465	10467
cdhit.cdhit_14125	0	23296
cdhit.cdhit_14126	2.14453	2163
cdhit.cdhit_14128	0.139715	10921
cdhit.cdhit_14134	0.00435556	20216
cdhit.cdhit_14136	0.900242	4134
cdhit.cdhit_14137	0.0146674	17760
cdhit.cdhit_14138	0.0616458	13747
cdhit.cdhit_14141	0	23296
cdhit.cdhit_14148	1.63956	2681
cdhit.cdhit_14150	0.0942149	12373
cdhit.cdhit_14151	0.470919	6202
cdhit.cdhit_14154	0.0369816	15278
cdhit.cdhit_1416	0.249351	8708
cdhit.cdhit_14164	0.0144342	17802
cdhit.cdhit_14167	0.000410256	22086
cdhit.cdhit_14169	0.0505446	14322
cdhit.cdhit_14170	3.55681	1389
cdhit.cdhit_14171	0.244525	8773
cdhit.cdhit_14172	0.305937	7825
cdhit.cdhit_14175	0.230001	8991
cdhit.cdhit_14178	0.042008	14903
cdhit.cdhit_14179	0.419623	6596
cdhit.cdhit_1418	2.17251	2128
cdhit.cdhit_14180	0.0438394	14777
cdhit.cdhit_14181	0.000218182	22504
cdhit.cdhit_14182	0.000133333	22883
cdhit.cdhit_14183	0.000133333	22883
cdhit.cdhit_14184	0.214731	9239
cdhit.cdhit_14189	0.0104614	18554
cdhit.cdhit_1419	0.715377	4833
cdhit.cdhit_14191	0.0409749	14978
cdhit.cdhit_14195	0	23296
cdhit.cdhit_14197	0.0586509	13880
cdhit.cdhit_14198	0.259993	8556
cdhit.cdhit_14200	0.048107	14482
cdhit.cdhit_14203	0.0160857	17518
cdhit.cdhit_14205	0.134424	11193
cdhit.cdhit_14208	0.592903	5416
cdhit.cdhit_14209	8.57143e-05	23141
cdhit.cdhit_14210	0	23296
cdhit.cdhit_14214	0.0416003	14933
cdhit.cdhit_14215	0.159184	10328
cdhit.cdhit_14217	0.00555734	19833
cdhit.cdhit_14220	0.000133333	22883
cdhit.cdhit_14221	0.0146794	17757
cdhit.cdhit_14222	0.30059	7888
cdhit.cdhit_14224	0	23296
cdhit.cdhit_14225	0.00941018	18794
cdhit.cdhit_14227	0.009675	18736
cdhit.cdhit_1423	0.590293	5435
cdhit.cdhit_14231	0	23296
cdhit.cdhit_14233	0	23296
cdhit.cdhit_14235	0.02507	16363
cdhit.cdhit_14239	0.24048	8829
cdhit.cdhit_1424	0.928481	4052
cdhit.cdhit_14240	0.145666	10715
cdhit.cdhit_14241	0.0201225	16932
cdhit.cdhit_14242	0.203078	9456
cdhit.cdhit_14244	0.00862417	18946
cdhit.cdhit_1425	2.4164	1944
cdhit.cdhit_14251	3.21213	1519
cdhit.cdhit_14252	0.0752176	13113
cdhit.cdhit_14255	0	23296
cdhit.cdhit_14258	0.0127484	18096
cdhit.cdhit_14259	0.0353779	15419
cdhit.cdhit_14265	0.0406993	15004
cdhit.cdhit_14266	0.000812698	21600
cdhit.cdhit_1427	0.00829786	19036
cdhit.cdhit_14271	0.00352269	20513
cdhit.cdhit_14272	0.244823	8766
cdhit.cdhit_14273	0.00480571	20096
cdhit.cdhit_14275	0.31729	7700
cdhit.cdhit_14278	0	23296
cdhit.cdhit_14279	0	23296
cdhit.cdhit_1428	1.04017	3746
cdhit.cdhit_14288	0.503873	5985
cdhit.cdhit_1429	0.519598	5877
cdhit.cdhit_14297	0.00280333	20746
cdhit.cdhit_14299	0.0438797	14775
cdhit.cdhit_14301	0.59221	5422
cdhit.cdhit_14302	0.00200238	20993
cdhit.cdhit_14306	0.000308333	22280
cdhit.cdhit_14309	0.285274	8083
cdhit.cdhit_1431	0.291831	8009
cdhit.cdhit_14310	0.00058224	21824
cdhit.cdhit_14311	0.0798859	12926
cdhit.cdhit_14312	0.404367	6755
cdhit.cdhit_14316	0.00261333	20806
cdhit.cdhit_14317	8.75e-05	23093
cdhit.cdhit_1432	5.07756	998
cdhit.cdhit_14324	0.0530431	14183
cdhit.cdhit_14327	0	23296
cdhit.cdhit_14329	0.130025	11406
cdhit.cdhit_1433	0.349949	7317
cdhit.cdhit_14330	0.0497064	14376
cdhit.cdhit_14331	3.64093	1352
cdhit.cdhit_14336	0.000410318	22085
cdhit.cdhit_14338	0.00401571	20338
cdhit.cdhit_14339	0.270922	8311
cdhit.cdhit_1434	0.0485004	14447
cdhit.cdhit_14340	0.0039	20383
cdhit.cdhit_14344	0.0567029	13994
cdhit.cdhit_14346	0.0122722	18177
cdhit.cdhit_14347	0.0654905	13552
cdhit.cdhit_14352	0.289378	8041
cdhit.cdhit_14357	0.231896	8958
cdhit.cdhit_14358	0.254363	8629
cdhit.cdhit_14359	0.592359	5420
cdhit.cdhit_1436	0.454295	6346
cdhit.cdhit_14360	0.00373988	20441
cdhit.cdhit_14361	0	23296
cdhit.cdhit_14366	0.0492425	14400
cdhit.cdhit_14368	0.00327619	20597
cdhit.cdhit_14369	0.189838	9711
cdhit.cdhit_14371	0.00390139	20380
cdhit.cdhit_14375	0.272296	8292
cdhit.cdhit_14377	0	23296
cdhit.cdhit_1438	0.211929	9293
cdhit.cdhit_14380	0.249967	8702
cdhit.cdhit_14381	0.0221697	16683
cdhit.cdhit_14385	0.376067	7062
cdhit.cdhit_14387	0.00868246	18936
cdhit.cdhit_14391	0.0110095	18446
cdhit.cdhit_14394	0.23464	8914
cdhit.cdhit_1440	0.0393724	15097
cdhit.cdhit_14400	0.00015	22751
cdhit.cdhit_14401	0	23296
cdhit.cdhit_14402	0.0361431	15345
cdhit.cdhit_14404	0.105705	12045
cdhit.cdhit_14407	0.00015	22751
cdhit.cdhit_1441	1.24628	3278
cdhit.cdhit_14411	2.37061	1984
cdhit.cdhit_14412	0.0409383	14980
cdhit.cdhit_14413	0.145989	10699
cdhit.cdhit_14414	0.00466944	20127
cdhit.cdhit_14426	0.0588	13872
cdhit.cdhit_14430	0	23296
cdhit.cdhit_14432	0.118945	11685
cdhit.cdhit_14433	0.134937	11167
cdhit.cdhit_14435	0	23296
cdhit.cdhit_14438	1.21426	3353
cdhit.cdhit_14442	0.00015	22751
cdhit.cdhit_14443	0.026771	16197
cdhit.cdhit_14445	1.28184	3197
cdhit.cdhit_1445	0.0933543	12393
cdhit.cdhit_14452	0.36781	7133
cdhit.cdhit_14457	0.0380309	15196
cdhit.cdhit_14463	0.00757952	19220
cdhit.cdhit_14467	0.144812	10740
cdhit.cdhit_14473	0.0021125	20961
cdhit.cdhit_1448	0.925388	4061
cdhit.cdhit_14485	0.161594	10268
cdhit.cdhit_14486	1.92897	2361
cdhit.cdhit_14488	0.00075	21653
cdhit.cdhit_14492	0.00672866	19482
cdhit.cdhit_14496	0.13484	11169
cdhit.cdhit_145	0.654895	5104
cdhit.cdhit_1450	0.617749	5295
cdhit.cdhit_14506	0.00642222	19574
cdhit.cdhit_14507	0.383385	6963
cdhit.cdhit_14509	1.57088	2781
cdhit.cdhit_14516	0.107455	12005
[truncated: 23,306 more rows]

## Sheet: habitat_details
ID	importance	rank
cdhit.cdhit_0	0.000318088	8695
cdhit.cdhit_1	0.000863455	3870
cdhit.cdhit_10	0.000696155	4656
cdhit.cdhit_10001	0.000358702	7874
cdhit.cdhit_10002	0.00032055	8633
cdhit.cdhit_10003	8.85281e-05	16663
cdhit.cdhit_10004	4.29207e-05	20387
cdhit.cdhit_10005	0.000166814	13353
cdhit.cdhit_10008	0.000388158	7358
cdhit.cdhit_10009	0.000193516	12380
cdhit.cdhit_1001	0.000496843	6067
cdhit.cdhit_10010	0.000636308	5006
cdhit.cdhit_10011	0.000682961	4741
cdhit.cdhit_10013	0.00020103	12119
cdhit.cdhit_10014	6.46814e-05	18225
cdhit.cdhit_10017	0.00141242	2443
cdhit.cdhit_10019	1.69682e-05	24257
cdhit.cdhit_1002	5.84735e-05	18735
cdhit.cdhit_10020	4.65077e-05	19936
cdhit.cdhit_10022	0.000567567	5459
cdhit.cdhit_10026	0.000675511	4776
cdhit.cdhit_10030	0.000110031	15629
cdhit.cdhit_10033	0.000229688	11146
cdhit.cdhit_10034	5.97651e-05	18620
cdhit.cdhit_10035	9.24655e-05	16472
cdhit.cdhit_10038	0.000100213	16066
cdhit.cdhit_10039	0.000158533	13656
cdhit.cdhit_10041	5.15046e-05	19408
cdhit.cdhit_10042	0.000434804	6725
cdhit.cdhit_10043	0.000408564	7056
cdhit.cdhit_10047	9.96101e-05	16095
cdhit.cdhit_1005	0.00167964	2073
cdhit.cdhit_10051	0.000287226	9438
cdhit.cdhit_10052	3.69623e-05	21188
cdhit.cdhit_10055	0.000201254	12109
cdhit.cdhit_10057	8.21847e-05	17029
cdhit.cdhit_10058	0.000179526	12894
cdhit.cdhit_10061	0.000424077	6853
cdhit.cdhit_10063	0.000129773	14798
cdhit.cdhit_10064	6.42389e-05	18267
cdhit.cdhit_10068	9.34592e-05	16425
cdhit.cdhit_1007	0.00230131	1571
cdhit.cdhit_10070	0.000429992	6773
cdhit.cdhit_10071	0.00160569	2161
cdhit.cdhit_10072	0.00113571	3022
cdhit.cdhit_10076	0.000299177	9155
cdhit.cdhit_10077	0.000181772	12811
cdhit.cdhit_10079	0.0012029	2860
cdhit.cdhit_1008	0.000165678	13397
cdhit.cdhit_10085	0.000318423	8689
cdhit.cdhit_10087	2.89782e-05	22474
cdhit.cdhit_10090	0.000191234	12473
cdhit.cdhit_10092	8.04557e-05	17130
cdhit.cdhit_10093	0.00020884	11844
cdhit.cdhit_10094	0.000121632	15129
cdhit.cdhit_10095	3.6688e-05	21230
cdhit.cdhit_10097	0.000151577	13947
cdhit.cdhit_10098	0.000188686	12559
cdhit.cdhit_101	0.000152894	13884
cdhit.cdhit_1010	0.000263102	10129
cdhit.cdhit_10101	0.000250673	10508
cdhit.cdhit_10103	0.000262029	10158
cdhit.cdhit_10106	4.10178e-05	20641
cdhit.cdhit_10108	4.94198e-05	19623
cdhit.cdhit_10109	0.000719163	4544
cdhit.cdhit_1011	0.00212034	1690
cdhit.cdhit_10110	0.000145671	14175
cdhit.cdhit_10113	0.000215927	11562
cdhit.cdhit_10114	0.00105017	3253
cdhit.cdhit_10115	0.000115849	15393
cdhit.cdhit_10116	0.000286112	9477
cdhit.cdhit_10119	0.00123311	2793
cdhit.cdhit_1012	0.000262466	10142
cdhit.cdhit_10122	0.000307967	8939
cdhit.cdhit_10128	0.000134255	14613
cdhit.cdhit_1013	0.000733736	4467
cdhit.cdhit_10131	0.00162696	2131
cdhit.cdhit_10132	6.37739e-05	18304
cdhit.cdhit_10134	0.000210399	11778
cdhit.cdhit_10135	3.94692e-05	20843
cdhit.cdhit_10140	0.000108197	15726
cdhit.cdhit_10142	0.000233334	11035
cdhit.cdhit_10149	0.000131539	14728
cdhit.cdhit_1015	0.000276525	9734
cdhit.cdhit_10151	0.000206507	11932
cdhit.cdhit_10152	1.19098e-05	24756
cdhit.cdhit_10156	2.85405e-05	22546
cdhit.cdhit_1016	4.68652e-05	19893
cdhit.cdhit_10161	8.4164e-05	16917
cdhit.cdhit_10163	0.000177988	12948
cdhit.cdhit_10168	0.000114423	15449
cdhit.cdhit_1017	0.0149416	358
cdhit.cdhit_10173	1.93591e-05	23977
cdhit.cdhit_10175	5.56088e-05	19007
cdhit.cdhit_10177	0.000347541	8061
cdhit.cdhit_10178	0.000154068	13847
cdhit.cdhit_10179	7.51308e-05	17447
cdhit.cdhit_10180	0.000695373	4661
cdhit.cdhit_10181	0.000156333	13750
cdhit.cdhit_10182	7.56467e-05	17419
cdhit.cdhit_10184	0.000132814	14678
cdhit.cdhit_10185	6.55916e-05	18141
cdhit.cdhit_10186	8.11904e-05	17088
cdhit.cdhit_10188	0.0002692	9944
cdhit.cdhit_1019	0.000150368	13997
cdhit.cdhit_10191	2.60321e-05	22972
cdhit.cdhit_10193	4.01406e-05	20758
cdhit.cdhit_10195	0.000107075	15778
cdhit.cdhit_10196	0.000358733	7872
cdhit.cdhit_10201	3.02457e-05	22279
cdhit.cdhit_10203	0.000229406	11153
cdhit.cdhit_10204	0.000137557	14495
cdhit.cdhit_10205	0.000119307	15229
cdhit.cdhit_10206	0.000216194	11554
cdhit.cdhit_10207	4.29974e-05	20384
cdhit.cdhit_10209	9.00324e-05	16591
cdhit.cdhit_1021	0.000679978	4754
cdhit.cdhit_10213	0.000250264	10524
cdhit.cdhit_10214	0.000663782	4840
cdhit.cdhit_10215	8.30657e-05	16988
cdhit.cdhit_1022	0.000639634	4974
cdhit.cdhit_10221	3.34558e-05	21733
cdhit.cdhit_10222	0.000307472	8952
cdhit.cdhit_10223	0.000413047	6990
cdhit.cdhit_10225	0.000460384	6407
cdhit.cdhit_10227	0.000403838	7131
cdhit.cdhit_10228	0.00063088	5032
cdhit.cdhit_1023	0.000796033	4167
cdhit.cdhit_10230	9.08321e-05	16552
cdhit.cdhit_10234	3.48262e-05	21524
cdhit.cdhit_10241	7.16458e-05	17673
cdhit.cdhit_10242	0.00173666	2022
cdhit.cdhit_10243	0.00236017	1539
cdhit.cdhit_10245	5.65188e-05	18919
cdhit.cdhit_10248	0.000107834	15737
cdhit.cdhit_1025	0.000965483	3490
cdhit.cdhit_10251	0.00010387	15919
cdhit.cdhit_10253	0.000279785	9652
cdhit.cdhit_10255	3.219e-05	21934
cdhit.cdhit_10258	0.000184269	12719
cdhit.cdhit_1026	0.000261647	10167
cdhit.cdhit_10261	4.34616e-05	20324
cdhit.cdhit_10264	2.72132e-05	22791
cdhit.cdhit_10269	0.000539816	5668
cdhit.cdhit_1027	0.00032851	8452
cdhit.cdhit_10273	3.75891e-05	21100
cdhit.cdhit_10276	9.98989e-05	16084
cdhit.cdhit_10277	8.56476e-05	16829
cdhit.cdhit_10279	0.000561552	5508
cdhit.cdhit_10286	0.000684517	4729
cdhit.cdhit_10287	9.67867e-05	16254
cdhit.cdhit_10288	0.00080352	4141
cdhit.cdhit_10290	0.000207873	11875
cdhit.cdhit_10292	0.00031856	8683
cdhit.cdhit_10295	0.000129532	14808
cdhit.cdhit_10296	0.000127445	14893
cdhit.cdhit_10297	3.06314e-05	22201
cdhit.cdhit_10299	0.000163041	13486
cdhit.cdhit_103	0.00206192	1739
cdhit.cdhit_1030	0.000221576	11376
cdhit.cdhit_10300	2.38623e-05	23343
cdhit.cdhit_1031	0.00135818	2528
cdhit.cdhit_10310	0.000115434	15413
cdhit.cdhit_10313	0.000201123	12114
cdhit.cdhit_10320	0.000700793	4620
cdhit.cdhit_10324	4.78356e-05	19804
cdhit.cdhit_10326	4.37042e-05	20296
cdhit.cdhit_10327	0.000595392	5267
cdhit.cdhit_10328	0.000121375	15139
cdhit.cdhit_1033	0.000420785	6893
cdhit.cdhit_10331	0.000482031	6190
cdhit.cdhit_10332	3.58809e-05	21350
cdhit.cdhit_10335	0.000479318	6214
cdhit.cdhit_10336	0.000877651	3803
cdhit.cdhit_10341	0.00021154	11730
cdhit.cdhit_10346	0.000265525	10056
cdhit.cdhit_10347	0.000110653	15608
cdhit.cdhit_1035	0.000292295	9323
cdhit.cdhit_10350	0.00012815	14856
cdhit.cdhit_10351	5.76218e-05	18826
cdhit.cdhit_10353	0.000241459	10802
cdhit.cdhit_10355	0.000686984	4709
cdhit.cdhit_10358	0.000521504	5836
cdhit.cdhit_1036	0.000347346	8067
cdhit.cdhit_10360	8.17777e-05	17052
cdhit.cdhit_10361	8.34242e-05	16961
cdhit.cdhit_10368	2.26706e-05	23508
cdhit.cdhit_10370	2.38805e-05	23338
cdhit.cdhit_10372	0.000452941	6511
cdhit.cdhit_10376	5.47512e-05	19087
cdhit.cdhit_10378	7.87597e-05	17227
cdhit.cdhit_1038	0.000276898	9720
cdhit.cdhit_10380	4.30936e-05	20367
cdhit.cdhit_10384	0.000202213	12072
cdhit.cdhit_10386	0.000191905	12449
cdhit.cdhit_10387	1.36797e-05	24602
cdhit.cdhit_1039	0.000198955	12193
cdhit.cdhit_10399	2.41053e-05	23301
cdhit.cdhit_1040	0.000366923	7721
cdhit.cdhit_10410	6.04518e-05	18559
cdhit.cdhit_10411	2.99193e-05	22330
cdhit.cdhit_10412	0.000602235	5205
cdhit.cdhit_10413	1.06341e-05	24856
cdhit.cdhit_10415	0.00252292	1456
cdhit.cdhit_1042	0.000199319	12177
cdhit.cdhit_10422	2.97278e-05	22356
cdhit.cdhit_10423	0.000126904	14912
cdhit.cdhit_10429	2.58058e-05	23006
cdhit.cdhit_10433	0.000328141	8459
cdhit.cdhit_10435	0.000726291	4517
cdhit.cdhit_10436	0.000324517	8538
cdhit.cdhit_10437	1.94444e-05	23967
cdhit.cdhit_10438	0.000259314	10247
cdhit.cdhit_10439	0.000237076	10923
cdhit.cdhit_10440	0.000547736	5615
cdhit.cdhit_10441	5.61823e-05	18945
cdhit.cdhit_10442	0.000128454	14843
cdhit.cdhit_10443	0.000598667	5232
cdhit.cdhit_10445	0.000162109	13517
cdhit.cdhit_10449	5.66414e-05	18907
cdhit.cdhit_1045	0.000248805	10566
cdhit.cdhit_10450	2.9194e-05	22443
cdhit.cdhit_10451	0.000275183	9779
cdhit.cdhit_10455	0.000290639	9365
cdhit.cdhit_10457	3.18628e-05	21981
cdhit.cdhit_10458	0.000320069	8649
cdhit.cdhit_1046	0.000157455	13694
cdhit.cdhit_10465	8.20872e-05	17035
cdhit.cdhit_10466	6.64111e-05	18081
cdhit.cdhit_10467	9.96084e-05	16096
cdhit.cdhit_10469	0.000213174	11669
cdhit.cdhit_1047	0.000299628	9141
cdhit.cdhit_10473	4.10364e-05	20637
cdhit.cdhit_10475	7.89631e-05	17208
cdhit.cdhit_10479	9.40753e-05	16391
cdhit.cdhit_10480	0.000248557	10570
cdhit.cdhit_10484	2.06407e-05	23797
cdhit.cdhit_10485	0.000312388	8837
cdhit.cdhit_10486	4.22927e-05	20458
cdhit.cdhit_10488	0.000365073	7750
cdhit.cdhit_10489	0.000372429	7635
cdhit.cdhit_1049	0.000772157	4262
cdhit.cdhit_10493	0.00129223	2663
cdhit.cdhit_10495	0.0112236	500
cdhit.cdhit_10496	0.000218328	11487
cdhit.cdhit_10497	0.000660924	4852
cdhit.cdhit_10498	4.43361e-05	20217
cdhit.cdhit_10499	8.60558e-05	16803
cdhit.cdhit_10500	0.000133471	14647
cdhit.cdhit_10501	3.24668e-05	21888
cdhit.cdhit_10506	5.32123e-05	19232
cdhit.cdhit_10507	0.000325281	8525
cdhit.cdhit_10508	0.0003275	8483
cdhit.cdhit_1051	0.00173592	2024
cdhit.cdhit_10510	3.27945e-05	21833
cdhit.cdhit_10512	0.000130382	14774
cdhit.cdhit_10514	0.00195597	1823
cdhit.cdhit_10516	0.0318986	140
cdhit.cdhit_10517	0.000105559	15846
cdhit.cdhit_1052	0.000347981	8051
cdhit.cdhit_10520	1.87519e-05	24046
cdhit.cdhit_10523	0.000579783	5380
cdhit.cdhit_10525	0.00031329	8821
cdhit.cdhit_10528	0.000138307	14461
cdhit.cdhit_1053	0.00150971	2283
cdhit.cdhit_10533	3.62133e-05	21308
cdhit.cdhit_10534	0.00184791	1908
cdhit.cdhit_10541	0.000210257	11792
cdhit.cdhit_10543	1.2564e-05	24712
cdhit.cdhit_10544	0.000134164	14619
cdhit.cdhit_10546	3.99586e-05	20775
cdhit.cdhit_1055	0.000195193	12328
cdhit.cdhit_10550	0.0268457	190
cdhit.cdhit_10551	0.000143518	14252
cdhit.cdhit_10552	0.001175	2930
cdhit.cdhit_10554	0.00086905	3848
cdhit.cdhit_10555	2.7492e-05	22747
cdhit.cdhit_10556	7.99406e-05	17158
cdhit.cdhit_10558	0.00029913	9158
cdhit.cdhit_10563	0.000589796	5307
cdhit.cdhit_1057	0.010805	515
cdhit.cdhit_10573	4.25565e-05	20431
cdhit.cdhit_10574	1.60033e-05	24383
cdhit.cdhit_10578	0.000720444	4539
cdhit.cdhit_10581	0.000103236	15948
cdhit.cdhit_10586	0.000169794	13253
cdhit.cdhit_10588	0.000405064	7110
cdhit.cdhit_10589	0.000252251	10459
cdhit.cdhit_1059	0.00018134	12829
cdhit.cdhit_10592	3.52529e-05	21451
cdhit.cdhit_10594	0.000291086	9355
cdhit.cdhit_10595	0.00095592	3513
cdhit.cdhit_10598	3.38111e-05	21669
cdhit.cdhit_10601	0.000115182	15425
cdhit.cdhit_10607	8.35533e-05	16956
cdhit.cdhit_10609	9.25051e-05	16470
cdhit.cdhit_1061	0.00589651	775
cdhit.cdhit_10610	0.000313949	8798
cdhit.cdhit_10611	0.000220459	11410
cdhit.cdhit_10612	0.000156675	13732
cdhit.cdhit_10615	0.000335147	8319
cdhit.cdhit_10617	0.000250613	10512
cdhit.cdhit_10619	0.00100981	3357
cdhit.cdhit_10621	0.000341269	8179
cdhit.cdhit_10625	0.000162551	13498
cdhit.cdhit_10626	3.98677e-05	20787
cdhit.cdhit_10627	8.17473e-05	17054
cdhit.cdhit_10631	0.000591479	5292
cdhit.cdhit_10632	0.000206975	11917
cdhit.cdhit_10633	0.000334143	8336
cdhit.cdhit_10634	1.99441e-05	23891
cdhit.cdhit_10635	2.38685e-05	23342
cdhit.cdhit_10639	0.000358493	7876
cdhit.cdhit_10641	0.000258117	10288
cdhit.cdhit_10642	0.000614597	5129
cdhit.cdhit_10643	4.48532e-05	20149
cdhit.cdhit_10648	0.000109959	15636
cdhit.cdhit_1065	0.000735708	4457
cdhit.cdhit_10650	0.000911217	3669
cdhit.cdhit_10651	0.000233611	11026
cdhit.cdhit_10654	8.33092e-05	16972
cdhit.cdhit_10662	3.61436e-05	21316
cdhit.cdhit_10663	0.000123564	15053
cdhit.cdhit_10666	0.000955171	3516
cdhit.cdhit_10667	9.431e-05	16373
cdhit.cdhit_10668	0.000502888	6007
cdhit.cdhit_1067	0.000656426	4879
cdhit.cdhit_10671	1.59881e-05	24385
cdhit.cdhit_10673	3.29026e-05	21820
cdhit.cdhit_10675	0.000172996	13121
cdhit.cdhit_10677	0.000114745	15438
cdhit.cdhit_10679	0.000640664	4968
cdhit.cdhit_1068	0.00202536	1775
cdhit.cdhit_10680	6.52253e-05	18175
cdhit.cdhit_10684	0.000268925	9951
cdhit.cdhit_1069	0.000420097	6899
cdhit.cdhit_10690	0.000401714	7159
cdhit.cdhit_10691	7.84222e-05	17247
cdhit.cdhit_10694	4.36677e-05	20300
cdhit.cdhit_10696	8.91847e-05	16629
cdhit.cdhit_10698	0.0056942	792
cdhit.cdhit_10699	0.000742933	4413
cdhit.cdhit_10704	4.33109e-05	20347
cdhit.cdhit_10706	0.000161892	13526
cdhit.cdhit_10708	0.000116411	15369
cdhit.cdhit_1071	0.000257969	10293
cdhit.cdhit_10710	0.000428983	6786
cdhit.cdhit_10711	0.000909521	3675
cdhit.cdhit_10712	6.70096e-05	18019
cdhit.cdhit_10713	4.27756e-05	20405
cdhit.cdhit_10715	3.27695e-05	21836
cdhit.cdhit_10716	0.000212845	11681
cdhit.cdhit_10717	2.53481e-05	23086
cdhit.cdhit_10718	9.19467e-05	16497
cdhit.cdhit_10720	0.000141072	14339
cdhit.cdhit_10721	0.000683589	4735
cdhit.cdhit_10722	1.42319e-05	24548
cdhit.cdhit_10723	5.95298e-05	18645
cdhit.cdhit_10724	0.000136134	14549
cdhit.cdhit_10726	0.000116422	15368
cdhit.cdhit_1073	0.00509707	865
cdhit.cdhit_10732	0.0025337	1447
cdhit.cdhit_10733	0.00015477	13818
cdhit.cdhit_10734	0.000233012	11049
cdhit.cdhit_10739	0.000156828	13729
cdhit.cdhit_1074	0.00044424	6618
cdhit.cdhit_10741	0.000191953	12443
cdhit.cdhit_10746	0.000257009	10317
cdhit.cdhit_1075	0.00137981	2495
cdhit.cdhit_10750	0.000108415	15709
cdhit.cdhit_10752	0.000149836	14023
cdhit.cdhit_10753	4.34474e-05	20327
cdhit.cdhit_10755	0.000140615	14361
cdhit.cdhit_10760	0.000180046	12878
cdhit.cdhit_10761	0.000203803	12031
cdhit.cdhit_10762	3.83737e-05	20983
cdhit.cdhit_10766	0.00058917	5311
cdhit.cdhit_10767	6.32789e-05	18343
cdhit.cdhit_1077	0.000763209	4323
cdhit.cdhit_10771	0.000889085	3755
cdhit.cdhit_10773	0.000140325	14378
cdhit.cdhit_10775	0.000563764	5493
cdhit.cdhit_10777	3.42738e-05	21602
cdhit.cdhit_10778	2.19902e-05	23599
cdhit.cdhit_1078	0.000633591	5017
cdhit.cdhit_10781	8.79171e-05	16693
cdhit.cdhit_10782	0.00148358	2325
cdhit.cdhit_10787	0.000806687	4123
cdhit.cdhit_10792	0.000190386	12503
cdhit.cdhit_10793	8.09938e-05	17104
cdhit.cdhit_10794	4.19798e-05	20498
cdhit.cdhit_10796	0.00016877	13290
cdhit.cdhit_10798	6.21094e-05	18434
cdhit.cdhit_10800	0.000213218	11666
cdhit.cdhit_10801	0.000284014	9545
cdhit.cdhit_10802	4.74112e-05	19841
cdhit.cdhit_10807	7.53644e-05	17432
cdhit.cdhit_1081	0.00065193	4908
cdhit.cdhit_10814	0.000124942	14990
cdhit.cdhit_10816	0.00023977	10847
cdhit.cdhit_10817	0.00019592	12302
cdhit.cdhit_10819	0.000171963	13162
cdhit.cdhit_10821	0.000493466	6094
cdhit.cdhit_10823	5.93032e-05	18669
cdhit.cdhit_10826	0.000133381	14650
cdhit.cdhit_10828	0.000435837	6711
cdhit.cdhit_10829	0.000288776	9408
cdhit.cdhit_10831	0.00270157	1353
cdhit.cdhit_10832	0.000557564	5538
cdhit.cdhit_10833	0.000241432	10803
cdhit.cdhit_10834	7.5629e-05	17420
cdhit.cdhit_10839	0.000316359	8737
cdhit.cdhit_10840	0.000122686	15088
cdhit.cdhit_10841	0.000104939	15865
cdhit.cdhit_10844	0.000688236	4703
cdhit.cdhit_10848	0.00212276	1688
cdhit.cdhit_1085	0.000211159	11749
cdhit.cdhit_10852	0.000174006	13085
cdhit.cdhit_10853	4.86208e-05	19714
cdhit.cdhit_10856	5.75415e-05	18833
cdhit.cdhit_1086	0.000672025	4793
cdhit.cdhit_10860	0.0172186	307
cdhit.cdhit_10861	0.000141083	14338
cdhit.cdhit_10868	2.4097e-05	23303
cdhit.cdhit_10871	6.23342e-05	18409
cdhit.cdhit_10876	0.000299761	9135
cdhit.cdhit_10886	0.000312278	8842
cdhit.cdhit_1089	0.000150621	13988
cdhit.cdhit_10892	0.00015677	13730
cdhit.cdhit_10893	0.000362608	7791
cdhit.cdhit_1090	0.000453718	6504
cdhit.cdhit_10900	0.000278689	9678
cdhit.cdhit_10902	8.73251e-05	16727
cdhit.cdhit_10903	0.00179697	1959
cdhit.cdhit_10904	0.000281572	9609
cdhit.cdhit_10909	4.6678e-05	19915
cdhit.cdhit_1091	0.000372427	7636
cdhit.cdhit_10910	3.89731e-05	20906
cdhit.cdhit_10911	0.000519765	5852
cdhit.cdhit_10912	0.00024128	10810
cdhit.cdhit_10913	0.000176046	13020
cdhit.cdhit_10915	0.000359471	7863
cdhit.cdhit_10919	7.47643e-05	17477
cdhit.cdhit_1092	0.000783657	4215
cdhit.cdhit_10924	0.000479106	6218
cdhit.cdhit_10927	2.6334e-05	22926
cdhit.cdhit_10929	2.7718e-05	22695
cdhit.cdhit_10930	0.000621159	5088
cdhit.cdhit_1094	0.000321341	8615
cdhit.cdhit_10943	0.000343789	8133
cdhit.cdhit_10944	2.54544e-05	23064
cdhit.cdhit_10947	0.00500717	880
cdhit.cdhit_10948	0.000392745	7272
cdhit.cdhit_1095	0.000617275	5114
cdhit.cdhit_10951	6.91703e-05	17857
cdhit.cdhit_10952	0.000164971	13416
cdhit.cdhit_10953	0.00028778	9432
cdhit.cdhit_10955	0.000105888	15832
cdhit.cdhit_10956	0.000393535	7260
cdhit.cdhit_10958	3.4848e-05	21520
cdhit.cdhit_10960	0.0014893	2316
cdhit.cdhit_10961	8.66207e-05	16777
cdhit.cdhit_10962	6.25795e-05	18396
cdhit.cdhit_10963	0.000116348	15370
cdhit.cdhit_10964	0.000104139	15901
cdhit.cdhit_10966	0.000184351	12715
cdhit.cdhit_10968	0.000177798	12957
cdhit.cdhit_1097	0.000492294	6106
cdhit.cdhit_10971	5.62545e-05	18941
cdhit.cdhit_10973	3.92325e-05	20871
cdhit.cdhit_10975	0.000251895	10466
cdhit.cdhit_10976	8.98741e-05	16601
cdhit.cdhit_1098	0.000974291	3458
cdhit.cdhit_10983	0.000337951	8254
cdhit.cdhit_10984	0.000398064	7197
cdhit.cdhit_10986	0.000196052	12296
cdhit.cdhit_10987	2.54773e-05	23062
cdhit.cdhit_10988	0.000330729	8400
cdhit.cdhit_10994	0.00122206	2820
cdhit.cdhit_10995	0.000143475	14255
cdhit.cdhit_11006	0.000227363	11212
cdhit.cdhit_11007	2.01214e-05	23866
cdhit.cdhit_11008	0.00109996	3121
cdhit.cdhit_11009	0.000179805	12882
cdhit.cdhit_11011	1.95611e-05	23948
cdhit.cdhit_11012	0.000146927	14131
cdhit.cdhit_11013	0.000128353	14850
cdhit.cdhit_11015	4.47913e-05	20160
cdhit.cdhit_11019	0.00080486	4133
cdhit.cdhit_11020	4.86239e-05	19712
cdhit.cdhit_11022	3.4884e-05	21514
cdhit.cdhit_11024	0.000319499	8662
cdhit.cdhit_11027	0.000121875	15122
cdhit.cdhit_11028	0.000339422	8223
cdhit.cdhit_1103	0.000186532	12630
cdhit.cdhit_11030	2.49732e-05	23147
cdhit.cdhit_11035	0.000123488	15056
cdhit.cdhit_11038	0.000553998	5567
cdhit.cdhit_11048	6.7328e-05	17993
cdhit.cdhit_11049	0.000392763	7271
cdhit.cdhit_1105	0.00016881	13289
cdhit.cdhit_11051	0.0004108	7026
cdhit.cdhit_11052	3.14118e-05	22080
cdhit.cdhit_11054	3.21888e-05	21935
cdhit.cdhit_11056	0.00248187	1480
cdhit.cdhit_11057	2.20443e-05	23586
cdhit.cdhit_11058	9.16518e-05	16507
cdhit.cdhit_11059	1.06016e-05	24859
cdhit.cdhit_1106	0.000352415	7982
cdhit.cdhit_11062	2.00554e-05	23871
cdhit.cdhit_11065	0.000175435	13044
cdhit.cdhit_11068	0.000188806	12558
cdhit.cdhit_11069	3.65404e-05	21254
cdhit.cdhit_1107	0.00027792	9697
cdhit.cdhit_11071	0.000249079	10554
cdhit.cdhit_11073	0.000118961	15242
cdhit.cdhit_11074	0.000397608	7212
cdhit.cdhit_11075	0.00131047	2629
cdhit.cdhit_11077	2.97991e-05	22343
cdhit.cdhit_11079	0.000615645	5120
cdhit.cdhit_1108	0.000237342	10914
cdhit.cdhit_11082	6.55942e-05	18140
cdhit.cdhit_11084	2.18152e-05	23625
cdhit.cdhit_11086	0.000182838	12766
cdhit.cdhit_11087	0.000341696	8170
cdhit.cdhit_11088	0.0053964	829
cdhit.cdhit_11089	4.64244e-05	19944
cdhit.cdhit_1109	0.000261558	10172
cdhit.cdhit_11091	8.93643e-05	16624
cdhit.cdhit_11095	1.70059e-05	24251
cdhit.cdhit_111	1.87608e-05	24045
cdhit.cdhit_1110	0.000217533	11516
cdhit.cdhit_11102	3.00474e-05	22312
cdhit.cdhit_11103	1.97391e-05	23920
cdhit.cdhit_11104	0.000397629	7211
cdhit.cdhit_11110	0.00266271	1372
cdhit.cdhit_11114	4.43869e-05	20214
cdhit.cdhit_11115	0.000201931	12083
cdhit.cdhit_1112	0.000340756	8192
cdhit.cdhit_11121	0.000177472	12974
cdhit.cdhit_11122	5.48652e-05	19075
cdhit.cdhit_11123	6.47255e-05	18218
cdhit.cdhit_11129	3.55004e-05	21406
cdhit.cdhit_1113	0.00147033	2344
cdhit.cdhit_11131	9.43398e-05	16370
cdhit.cdhit_11134	5.0009e-05	19556
cdhit.cdhit_11135	0	25282
cdhit.cdhit_11139	0.000120387	15179
cdhit.cdhit_1114	0.000152548	13904
cdhit.cdhit_11141	0.00278935	1322
cdhit.cdhit_11144	0.000668765	4811
cdhit.cdhit_11148	0.000182973	12757
cdhit.cdhit_11150	3.96452e-05	20822
cdhit.cdhit_11151	5.30105e-05	19258
cdhit.cdhit_11153	0.00020504	11985
cdhit.cdhit_11155	0.000249573	10540
cdhit.cdhit_11157	3.61494e-05	21314
cdhit.cdhit_11162	0.000275337	9776
cdhit.cdhit_11165	0.000179132	12914
cdhit.cdhit_11168	0.00268095	1362
cdhit.cdhit_11172	3.55811e-05	21395
cdhit.cdhit_11178	0.000293202	9306
cdhit.cdhit_1118	0.000172416	13138
cdhit.cdhit_11180	0.000138175	14466
cdhit.cdhit_11182	3.00363e-05	22314
cdhit.cdhit_11183	0.000125931	14954
cdhit.cdhit_11191	3.39046e-05	21653
cdhit.cdhit_11192	4.30182e-05	20381
cdhit.cdhit_11194	6.48105e-05	18209
cdhit.cdhit_11197	3.78578e-05	21062
cdhit.cdhit_1120	0.00136988	2510
cdhit.cdhit_11202	3.19197e-05	21975
cdhit.cdhit_11203	0.000111288	15576
cdhit.cdhit_11204	4.12665e-05	20601
cdhit.cdhit_11205	9.38741e-05	16406
cdhit.cdhit_11206	5.75139e-05	18835
cdhit.cdhit_11207	8.77616e-05	16700
cdhit.cdhit_1121	0.000527967	5782
cdhit.cdhit_11210	0.000521771	5835
cdhit.cdhit_11211	6.33277e-05	18341
cdhit.cdhit_11216	1.44636e-05	24537
cdhit.cdhit_1122	0.000499794	6038
cdhit.cdhit_11220	0.000565995	5472
cdhit.cdhit_11222	4.18223e-05	20523
cdhit.cdhit_11226	2.502e-05	23139
cdhit.cdhit_11227	0.000389878	7335
cdhit.cdhit_11228	1.72038e-05	24227
cdhit.cdhit_11229	0.000273019	9840
cdhit.cdhit_11230	7.48132e-05	17473
cdhit.cdhit_11234	6.04497e-05	18560
cdhit.cdhit_11239	7.54276e-05	17430
cdhit.cdhit_1124	0.000619997	5101
cdhit.cdhit_11247	8.88528e-06	24967
cdhit.cdhit_11248	0.000151719	13940
cdhit.cdhit_11251	0.00143983	2396
cdhit.cdhit_11257	0.000171592	13179
cdhit.cdhit_11258	0.000178829	12923
cdhit.cdhit_11261	5.97899e-05	18618
cdhit.cdhit_11262	3.06985e-05	22194
cdhit.cdhit_11264	2.71417e-05	22802
cdhit.cdhit_11267	3.17244e-05	22014
cdhit.cdhit_1127	0.000713609	4567
cdhit.cdhit_11272	4.48839e-05	20143
cdhit.cdhit_11277	5.33356e-05	19218
cdhit.cdhit_11278	0.000322932	8576
cdhit.cdhit_11282	0.000240446	10835
cdhit.cdhit_11285	0.000151926	13936
cdhit.cdhit_11286	0.00034079	8190
cdhit.cdhit_11289	0.000390153	7326
cdhit.cdhit_1129	0.000200055	12148
cdhit.cdhit_11291	7.51983e-05	17443
cdhit.cdhit_11293	0.000341336	8177
cdhit.cdhit_11296	0.000670213	4801
cdhit.cdhit_11298	5.61915e-05	18944
cdhit.cdhit_11300	0.000454884	6487
cdhit.cdhit_11301	5.7005e-05	18880
cdhit.cdhit_11302	0.000483542	6180
cdhit.cdhit_11306	0.00309138	1218
cdhit.cdhit_11307	0.000195578	12315
cdhit.cdhit_11310	5.09487e-05	19451
cdhit.cdhit_11311	0.000123362	15063
cdhit.cdhit_11312	0.000830212	4013
cdhit.cdhit_11313	0.000225403	11258
cdhit.cdhit_11314	2.83265e-05	22575
cdhit.cdhit_11315	0.00171981	2040
cdhit.cdhit_11316	0.000129642	14802
cdhit.cdhit_11318	2.43434e-05	23259
cdhit.cdhit_1132	0.000392397	7278
cdhit.cdhit_11321	0.000163853	13455
cdhit.cdhit_11323	7.44785e-05	17493
cdhit.cdhit_11324	0.000313489	8813
cdhit.cdhit_11326	0.000401147	7164
cdhit.cdhit_11329	5.04649e-05	19501
cdhit.cdhit_1133	0.000833417	3994
cdhit.cdhit_11333	8.01849e-05	17148
cdhit.cdhit_11335	8.82763e-05	16677
cdhit.cdhit_11336	0.000189127	12544
cdhit.cdhit_1134	0.000139084	14419
cdhit.cdhit_11341	6.73697e-05	17988
cdhit.cdhit_11343	0.000362138	7801
cdhit.cdhit_11347	0.000455219	6481
cdhit.cdhit_11348	4.67561e-05	19906
cdhit.cdhit_1135	0.00179811	1957
cdhit.cdhit_11352	4.99606e-05	19564
cdhit.cdhit_11353	9.14954e-05	16512
cdhit.cdhit_11356	0.000586457	5331
cdhit.cdhit_11358	0.000207048	11912
cdhit.cdhit_11359	0.000550308	5599
cdhit.cdhit_1136	0.000592517	5288
cdhit.cdhit_11360	2.86099e-05	22534
cdhit.cdhit_11363	5.43386e-05	19119
cdhit.cdhit_11366	3.69186e-05	21195
cdhit.cdhit_11368	0.000132212	14697
cdhit.cdhit_1137	0.000211246	11745
cdhit.cdhit_11378	0.000330994	8392
cdhit.cdhit_1138	0.0322025	137
cdhit.cdhit_11383	0.000118857	15248
cdhit.cdhit_11384	0.000176116	13019
cdhit.cdhit_11386	0.00016542	13404
cdhit.cdhit_1139	0.00153462	2254
cdhit.cdhit_11393	4.84699e-05	19734
cdhit.cdhit_11395	6.63806e-05	18084
cdhit.cdhit_1140	0.000333575	8351
cdhit.cdhit_11401	0.000383126	7432
cdhit.cdhit_11403	0.000285476	9495
cdhit.cdhit_11406	0.000111695	15564
cdhit.cdhit_11407	0.000108448	15707
cdhit.cdhit_11408	0.000268072	9984
cdhit.cdhit_1141	0.000409472	7044
cdhit.cdhit_11412	4.36624e-05	20302
cdhit.cdhit_11415	0.00034608	8090
cdhit.cdhit_11417	0.000690671	4693
cdhit.cdhit_1142	1.74611e-05	24203
cdhit.cdhit_11422	0.000732587	4477
cdhit.cdhit_11423	2.50323e-05	23136
cdhit.cdhit_11428	0.000188811	12557
cdhit.cdhit_11432	0.00209858	1705
cdhit.cdhit_11434	1.80038e-05	24128
cdhit.cdhit_11438	0.000194403	12354
cdhit.cdhit_11439	0.00133831	2562
cdhit.cdhit_11440	0.000253891	10409
cdhit.cdhit_11442	3.78962e-05	21053
cdhit.cdhit_11443	0.000192161	12436
cdhit.cdhit_11444	8.68194e-05	16766
cdhit.cdhit_11445	2.86377e-05	22529
cdhit.cdhit_11447	5.38065e-05	19179
cdhit.cdhit_11448	0.000784959	4212
cdhit.cdhit_1145	0.000313077	8824
cdhit.cdhit_11450	0.000286363	9468
cdhit.cdhit_11451	0.000126439	14936
cdhit.cdhit_11452	0.000304004	9024
cdhit.cdhit_11459	0.000214756	11603
cdhit.cdhit_1146	0.00021255	11690
cdhit.cdhit_11462	2.26375e-05	23512
cdhit.cdhit_11464	4.5699e-05	20015
cdhit.cdhit_11465	3.28525e-05	21827
cdhit.cdhit_11468	0.000159127	13633
cdhit.cdhit_1147	0.000189348	12536
cdhit.cdhit_11473	0.000858121	3887
cdhit.cdhit_11474	2.89028e-05	22490
cdhit.cdhit_11477	2.94093e-05	22405
cdhit.cdhit_1148	0.000608352	5178
cdhit.cdhit_11480	3.0895e-05	22165
cdhit.cdhit_11482	0.000123949	15037
cdhit.cdhit_11484	0.00021866	11476
cdhit.cdhit_11485	0.000316668	8727
cdhit.cdhit_11486	3.61341e-05	21319
cdhit.cdhit_1149	0.00139334	2476
cdhit.cdhit_11492	0.000303841	9027
cdhit.cdhit_11493	1.84459e-05	24089
cdhit.cdhit_11494	0.000652746	4902
cdhit.cdhit_11498	3.80433e-05	21030
cdhit.cdhit_115	0.000209071	11838
cdhit.cdhit_1150	0.000193732	12370
cdhit.cdhit_11500	0.000167189	13336
cdhit.cdhit_11503	0.000201572	12097
cdhit.cdhit_11508	8.09966e-05	17103
cdhit.cdhit_11509	1.1788e-05	24766
cdhit.cdhit_1151	0.000207091	11910
cdhit.cdhit_11512	0.00084477	3946
cdhit.cdhit_11513	0.000162024	13520
cdhit.cdhit_11519	5.51704e-05	19054
cdhit.cdhit_11522	3.11377e-05	22124
cdhit.cdhit_11525	0.00016995	13245
cdhit.cdhit_11527	2.49117e-05	23157
cdhit.cdhit_1153	0.00264662	1379
cdhit.cdhit_11530	9.3422e-05	16427
cdhit.cdhit_11532	7.73312e-05	17317
cdhit.cdhit_11536	2.98365e-05	22338
cdhit.cdhit_11538	0.00042148	6887
cdhit.cdhit_1154	0.000755371	4358
cdhit.cdhit_11544	0.000347643	8055
cdhit.cdhit_11547	0.000353413	7957
cdhit.cdhit_11549	2.19577e-05	23604
cdhit.cdhit_1155	0.000490828	6116
cdhit.cdhit_11551	0.000121018	15159
cdhit.cdhit_11554	0.00038528	7395
cdhit.cdhit_11555	4.30189e-05	20380
cdhit.cdhit_11556	0.000509295	5944
cdhit.cdhit_11558	2.38271e-05	23347
cdhit.cdhit_11560	1.87471e-05	24049
cdhit.cdhit_11561	0.000376754	7548
cdhit.cdhit_11563	0.000224685	11281
cdhit.cdhit_11564	0.000374322	7606
cdhit.cdhit_11566	0.000270041	9928
cdhit.cdhit_11568	6.64036e-05	18082
[truncated: 24,559 more rows]
