# Supplementary material for: Comparative genomics of 274 Vibrio cholerae genomes reveals mobile functions structuring three niche dimensions
Source: BMC Genomics. 2014 Aug 5;15(1):654. doi: 10.1186/1471-2164-15-654 (PMC4141962; doi:10.1186/1471-2164-15-654)
Supplement: Supplementary file 7 — Additional file 7: List of merged clusters of redundant variables. Variables with highly correlating profiles (Pearson r >0.98 and Spearman r >0.95) were merged into clusters to avoid redundancy in the RF analysis. Cluster identifier, number of merged variables, and a list of merged variables are indicated. (XLSX 80 KB) [file 12864_2014_6365_MOESM7_ESM.xlsx]

## Sheet: clusters
name	size	merged_highly_correlated_variables
clus0_size52	52	snps.T_T_548898_rev_T, snps.C_C_549718_rev_C, snps.T_T_549692_rev_T, snps.C_C_549665_rev_C, snps.G_G_548884_rev_G, snps.T_T_549223_rev_T, snps.A_A_549175_rev_A, snps.T_T_549922_rev_T, snps.T_T_549280_rev_T, snps.G_G_549357_rev_G, snps.G_G_549241_rev_G, snps.A_A_549331_rev_A, snps.C_C_549268_rev_C, snps.T_T_548881_rev_T, snps.A_A_549289_rev_A, snps.G_G_548902_rev_G, snps.T_T_549340_rev_T, snps.C_C…
clus1_size46	46	snps.A_A_538395_fwd_A, snps.A_A_539618_rev_A, snps.T_T_538531_rev_T, snps.A_A_538612_rev_A, snps.T_T_539633_rev_T, snps.T_T_539840_rev_T, snps.A_A_538552_rev_A, snps.T_T_537845_rev_T, snps.T_T_538566_rev_T, snps.G_G_539903_rev_G, snps.A_A_538510_rev_A, snps.C_C_539484_rev_C, snps.T_T_538389_fwd_T, snps.C_C_537871_rev_C, snps.A_A_540031_fwd_A, snps.A_A_538640_rev_A, snps.C_C_538664_rev_C, snps.T_T…
clus2_size46	46	cdhit.cdhit_60376, cdhit.cdhit_30097, cdhit.cdhit_65816, cdhit.cdhit_30982, cdhit.cdhit_64706, cdhit.cdhit_56342, cdhit.cdhit_9031, cdhit.cdhit_27307, cdhit.cdhit_81287, cdhit.cdhit_33746, cdhit.cdhit_20754, cdhit.cdhit_39352, cdhit.cdhit_26489, cdhit.cdhit_31525, cdhit.cdhit_71505, cdhit.cdhit_61688, cdhit.cdhit_27834, cdhit.cdhit_31248, cdhit.cdhit_58915, cdhit.cdhit_43348, cdhit.cdhit_25687, c…
clus3_size40	40	snps.C_C_2284771_rev_T, snps.A_A_568661_fwd_T, snps.G_G_999088_fwd_A, snps.G_G_858279_fwd_A, snps.G_G_2230784_rev_A, snps.G_G_1033589_rev_T, snps.G_G_2513615_fwd_A, snps.C_C_858380_fwd_T, snps.G_G_3787396_fwd_A, snps.A_A_3733388_fwd_G, snps.G_G_15074_fwd_T, snps.G_G_532392_fwd_A, snps.C_C_3548192_fwd_A, snps.T_T_2398634_rev_C, snps.G_G_262200_fwd_A, snps.C_C_1798880_fwd_T, snps.A_A_758025_fwd_C, …
clus4_size32	32	cdhit.cdhit_19793, cdhit.cdhit_8102, cdhit.cdhit_15338, cdhit.cdhit_13191, cdhit.cdhit_88732, cdhit.cdhit_38653, cdhit.cdhit_12529, cdhit.cdhit_27633, cdhit.cdhit_21088, cdhit.cdhit_52754, cdhit.cdhit_12468, cdhit.cdhit_71461, cdhit.cdhit_66084, cdhit.cdhit_38572, cdhit.cdhit_31446, cdhit.cdhit_54068, cdhit.cdhit_42922, cdhit.cdhit_42150, cdhit.cdhit_64581, cdhit.cdhit_50541, cdhit.cdhit_69667, c…
clus5_size28	28	subsystems.Galactosylceramide_and_Sulfatide_metabolism, subsystems.Glutamine__Glutamate__Aspartate_and_Asparagine_Biosynthesis, subsystems.Periplasmic_disulfide_interchange, subsystems.CBSS_342610_3_peg_1536, subsystems.LysR_family_proteins_in_Salmonella_enterica_Typhimurium, subsystems.Lipoprotein_sorting_system, subsystems.Methylglyoxal_Metabolism, subsystems.RNA_processing_and_degradation__bac…
clus6_size25	25	functions.putative_DNA_primerase, cdhit.cdhit_113, cdhit.cdhit_1539, cdhit.cdhit_72, cdhit.cdhit_1848, functions.FIG01202954__hypothetical_protein, functions.Type_II_restriction_modification_system_methylation_subunit, functions.FIG01047316__hypothetical_protein, cdhit.cdhit_757, functions.plasmid_replication_protein_RepA, functions.FIG01048776__hypothetical_protein, functions.FIG01045137__hypoth…
clus7_size25	25	functions.iron_aquisition_yersiniabactin_synthesis_enzyme__Irp3_, cdhit.cdhit_1076, subsystems.Choline_uptake_and_conversion_to_betaine_clusters, cdhit.cdhit_6, functions.iron_aquisition_yersiniabactin_synthesis_enzyme__Irp1_polyketide_synthetase_, functions.iron_aquisition_2_3_dihydroxybenzoate_AMP_ligase__EC_2_7_7_58_Irp5_, cdhit.cdhit_1632, functions.iron_aquisition_yersiniabactin_synthesis_en…
clus8_size24	24	snps.G_G_2285402_rev_A, snps.A_A_526320_rev_G, snps.C_C_3539394_fwd_T, snps.C_C_3997842_fwd_T, snps.T_T_4002659_rev_C, snps.T_T_1621159_fwd_C, snps.T_T_3949870_fwd_C, snps.C_C_659772_rev_A, snps.G_G_1815882_fwd_A, snps.C_C_2625954_fwd_T, snps.G_G_1266572_rev_A, snps.C_C_2122620_rev_T, snps.G_G_418775_rev_A, snps.C_C_263834_fwd_T, snps.C_C_3765165_rev_T, snps.C_C_2589327_fwd_A, snps.G_G_3586850_fw…
clus9_size23	23	snps.A_A_1266132_fwd_G, snps.G_G_2874693_fwd_A, snps.C_C_3175627_fwd_T, snps.A_A_3064574_fwd_G, snps.G_G_603442_fwd_T, snps.G_G_262100_fwd_A, snps.C_C_1483449_fwd_G, snps.A_A_1263491_rev_G, snps.C_C_2794893_rev_T, snps.A_A_2753054_rev_G, snps.C_C_1591745_rev_T, snps.T_T_1481520_rev_C, snps.C_C_4023401_rev_T, snps.C_C_3724939_fwd_T, snps.C_C_3415430_fwd_T, snps.C_C_3587617_rev_T, snps.T_T_1294800_…
clus10_size22	22	snps.G_G_539283_rev_G, snps.A_A_537916_rev_A, snps.C_C_538009_rev_C, snps.T_T_538458_rev_T, snps.G_G_539818_rev_G, snps.T_T_538433_rev_T, snps.T_T_539798_rev_T, snps.C_C_537817_rev_C, snps.C_C_539025_rev_C, snps.A_A_538702_rev_A, snps.G_G_537953_rev_G, snps.T_T_537994_rev_T, snps.C_C_539328_rev_C, snps.T_T_538603_fwd_T, snps.C_C_537955_rev_C, snps.C_C_537808_rev_C, snps.A_A_539845_rev_A, snps.T_T…
clus11_size20	20	snps.C_C_3564789_rev_T, snps.C_C_2004766_fwd_T, snps.C_C_1436263_rev_T, snps.C_C_988870_fwd_T, snps.T_T_1207911_fwd_C, snps.C_C_1813893_fwd_T, snps.C_C_3070533_rev_T, snps.G_G_2285990_rev_A, snps.C_C_3080140_fwd_T, snps.C_C_3040151_rev_T, snps.G_G_3013876_fwd_T, snps.G_G_2801769_rev_A, snps.C_C_908572_fwd_T, snps.C_C_234339_rev_T, snps.A_A_547187_fwd_G, snps.C_C_1720452_fwd_T, snps.T_T_3578873_fw…
clus12_size20	20	snps.C_C_2319056_rev_T, snps.C_C_358817_rev_T, snps.C_C_2551912_fwd_T, snps.C_C_2209726_rev_T, snps.A_A_2271272_fwd_G, snps.C_C_777043_rev_T, snps.T_T_1457519_rev_A, snps.A_A_62257_fwd_T, snps.C_C_1571429_rev_A, snps.C_C_170925_fwd_T, snps.C_C_556978_fwd_T, snps.G_G_2795634_rev_T, snps.G_G_203857_fwd_A, snps.C_C_2707985_fwd_T, snps.G_G_1170642_fwd_A, snps.C_C_2637398_fwd_T, snps.G_G_1553903_fwd_A…
clus13_size20	20	cdhit.cdhit_39149, cdhit.cdhit_53783, cdhit.cdhit_49966, cdhit.cdhit_20247, cdhit.cdhit_9189, cdhit.cdhit_84090, cdhit.cdhit_28113, cdhit.cdhit_18602, cdhit.cdhit_31632, cdhit.cdhit_89294, cdhit.cdhit_55114, cdhit.cdhit_9138, cdhit.cdhit_40968, cdhit.cdhit_72983, cdhit.cdhit_25324, cdhit.cdhit_26996, cdhit.cdhit_35638, cdhit.cdhit_19268, cdhit.cdhit_22710, cdhit.cdhit_8001
clus14_size19	19	snps.T_T_1691134_rev_C, snps.C_C_719001_fwd_A, snps.C_C_748999_fwd_T, snps.C_C_3711659_fwd_T, snps.T_T_1285653_fwd_C, snps.C_C_1530305_rev_T, snps.C_C_3481314_fwd_G, snps.C_C_2419231_fwd_A, snps.C_C_2758626_rev_T, snps.A_A_3200052_fwd_G, snps.G_G_3199636_fwd_A, snps.T_T_990394_fwd_G, snps.G_G_1630002_rev_T, snps.G_G_2635690_fwd_A, snps.C_C_2900100_rev_T, snps.T_T_1562814_fwd_C, functions.Modulato…
clus15_size19	19	functions.FIG01206298__hypothetical_protein, functions.dTDP_glucose_pyrophosphorylase, functions.ATPase_component_of_ABC_transporter, cdhit.cdhit_24980, cdhit.cdhit_253, cdhit.cdhit_6057, functions.Bacteriophage_phi_gp55_like_protein, functions.Unknown, functions.Bacteriophage_P2_related_tail_formation_protein, functions.FIG01203111__hypothetical_protein, functions.DNA_segregation_ATPase_FtsK_Spo…
clus16_size18	18	functions.FIG01201718__hypothetical_protein, functions.Phage_tail_assembly, phages.Kappa, functions.FIG00953961__hypothetical_protein, cdhit.cdhit_24761, cdhit.cdhit_2298, functions.orf30, functions.orf4, cdhit.cdhit_811, functions.Phage_baseplate, functions.Phage_capsid_and_scaffold, functions.Phage_capsid_scaffolding_protein, subsystems.Phage_baseplate_proteins, functions.Phage_terminase__ATPas…
clus17_size18	18	cdhit.cdhit_3391, snps.G_G_1522728_rev_A, snps.A_A_273933_fwd_G, cdhit.cdhit_93, snps.T_T_4028585_rev_C, snps.C_C_1269128_rev_T, snps.G_G_3403447_fwd_A, snps.G_G_1513879_fwd_A, snps.C_C_918801_rev_T, snps.G_G_272895_rev_A, snps.C_C_858400_fwd_T, snps.C_C_2766132_rev_T, snps.G_G_1457193_rev_A, snps.T_T_3493603_fwd_C, functions.Two_component_system_sensor_protein, snps.G_G_3822140_rev_A, cdhit.cdhi…
clus18_size18	18	cdhit.cdhit_23276, cdhit.cdhit_18228, cdhit.cdhit_69342, cdhit.cdhit_66429, cdhit.cdhit_66655, cdhit.cdhit_41723, cdhit.cdhit_48665, cdhit.cdhit_37800, cdhit.cdhit_31264, cdhit.cdhit_66413, cdhit.cdhit_67735, cdhit.cdhit_70042, cdhit.cdhit_22927, cdhit.cdhit_42727, cdhit.cdhit_35338, cdhit.cdhit_55364, cdhit.cdhit_38677, cdhit.cdhit_65025
clus19_size17	17	cdhit.cdhit_1985, cdhit.cdhit_75555, snps.T_T_1957858_rev_A, cdhit.cdhit_785, cdhit.cdhit_1128, cdhit.cdhit_10603, snps.C_C_3124841_fwd_T, cdhit.cdhit_1204, cdhit.cdhit_4072, snps.C_C_3930720_fwd_T, cdhit.cdhit_33369, snps.G_G_437712_fwd_T, cdhit.cdhit_1873, cdhit.cdhit_97, cdhit.cdhit_580, functions.FIG01201327__hypothetical_protein, functions.FIG01203557__hypothetical_protein
clus20_size16	16	cdhit.cdhit_33470, cdhit.cdhit_66545, cdhit.cdhit_41139, cdhit.cdhit_5112, cdhit.cdhit_5691, cdhit.cdhit_57302, cdhit.cdhit_48599, cdhit.cdhit_81841, cdhit.cdhit_20920, cdhit.cdhit_24595, cdhit.cdhit_35249, cdhit.cdhit_46824, cdhit.cdhit_26440, cdhit.cdhit_21768, cdhit.cdhit_16688, cdhit.cdhit_16249
clus21_size15	15	snps.A_A_261562_fwd_A, snps.A_A_261700_fwd_A, snps.C_C_261758_fwd_C, snps.C_C_261734_fwd_C, snps.C_C_261831_fwd_C, snps.C_C_261189_fwd_C, snps.G_G_261717_fwd_G, snps.T_T_261689_fwd_T, snps.T_T_261690_fwd_T, snps.A_A_261755_fwd_A, snps.C_C_261580_fwd_C, snps.C_C_261611_fwd_C, snps.A_A_261170_fwd_A, snps.C_C_261176_fwd_C, snps.G_G_261704_fwd_G
clus22_size15	15	functions.COG2152_predicted_glycoside_hydrolase, cdhit.cdhit_1058, cdhit.cdhit_4402, functions.putative_transcription_regulator_protein, cdhit.cdhit_2328, cdhit.cdhit_2207, functions.putative_sugar_transport_system_permease_protein, functions.Mannan_endo_1_4_beta_mannosidase, functions.Endo_1_4_beta_mannosidase, cdhit.cdhit_603, cdhit.cdhit_1980, functions.N_acylglucosamine_2_epimerase__EC_5_1_3_…
clus23_size14	14	cdhit.cdhit_28234, cdhit.cdhit_81368, cdhit.cdhit_24348, cdhit.cdhit_28707, cdhit.cdhit_14988, cdhit.cdhit_25906, cdhit.cdhit_44986, cdhit.cdhit_77078, cdhit.cdhit_86532, cdhit.cdhit_11240, cdhit.cdhit_8569, cdhit.cdhit_28111, cdhit.cdhit_11426, cdhit.cdhit_81700
clus24_size13	13	snps.G_G_277737_rev_A, snps.G_G_1444449_fwd_A, snps.G_G_900326_fwd_A, snps.G_G_2068465_rev_T, snps.C_C_2396433_rev_T, snps.C_C_1600425_rev_T, snps.C_C_2896540_fwd_T, snps.T_T_1418484_fwd_C, snps.A_A_3989283_fwd_G, snps.T_T_3281628_fwd_A, snps.C_C_3655649_fwd_T, snps.A_A_568021_rev_G, snps.G_G_865620_fwd_T
clus25_size13	13	functions.FIG01201478__hypothetical_protein, cdhit.cdhit_17249, functions.FIG01200102__hypothetical_protein, cdhit.cdhit_3697, cdhit.cdhit_34488, cdhit.cdhit_14363, functions.FIG01200552__hypothetical_protein, functions.FIG01202771__hypothetical_protein, cdhit.cdhit_38484, cdhit.cdhit_1232, cdhit.cdhit_9978, cdhit.cdhit_33365, cdhit.cdhit_1246
clus26_size13	13	cdhit.cdhit_48567, cdhit.cdhit_8158, cdhit.cdhit_89283, cdhit.cdhit_76560, cdhit.cdhit_43224, cdhit.cdhit_81391, cdhit.cdhit_26815, cdhit.cdhit_9230, cdhit.cdhit_37197, cdhit.cdhit_74897, cdhit.cdhit_40727, cdhit.cdhit_37034, cdhit.cdhit_14199
clus27_size13	13	cdhit.cdhit_39512, cdhit.cdhit_83634, cdhit.cdhit_37793, cdhit.cdhit_81341, cdhit.cdhit_37773, cdhit.cdhit_40288, cdhit.cdhit_32691, cdhit.cdhit_30292, cdhit.cdhit_28912, cdhit.cdhit_62383, cdhit.cdhit_81747, cdhit.cdhit_57775, cdhit.cdhit_16958
clus28_size12	12	functions.FIG061186__hypothetical_protein, functions.FIG055531__putative_outer_membrane_protein, functions.FIG068703__hypothetical_protein, functions.FIG071908__hypothetical_protein, functions.Type_III_secretion_inner_membrane_protein__YscU_SpaS_EscU_HrcU_SsaU__homologous_to_flagellar_export_components_, functions.Lipoprotein_VsaC, functions.FIG063674__hypothetical_protein, functions.Type_III_sec…
clus29_size12	12	functions.FIG01199962__hypothetical_protein, functions.FIG01201787__hypothetical_protein, cdhit.cdhit_60241, functions.FIG01201242__hypothetical_protein, functions.FIG01202707__hypothetical_protein, functions.FIG01201654__hypothetical_protein, functions.FIG01205299__hypothetical_protein, cdhit.cdhit_6780, functions.FIG01200988__hypothetical_protein, functions.FIG01204750__hypothetical_protein, fu…
clus30_size12	12	cdhit.cdhit_60008, cdhit.cdhit_34168, cdhit.cdhit_32627, cdhit.cdhit_39123, cdhit.cdhit_59190, cdhit.cdhit_77385, cdhit.cdhit_66781, cdhit.cdhit_16736, cdhit.cdhit_66378, cdhit.cdhit_54899, cdhit.cdhit_21867, cdhit.cdhit_36862
clus31_size12	12	cdhit.cdhit_44490, cdhit.cdhit_5938, cdhit.cdhit_23471, cdhit.cdhit_29717, cdhit.cdhit_14111, cdhit.cdhit_45761, cdhit.cdhit_68270, cdhit.cdhit_65544, cdhit.cdhit_49671, cdhit.cdhit_13009, cdhit.cdhit_89130, cdhit.cdhit_44966
clus32_size12	12	cdhit.cdhit_4251, cdhit.cdhit_534, functions.FIG01200637__hypothetical_protein, cdhit.cdhit_10192, cdhit.cdhit_1182, functions.P2_like_prophage_tail_protein_X, functions.FIG01203252__hypothetical_protein, cdhit.cdhit_9951, cdhit.cdhit_24398, functions.Phage_P2_baseplate_assembly_protein_gpV, functions.FIG01203469__hypothetical_protein, cdhit.cdhit_41180
clus33_size12	12	cdhit.cdhit_33347, cdhit.cdhit_71045, cdhit.cdhit_54138, cdhit.cdhit_51933, cdhit.cdhit_25372, cdhit.cdhit_74973, cdhit.cdhit_69452, cdhit.cdhit_42541, cdhit.cdhit_20275, cdhit.cdhit_33705, cdhit.cdhit_33026, cdhit.cdhit_19149
clus34_size12	12	cdhit.cdhit_32709, cdhit.cdhit_39240, cdhit.cdhit_15464, cdhit.cdhit_75362, cdhit.cdhit_22467, cdhit.cdhit_12271, cdhit.cdhit_33245, cdhit.cdhit_43298, cdhit.cdhit_16779, cdhit.cdhit_16783, cdhit.cdhit_39670, cdhit.cdhit_34478
clus35_size12	12	cdhit.cdhit_23230, cdhit.cdhit_32444, cdhit.cdhit_36460, cdhit.cdhit_14617, cdhit.cdhit_86071, cdhit.cdhit_46954, cdhit.cdhit_7286, cdhit.cdhit_26986, cdhit.cdhit_69903, cdhit.cdhit_29621, cdhit.cdhit_77625, cdhit.cdhit_71074
clus36_size12	12	cdhit.cdhit_22034, cdhit.cdhit_41242, cdhit.cdhit_86372, cdhit.cdhit_58569, cdhit.cdhit_53215, cdhit.cdhit_17560, cdhit.cdhit_28472, cdhit.cdhit_13114, cdhit.cdhit_40047, cdhit.cdhit_43496, cdhit.cdhit_46721, cdhit.cdhit_12510
clus37_size12	12	cdhit.cdhit_21700, cdhit.cdhit_34007, cdhit.cdhit_41307, cdhit.cdhit_89107, cdhit.cdhit_22527, cdhit.cdhit_60853, cdhit.cdhit_60416, cdhit.cdhit_19895, cdhit.cdhit_26711, cdhit.cdhit_31785, cdhit.cdhit_63277, cdhit.cdhit_56372
clus38_size12	12	cdhit.cdhit_19189, cdhit.cdhit_6461, cdhit.cdhit_67804, cdhit.cdhit_8231, cdhit.cdhit_67718, cdhit.cdhit_60260, cdhit.cdhit_33330, cdhit.cdhit_55578, cdhit.cdhit_29562, cdhit.cdhit_60584, cdhit.cdhit_22254, cdhit.cdhit_50404
clus39_size12	12	cdhit.cdhit_17528, cdhit.cdhit_77337, cdhit.cdhit_71080, cdhit.cdhit_17295, cdhit.cdhit_39916, cdhit.cdhit_13937, cdhit.cdhit_39945, cdhit.cdhit_35700, cdhit.cdhit_71930, cdhit.cdhit_86563, cdhit.cdhit_24510, cdhit.cdhit_9390
clus40_size12	12	cdhit.cdhit_14714, cdhit.cdhit_5499, cdhit.cdhit_47914, cdhit.cdhit_86282, cdhit.cdhit_23690, cdhit.cdhit_63929, cdhit.cdhit_81764, cdhit.cdhit_33925, cdhit.cdhit_70110, cdhit.cdhit_9880, cdhit.cdhit_73149, cdhit.cdhit_32393
clus41_size12	12	cdhit.cdhit_13092, cdhit.cdhit_39068, cdhit.cdhit_19937, cdhit.cdhit_39745, cdhit.cdhit_69469, cdhit.cdhit_32820, cdhit.cdhit_7194, cdhit.cdhit_34101, cdhit.cdhit_31888, cdhit.cdhit_40363, cdhit.cdhit_47675, cdhit.cdhit_69384
clus42_size11	11	snps.G_G_3256783_fwd_A, snps.G_G_2379302_rev_A, snps.C_C_3161859_rev_T, snps.G_G_692531_fwd_A, snps.G_G_832536_fwd_A, snps.G_G_1481020_rev_A, snps.C_C_1871144_rev_T, snps.C_C_856642_fwd_T, snps.G_G_238743_rev_A, snps.G_G_3930769_fwd_A, snps.G_G_2825888_rev_A
clus43_size11	11	snps.C_C_549640_rev_T, snps.T_T_549922_rev_C, snps.T_T_549982_rev_A, snps.T_T_549340_rev_A, snps.T_T_549499_rev_G, snps.T_T_549339_rev_C, snps.G_G_549355_rev_C, snps.T_T_549553_rev_G, snps.A_A_549580_rev_G, snps.T_T_549338_rev_C, snps.G_G_549357_rev_A
clus44_size11	11	functions.Uronate_isomerase__EC_5_3_1_12_, cdhit.cdhit_1898, cdhit.cdhit_1443, functions.Uxu_operon_transcriptional_regulator, functions.Mannonate_dehydratase__EC_4_2_1_8_, cdhit.cdhit_7219, cdhit.cdhit_1574, functions.D_mannonate_oxidoreductase__EC_1_1_1_57_, cdhit.cdhit_4958, cdhit.cdhit_3546, cdhit.cdhit_3410
clus45_size11	11	functions.Ribulose_5_phosphate_4_epimerase_and_related_epimerases_and_aldolases, functions.Gluconate_permease, functions.D_beta_hydroxybutyrate_dehydrogenase__EC_1_1_1_30_, functions.DSBA_oxidoreductase, functions.Transcriptional_repressor_of_aga_operon, functions.Bifunctional_protein__zinc_containing_alcohol_dehydrogenase__quinone_oxidoreductase___NADPH_quinone_reductase___EC_1_1_1_____Similar_t…
clus46_size11	11	functions.putative_enzyme__Integration__recombination__Phage_or_Prophage_Related_, functions.Baseplate_assembly_protein_V, functions.FIG01217126__hypothetical_protein, functions.ATP_dependent_DNA_helicase_like, snps.A_A_568661_fwd_C, functions.FIG00959392__hypothetical_protein, functions.Phage_baseplate_assembly_protein, functions.FIG01200779__hypothetical_protein, snps.G_G_539468_rev_A, function…
clus47_size11	11	functions.FIG01204780__hypothetical_protein, cdhit.cdhit_51835, cdhit.cdhit_8989, functions.FIG01204413__hypothetical_protein, cdhit.cdhit_2435, functions.FIG01204012__hypothetical_protein, functions.FIG01202981__hypothetical_protein, cdhit.cdhit_19573, cdhit.cdhit_28165, cdhit.cdhit_49020, cdhit.cdhit_32796
clus48_size11	11	functions.FIG01202693__hypothetical_protein, cdhit.cdhit_14878, cdhit.cdhit_6333, cdhit.cdhit_2333, cdhit.cdhit_19593, cdhit.cdhit_22701, functions.FIG01206989__hypothetical_protein, functions.FIG01201591__hypothetical_protein, cdhit.cdhit_45938, cdhit.cdhit_6867, cdhit.cdhit_411
clus49_size11	11	cdhit.cdhit_68098, cdhit.cdhit_81441, cdhit.cdhit_64592, cdhit.cdhit_22447, cdhit.cdhit_81743, cdhit.cdhit_47950, cdhit.cdhit_19366, cdhit.cdhit_9181, cdhit.cdhit_32706, cdhit.cdhit_88973, cdhit.cdhit_54803
clus50_size11	11	cdhit.cdhit_5615, cdhit.cdhit_29027, cdhit.cdhit_64864, cdhit.cdhit_81811, cdhit.cdhit_53996, cdhit.cdhit_27342, cdhit.cdhit_19059, cdhit.cdhit_75099, cdhit.cdhit_12075, cdhit.cdhit_34312, cdhit.cdhit_7201
clus51_size11	11	cdhit.cdhit_42715, cdhit.cdhit_62617, cdhit.cdhit_35236, cdhit.cdhit_12394, cdhit.cdhit_32769, cdhit.cdhit_17634, cdhit.cdhit_26195, cdhit.cdhit_62036, cdhit.cdhit_21309, cdhit.cdhit_11845, cdhit.cdhit_26302
clus52_size11	11	cdhit.cdhit_24157, cdhit.cdhit_8341, cdhit.cdhit_64806, cdhit.cdhit_25875, cdhit.cdhit_19448, cdhit.cdhit_60257, cdhit.cdhit_46193, cdhit.cdhit_71057, cdhit.cdhit_8858, cdhit.cdhit_34545, cdhit.cdhit_17516
clus53_size11	11	cdhit.cdhit_12880, cdhit.cdhit_16522, cdhit.cdhit_57892, cdhit.cdhit_37523, cdhit.cdhit_57515, cdhit.cdhit_23103, cdhit.cdhit_21677, cdhit.cdhit_56907, cdhit.cdhit_62534, cdhit.cdhit_44455, cdhit.cdhit_22211
clus54_size10	10	snps.C_C_1467059_rev_T, cdhit.cdhit_60283, cdhit.cdhit_2719, cdhit.cdhit_5747, snps.T_T_1373908_rev_A, snps.G_G_795691_fwd_A, snps.G_G_1060034_rev_A, snps.G_G_1775827_rev_A, snps.C_C_2854789_fwd_T, snps.A_A_819598_rev_T
clus55_size10	10	functions.Nitrate_nitrite_transporter, functions.Nitric_oxide__responding_transcriptional_regulator_Dnr__Crp_Fnr_family_, functions.Respiratory_nitrate_reductase_gamma_chain__EC_1_7_99_4_, functions.Respiratory_nitrate_reductase_delta_chain__EC_1_7_99_4_, functions.POSSIBLE_METHYLTRANSFERASE__METHYLASE___EC_2_1_1___, functions.Nitric_oxide_reductase_FlRd_NAD____reductase__EC_1_18_1___, functions.…
clus56_size10	10	cdhit.cdhit_86299, cdhit.cdhit_38197, cdhit.cdhit_45795, cdhit.cdhit_70140, cdhit.cdhit_39318, cdhit.cdhit_43330, cdhit.cdhit_22822, cdhit.cdhit_20284, cdhit.cdhit_59988, cdhit.cdhit_57267
clus57_size10	10	cdhit.cdhit_54411, cdhit.cdhit_35206, cdhit.cdhit_29277, cdhit.cdhit_41444, cdhit.cdhit_49969, cdhit.cdhit_31832, cdhit.cdhit_79521, cdhit.cdhit_46849, cdhit.cdhit_69406, cdhit.cdhit_46137
clus58_size10	10	cdhit.cdhit_45165, cdhit.cdhit_7764, cdhit.cdhit_56268, cdhit.cdhit_54003, cdhit.cdhit_31269, cdhit.cdhit_5162, cdhit.cdhit_89017, cdhit.cdhit_31542, cdhit.cdhit_28826, cdhit.cdhit_35156
clus59_size10	10	cdhit.cdhit_26869, cdhit.cdhit_81406, cdhit.cdhit_39825, cdhit.cdhit_14379, cdhit.cdhit_83890, cdhit.cdhit_18785, cdhit.cdhit_73230, cdhit.cdhit_66083, cdhit.cdhit_73447, cdhit.cdhit_86338
clus60_size10	10	cdhit.cdhit_22563, cdhit.cdhit_70192, cdhit.cdhit_86851, cdhit.cdhit_27988, cdhit.cdhit_23788, cdhit.cdhit_61854, cdhit.cdhit_63600, cdhit.cdhit_56923, cdhit.cdhit_69484, cdhit.cdhit_19707
clus61_size10	10	cdhit.cdhit_13353, cdhit.cdhit_18993, cdhit.cdhit_1393, functions.Mu_like_prophage_protein_GP36, cdhit.cdhit_1835, cdhit.cdhit_2863, functions.Phage_tail_tube_protein, functions.FIG01203064__hypothetical_protein, cdhit.cdhit_2919, functions.Phage_FluMu_protein_gp47
clus62_size9	9	snps.A_A_963139_rev_G, snps.C_C_2587665_rev_T, snps.C_C_892871_fwd_A, snps.C_C_443048_fwd_T, snps.A_A_2856499_fwd_C, snps.G_G_2450006_rev_A, snps.T_T_2892478_fwd_C, snps.C_C_613288_fwd_T, snps.G_G_2866781_fwd_A
clus63_size9	9	cdhit.cdhit_75088, cdhit.cdhit_59994, cdhit.cdhit_67930, cdhit.cdhit_41562, cdhit.cdhit_17780, cdhit.cdhit_12475, cdhit.cdhit_83707, cdhit.cdhit_17625, cdhit.cdhit_73385
clus64_size9	9	cdhit.cdhit_6807, cdhit.cdhit_8890, cdhit.cdhit_66361, cdhit.cdhit_71337, cdhit.cdhit_69348, cdhit.cdhit_25342, cdhit.cdhit_19150, cdhit.cdhit_48766, cdhit.cdhit_75079
clus65_size9	9	cdhit.cdhit_44013, cdhit.cdhit_52805, cdhit.cdhit_15954, cdhit.cdhit_28563, cdhit.cdhit_18611, cdhit.cdhit_32118, cdhit.cdhit_14484, cdhit.cdhit_20965, cdhit.cdhit_16827
clus66_size9	9	cdhit.cdhit_31106, cdhit.cdhit_81904, cdhit.cdhit_32135, cdhit.cdhit_51724, cdhit.cdhit_63126, cdhit.cdhit_13220, cdhit.cdhit_68142, cdhit.cdhit_33024, cdhit.cdhit_53935
clus67_size9	9	cdhit.cdhit_23473, functions.FIG01201367__hypothetical_protein, functions.FIG01200879__hypothetical_protein, functions.FIG01203822__hypothetical_protein, cdhit.cdhit_52787, cdhit.cdhit_11839, cdhit.cdhit_39418, cdhit.cdhit_2271, cdhit.cdhit_3277
clus68_size9	9	cdhit.cdhit_20798, cdhit.cdhit_11309, cdhit.cdhit_863, cdhit.cdhit_999, functions.FIG01199645__hypothetical_protein, cdhit.cdhit_33637, cdhit.cdhit_4368, functions.FIG01203652__hypothetical_protein, functions.FIG01200869__hypothetical_protein
clus69_size9	9	cdhit.cdhit_12125, cdhit.cdhit_15867, cdhit.cdhit_31605, cdhit.cdhit_4477, cdhit.cdhit_4739, cdhit.cdhit_5242, cdhit.cdhit_6784, cdhit.cdhit_17252, cdhit.cdhit_40762
clus70_size8	8	snps.G_G_539564_rev_A, snps.C_C_538858_rev_T, snps.T_T_538976_rev_C, snps.G_G_539570_rev_A, snps.C_C_539190_rev_T, snps.G_G_539561_rev_A, snps.A_A_538981_rev_G, snps.T_T_539196_rev_A
clus71_size8	8	snps.A_A_3222072_fwd_G, cdhit.cdhit_29476, snps.C_C_2195957_fwd_A, snps.C_C_2437224_fwd_T, cdhit.cdhit_7939, cdhit.cdhit_7816, cdhit.cdhit_81475, cdhit.cdhit_31522
clus72_size8	8	functions.LuxA__luciferase_alpha_chain__EC_1_14_14_3_, functions.LuxE__long_chain_fatty_acid_ligase__EC_6_2_1_19_, cdhit.cdhit_3477, cdhit.cdhit_3680, functions.LuxD__acyl_transferase__EC_2_3_1___, functions.LuxB__luciferase_beta_chain__EC_1_14_14_3_, functions.LuxG__NAD_P_H_dependent_FMN_reductase__EC_1_5_1_29_, cdhit.cdhit_2492
clus73_size8	8	cdhit.cdhit_7612, cdhit.cdhit_57805, cdhit.cdhit_37215, cdhit.cdhit_56254, cdhit.cdhit_25376, cdhit.cdhit_37096, cdhit.cdhit_40619, cdhit.cdhit_19309
clus74_size8	8	cdhit.cdhit_559, functions.ORF5, cdhit.cdhit_10524, cdhit.cdhit_77869, cdhit.cdhit_4307, snps.A_A_1466928_rev_T, functions.DNA_polymerase, functions.phage_exonuclease__putative
clus75_size8	8	cdhit.cdhit_53084, cdhit.cdhit_73790, cdhit.cdhit_19460, cdhit.cdhit_63746, cdhit.cdhit_20599, cdhit.cdhit_42390, cdhit.cdhit_75092, cdhit.cdhit_55553
clus76_size8	8	cdhit.cdhit_52024, cdhit.cdhit_62951, cdhit.cdhit_78120, cdhit.cdhit_38739, cdhit.cdhit_14236, cdhit.cdhit_10985, cdhit.cdhit_79316, cdhit.cdhit_71194
clus77_size8	8	cdhit.cdhit_4783, cdhit.cdhit_1034, cdhit.cdhit_4982, cdhit.cdhit_3459, cdhit.cdhit_3606, functions.Phosphoribosylformimino_5_aminoimidazole_carboxamide_ribotide_isomerase__EC_5_3_1_16____Acting_phosphoribosylanthranilate_isomerase__EC_5_3_1_24_, cdhit.cdhit_6175, cdhit.cdhit_34643
clus78_size8	8	cdhit.cdhit_44110, cdhit.cdhit_53280, cdhit.cdhit_60905, cdhit.cdhit_40246, cdhit.cdhit_49109, cdhit.cdhit_44736, cdhit.cdhit_25069, cdhit.cdhit_58834
clus79_size8	8	cdhit.cdhit_40129, cdhit.cdhit_14621, cdhit.cdhit_25913, cdhit.cdhit_5533, cdhit.cdhit_11524, cdhit.cdhit_13360, cdhit.cdhit_76447, cdhit.cdhit_79585
clus80_size8	8	cdhit.cdhit_39653, cdhit.cdhit_29976, cdhit.cdhit_35982, cdhit.cdhit_45848, cdhit.cdhit_65477, cdhit.cdhit_39820, cdhit.cdhit_77215, cdhit.cdhit_69317
clus81_size8	8	cdhit.cdhit_28792, cdhit.cdhit_18757, cdhit.cdhit_83605, cdhit.cdhit_55432, cdhit.cdhit_73027, cdhit.cdhit_15176, cdhit.cdhit_39997, cdhit.cdhit_26538
clus82_size8	8	cdhit.cdhit_2610, cdhit.cdhit_1648, functions.RND_efflux_system__inner_membrane_transporter_CmeB, cdhit.cdhit_1131, cdhit.cdhit_173, functions.Flagellar_basal_body_rod_protein_FlgG, cdhit.cdhit_3759, cdhit.cdhit_2573
clus83_size8	8	cdhit.cdhit_23799, cdhit.cdhit_29224, cdhit.cdhit_37929, cdhit.cdhit_89600, cdhit.cdhit_70843, cdhit.cdhit_43434, cdhit.cdhit_15308, cdhit.cdhit_21666
clus84_size8	8	cdhit.cdhit_1760, functions.DNA_sulfur_modification_protein_DndD, functions.COG1132, subsystems.DNA_phosphorothioation, functions.3__phosphoadenosine_5__phosphosulfate_sulfurtransferase_DndC, functions.FIG01200295__hypothetical_protein, functions.DNA_sulfur_modification_protein_DndB, cdhit.cdhit_1173
clus85_size8	8	cdhit.cdhit_16545, cdhit.cdhit_71983, cdhit.cdhit_27915, cdhit.cdhit_12079, cdhit.cdhit_25691, cdhit.cdhit_89469, cdhit.cdhit_86926, cdhit.cdhit_53049
clus86_size7	7	snps.G_G_1733732_fwd_A, snps.T_T_263753_fwd_C, snps.G_G_1281512_rev_A, snps.C_C_3862193_fwd_T, snps.T_T_899849_fwd_A, snps.C_C_1308881_rev_T, snps.G_G_2130250_fwd_C
clus87_size7	7	snps.C_C_897296_fwd_T, snps.G_G_2901011_rev_A, snps.G_G_1750231_rev_C, snps.A_A_987559_fwd_G, snps.G_G_3951663_fwd_A, snps.G_G_4000053_fwd_A, snps.G_G_3644378_rev_A
clus88_size7	7	snps.C_C_246688_fwd_T, snps.C_C_1830915_fwd_T, snps.T_T_4001442_rev_C, snps.C_C_3757907_rev_T, snps.C_C_3991767_fwd_A, snps.C_C_3980112_rev_T, snps.C_C_3448829_fwd_T
clus89_size7	7	functions.Putative_threonine_efflux_protein, functions.2_keto_3_deoxy_D_arabino_heptulosonate_7_phosphate_synthase_I_alpha__EC_2_5_1_54_, functions.Ferric_iron_ABC_transporter__iron_binding_protein, functions.diguanylate_cyclase_phosphodiesterase__GGDEF___EAL_domains__with_PAS_PAC_sensor_s_, functions.1_acyl_sn_glycerol_3_phosphate_acyltransferase__EC_2_3_1_51_, functions.Ribonuclease_E_inhibitor…
clus90_size7	7	functions.General_secretion_pathway_protein_E___Type_II_secretory_pathway__ATPase_PulE, functions.Alpha_D_GlcNAc_alpha_1_2_L_rhamnosyltransferase__EC_2_4_1___, functions.PTS_system__maltose_and_glucose_specific_IIC_component__EC_2_7_1_69____PTS_system__maltose_and_glucose_specific_IIB_component__EC_2_7_1_69_, functions.Coenzyme_F420_dependent_oxidoreductase, functions.Sulfate_permease__Trk_type, …
clus91_size7	7	functions.D_amino_acid_oxidase__DAO__family__EC_1_4_3_3_, functions.Type_III_secretion_injected_virulence_protein__YopP_YopJ__induces_apoptosis__prevents_cytokine_induction__inhibits_NFkb_activation_, functions.FIG01200737__hypothetical_protein, functions.putative_traA_protein, functions.FIG01204965__hypothetical_protein, functions.Cytotoxic_necrotizing_factor, functions.glycosyltransferase__EC_2…
clus92_size7	7	cdhit.cdhit_68634, cdhit.cdhit_36661, cdhit.cdhit_89141, cdhit.cdhit_31527, cdhit.cdhit_36158, cdhit.cdhit_80127, cdhit.cdhit_56284
clus93_size7	7	cdhit.cdhit_64693, cdhit.cdhit_75338, cdhit.cdhit_60319, cdhit.cdhit_79205, cdhit.cdhit_39454, cdhit.cdhit_24884, cdhit.cdhit_75519
clus94_size7	7	cdhit.cdhit_54984, cdhit.cdhit_59053, cdhit.cdhit_62153, cdhit.cdhit_40823, cdhit.cdhit_59012, cdhit.cdhit_61879, cdhit.cdhit_58110
clus95_size7	7	cdhit.cdhit_51, cdhit.cdhit_1958, functions.FIG01204029__hypothetical_protein, functions.FIG01199888__hypothetical_protein, functions.Kef_type_K__transport_system__predicted_NAD_binding_component, functions.hypothetical_protein__Unknown_protein, functions.cholesterol_oxidase
clus96_size7	7	cdhit.cdhit_48922, cdhit.cdhit_30060, cdhit.cdhit_14941, cdhit.cdhit_73262, cdhit.cdhit_56231, cdhit.cdhit_12860, cdhit.cdhit_30627
clus97_size7	7	cdhit.cdhit_44532, cdhit.cdhit_31219, cdhit.cdhit_75286, cdhit.cdhit_43341, cdhit.cdhit_52904, cdhit.cdhit_56651, cdhit.cdhit_60317
clus98_size7	7	cdhit.cdhit_4391, cdhit.cdhit_5096, cdhit.cdhit_5709, cdhit.cdhit_3921, cdhit.cdhit_22712, cdhit.cdhit_5195, cdhit.cdhit_4329
clus99_size7	7	cdhit.cdhit_41947, cdhit.cdhit_43169, cdhit.cdhit_17850, cdhit.cdhit_40696, snps.G_G_2352451_fwd_A, cdhit.cdhit_15095, cdhit.cdhit_50738
clus100_size7	7	cdhit.cdhit_39773, cdhit.cdhit_23198, cdhit.cdhit_27947, cdhit.cdhit_9415, cdhit.cdhit_71141, cdhit.cdhit_22065, cdhit.cdhit_12635
clus101_size7	7	cdhit.cdhit_38152, cdhit.cdhit_46567, cdhit.cdhit_43164, cdhit.cdhit_17466, cdhit.cdhit_49850, cdhit.cdhit_35277, cdhit.cdhit_28943
clus102_size7	7	cdhit.cdhit_28533, cdhit.cdhit_31001, cdhit.cdhit_56398, cdhit.cdhit_46420, cdhit.cdhit_76853, cdhit.cdhit_46336, cdhit.cdhit_11816
clus103_size7	7	cdhit.cdhit_20741, cdhit.cdhit_23891, cdhit.cdhit_46708, cdhit.cdhit_31550, cdhit.cdhit_30298, cdhit.cdhit_17923, cdhit.cdhit_54054
clus104_size7	7	cdhit.cdhit_16131, cdhit.cdhit_48329, cdhit.cdhit_51643, cdhit.cdhit_59342, cdhit.cdhit_49686, cdhit.cdhit_66385, cdhit.cdhit_60699
clus105_size7	7	cdhit.cdhit_12124, cdhit.cdhit_47041, cdhit.cdhit_39105, cdhit.cdhit_85368, cdhit.cdhit_20558, cdhit.cdhit_52586, cdhit.cdhit_12684
clus106_size7	7	cdhit.cdhit_11745, cdhit.cdhit_30718, cdhit.cdhit_81513, cdhit.cdhit_44896, cdhit.cdhit_30068, cdhit.cdhit_83575, cdhit.cdhit_41583
clus107_size6	6	snps.G_G_1553231_fwd_G, snps.T_T_1553242_fwd_T, snps.C_C_1553155_fwd_C, snps.C_C_1553232_fwd_C, snps.T_T_1553237_fwd_T, snps.T_T_1553152_fwd_T
clus108_size6	6	snps.A_A_645425_rev_A, functions.Glucosamine_link_cellobiase__EC_3_2_1_21_, functions.GlcNAc_phosphomutase__EC_5_4_2_3_, functions._GlcNAc_2_ABC_transporter__ATP_binding_component_2, functions.Ferric_iron_ABC_transporter__ATP_binding_protein, functions.Glucosamine_kinase_GpsK__EC_2_7_1_8_
clus109_size6	6	snps.A_A_3897834_fwd_C, snps.C_C_460404_rev_T, snps.G_G_2857308_rev_T, snps.A_A_1781911_rev_G, snps.G_G_483690_rev_A, snps.G_G_2959050_rev_T
clus110_size6	6	snps.A_A_261278_fwd_A, snps.G_G_260999_fwd_G, snps.A_A_260897_fwd_A, snps.C_C_261242_fwd_C, snps.A_A_261314_fwd_A, snps.A_A_261879_fwd_A
clus111_size6	6	functions.Signal_transduction_histidine_kinase_CheA__EC_2_7_3___, functions.Lipoprotein_releasing_system_transmembrane_protein_LolC, functions.Nucleoside_permease_NupC, functions.Cys_regulon_transcriptional_activator_CysB, functions.Acetolactate_synthase_large_subunit__EC_2_2_1_6_, subsystems.Copper_homeostasis
clus112_size6	6	functions.Putative_superfamily_I_DNA_helicases, functions.FIG01204514__hypothetical_protein, functions.WzxE_protein, functions.Putative_DNA_binding_response_regulator, functions.helicase__Snf2_Rad54_family_, functions.FIG01210424__hypothetical_protein
clus113_size6	6	functions.Putative_deoxyribonuclease_similar_to_YcfH__type_4, snps.A_A_539597_rev_G, functions.FIG014574__hypothetical_protein, functions.Phage_T7_exclusion_protein_associated_hypothetical_protein, subsystems.CBSS_159087_4_peg_2189, functions.Phage_T7_exclusion_protein
clus114_size6	6	functions.Phosphoprotein_phosphatase, cdhit.cdhit_1028, functions.FIG01061167__hypothetical_protein, functions.FIG01063741__hypothetical_protein, functions.membrane_bound_metal_dependent_hydrolase, functions.FIG01203282__hypothetical_protein
clus115_size6	6	functions.FIG01201474__hypothetical_protein, functions.FIG01199719__hypothetical_protein, cdhit.cdhit_23104, functions.FIG01204209__hypothetical_protein, functions.FIG01202154__hypothetical_protein, functions.FIG01202158__hypothetical_protein
clus116_size6	6	functions.FIG01199843__hypothetical_protein, functions.Middle_operon_regulator, functions.Prophage_MuSo2__transcriptional_regulator__Cro_CI_family, functions.FIG01204020__hypothetical_protein, functions.transcriptional_regulator__Ner_family, functions.FIG01201156__hypothetical_protein
clus117_size6	6	functions.COG0847__DNA_polymerase_III__epsilon_subunit_and_related_3__5__exonucleases, functions.FIG01047491__hypothetical_protein, functions.3__phosphoadenosine_5__phosphosulfate_sulfotransferase__PAPS_reductase__FAD_synthetase_and_related_enzymes, functions.Periplasmic_serine_proteases__ClpP_class_, functions.FIG01049580__hypothetical_protein, functions.DNA_replication_terminus_site_binding_pro…
clus118_size6	6	cdhit.cdhit_89494, cdhit.cdhit_25935, cdhit.cdhit_19382, cdhit.cdhit_15750, cdhit.cdhit_57525, cdhit.cdhit_77479
clus119_size6	6	cdhit.cdhit_77396, cdhit.cdhit_70096, cdhit.cdhit_46002, cdhit.cdhit_36235, cdhit.cdhit_20536, cdhit.cdhit_58211
clus120_size6	6	cdhit.cdhit_75094, cdhit.cdhit_88867, cdhit.cdhit_47880, cdhit.cdhit_41345, cdhit.cdhit_79654, cdhit.cdhit_46778
clus121_size6	6	cdhit.cdhit_64871, cdhit.cdhit_22431, cdhit.cdhit_55212, cdhit.cdhit_40108, cdhit.cdhit_51626, cdhit.cdhit_36174
clus122_size6	6	cdhit.cdhit_52376, cdhit.cdhit_60395, cdhit.cdhit_81500, cdhit.cdhit_51632, cdhit.cdhit_18918, cdhit.cdhit_68010
clus123_size6	6	cdhit.cdhit_4650, cdhit.cdhit_15903, cdhit.cdhit_69377, cdhit.cdhit_32694, cdhit.cdhit_12361, cdhit.cdhit_13846
clus124_size6	6	cdhit.cdhit_41581, cdhit.cdhit_27151, cdhit.cdhit_29029, cdhit.cdhit_11196, cdhit.cdhit_69383, cdhit.cdhit_67966
clus125_size6	6	cdhit.cdhit_41533, cdhit.cdhit_44388, cdhit.cdhit_26132, cdhit.cdhit_51873, cdhit.cdhit_22947, cdhit.cdhit_28199
clus126_size6	6	cdhit.cdhit_36605, cdhit.cdhit_73896, cdhit.cdhit_75529, cdhit.cdhit_61615, cdhit.cdhit_71260, cdhit.cdhit_57230
clus127_size6	6	cdhit.cdhit_34150, cdhit.cdhit_20078, cdhit.cdhit_13856, cdhit.cdhit_16782, cdhit.cdhit_37854, cdhit.cdhit_19894
clus128_size6	6	cdhit.cdhit_31256, cdhit.cdhit_12547, cdhit.cdhit_86323, cdhit.cdhit_3443, cdhit.cdhit_4197, cdhit.cdhit_81431
clus129_size6	6	cdhit.cdhit_31023, cdhit.cdhit_21533, cdhit.cdhit_49554, cdhit.cdhit_62875, cdhit.cdhit_57602, cdhit.cdhit_24805
clus130_size6	6	cdhit.cdhit_28787, cdhit.cdhit_49767, cdhit.cdhit_82500, cdhit.cdhit_52809, cdhit.cdhit_63289, cdhit.cdhit_79187
clus131_size6	6	cdhit.cdhit_25980, cdhit.cdhit_45797, cdhit.cdhit_9587, cdhit.cdhit_23944, cdhit.cdhit_61217, cdhit.cdhit_51600
clus132_size6	6	cdhit.cdhit_25231, cdhit.cdhit_46936, cdhit.cdhit_25328, cdhit.cdhit_9455, cdhit.cdhit_35734, cdhit.cdhit_48324
clus133_size6	6	cdhit.cdhit_22367, cdhit.cdhit_9816, cdhit.cdhit_24909, cdhit.cdhit_14530, cdhit.cdhit_71480, cdhit.cdhit_23557
clus134_size6	6	cdhit.cdhit_21569, cdhit.cdhit_11010, functions.FIG020568__hypothetical_protein, functions.FIG020374__hypothetical_protein, functions.FIG020042__hypothetical_protein, subsystems.CBSS_211586_1_peg_3636
clus135_size6	6	cdhit.cdhit_14774, cdhit.cdhit_40881, cdhit.cdhit_30687, cdhit.cdhit_18213, cdhit.cdhit_72391, cdhit.cdhit_42342
clus136_size5	5	subsystems.Glutaredoxins, subsystems.Polyhydroxybutyrate_metabolism, functions.DNA_polymerase_III_epsilon_subunit__EC_2_7_7_7_, subsystems.Universal_stress_protein_family, functions.ABC_transporter__periplasmic_spermidine_putrescine_binding_protein_PotD__TC_3_A_1_11_1_
clus137_size5	5	snps.T_T_322738_fwd_A, snps.G_G_252140_fwd_A, snps.T_T_2619351_rev_C, snps.A_A_2769659_fwd_G, snps.C_C_182454_fwd_T
clus138_size5	5	snps.G_G_261126_fwd_G, snps.A_A_261069_fwd_A, snps.A_A_261095_fwd_A, snps.T_T_261110_fwd_T, snps.A_A_261047_fwd_A
clus139_size5	5	snps.G_G_169910_fwd_A, snps.A_A_1119250_rev_T, snps.C_C_1116698_fwd_T, snps.C_C_1808872_rev_T, snps.C_C_2454053_fwd_T
clus140_size5	5	snps.G_G_1211834_fwd_A, snps.G_G_2280006_rev_A, snps.T_T_1487442_rev_A, snps.G_G_3385149_fwd_T, snps.A_A_2983318_fwd_G
clus141_size5	5	snps.C_C_333332_fwd_A, snps.A_A_3831412_fwd_G, snps.C_C_481917_rev_T, snps.G_G_1315183_fwd_A, snps.G_G_1092385_rev_A
clus142_size5	5	snps.C_C_2276983_rev_T, snps.C_C_1043159_fwd_T, snps.C_C_2968947_rev_A, snps.A_A_668980_fwd_G, snps.G_G_290017_rev_T
clus143_size5	5	functions.Putative_translation_initiation_inhibitor__yjgF_family, functions.D_aminoacylase__EC_3_5_1_81_, functions.low_specificity_D_threonine_aldolase, functions.Transcriptional_regulator__RpiR_family, functions.FIG01201258__hypothetical_protein
clus144_size5	5	functions.Permease_of_the_drug_metabolite_transporter__DMT__superfamily, subsystems.Magnesium_transport, functions.Predicted_transcriptional_regulator, functions.Long_chain_fatty_acid_transport_protein, functions.Protein_export_cytoplasm_protein_SecA_ATPase_RNA_helicase__TC_3_A_5_1_1_
clus145_size5	5	functions.FIG01206499__hypothetical_protein, functions.micrococcal_nuclease__SNase_like_, functions.FIG01206602__hypothetical_protein, functions.FIG01047344__hypothetical_protein, functions.FIG00291025__hypothetical_protein
clus146_size5	5	functions.FIG01205862__hypothetical_protein, cdhit.cdhit_36430, cdhit.cdhit_9446, cdhit.cdhit_601, functions.FIG01205048__hypothetical_protein
clus147_size5	5	functions.FIG01205168__hypothetical_protein, functions.Colicin_V_secretion_ABC_transporter_ATP_binding_protein, functions.MchC_protein, functions.Probable_secretion_protein, functions.FIG01202842__hypothetical_protein
clus148_size5	5	functions.Cobalt_zinc_cadmium_efflux_RND_transporter__membrane_fusion_protein__CzcB_family, functions.Heavy_metal_RND_efflux_outer_membrane_protein__CzcC_family, functions.Cobalt_zinc_cadmium_resistance_protein_CzcA__Cation_efflux_system_protein_CusA, cdhit.cdhit_980, cdhit.cdhit_1666
clus149_size5	5	functions.CDP_4_dehydro_6_deoxy_D_glucose_3_dehydratase__EC_4_2_1___, cdhit.cdhit_4024, snps.G_G_245998_rev_A, functions.NAD_dependent_epimerase_dehydratase_family_protein, cdhit.cdhit_1225
clus150_size5	5	functions.Capsule_polysaccharide_export_protein, functions.FIG01203002__hypothetical_protein, cdhit.cdhit_6878, cdhit.cdhit_463, cdhit.cdhit_4266
clus151_size5	5	cdhit.cdhit_86094, cdhit.cdhit_32453, cdhit.cdhit_17763, cdhit.cdhit_25928, cdhit.cdhit_45058
clus152_size5	5	cdhit.cdhit_82256, cdhit.cdhit_37969, cdhit.cdhit_21994, cdhit.cdhit_23127, cdhit.cdhit_25192
clus153_size5	5	cdhit.cdhit_7947, cdhit.cdhit_64594, cdhit.cdhit_39894, cdhit.cdhit_74010, cdhit.cdhit_29465
clus154_size5	5	cdhit.cdhit_79311, cdhit.cdhit_46610, cdhit.cdhit_60526, cdhit.cdhit_77301, cdhit.cdhit_69305
clus155_size5	5	cdhit.cdhit_77692, cdhit.cdhit_79793, cdhit.cdhit_54074, cdhit.cdhit_24329, cdhit.cdhit_71435
clus156_size5	5	cdhit.cdhit_77594, cdhit.cdhit_55199, cdhit.cdhit_73268, cdhit.cdhit_81846, cdhit.cdhit_42349
clus157_size5	5	cdhit.cdhit_7747, cdhit.cdhit_3278, cdhit.cdhit_5230, cdhit.cdhit_3015, cdhit.cdhit_10835
clus158_size5	5	cdhit.cdhit_77104, cdhit.cdhit_88969, cdhit.cdhit_73107, cdhit.cdhit_25058, cdhit.cdhit_57527
clus159_size5	5	cdhit.cdhit_73461, cdhit.cdhit_15950, cdhit.cdhit_21139, cdhit.cdhit_36841, cdhit.cdhit_56385
clus160_size5	5	cdhit.cdhit_68245, cdhit.cdhit_86921, cdhit.cdhit_89097, cdhit.cdhit_60896, cdhit.cdhit_28024
clus161_size5	5	cdhit.cdhit_67879, cdhit.cdhit_62726, cdhit.cdhit_57585, cdhit.cdhit_34802, cdhit.cdhit_22744
clus162_size5	5	cdhit.cdhit_66971, cdhit.cdhit_53967, cdhit.cdhit_53278, cdhit.cdhit_16112, cdhit.cdhit_47670
clus163_size5	5	cdhit.cdhit_65175, cdhit.cdhit_60748, cdhit.cdhit_75076, cdhit.cdhit_46132, cdhit.cdhit_56295
clus164_size5	5	cdhit.cdhit_59108, cdhit.cdhit_17935, cdhit.cdhit_22158, cdhit.cdhit_31497, cdhit.cdhit_19747
clus165_size5	5	cdhit.cdhit_59096, cdhit.cdhit_41725, cdhit.cdhit_30925, cdhit.cdhit_84760, cdhit.cdhit_5696
clus166_size5	5	cdhit.cdhit_58523, cdhit.cdhit_12813, cdhit.cdhit_55633, cdhit.cdhit_79224, cdhit.cdhit_60403
clus167_size5	5	cdhit.cdhit_5708, cdhit.cdhit_2994, cdhit.cdhit_738, cdhit.cdhit_6777, cdhit.cdhit_8068
clus168_size5	5	cdhit.cdhit_52194, cdhit.cdhit_24081, cdhit.cdhit_16022, cdhit.cdhit_34121, cdhit.cdhit_32107
clus169_size5	5	cdhit.cdhit_49588, cdhit.cdhit_30357, cdhit.cdhit_28363, cdhit.cdhit_52705, cdhit.cdhit_20019
clus170_size5	5	cdhit.cdhit_45807, cdhit.cdhit_49787, cdhit.cdhit_77128, cdhit.cdhit_69260, cdhit.cdhit_43951
clus171_size5	5	cdhit.cdhit_45703, cdhit.cdhit_66850, cdhit.cdhit_34984, cdhit.cdhit_39127, cdhit.cdhit_27465
clus172_size5	5	cdhit.cdhit_44656, cdhit.cdhit_60861, cdhit.cdhit_79288, cdhit.cdhit_73065, cdhit.cdhit_67755
clus173_size5	5	cdhit.cdhit_42518, cdhit.cdhit_29397, cdhit.cdhit_46456, cdhit.cdhit_29964, cdhit.cdhit_86300
clus174_size5	5	cdhit.cdhit_41771, cdhit.cdhit_51344, cdhit.cdhit_79744, cdhit.cdhit_83789, cdhit.cdhit_47554
clus175_size5	5	cdhit.cdhit_382, functions.Glycine_cleavage_system_transcriptional_activator, cdhit.cdhit_972, functions.Arylsulfatase__EC_3_1_6_1_, cdhit.cdhit_2961
clus176_size5	5	cdhit.cdhit_37186, cdhit.cdhit_79282, cdhit.cdhit_8177, cdhit.cdhit_7916, cdhit.cdhit_40730
clus177_size5	5	cdhit.cdhit_36478, cdhit.cdhit_11354, cdhit.cdhit_42530, cdhit.cdhit_29832, cdhit.cdhit_21156
clus178_size5	5	cdhit.cdhit_36413, cdhit.cdhit_7549, cdhit.cdhit_88860, cdhit.cdhit_10932, cdhit.cdhit_9497
clus179_size5	5	cdhit.cdhit_33123, cdhit.cdhit_35818, cdhit.cdhit_53060, cdhit.cdhit_58906, cdhit.cdhit_43312
clus180_size5	5	cdhit.cdhit_32229, cdhit.cdhit_16621, cdhit.cdhit_48933, cdhit.cdhit_87347, cdhit.cdhit_52767
clus181_size5	5	cdhit.cdhit_31730, cdhit.cdhit_53173, cdhit.cdhit_64632, cdhit.cdhit_70578, cdhit.cdhit_35076
clus182_size5	5	cdhit.cdhit_31103, cdhit.cdhit_45794, cdhit.cdhit_14944, cdhit.cdhit_9561, cdhit.cdhit_23052
clus183_size5	5	cdhit.cdhit_30977, cdhit.cdhit_44030, cdhit.cdhit_54014, cdhit.cdhit_9818, cdhit.cdhit_38632
clus184_size5	5	cdhit.cdhit_28143, cdhit.cdhit_56436, cdhit.cdhit_47192, cdhit.cdhit_46040, cdhit.cdhit_22399
clus185_size5	5	cdhit.cdhit_27995, cdhit.cdhit_48812, cdhit.cdhit_6886, cdhit.cdhit_13166, cdhit.cdhit_3856
clus186_size5	5	cdhit.cdhit_27501, cdhit.cdhit_51451, cdhit.cdhit_83700, cdhit.cdhit_82066, cdhit.cdhit_27487
clus187_size5	5	cdhit.cdhit_25825, cdhit.cdhit_6791, cdhit.cdhit_86345, cdhit.cdhit_71581, cdhit.cdhit_26183
clus188_size5	5	cdhit.cdhit_25362, cdhit.cdhit_71491, cdhit.cdhit_81782, cdhit.cdhit_36457, cdhit.cdhit_38723
clus189_size5	5	cdhit.cdhit_24885, cdhit.cdhit_23561, cdhit.cdhit_19484, cdhit.cdhit_58516, cdhit.cdhit_63287
clus190_size5	5	cdhit.cdhit_19438, cdhit.cdhit_40995, cdhit.cdhit_27153, cdhit.cdhit_31576, cdhit.cdhit_84007
clus191_size5	5	cdhit.cdhit_19076, functions.Programmed_cell_death_toxin_MazF, cdhit.cdhit_32198, subsystems.MazEF_toxin_antitoxing__programmed_cell_death__system, functions.Programmed_cell_death_antitoxin_MazE
clus192_size5	5	cdhit.cdhit_15233, cdhit.cdhit_54113, cdhit.cdhit_16962, cdhit.cdhit_13094, cdhit.cdhit_25827
clus193_size5	5	cdhit.cdhit_1487, cdhit.cdhit_259, cdhit.cdhit_1296, subsystems.Zinc_resistance, functions.Response_regulator_of_zinc_sigma_54_dependent_two_component_system
clus194_size5	5	cdhit.cdhit_13219, cdhit.cdhit_34588, cdhit.cdhit_28065, cdhit.cdhit_23443, cdhit.cdhit_31687
clus195_size5	5	cdhit.cdhit_13006, cdhit.cdhit_51663, cdhit.cdhit_28080, cdhit.cdhit_18273, cdhit.cdhit_83564
clus196_size5	5	cdhit.cdhit_12362, cdhit.cdhit_89411, cdhit.cdhit_24086, cdhit.cdhit_25474, cdhit.cdhit_8717
clus197_size5	5	cdhit.cdhit_11237, cdhit.cdhit_19781, cdhit.cdhit_16366, cdhit.cdhit_872, cdhit.cdhit_6596
clus198_size4	4	snps.T_T_1750702_rev_A, snps.T_T_1360772_fwd_C, snps.G_G_3966727_rev_A, snps.C_C_2332025_fwd_A
clus199_size4	4	snps.T_T_1117845_fwd_G, snps.C_C_831783_rev_A, snps.C_C_3529656_rev_T, snps.G_G_3571072_rev_A
clus200_size4	4	snps.G_G_549904_rev_G, snps.G_G_549865_rev_G, snps.A_A_549478_rev_A, snps.T_T_549871_rev_T
clus201_size4	4	snps.C_C_539576_rev_C, snps.G_G_539564_rev_G, snps.G_G_539570_rev_G, snps.G_G_539561_rev_G
clus202_size4	4	snps.C_C_537817_rev_A, snps.C_C_537808_rev_T, snps.C_C_538009_rev_A, snps.T_T_538603_fwd_C
clus203_size4	4	snps.C_C_532441_fwd_C, snps.T_T_532440_fwd_T, snps.G_G_532443_fwd_G, snps.G_G_532447_fwd_G
clus204_size4	4	snps.C_C_1553155_fwd_T, snps.G_G_3420418_rev_A, snps.A_A_2523254_fwd_G, snps.T_T_1553152_fwd_C
clus205_size4	4	snps.C_C_1472551_rev_T, snps.C_C_426049_fwd_T, snps.C_C_1663951_fwd_T, snps.G_G_2124622_rev_A
clus206_size4	4	snps.A_G_697749_rev_A, snps.A_G_1591828_rev_A, snps.A_G_575610_fwd_A, snps.G_T_3749727_fwd_G
clus207_size4	4	snps.A_A_2867833_fwd_G, snps.A_A_2867824_fwd_G, snps.T_T_2867828_fwd_G, snps.G_G_2867834_fwd_T
clus208_size4	4	snps.A_A_2509420_rev_C, snps.C_C_3677459_fwd_T, snps.C_C_2076897_fwd_G, snps.G_G_742004_rev_A
clus209_size4	4	snps.A_A_2322962_rev_T, snps.G_G_1094197_fwd_T, snps.C_C_3516237_fwd_T, snps.C_C_2354989_fwd_T
clus210_size4	4	functions.Ribosome_binding_factor_A, functions.Translation_initiation_factor_2, cdhit.cdhit_10247, cdhit.cdhit_255
clus211_size4	4	functions.putative_primase, cdhit.cdhit_2526, cdhit.cdhit_1032, functions.Plasmid_associated_gene_product_APECO1_O1R37
clus212_size4	4	functions.Phage_TAIL_SHEATH_PROTEIN, functions.probable_phage_baseplate_component, functions.phage_uncharacterized_protein, functions.Gene_D_protein
clus213_size4	4	functions.Mercuric_ion_reductase__EC_1_16_1_1_, functions.Periplasmic_mercury__2__binding_protein, subsystems.Mercury_resistance_operon, subsystems.Mercuric_reductase
clus214_size4	4	functions.Low_molecular_weight_protein_tyrosine_phosphatase_Wzb__EC_3_1_3_48_, cdhit.cdhit_447, cdhit.cdhit_2465, subsystems.Capsular_Polysaccharides_Biosynthesis_and_Assembly
clus215_size4	4	functions.hypothetical_protein_transmembrane_prediction, functions.FIG01201316__hypothetical_protein, functions.O_antigen_acetylase, functions.Capsular_polysaccharide_biosynthesis_protein_CapD
clus216_size4	4	functions.FIG01206188__hypothetical_protein, snps.G_G_3533464_rev_A, cdhit.cdhit_1623, snps.A_A_1688947_rev_C
clus217_size4	4	functions.FIG01203366__hypothetical_protein, functions.Predicted_exporter_of_the_RND_superfamily, functions.Outer_membrane_lipoprotein_sorting_protein, cdhit.cdhit_417
clus218_size4	4	functions.C_di_GMP_phosphodiesterase_MbaA__repressor_of_biofilm_formation, functions.Predicted_polyamine_sensor_NspS__involved_in_biofilm_formation, functions.Chorismate_mutase_I__EC_5_4_99_5____Prephenate_dehydratase__EC_4_2_1_51_, cdhit.cdhit_2272
clus219_size4	4	functions.Butyryl_CoA_dehydrogenase__EC_1_3_99_2_, subsystems.Respiratory_dehydrogenases_1, functions.Transcriptional_regulator__MarR_family, functions.Multi_antimicrobial_extrusion_protein__Na____drug_antiporter___MATE_family_of_MDR_efflux_pumps
clus220_size4	4	functions.Arginase__EC_3_5_3_1_, cdhit.cdhit_1096, snps.C_C_269817_fwd_A, snps.C_C_1589376_fwd_A
clus221_size4	4	cdhit.cdhit_905, functions.plasmid_encoded_RepA_protein, cdhit.cdhit_1920, functions.FIG00642059__hypothetical_protein
clus222_size4	4	cdhit.cdhit_88807, cdhit.cdhit_54316, cdhit.cdhit_20391, cdhit.cdhit_7353
clus223_size4	4	cdhit.cdhit_86514, cdhit.cdhit_39292, cdhit.cdhit_84656, cdhit.cdhit_75677
clus224_size4	4	cdhit.cdhit_86307, cdhit.cdhit_6114, cdhit.cdhit_49420, cdhit.cdhit_69479
clus225_size4	4	cdhit.cdhit_86227, cdhit.cdhit_13687, cdhit.cdhit_24575, cdhit.cdhit_10606
clus226_size4	4	cdhit.cdhit_809, functions.FIG01206656__hypothetical_protein, cdhit.cdhit_2024, cdhit.cdhit_450
clus227_size4	4	cdhit.cdhit_80190, cdhit.cdhit_14805, cdhit.cdhit_19713, cdhit.cdhit_84766
clus228_size4	4	cdhit.cdhit_79464, cdhit.cdhit_36167, cdhit.cdhit_39808, cdhit.cdhit_28841
clus229_size4	4	cdhit.cdhit_79229, cdhit.cdhit_26605, cdhit.cdhit_33499, cdhit.cdhit_55287
clus230_size4	4	cdhit.cdhit_79201, cdhit.cdhit_23724, cdhit.cdhit_24775, cdhit.cdhit_32707
clus231_size4	4	cdhit.cdhit_72974, cdhit.cdhit_2151, functions.Phage_ssDNA_binding_protein, cdhit.cdhit_33999
clus232_size4	4	cdhit.cdhit_71663, cdhit.cdhit_73472, cdhit.cdhit_55202, cdhit.cdhit_83775
clus233_size4	4	cdhit.cdhit_71188, cdhit.cdhit_66453, cdhit.cdhit_29784, cdhit.cdhit_46993
clus234_size4	4	cdhit.cdhit_71169, cdhit.cdhit_61001, cdhit.cdhit_63442, cdhit.cdhit_78013
clus235_size4	4	cdhit.cdhit_70016, cdhit.cdhit_46109, cdhit.cdhit_69527, cdhit.cdhit_46021
clus236_size4	4	cdhit.cdhit_69345, cdhit.cdhit_86717, cdhit.cdhit_26185, cdhit.cdhit_49920
clus237_size4	4	cdhit.cdhit_66094, cdhit.cdhit_31325, cdhit.cdhit_71246, cdhit.cdhit_30513
clus238_size4	4	cdhit.cdhit_651, functions.Macrolide_specific_efflux_protein_MacA, cdhit.cdhit_1694, cdhit.cdhit_2345
clus239_size4	4	cdhit.cdhit_63677, cdhit.cdhit_29501, cdhit.cdhit_44820, cdhit.cdhit_23693
clus240_size4	4	cdhit.cdhit_61265, cdhit.cdhit_34710, cdhit.cdhit_42343, cdhit.cdhit_12814
clus241_size4	4	cdhit.cdhit_5779, cdhit.cdhit_11575, cdhit.cdhit_81912, cdhit.cdhit_26767
clus242_size4	4	cdhit.cdhit_56143, cdhit.cdhit_12188, cdhit.cdhit_48588, cdhit.cdhit_88922
clus243_size4	4	cdhit.cdhit_55372, cdhit.cdhit_83886, cdhit.cdhit_17531, cdhit.cdhit_52791
clus244_size4	4	cdhit.cdhit_55134, cdhit.cdhit_14980, cdhit.cdhit_60281, cdhit.cdhit_73150
clus245_size4	4	cdhit.cdhit_53318, cdhit.cdhit_31822, cdhit.cdhit_20180, cdhit.cdhit_42921
clus246_size4	4	cdhit.cdhit_4888, cdhit.cdhit_71130, cdhit.cdhit_11718, cdhit.cdhit_15941
clus247_size4	4	cdhit.cdhit_47309, cdhit.cdhit_29012, cdhit.cdhit_27201, cdhit.cdhit_60444
clus248_size4	4	cdhit.cdhit_46996, cdhit.cdhit_71945, cdhit.cdhit_23101, cdhit.cdhit_63794
clus249_size4	4	cdhit.cdhit_46715, cdhit.cdhit_51192, cdhit.cdhit_26270, cdhit.cdhit_71058
clus250_size4	4	cdhit.cdhit_46273, cdhit.cdhit_50813, cdhit.cdhit_66327, cdhit.cdhit_35924
clus251_size4	4	cdhit.cdhit_45800, cdhit.cdhit_13180, cdhit.cdhit_77340, cdhit.cdhit_19840
clus252_size4	4	cdhit.cdhit_44666, cdhit.cdhit_59676, cdhit.cdhit_51090, cdhit.cdhit_28949
clus253_size4	4	cdhit.cdhit_43856, cdhit.cdhit_48605, cdhit.cdhit_34246, cdhit.cdhit_17012
clus254_size4	4	cdhit.cdhit_4350, cdhit.cdhit_163, cdhit.cdhit_11429, cdhit.cdhit_460
clus255_size4	4	cdhit.cdhit_42157, cdhit.cdhit_55662, cdhit.cdhit_61598, cdhit.cdhit_39988
clus256_size4	4	cdhit.cdhit_41825, cdhit.cdhit_50865, cdhit.cdhit_75135, cdhit.cdhit_4096
clus257_size4	4	cdhit.cdhit_41686, cdhit.cdhit_10530, cdhit.cdhit_47945, cdhit.cdhit_37866
clus258_size4	4	cdhit.cdhit_41628, cdhit.cdhit_45247, cdhit.cdhit_83732, cdhit.cdhit_38515
clus259_size4	4	cdhit.cdhit_41607, cdhit.cdhit_3527, cdhit.cdhit_64715, cdhit.cdhit_26748
clus260_size4	4	cdhit.cdhit_40021, cdhit.cdhit_77053, cdhit.cdhit_25197, cdhit.cdhit_40565
clus261_size4	4	cdhit.cdhit_39983, cdhit.cdhit_89290, cdhit.cdhit_17493, cdhit.cdhit_78033
clus262_size4	4	cdhit.cdhit_38445, cdhit.cdhit_44847, cdhit.cdhit_9274, cdhit.cdhit_56502
clus263_size4	4	cdhit.cdhit_37803, cdhit.cdhit_29479, cdhit.cdhit_89252, cdhit.cdhit_36481
clus264_size4	4	cdhit.cdhit_37371, cdhit.cdhit_20171, cdhit.cdhit_60989, cdhit.cdhit_15696
clus265_size4	4	cdhit.cdhit_37334, cdhit.cdhit_60427, cdhit.cdhit_35852, cdhit.cdhit_26689
clus266_size4	4	cdhit.cdhit_33954, cdhit.cdhit_25332, cdhit.cdhit_64945, cdhit.cdhit_46265
clus267_size4	4	cdhit.cdhit_33661, cdhit.cdhit_38868, cdhit.cdhit_55280, cdhit.cdhit_34434
clus268_size4	4	cdhit.cdhit_33375, cdhit.cdhit_70468, cdhit.cdhit_37836, cdhit.cdhit_45190
clus269_size4	4	cdhit.cdhit_3320, cdhit.cdhit_673, functions._GlcNAc_2_ABC_transporter__ATP_binding_component_1, functions.Beta_N_acetylhexosaminidase___GlcNAc_2_catabolism
clus270_size4	4	cdhit.cdhit_31319, cdhit.cdhit_75087, cdhit.cdhit_39409, cdhit.cdhit_11169
clus271_size4	4	cdhit.cdhit_29679, cdhit.cdhit_19535, cdhit.cdhit_57234, cdhit.cdhit_69350
clus272_size4	4	cdhit.cdhit_29589, cdhit.cdhit_46941, cdhit.cdhit_13498, cdhit.cdhit_74230
clus273_size4	4	cdhit.cdhit_284, cdhit.cdhit_278, cdhit.cdhit_107, functions.putative_cytoplasmic_protein
clus274_size4	4	cdhit.cdhit_28408, cdhit.cdhit_69281, cdhit.cdhit_54594, cdhit.cdhit_52785
clus275_size4	4	cdhit.cdhit_27245, cdhit.cdhit_41809, cdhit.cdhit_60367, cdhit.cdhit_46662
clus276_size4	4	cdhit.cdhit_26862, cdhit.cdhit_24162, cdhit.cdhit_29955, cdhit.cdhit_4664
clus277_size4	4	cdhit.cdhit_26413, cdhit.cdhit_22382, cdhit.cdhit_37079, cdhit.cdhit_47870
clus278_size4	4	cdhit.cdhit_26095, cdhit.cdhit_56319, cdhit.cdhit_13024, cdhit.cdhit_56408
clus279_size4	4	cdhit.cdhit_2563, cdhit.cdhit_18192, cdhit.cdhit_66539, cdhit.cdhit_5599
clus280_size4	4	cdhit.cdhit_24538, cdhit.cdhit_51468, cdhit.cdhit_16836, cdhit.cdhit_39902
clus281_size4	4	cdhit.cdhit_24211, cdhit.cdhit_56626, cdhit.cdhit_56582, cdhit.cdhit_61872
clus282_size4	4	cdhit.cdhit_24156, cdhit.cdhit_7373, cdhit.cdhit_75059, cdhit.cdhit_19067
clus283_size4	4	cdhit.cdhit_22713, cdhit.cdhit_56386, cdhit.cdhit_21894, cdhit.cdhit_71680
clus284_size4	4	cdhit.cdhit_206, functions.FIG01202690__hypothetical_protein, functions.FIG01200603__hypothetical_protein, cdhit.cdhit_3682
clus285_size4	4	cdhit.cdhit_20363, cdhit.cdhit_77248, cdhit.cdhit_57760, cdhit.cdhit_9901
clus286_size4	4	cdhit.cdhit_19619, cdhit.cdhit_67786, cdhit.cdhit_63385, cdhit.cdhit_34641
clus287_size4	4	cdhit.cdhit_19522, cdhit.cdhit_11337, cdhit.cdhit_12675, cdhit.cdhit_6641
clus288_size4	4	cdhit.cdhit_19395, cdhit.cdhit_81399, cdhit.cdhit_34523, cdhit.cdhit_31200
clus289_size4	4	cdhit.cdhit_17973, cdhit.cdhit_89376, cdhit.cdhit_16473, cdhit.cdhit_13371
clus290_size4	4	cdhit.cdhit_17578, cdhit.cdhit_27516, functions.FIG01205912__hypothetical_protein, functions.FIG01201325__hypothetical_protein
clus291_size4	4	cdhit.cdhit_17402, cdhit.cdhit_50843, cdhit.cdhit_63490, cdhit.cdhit_70231
clus292_size4	4	cdhit.cdhit_17034, cdhit.cdhit_17801, cdhit.cdhit_52879, cdhit.cdhit_9584
clus293_size4	4	cdhit.cdhit_1601, functions.2_oxoglutarate_malate_translocator, cdhit.cdhit_1238, cdhit.cdhit_6374
clus294_size4	4	cdhit.cdhit_15799, cdhit.cdhit_52448, cdhit.cdhit_12318, cdhit.cdhit_45956
clus295_size4	4	cdhit.cdhit_15285, cdhit.cdhit_24220, cdhit.cdhit_10311, cdhit.cdhit_60970
clus296_size4	4	cdhit.cdhit_14906, cdhit.cdhit_49566, cdhit.cdhit_27994, cdhit.cdhit_29441
clus297_size4	4	cdhit.cdhit_14494, cdhit.cdhit_55148, cdhit.cdhit_19897, cdhit.cdhit_71233
clus298_size4	4	cdhit.cdhit_13789, cdhit.cdhit_64761, cdhit.cdhit_58863, cdhit.cdhit_58179
clus299_size4	4	cdhit.cdhit_13540, cdhit.cdhit_2849, cdhit.cdhit_6544, cdhit.cdhit_1867
clus300_size4	4	cdhit.cdhit_13171, cdhit.cdhit_27664, cdhit.cdhit_21347, cdhit.cdhit_74157
clus301_size4	4	cdhit.cdhit_12379, cdhit.cdhit_60613, cdhit.cdhit_13267, cdhit.cdhit_67148
clus302_size4	4	cdhit.cdhit_12081, cdhit.cdhit_46854, cdhit.cdhit_51707, cdhit.cdhit_22183
clus303_size4	4	cdhit.cdhit_106, functions.Outer_membrane_receptor_protein, cdhit.cdhit_4249, cdhit.cdhit_804
clus304_size4	4	cdhit.cdhit_10373, cdhit.cdhit_14571, cdhit.cdhit_42262, cdhit.cdhit_7249
clus305_size4	4	cdhit.cdhit_10143, cdhit.cdhit_19081, cdhit.cdhit_33003, cdhit.cdhit_26016
clus306_size3	3	subsystems.Nitrosative_stress, functions.Transcriptional_regulator__LuxR_family, functions.Formate_efflux_transporter__TC_2_A_44_family_
clus307_size3	3	subsystems.Adenosyl_nucleosidases, subsystems.CBSS_269482_1_peg_1294, subsystems.One_carbon_metabolism_by_tetrahydropterines
clus308_size3	3	snps.T_T_539348_rev_T, snps.G_G_539936_rev_G, snps.A_A_538654_rev_A
clus309_size3	3	snps.T_T_537883_rev_G, cdhit.cdhit_25346, cdhit.cdhit_55513
clus310_size3	3	snps.T_T_442755_fwd_T, cdhit.cdhit_2956, functions.Rod_shape_determining_protein_MreB
clus311_size3	3	snps.T_T_3988492_rev_C, snps.C_C_3575754_fwd_T, snps.G_G_3229910_fwd_T
clus312_size3	3	snps.T_T_272869_rev_T, snps.A_A_272871_rev_A, snps.T_T_272865_rev_T
clus313_size3	3	snps.T_T_260988_fwd_G, snps.A_A_260897_fwd_T, snps.G_G_260999_fwd_T
clus314_size3	3	snps.T_T_2515595_fwd_C, snps.C_C_27804_rev_T, snps.A_A_899563_fwd_G
clus315_size3	3	snps.T_T_2468457_rev_A, snps.C_C_2609393_rev_A, snps.G_G_2610023_rev_A
clus316_size3	3	snps.G_G_994234_fwd_A, snps.A_A_991452_fwd_G, snps.G_G_1118272_fwd_A
clus317_size3	3	snps.G_G_6622_rev_T, snps.T_T_1687001_rev_C, snps.C_C_2876757_fwd_T
clus318_size3	3	snps.G_G_539892_rev_G, snps.G_G_539897_rev_G, snps.A_A_539888_rev_A
clus319_size3	3	snps.G_G_538974_rev_G, snps.T_T_538976_rev_T, snps.A_A_538981_rev_A
clus320_size3	3	snps.G_G_452426_fwd_T, snps.G_G_2239378_rev_A, snps.G_G_1510235_fwd_A
clus321_size3	3	snps.G_G_3298444_fwd_A, snps.A_A_3344009_fwd_C, snps.T_T_3298445_fwd_C
clus322_size3	3	snps.G_G_260734_fwd_G, snps.T_T_260715_fwd_T, snps.A_A_260707_fwd_A
clus323_size3	3	snps.G_G_2485931_fwd_A, snps.C_C_2085907_fwd_T, snps.G_G_2476933_rev_A
clus324_size3	3	snps.C_C_549718_rev_T, snps.T_T_549754_rev_C, snps.T_T_549757_rev_A
clus325_size3	3	snps.C_C_539199_rev_C, snps.T_T_539196_rev_T, snps.C_C_539190_rev_C
clus326_size3	3	snps.C_C_3538244_rev_A, snps.C_C_148860_rev_T, snps.C_C_2098556_fwd_A
clus327_size3	3	snps.C_C_3315930_fwd_C, snps.G_G_3315932_fwd_G, snps.T_T_3315931_fwd_T
clus328_size3	3	snps.C_C_261611_fwd_A, snps.C_C_261580_fwd_T, snps.G_G_261704_fwd_T
clus329_size3	3	snps.C_C_261443_fwd_C, snps.C_C_261423_fwd_C, snps.A_A_261470_fwd_A
clus330_size3	3	snps.A_A_906947_fwd_G, snps.G_G_2489012_fwd_T, snps.T_T_1417928_rev_G
clus331_size3	3	snps.A_A_539933_rev_G, snps.T_T_539196_rev_C, functions.Type_III_restriction_modification_enzyme_helicase_subunit
clus332_size3	3	snps.A_A_537954_rev_G, snps.G_G_537953_rev_C, snps.C_C_537955_rev_A
clus333_size3	3	snps.A_A_3882231_rev_C, snps.T_T_3734677_rev_A, snps.A_A_3800954_rev_G
clus334_size3	3	functions.WavQ, functions.dTDP_Rha_A_D_GlcNAc_diphosphoryl_polyprenol__A_3_L_rhamnosyl_transferase_WbbL, functions.Lipopolysaccharide_biosynthesis_protein_RffC
clus335_size3	3	functions.transposase_InsA, cdhit.cdhit_55177, functions.LysR_family_transcriptional_regulator_STM3121
clus336_size3	3	functions.Surface_protein_Lk90_like_protein, functions.FIG066966__hypothetical_protein, cdhit.cdhit_572
clus337_size3	3	functions.Sugar_binding_protein_of_sugar_ABC_transporter, functions.ATP_binding_protein_of_sugar_ABC_transporter, functions.Ribose_xylose_arabinose_galactoside_ABC_type_transport_systems__permease_components
clus338_size3	3	functions.Stringent_starvation_protein_A, cdhit.cdhit_7022, functions.Phosphoheptose_isomerase__EC_5_3_1___
clus339_size3	3	functions.Single_stranded_DNA_specific_exonuclease_RecJ__EC_3_1_____, cdhit.cdhit_1041, functions.Thiol_disulfide_interchange_protein_DsbC
clus340_size3	3	functions.RND_efflux_system__membrane_fusion_protein_CmeA, functions.Two_component_response_regulator, functions.2_hydroxy_3_oxopropionate_reductase__EC_1_1_1_60_
clus341_size3	3	functions.Protein_ImpG_VasA, functions.Uncharacterized_protein_ImpA, cdhit.cdhit_860
clus342_size3	3	functions.Non_hemolytic_enterotoxin_lytic_component_L1, functions.FIG01201312__hypothetical_protein, cdhit.cdhit_2817
clus343_size3	3	functions.LuxC__acyl_CoA_reductase__EC_1_2_1_50_, cdhit.cdhit_1492, subsystems.Luciferases
clus344_size3	3	functions.Hydroxylamine_reductase__EC_1_7_____, functions.NADH_oxidoreductase_hcr__EC_1_______, subsystems.ar_465_EC
clus345_size3	3	functions.Glutathione_regulated_potassium_efflux_system_protein_KefB, functions.Extracellular_deoxyribonuclease_Xds, cdhit.cdhit_285
clus346_size3	3	functions.Glutamate__UDP_2_acetamido_2_deoxy_D_ribohex_3_uluronic_acid_aminotransferase__PLP_cofactor_, cdhit.cdhit_3063, cdhit.cdhit_1988
clus347_size3	3	functions.FOG__EAL_domain, cdhit.cdhit_514, functions.Translation_elongation_factor_P_related_protein
clus348_size3	3	functions.FIG116849__hypothetical_protein, cdhit.cdhit_1670, subsystems.CBSS_1496_1_peg_2937
clus349_size3	3	functions.FIG054324__hypothetical_protein, functions.FIG108740__putative_two_component_response_regulator, functions.FIG01202955__hypothetical_protein
clus350_size3	3	functions.FIG01206370__hypothetical_protein, functions.FIG01203065__hypothetical_protein, functions.FIG01202290__hypothetical_protein
clus351_size3	3	functions.FIG01205727__hypothetical_protein, cdhit.cdhit_24540, functions.putative_enzyme__Not_classified
clus352_size3	3	functions.FIG01205522__hypothetical_protein, cdhit.cdhit_12615, cdhit.cdhit_6984
clus353_size3	3	functions.FIG01203474__hypothetical_protein, cdhit.cdhit_29080, cdhit.cdhit_8622
clus354_size3	3	functions.FIG01201497__hypothetical_protein, cdhit.cdhit_4261, functions.FIG01199851__hypothetical_protein
clus355_size3	3	functions.FIG01200796__hypothetical_protein, functions.FIG01204044__hypothetical_protein, functions.FIG01203194__hypothetical_protein
clus356_size3	3	functions.Dipeptide_binding_ABC_transporter__periplasmic_substrate_binding_component__TC_3_A_1_5_2_, cdhit.cdhit_1169, functions.Dipeptide_transport_ATP_binding_protein_DppD__TC_3_A_1_5_2_
clus357_size3	3	functions.Dihydrolipoamide_dehydrogenase__EC_1_8_1_4_, cdhit.cdhit_1421, functions.N_acetyl_gamma_glutamyl_phosphate_reductase__EC_1_2_1_38_
clus358_size3	3	functions.CRISPR_associated_protein__CT1976, functions.CRISPR_associated_protein__CT1974, functions.Hypothetical_lysR_family_transcriptional_regulator_YdhB
clus359_size3	3	functions.CRISPR_associated_protein__Cse2_family, functions.CRISPR_associated_protein__Cas2, cdhit.cdhit_5431
clus360_size3	3	functions.Cellodextrin_phosphorylase__EC_2_4_1_49_, functions.ABC_type_sugar_transport_system__permease_component, functions.Beta_galactosidase__EC_3_2_1_23____Beta_glucosidase_6_phospho_beta_glucosidase
clus361_size3	3	functions.Azurin, functions.Hypothetical_iron_sulfur_cluster_binding_protein_YccM, subsystems.Copper_transport_and_blue_copper_proteins
clus362_size3	3	cdhit.cdhit_9942, cdhit.cdhit_39178, cdhit.cdhit_87309
clus363_size3	3	cdhit.cdhit_9786, cdhit.cdhit_1413, cdhit.cdhit_31115
clus364_size3	3	cdhit.cdhit_9643, cdhit.cdhit_55210, cdhit.cdhit_66368
clus365_size3	3	cdhit.cdhit_9193, functions.Site_specific_recombinase_XerD, cdhit.cdhit_176
clus366_size3	3	cdhit.cdhit_88783, cdhit.cdhit_61697, cdhit.cdhit_32847
clus367_size3	3	cdhit.cdhit_88767, cdhit.cdhit_7181, cdhit.cdhit_29373
clus368_size3	3	cdhit.cdhit_88744, cdhit.cdhit_11852, cdhit.cdhit_75300
clus369_size3	3	cdhit.cdhit_8811, functions.FIG01200844__hypothetical_protein, cdhit.cdhit_36397
clus370_size3	3	cdhit.cdhit_86856, cdhit.cdhit_64578, cdhit.cdhit_17455
clus371_size3	3	cdhit.cdhit_86801, cdhit.cdhit_14480, cdhit.cdhit_16678
clus372_size3	3	cdhit.cdhit_86414, cdhit.cdhit_70358, cdhit.cdhit_17660
clus373_size3	3	cdhit.cdhit_858, functions.FIG01200176__hypothetical_protein, functions.FIG01202724__hypothetical_protein
clus374_size3	3	cdhit.cdhit_8366, cdhit.cdhit_16290, cdhit.cdhit_60176
clus375_size3	3	cdhit.cdhit_79382, cdhit.cdhit_47679, cdhit.cdhit_41255
clus376_size3	3	cdhit.cdhit_79372, cdhit.cdhit_2920, cdhit.cdhit_3102
clus377_size3	3	cdhit.cdhit_79353, cdhit.cdhit_26444, cdhit.cdhit_10089
clus378_size3	3	cdhit.cdhit_7754, cdhit.cdhit_22762, cdhit.cdhit_24209
clus379_size3	3	cdhit.cdhit_76357, cdhit.cdhit_39445, cdhit.cdhit_54133
clus380_size3	3	cdhit.cdhit_73743, cdhit.cdhit_39910, cdhit.cdhit_41350
clus381_size3	3	cdhit.cdhit_73454, cdhit.cdhit_34625, cdhit.cdhit_10210
clus382_size3	3	cdhit.cdhit_73064, cdhit.cdhit_24723, cdhit.cdhit_5389
clus383_size3	3	cdhit.cdhit_73037, cdhit.cdhit_38679, cdhit.cdhit_75185
clus384_size3	3	cdhit.cdhit_69247, cdhit.cdhit_31071, cdhit.cdhit_52504
clus385_size3	3	cdhit.cdhit_6826, functions.FIG017723__Putative_cI_prophage_repressor_protein, functions.Transcriptional_activator
clus386_size3	3	cdhit.cdhit_67937, cdhit.cdhit_6522, cdhit.cdhit_69529
clus387_size3	3	cdhit.cdhit_67933, cdhit.cdhit_53012, cdhit.cdhit_82243
clus388_size3	3	cdhit.cdhit_67918, cdhit.cdhit_45203, cdhit.cdhit_44772
clus389_size3	3	cdhit.cdhit_67838, cdhit.cdhit_59024, cdhit.cdhit_55629
clus390_size3	3	cdhit.cdhit_67687, cdhit.cdhit_24979, cdhit.cdhit_12790
clus391_size3	3	cdhit.cdhit_67670, cdhit.cdhit_9332, cdhit.cdhit_48838
clus392_size3	3	cdhit.cdhit_6675, cdhit.cdhit_43256, cdhit.cdhit_5373
clus393_size3	3	cdhit.cdhit_66689, cdhit.cdhit_25110, cdhit.cdhit_55404
clus394_size3	3	cdhit.cdhit_66192, cdhit.cdhit_60749, cdhit.cdhit_12443
clus395_size3	3	cdhit.cdhit_66179, cdhit.cdhit_11765, cdhit.cdhit_26765
clus396_size3	3	cdhit.cdhit_66173, cdhit.cdhit_16459, cdhit.cdhit_44947
clus397_size3	3	cdhit.cdhit_66124, cdhit.cdhit_9657, cdhit.cdhit_26836
clus398_size3	3	cdhit.cdhit_66062, cdhit.cdhit_11682, cdhit.cdhit_77146
clus399_size3	3	cdhit.cdhit_65090, cdhit.cdhit_63254, cdhit.cdhit_23093
clus400_size3	3	cdhit.cdhit_6130, cdhit.cdhit_1249, cdhit.cdhit_1996
clus401_size3	3	cdhit.cdhit_6101, functions.COG0110__Acetyltransferase__isoleucine_patch_superfamily_, functions.FIG01205513__hypothetical_protein
clus402_size3	3	cdhit.cdhit_6099, functions.Nickel_cobalt_efflux_transporter_RcnA, cdhit.cdhit_2883
clus403_size3	3	cdhit.cdhit_60688, cdhit.cdhit_62144, cdhit.cdhit_83862
clus404_size3	3	cdhit.cdhit_60507, cdhit.cdhit_38358, cdhit.cdhit_75665
clus405_size3	3	cdhit.cdhit_60316, cdhit.cdhit_28580, cdhit.cdhit_73038
clus406_size3	3	cdhit.cdhit_60307, cdhit.cdhit_73423, cdhit.cdhit_36522
clus407_size3	3	cdhit.cdhit_59846, cdhit.cdhit_50919, cdhit.cdhit_18336
clus408_size3	3	cdhit.cdhit_59533, cdhit.cdhit_43811, cdhit.cdhit_53984
clus409_size3	3	cdhit.cdhit_59200, cdhit.cdhit_32499, cdhit.cdhit_63236
clus410_size3	3	cdhit.cdhit_59070, cdhit.cdhit_17148, cdhit.cdhit_24159
clus411_size3	3	cdhit.cdhit_57689, cdhit.cdhit_81971, cdhit.cdhit_75531
clus412_size3	3	cdhit.cdhit_57673, cdhit.cdhit_15857, cdhit.cdhit_81318
clus413_size3	3	cdhit.cdhit_57510, cdhit.cdhit_13512, snps.G_G_3433964_rev_C
clus414_size3	3	cdhit.cdhit_56451, cdhit.cdhit_37270, cdhit.cdhit_65151
clus415_size3	3	cdhit.cdhit_5530, cdhit.cdhit_86146, cdhit.cdhit_47736
clus416_size3	3	cdhit.cdhit_52938, cdhit.cdhit_68394, cdhit.cdhit_39162
clus417_size3	3	cdhit.cdhit_52869, cdhit.cdhit_86846, cdhit.cdhit_50708
clus418_size3	3	cdhit.cdhit_52708, cdhit.cdhit_25710, cdhit.cdhit_81317
clus419_size3	3	cdhit.cdhit_52425, cdhit.cdhit_29306, cdhit.cdhit_30730
clus420_size3	3	cdhit.cdhit_52035, cdhit.cdhit_83654, cdhit.cdhit_51939
clus421_size3	3	cdhit.cdhit_5185, functions.FIG01201601__hypothetical_protein, cdhit.cdhit_5034
clus422_size3	3	cdhit.cdhit_51688, cdhit.cdhit_16673, cdhit.cdhit_20011
clus423_size3	3	cdhit.cdhit_51685, cdhit.cdhit_11520, cdhit.cdhit_16179
clus424_size3	3	cdhit.cdhit_51581, cdhit.cdhit_51583, cdhit.cdhit_54330
clus425_size3	3	cdhit.cdhit_50848, cdhit.cdhit_86538, cdhit.cdhit_49149
clus426_size3	3	cdhit.cdhit_50660, cdhit.cdhit_58047, cdhit.cdhit_77253
clus427_size3	3	cdhit.cdhit_50576, cdhit.cdhit_24015, cdhit.cdhit_86565
clus428_size3	3	cdhit.cdhit_49068, cdhit.cdhit_27743, cdhit.cdhit_32112
clus429_size3	3	cdhit.cdhit_48597, cdhit.cdhit_12953, cdhit.cdhit_28989
clus430_size3	3	cdhit.cdhit_47697, cdhit.cdhit_44885, cdhit.cdhit_72986
clus431_size3	3	cdhit.cdhit_4566, cdhit.cdhit_1167, cdhit.cdhit_1264
clus432_size3	3	cdhit.cdhit_45246, cdhit.cdhit_11351, cdhit.cdhit_47700
clus433_size3	3	cdhit.cdhit_44821, cdhit.cdhit_16981, cdhit.cdhit_35234
clus434_size3	3	cdhit.cdhit_4470, cdhit.cdhit_30799, cdhit.cdhit_23076
clus435_size3	3	cdhit.cdhit_43961, cdhit.cdhit_15089, cdhit.cdhit_89041
clus436_size3	3	cdhit.cdhit_43954, functions.FIG01202445__hypothetical_protein, cdhit.cdhit_2724
clus437_size3	3	cdhit.cdhit_435, functions.FIG01203572__hypothetical_protein, cdhit.cdhit_1983
clus438_size3	3	cdhit.cdhit_42808, cdhit.cdhit_53324, cdhit.cdhit_53310
clus439_size3	3	cdhit.cdhit_42705, cdhit.cdhit_26088, cdhit.cdhit_22550
clus440_size3	3	cdhit.cdhit_42516, cdhit.cdhit_17130, cdhit.cdhit_42765
clus441_size3	3	cdhit.cdhit_42403, cdhit.cdhit_54004, cdhit.cdhit_57684
clus442_size3	3	cdhit.cdhit_42164, cdhit.cdhit_48129, cdhit.cdhit_36369
clus443_size3	3	cdhit.cdhit_41764, cdhit.cdhit_71066, cdhit.cdhit_81367
clus444_size3	3	cdhit.cdhit_41118, cdhit.cdhit_7628, cdhit.cdhit_20235
clus445_size3	3	cdhit.cdhit_40980, cdhit.cdhit_33949, cdhit.cdhit_73531
clus446_size3	3	cdhit.cdhit_4063, cdhit.cdhit_32261, cdhit.cdhit_19714
clus447_size3	3	cdhit.cdhit_40490, cdhit.cdhit_28863, cdhit.cdhit_71178
clus448_size3	3	cdhit.cdhit_40393, cdhit.cdhit_54989, cdhit.cdhit_49783
clus449_size3	3	cdhit.cdhit_39584, cdhit.cdhit_26290, cdhit.cdhit_8219
clus450_size3	3	cdhit.cdhit_39253, cdhit.cdhit_10570, cdhit.cdhit_71061
clus451_size3	3	cdhit.cdhit_38550, cdhit.cdhit_36357, cdhit.cdhit_50617
clus452_size3	3	cdhit.cdhit_38479, cdhit.cdhit_26424, cdhit.cdhit_43794
clus453_size3	3	cdhit.cdhit_37863, cdhit.cdhit_86603, cdhit.cdhit_17849
clus454_size3	3	cdhit.cdhit_37821, cdhit.cdhit_46952, cdhit.cdhit_75604
clus455_size3	3	cdhit.cdhit_37405, cdhit.cdhit_25840, cdhit.cdhit_77120
clus456_size3	3	cdhit.cdhit_37217, cdhit.cdhit_51692, cdhit.cdhit_11785
clus457_size3	3	cdhit.cdhit_37082, cdhit.cdhit_12025, cdhit.cdhit_34232
clus458_size3	3	cdhit.cdhit_37068, cdhit.cdhit_86604, cdhit.cdhit_22770
clus459_size3	3	cdhit.cdhit_36619, cdhit.cdhit_40165, cdhit.cdhit_6389
clus460_size3	3	cdhit.cdhit_36492, cdhit.cdhit_37089, cdhit.cdhit_23841
clus461_size3	3	cdhit.cdhit_36029, cdhit.cdhit_34389, cdhit.cdhit_52055
clus462_size3	3	cdhit.cdhit_3574, cdhit.cdhit_73590, cdhit.cdhit_42630
clus463_size3	3	cdhit.cdhit_35484, cdhit.cdhit_14601, cdhit.cdhit_53991
clus464_size3	3	cdhit.cdhit_35426, cdhit.cdhit_79153, cdhit.cdhit_71547
clus465_size3	3	cdhit.cdhit_35310, cdhit.cdhit_86369, cdhit.cdhit_75587
clus466_size3	3	cdhit.cdhit_35265, cdhit.cdhit_55715, cdhit.cdhit_42820
clus467_size3	3	cdhit.cdhit_35195, cdhit.cdhit_48799, cdhit.cdhit_11700
clus468_size3	3	cdhit.cdhit_34707, cdhit.cdhit_9171, cdhit.cdhit_55693
clus469_size3	3	cdhit.cdhit_34568, cdhit.cdhit_89690, cdhit.cdhit_55236
clus470_size3	3	cdhit.cdhit_34448, cdhit.cdhit_77392, cdhit.cdhit_47785
clus471_size3	3	cdhit.cdhit_34391, cdhit.cdhit_17802, cdhit.cdhit_13632
clus472_size3	3	cdhit.cdhit_34212, cdhit.cdhit_22707, cdhit.cdhit_83807
clus473_size3	3	cdhit.cdhit_33541, cdhit.cdhit_8867, cdhit.cdhit_51901
clus474_size3	3	cdhit.cdhit_33374, cdhit.cdhit_57660, cdhit.cdhit_10337
clus475_size3	3	cdhit.cdhit_3306, cdhit.cdhit_116, functions.FIG01204580__hypothetical_protein
clus476_size3	3	cdhit.cdhit_3301, cdhit.cdhit_625, functions.CRISPR_associated_protein__Csy4_family
clus477_size3	3	cdhit.cdhit_32923, cdhit.cdhit_19401, cdhit.cdhit_49644
clus478_size3	3	cdhit.cdhit_32163, cdhit.cdhit_54645, cdhit.cdhit_17777
clus479_size3	3	cdhit.cdhit_31755, cdhit.cdhit_49474, cdhit.cdhit_29924
clus480_size3	3	cdhit.cdhit_31340, cdhit.cdhit_12023, cdhit.cdhit_67694
clus481_size3	3	cdhit.cdhit_31181, cdhit.cdhit_26522, cdhit.cdhit_16790
clus482_size3	3	cdhit.cdhit_31016, cdhit.cdhit_41418, cdhit.cdhit_63187
clus483_size3	3	cdhit.cdhit_30969, cdhit.cdhit_32763, cdhit.cdhit_26214
clus484_size3	3	cdhit.cdhit_29897, cdhit.cdhit_59893, cdhit.cdhit_30914
clus485_size3	3	cdhit.cdhit_28478, cdhit.cdhit_43380, cdhit.cdhit_54273
clus486_size3	3	cdhit.cdhit_27986, functions.FIG01199671__hypothetical_protein, cdhit.cdhit_22073
clus487_size3	3	cdhit.cdhit_27670, cdhit.cdhit_29442, cdhit.cdhit_60553
clus488_size3	3	cdhit.cdhit_27482, cdhit.cdhit_33167, cdhit.cdhit_49663
clus489_size3	3	cdhit.cdhit_26219, cdhit.cdhit_52488, cdhit.cdhit_65939
clus490_size3	3	cdhit.cdhit_25648, cdhit.cdhit_77159, cdhit.cdhit_69743
clus491_size3	3	cdhit.cdhit_25626, cdhit.cdhit_7838, cdhit.cdhit_72948
clus492_size3	3	cdhit.cdhit_2478, functions.possible_mcrC_protein, cdhit.cdhit_2629
clus493_size3	3	cdhit.cdhit_23934, cdhit.cdhit_62037, cdhit.cdhit_27629
clus494_size3	3	cdhit.cdhit_23637, cdhit.cdhit_77638, cdhit.cdhit_86149
clus495_size3	3	cdhit.cdhit_23020, cdhit.cdhit_19132, cdhit.cdhit_73402
clus496_size3	3	cdhit.cdhit_21993, cdhit.cdhit_47664, cdhit.cdhit_77807
clus497_size3	3	cdhit.cdhit_21733, cdhit.cdhit_32491, cdhit.cdhit_23418
clus498_size3	3	cdhit.cdhit_21393, cdhit.cdhit_11762, cdhit.cdhit_48310
clus499_size3	3	cdhit.cdhit_20843, cdhit.cdhit_51679, cdhit.cdhit_79295
clus500_size3	3	cdhit.cdhit_20787, cdhit.cdhit_88785, cdhit.cdhit_30998
clus501_size3	3	cdhit.cdhit_20748, cdhit.cdhit_41979, cdhit.cdhit_38500
clus502_size3	3	cdhit.cdhit_2049, functions.Putative_integral_membrane_protein, functions.Putative_sugar_phosphotransferase_component_II_B
clus503_size3	3	cdhit.cdhit_20477, cdhit.cdhit_7578, cdhit.cdhit_64686
clus504_size3	3	cdhit.cdhit_20370, cdhit.cdhit_69366, cdhit.cdhit_34621
clus505_size3	3	cdhit.cdhit_20114, cdhit.cdhit_5976, cdhit.cdhit_35358
clus506_size3	3	cdhit.cdhit_19654, cdhit.cdhit_16799, cdhit.cdhit_12737
clus507_size3	3	cdhit.cdhit_1930, functions.Ornithine_carbamoyltransferase__EC_2_1_3_3_, cdhit.cdhit_2520
clus508_size3	3	cdhit.cdhit_19057, cdhit.cdhit_43199, cdhit.cdhit_46441
clus509_size3	3	cdhit.cdhit_19015, cdhit.cdhit_13762, cdhit.cdhit_79605
clus510_size3	3	cdhit.cdhit_18692, cdhit.cdhit_69363, cdhit.cdhit_81781
clus511_size3	3	cdhit.cdhit_18317, cdhit.cdhit_33536, cdhit.cdhit_60413
clus512_size3	3	cdhit.cdhit_1820, cdhit.cdhit_11565, cdhit.cdhit_20679
clus513_size3	3	cdhit.cdhit_18118, cdhit.cdhit_23847, cdhit.cdhit_75111
clus514_size3	3	cdhit.cdhit_17650, cdhit.cdhit_77760, cdhit.cdhit_28133
clus515_size3	3	cdhit.cdhit_1755, cdhit.cdhit_34660, cdhit.cdhit_72351
clus516_size3	3	cdhit.cdhit_17257, cdhit.cdhit_55664, cdhit.cdhit_15022
clus517_size3	3	cdhit.cdhit_1719, functions.FIG01206494__hypothetical_protein, cdhit.cdhit_1927
clus518_size3	3	cdhit.cdhit_16843, cdhit.cdhit_69338, cdhit.cdhit_69270
clus519_size3	3	cdhit.cdhit_157, functions.FIG01205615__hypothetical_protein, functions.FIG01200704__hypothetical_protein
clus520_size3	3	cdhit.cdhit_15590, cdhit.cdhit_23619, cdhit.cdhit_24892
clus521_size3	3	cdhit.cdhit_15360, cdhit.cdhit_16057, cdhit.cdhit_19469
clus522_size3	3	cdhit.cdhit_15282, cdhit.cdhit_64645, cdhit.cdhit_36600
clus523_size3	3	cdhit.cdhit_15126, cdhit.cdhit_54209, cdhit.cdhit_40705
clus524_size3	3	cdhit.cdhit_13964, cdhit.cdhit_40617, cdhit.cdhit_47927
clus525_size3	3	cdhit.cdhit_137, cdhit.cdhit_29484, cdhit.cdhit_1549
clus526_size3	3	cdhit.cdhit_13519, cdhit.cdhit_20020, cdhit.cdhit_71181
clus527_size3	3	cdhit.cdhit_12616, cdhit.cdhit_11461, cdhit.cdhit_40970
clus528_size3	3	cdhit.cdhit_12600, cdhit.cdhit_60516, cdhit.cdhit_21767
clus529_size3	3	cdhit.cdhit_12140, cdhit.cdhit_6553, cdhit.cdhit_86456
clus530_size3	3	cdhit.cdhit_11865, cdhit.cdhit_40695, cdhit.cdhit_47780
clus531_size3	3	cdhit.cdhit_11795, functions.Copper_metallochaperone__bacterial_analog_of_Cox17_protein, subsystems.Biogenesis_of_cytochrome_c_oxidases
clus532_size3	3	cdhit.cdhit_11675, cdhit.cdhit_56534, cdhit.cdhit_25326
clus533_size3	3	cdhit.cdhit_11577, cdhit.cdhit_73034, cdhit.cdhit_70301
clus534_size3	3	cdhit.cdhit_1144, functions.ATP_synthase_alpha_chain__EC_3_6_3_14_, functions.ATP_synthase_gamma_chain__EC_3_6_3_14_
clus535_size3	3	cdhit.cdhit_11303, cdhit.cdhit_81687, cdhit.cdhit_20627
clus536_size3	3	cdhit.cdhit_11274, cdhit.cdhit_41526, cdhit.cdhit_44473
clus537_size3	3	cdhit.cdhit_10703, cdhit.cdhit_11023, cdhit.cdhit_27001
clus538_size3	3	cdhit.cdhit_1063, cdhit.cdhit_5140, cdhit.cdhit_36769
clus539_size3	3	cdhit.cdhit_10487, cdhit.cdhit_10471, cdhit.cdhit_81838
clus540_size3	3	cdhit.cdhit_10256, cdhit.cdhit_17054, cdhit.cdhit_48284
clus541_size3	3	cdhit.cdhit_10125, cdhit.cdhit_66082, cdhit.cdhit_12572
clus542_size3	3	cdhit.cdhit_1006, functions.FIG01201709__hypothetical_protein, cdhit.cdhit_541
clus543_size3	3	cdhit.cdhit_10031, cdhit.cdhit_27604, cdhit.cdhit_25316
clus544_size2	2	subsystems.tRNA_aminoacylation__Leu, cdhit.cdhit_301
clus545_size2	2	subsystems.Translation_elongation_factor_G_family, subsystems.Ammonia_assimilation
clus546_size2	2	subsystems.Tolerance_to_colicin_E2, functions.Conserved_uncharacterized_protein_CreA
clus547_size2	2	subsystems.Restriction_Modification_System, subsystems.Type_I_Restriction_Modification
clus548_size2	2	subsystems.Quinone_oxidoreductase_family, cdhit.cdhit_3243
clus549_size2	2	subsystems.Protein_deglycation, functions.Ribulosamine_erythrulosamine_3_kinase_potentially_involved_in_protein_deglycation
clus550_size2	2	subsystems.Proline_Synthesis, subsystems.A_Hypothetical_Protein_Related_to_Proline_Metabolism
clus551_size2	2	subsystems.Polyadenylation_bacterial, functions.Poly_A__polymerase__EC_2_7_7_19_
clus552_size2	2	subsystems.p_Hydroxybenzoate_degradation, functions.4_hydroxybenzoate_transporter
clus553_size2	2	subsystems.Phage_lysis_modules, functions.Phage_lysin__1_4_beta_N_acetylmuramidase__EC_3_2_1_17__or_lysozyme
clus554_size2	2	subsystems.Murein_Hydrolases, subsystems.Metallocarboxypeptidases__EC_3_4_17___
clus555_size2	2	subsystems.Metalloendopeptidases__EC_3_4_24___, subsystems.Bacterial_Chemotaxis
clus556_size2	2	subsystems.Group_II_intron_associated_genes, functions.Retron_type_RNA_directed_DNA_polymerase__EC_2_7_7_49_
clus557_size2	2	subsystems.Glycyl_tRNA_synthetase, subsystems.tRNA_aminoacylation__Gly
clus558_size2	2	subsystems.Flavohaemoglobin, subsystems.Bacterial_hemoglobins
clus559_size2	2	subsystems.Fatty_acid_metabolism_cluster, functions.3_ketoacyl_CoA_thiolase__EC_2_3_1_16____Acetyl_CoA_acetyltransferase__EC_2_3_1_9_
clus560_size2	2	subsystems.External_and_Outer_Membrane_Nucleases, subsystems.Glutathione_regulated_potassium_efflux_system_and_associated_functions
clus561_size2	2	subsystems.dTDP_rhamnose_synthesis, subsystems.Rhamnose_containing_glycans
clus562_size2	2	subsystems.DNA_structural_proteins__bacterial, subsystems.Flavodoxin
clus563_size2	2	subsystems.D_galactarate__D_glucarate_and_D_glycerate_catabolism___gjo, subsystems.D_galactarate__D_glucarate_and_D_glycerate_catabolism
clus564_size2	2	subsystems.CBSS_84588_1_peg_1247, functions.Cysteine_desulfurase__EC_2_8_1_7_
clus565_size2	2	subsystems.CBSS_203122_12_peg_188, functions.TniB_NTP_binding_protein
clus566_size2	2	subsystems.CBSS_138119_3_peg_2719, subsystems.NusA_TFII_Cluster
clus567_size2	2	subsystems.Cardiolipin_synthesis, subsystems.Phage_shock_protein__psp__operon
clus568_size2	2	subsystems.Biphenyl_Degradation, functions.biphenyl_2_3_diol_1_2_dioxygenase_III_related_protein
clus569_size2	2	subsystems.Beta_lactamase, functions.Beta_lactamase__EC_3_5_2_6_
clus570_size2	2	subsystems.Arsenic_resistance, cdhit.cdhit_3475
clus571_size2	2	subsystems.Arginine_Biosynthesis_extended, subsystems.Arginine_Biosynthesis____gjo
clus572_size2	2	subsystems.ar_431_EC_Molybdopterin_guanine_dinucleotide_biosynthesis, functions.Molybdopterin_guanine_dinucleotide_biosynthesis_protein_MobB___Molybdopterin_biosynthesis_protein_MoeA
clus573_size2	2	snps.T_TG_1566755_fwd_T, snps.C_C_1566753_fwd_C
clus574_size2	2	snps.T_T_581098_fwd_C, snps.C_C_581099_fwd_T
clus575_size2	2	snps.T_T_539669_rev_T, snps.A_A_539672_rev_A
clus576_size2	2	snps.T_T_539657_rev_C, snps.G_G_539918_rev_T
clus577_size2	2	snps.T_T_539020_rev_T, snps.A_A_539019_rev_A
clus578_size2	2	snps.T_T_539020_rev_G, snps.A_A_539019_rev_T
clus579_size2	2	snps.T_T_538389_fwd_C, snps.A_A_538395_fwd_G
clus580_size2	2	snps.T_T_3591984_fwd_T, snps.G_G_3592256_fwd_G
clus581_size2	2	snps.T_T_3469259_fwd_C, snps.A_A_1564047_fwd_G
clus582_size2	2	snps.T_T_3344090_fwd_T, snps.A_A_3344087_fwd_A
clus583_size2	2	snps.T_T_3299294_fwd_T, snps.G_G_3299293_fwd_G
clus584_size2	2	snps.T_T_3295055_fwd_T, snps.G_G_3295053_fwd_G
clus585_size2	2	snps.T_T_3209651_fwd_C, snps.A_A_3209648_fwd_C
clus586_size2	2	snps.T_T_270603_fwd_G, snps.C_C_270601_fwd_T
clus587_size2	2	snps.T_T_261689_fwd_A, snps.T_T_261690_fwd_C
clus588_size2	2	snps.T_T_261347_fwd_T, snps.A_A_261338_fwd_A
clus589_size2	2	snps.T_T_261347_fwd_C, snps.A_A_261338_fwd_G
clus590_size2	2	snps.T_T_261110_fwd_G, snps.A_A_261470_fwd_C
clus591_size2	2	snps.T_T_260643_fwd_T, snps.A_A_260664_fwd_A
clus592_size2	2	snps.T_T_1745729_rev_T, snps.A_A_1752912_rev_A
clus593_size2	2	snps.T_T_1564572_rev_C, snps.G_G_1564569_rev_A
clus594_size2	2	snps.G_G_549988_rev_A, snps.G_G_549865_rev_T
clus595_size2	2	snps.G_G_539740_rev_G, snps.C_C_539723_rev_C
clus596_size2	2	snps.G_G_539130_rev_A, snps.C_C_539106_rev_T
clus597_size2	2	snps.G_G_538502_rev_G, snps.C_C_538486_rev_C
clus598_size2	2	snps.G_G_538216_rev_G, snps.A_A_538243_rev_A
clus599_size2	2	snps.G_G_538216_rev_A, snps.A_A_538243_rev_C
clus600_size2	2	snps.G_G_3652035_fwd_G, snps.C_C_3652038_fwd_C
clus601_size2	2	snps.G_G_3299293_fwd_A, snps.T_T_3299294_fwd_G
clus602_size2	2	snps.G_G_2897915_rev_A, snps.C_C_2906774_fwd_T
clus603_size2	2	snps.G_G_273075_rev_A, snps.A_A_273072_rev_G
clus604_size2	2	snps.G_G_2681465_fwd_T, snps.C_C_151043_fwd_A
clus605_size2	2	snps.G_G_2681465_fwd_G, snps.C_C_151043_fwd_C
clus606_size2	2	snps.G_G_2489368_fwd_A, snps.C_C_805327_fwd_T
clus607_size2	2	snps.G_G_246046_rev_G, snps.G_G_246006_rev_G
clus608_size2	2	snps.G_G_246006_rev_A, snps.C_C_187462_rev_T
clus609_size2	2	snps.G_G_2338446_rev_A, snps.G_G_1784614_rev_A
clus610_size2	2	snps.G_G_2057242_rev_A, snps.T_T_2694312_rev_A
clus611_size2	2	snps.G_G_1904734_rev_G, snps.T_T_1904799_rev_T
clus612_size2	2	snps.G_G_185099_rev_T, snps.T_T_775461_rev_G
clus613_size2	2	snps.G_G_1824708_fwd_A, snps.C_C_2257626_rev_T
clus614_size2	2	snps.G_G_167268_fwd_A, snps.C_C_1154750_fwd_T
clus615_size2	2	snps.G_G_1571897_fwd_A, snps.A_A_1571903_fwd_G
clus616_size2	2	snps.G_G_1565260_fwd_G, snps.G_A_1565221_fwd_G
clus617_size2	2	snps.G_G_1564771_rev_G, snps.T_T_1564760_rev_T
clus618_size2	2	snps.G_G_1564569_rev_G, snps.T_T_1564572_rev_T
clus619_size2	2	snps.G_G_1564152_fwd_G, snps.A_A_1564154_fwd_A
clus620_size2	2	snps.C_TC_406984_fwd_C, snps.C_C_329377_fwd_C
clus621_size2	2	snps.C_C_830082_fwd_G, functions.RTX__Repeat_in_toxin__cytotoxin
clus622_size2	2	snps.C_C_581099_fwd_C, snps.T_T_581098_fwd_T
clus623_size2	2	snps.C_C_549652_rev_T, snps.G_G_549778_rev_A
clus624_size2	2	snps.C_C_539199_rev_T, snps.C_C_539141_rev_G
clus625_size2	2	snps.C_C_538125_rev_C, snps.T_T_538126_rev_T
clus626_size2	2	snps.C_C_468203_fwd_A, snps.A_A_667453_fwd_G
clus627_size2	2	snps.C_C_430898_fwd_T, snps.C_C_3189227_rev_A
clus628_size2	2	snps.C_C_3945042_rev_A, snps.A_A_2734994_fwd_G
clus629_size2	2	snps.C_C_3431089_fwd_T, snps.C_C_674887_rev_A
clus630_size2	2	snps.C_C_3353422_fwd_A, snps.T_T_3325702_fwd_C
clus631_size2	2	snps.C_C_3298458_fwd_C, snps.G_G_3298444_fwd_G
clus632_size2	2	snps.C_C_329377_fwd_T, snps.C_TC_406984_fwd_T
clus633_size2	2	snps.C_C_3209969_fwd_A, snps.C_C_3928123_rev_G
clus634_size2	2	snps.C_C_3090462_fwd_A, snps.C_C_743698_fwd_T
clus635_size2	2	snps.C_C_2993221_rev_T, snps.T_T_3014670_fwd_C
clus636_size2	2	snps.C_C_286337_fwd_T, snps.C_C_281442_rev_T
clus637_size2	2	snps.C_C_269357_fwd_G, snps.T_T_269454_fwd_C
clus638_size2	2	snps.C_C_2240233_rev_T, snps.A_A_2191755_rev_G
clus639_size2	2	snps.C_C_2078496_fwd_T, snps.C_C_1961296_fwd_T
clus640_size2	2	snps.C_C_1709267_rev_T, snps.T_T_2755430_rev_C
clus641_size2	2	snps.C_C_1571888_fwd_C, snps.G_G_1571897_fwd_G
clus642_size2	2	snps.C_C_151043_fwd_T, snps.G_G_2681465_fwd_A
clus643_size2	2	snps.C_C_147853_rev_A, snps.A_A_881438_fwd_G
clus644_size2	2	snps.A_A_743406_fwd_G, snps.C_C_720770_fwd_T
clus645_size2	2	snps.A_A_612223_fwd_A, snps.G_G_612222_fwd_G
clus646_size2	2	snps.A_A_537853_rev_G, functions.Peptidyl_prolyl_cis_trans_isomerase_ppiD__EC_5_2_1_8_
clus647_size2	2	snps.A_A_3344087_fwd_T, snps.T_T_3344090_fwd_C
clus648_size2	2	snps.A_A_3343982_fwd_C, snps.A_A_3343983_fwd_T
clus649_size2	2	snps.A_A_3325854_fwd_A, snps.A_A_3325849_fwd_A
clus650_size2	2	snps.A_A_3209648_fwd_A, snps.T_T_3209651_fwd_T
clus651_size2	2	snps.A_A_2933868_fwd_T, snps.A_T_2928120_fwd_T
clus652_size2	2	snps.A_A_2933868_fwd_A, snps.A_T_2928120_fwd_A
clus653_size2	2	snps.A_A_261170_fwd_G, snps.C_C_261176_fwd_T
clus654_size2	2	snps.A_A_2269996_rev_C, snps.A_A_1933622_fwd_G
clus655_size2	2	snps.A_A_2242015_fwd_G, snps.C_C_2317964_fwd_T
clus656_size2	2	snps.A_A_1566729_fwd_A, snps.T_T_1566728_fwd_T
clus657_size2	2	snps.A_A_1564981_fwd_G, snps.A_A_1564972_fwd_C
clus658_size2	2	snps.A_A_1564981_fwd_A, snps.G_G_1564987_fwd_G
clus659_size2	2	snps.A_A_1564047_fwd_A, snps.T_T_3469259_fwd_T
clus660_size2	2	functions.UDP_N_acetylmuramate_L_alanyl_gamma_D_glutamyl_meso_diaminopimelate_ligase__EC_6_3_2___, cdhit.cdhit_1590
clus661_size2	2	functions.UDP_N_acetyl_D_mannosaminuronate_dehydrogenase, cdhit.cdhit_2013
clus662_size2	2	functions.Tyrosine_protein_kinase_Wzc__EC_2_7_10_2_, functions.Polysaccharide_export_lipoprotein_Wza
clus663_size2	2	functions.Transposon_Tn7_transposition_protein_tnsC, functions.Transposon_Tn7_transposition_protein_tnsE
clus664_size2	2	functions.Transcriptional_regulator_for_fatty_acid_degradation_FadR__GntR_family, cdhit.cdhit_4464
clus665_size2	2	functions.transcriptional_regulator__AraC_family, functions.Methylase_of_polypeptide_chain_release_factors
clus666_size2	2	functions.Transcriptional_activator_HlyU, cdhit.cdhit_19275
clus667_size2	2	functions.Topoisomerase_IV_subunit_A__EC_5_99_1___, cdhit.cdhit_399
clus668_size2	2	functions.TonB_dependent_receptor__Outer_membrane_receptor_for_ferrienterochelin_and_colicins, functions.Nicotinamidase_family_protein_YcaC
clus669_size2	2	functions.tolB_protein_precursor__periplasmic_protein_involved_in_the_tonb_independent_uptake_of_group_A_colicins, cdhit.cdhit_1673
clus670_size2	2	functions.Thiamin_phosphate_pyrophosphorylase__EC_2_5_1_3_, functions.Multidrug_resistance_transporter__Bcr_CflA_family
clus671_size2	2	functions.Tetraacyldisaccharide_4__kinase__EC_2_7_1_130_, cdhit.cdhit_2944
clus672_size2	2	functions.Sulfate_and_thiosulfate_binding_protein_CysP, cdhit.cdhit_3091
clus673_size2	2	functions.Succinyl_CoA_ligase__ADP_forming__beta_chain__EC_6_2_1_5_, cdhit.cdhit_2137
clus674_size2	2	functions.SSU_ribosomal_protein_S9p__S16e_, cdhit.cdhit_11133
clus675_size2	2	functions.SSU_ribosomal_protein_S6p, cdhit.cdhit_15695
clus676_size2	2	functions.SSU_ribosomal_protein_S3p__S3e_, cdhit.cdhit_5172
clus677_size2	2	functions.Spermidine_Putrescine_ABC_transporter_permease_component_PotB__TC_3_A_1_11_1_, cdhit.cdhit_4092
clus678_size2	2	functions.Serine_protein_kinase__prkA_protein___P_loop_containing, cdhit.cdhit_631
clus679_size2	2	functions.RTX_toxin_activating_lysine_acyltransferase__EC_2_3_1___, subsystems.RTX_toxin_cluster
clus680_size2	2	functions.RNA_polymerase_sigma_54_factor_RpoN, cdhit.cdhit_1185
clus681_size2	2	functions.RNA_polymerase_associated_protein_RapA__EC_3_6_1___, cdhit.cdhit_205
clus682_size2	2	functions.RNA_helicase, cdhit.cdhit_155
clus683_size2	2	functions.Ribosomal_RNA_large_subunit_methyltransferase_N__EC_2_1_1___, cdhit.cdhit_2512
clus684_size2	2	functions.Ribonuclease_HI__Vibrio_paralog, functions.FIG01203010__hypothetical_protein
clus685_size2	2	functions.Ribonuclease_BN__EC_3_1_____, snps.T_T_141168_rev_G
clus686_size2	2	functions.RecA_protein, cdhit.cdhit_2760
clus687_size2	2	functions.Quorum_sensing_regulator_of_virulence_HapR, cdhit.cdhit_5020
clus688_size2	2	functions.Quinolinate_synthetase__EC_2_5_1_72_, cdhit.cdhit_2777
clus689_size2	2	functions.Qnr, cdhit.cdhit_6691
clus690_size2	2	functions.Pyrimidine_deaminase_archaeal_predicted__EC_3_5_4_26_, cdhit.cdhit_1597
clus691_size2	2	functions.Pyridoxine_5__phosphate_synthase__EC_2_6_99_2_, cdhit.cdhit_5631
clus692_size2	2	functions.Putative_ATP_binding_protein_SugR, cdhit.cdhit_1070
clus693_size2	2	functions.Putative_ammonia_monooxygenase, cdhit.cdhit_2874
clus694_size2	2	functions.PTS_system__fructose_specific_IIA_component__EC_2_7_1_69____PTS_system__fructose_specific_IIB_component__EC_2_7_1_69____PTS_system__fructose_specific_IIC_component__EC_2_7_1_69_, cdhit.cdhit_715
clus695_size2	2	functions.Pterin_4_alpha_carbinolamine_dehydratase__EC_4_2_1_96_, subsystems.Pterin_carbinolamine_dehydratase
clus696_size2	2	functions.Protease_related_protein, cdhit.cdhit_153
clus697_size2	2	functions.Protease__insulinase_family_protease__insulinase_family, cdhit.cdhit_219
clus698_size2	2	functions.Probable_tail_fiber_protein, cdhit.cdhit_4367
clus699_size2	2	functions.possible_NAGC_like_transcriptional_regulator, functions.Neopullulanase__EC_3_2_1_135_
clus700_size2	2	functions.Plasmid_related_protein, cdhit.cdhit_647
clus701_size2	2	functions.Phosphoribosylformylglycinamidine_synthase__synthetase_subunit__EC_6_3_5_3____Phosphoribosylformylglycinamidine_synthase__glutamine_amidotransferase_subunit__EC_6_3_5_3_, cdhit.cdhit_85
clus702_size2	2	functions.phosphoribosylamine__glycine_ligase, cdhit.cdhit_51635
clus703_size2	2	functions.Phosphonate_ABC_transporter_phosphate_binding_periplasmic_component__TC_3_A_1_9_1_, subsystems.ABC_transporter_alkylphosphonate__TC_3_A_1_9_1_
clus704_size2	2	functions.Phosphoglycerate_transport_regulatory_protein_PgtC, subsystems.Phosphoglycerate_transport_system
clus705_size2	2	functions.Phosphoglycerate_kinase__EC_2_7_2_3_, cdhit.cdhit_2427
clus706_size2	2	functions.Phosphogluconate_dehydratase__EC_4_2_1_12_, cdhit.cdhit_791
clus707_size2	2	functions.Phosphate_transport_regulator__distant_homolog_of_PhoU_, cdhit.cdhit_5921
clus708_size2	2	functions.Phosphate_regulon_transcriptional_regulatory_protein_PhoB__SphR_, cdhit.cdhit_5910
clus709_size2	2	functions.Phage_tail_DNA_circulation_protein, functions.Bacteriophage_tail_sheath_protein
clus710_size2	2	functions.Phage_related_baseplate_assembly_protein, functions.Phage_protein_D
clus711_size2	2	functions.Phage_protein, cdhit.cdhit_8420
clus712_size2	2	functions.Phage__Mu_like__virion_morphogenesis_protein, functions.FIG01200096__hypothetical_protein
clus713_size2	2	functions.Phage_major_capsid_protein, subsystems.Phage_capsid_proteins
clus714_size2	2	functions.Peptidyl_tRNA_hydrolase__EC_3_1_1_29_, subsystems.Sporulation_associated_proteins_with_broader_functions
clus715_size2	2	functions.Peptide_chain_release_factor_3, cdhit.cdhit_1123
clus716_size2	2	functions.Oxidoreductase__flavoprotein_, cdhit.cdhit_1837
clus717_size2	2	functions.Outer_membrane_protein_A_precursor, cdhit.cdhit_3316
clus718_size2	2	functions.Orf42, functions.ABC_transporter__transmembrane_region_ABC_transporter_Peptidase_C39__bacteriocin_processing
clus719_size2	2	functions.Nucleotidyltransferase__EC_2_7_7___, cdhit.cdhit_22359
clus720_size2	2	functions.N_succinyl_L_L_diaminopimelate_desuccinylase__EC_3_5_1_18_, functions.Flagellar_biosynthesis_protein_FliP
clus721_size2	2	functions.Na____translocating_NADH_quinone_reductase_subunit_D__EC_1_6_5___, cdhit.cdhit_6529
clus722_size2	2	functions.NAD_P_HX_epimerase___NAD_P_HX_dehydratase, subsystems.YjeE
clus723_size2	2	functions.NADH_dehydrogenase__subunit_5, cdhit.cdhit_1241
clus724_size2	2	functions.NAD_dependent_glyceraldehyde_3_phosphate_dehydrogenase__EC_1_2_1_12_, functions.Enoyl_CoA_hydratase__EC_4_2_1_17____Delta_3__cis_delta_2__trans_enoyl_CoA_isomerase__EC_5_3_3_8____3_hydroxyacyl_CoA_dehydrogenase__EC_1_1_1_35____3_hydroxybutyryl_CoA_epimerase__EC_5_1_2_3_
clus725_size2	2	functions.Multidrug_efflux_pump_component_MtrF, cdhit.cdhit_1101
clus726_size2	2	functions.MSHA_biogenesis_protein_MshH, cdhit.cdhit_596
clus727_size2	2	functions.MSHA_biogenesis_protein_MshG, functions.MSHA_biogenesis_protein_MshF
clus728_size2	2	functions.Mercuric_transport_protein__MerC, functions.Mercuric_resistance_operon_coregulator
clus729_size2	2	functions.Membrane_protein_YcjF, subsystems.A_conserved_operon_linked_to_TyrR_and_possibly_involved_in_virulence
clus730_size2	2	functions.LSU_ribosomal_protein_L30p__L7e_, cdhit.cdhit_52718
clus731_size2	2	functions.LSU_ribosomal_protein_L29p__L35e_, cdhit.cdhit_47638
clus732_size2	2	functions.LSU_ribosomal_protein_L23p__L23Ae_, cdhit.cdhit_24539
clus733_size2	2	functions.LSU_ribosomal_protein_L18p__L5e_, cdhit.cdhit_15947
clus734_size2	2	functions.LSU_ribosomal_protein_L14p__L23e_, cdhit.cdhit_15420
clus735_size2	2	functions.LSU_ribosomal_protein_L13p__L13Ae_, cdhit.cdhit_13670
clus736_size2	2	functions.Lipoprotein_YcfM__part_of_a_salvage_pathway_of_unknown_substrate, cdhit.cdhit_7297
clus737_size2	2	functions.Lipoprotein_NlpD, cdhit.cdhit_3575
clus738_size2	2	functions.Lipopolysaccharide_biosynthesis, cdhit.cdhit_3265
clus739_size2	2	functions.Lipoate_protein_ligase_A, subsystems.Peptide_methionine_sulfoxide_reductase
clus740_size2	2	functions.Lipid_A_export_ATP_binding_permease_protein_MsbA__EC_3_6_3_25_, cdhit.cdhit_869
clus741_size2	2	functions.Lipase_precursor__EC_3_1_1_3_, cdhit.cdhit_3446
clus742_size2	2	functions.Isoleucyl_tRNA_synthetase__EC_6_1_1_5_, cdhit.cdhit_224
clus743_size2	2	functions.Isocitrate_dehydrogenase__NADP___EC_1_1_1_42___Monomeric_isocitrate_dehydrogenase__NADP___EC_1_1_1_42_, cdhit.cdhit_429
clus744_size2	2	functions.Isoaspartyl_aminopeptidase__EC_3_4_19_5____Asp_X_dipeptidase, subsystems.Omega_peptidases__EC_3_4_19___
clus745_size2	2	functions.Inosine_monophosphate_dehydrogenase_related_protein, cdhit.cdhit_396
clus746_size2	2	functions.Inosine_5__monophosphate_dehydrogenase__EC_1_1_1_205_, cdhit.cdhit_1361
clus747_size2	2	functions.Inner_membrane_protein_ygjV, cdhit.cdhit_9879
clus748_size2	2	functions.IncF_plasmid_conjugative_transfer_pilus_assembly_protein_TraB, functions.IncF_plasmid_conjugative_transfer_pilus_assembly_protein_TraE
clus749_size2	2	functions.hypothetical_transcriptional_regulator__AraC_family, cdhit.cdhit_3473
clus750_size2	2	functions.Homoserine_homoserine_lactone_efflux_protein, cdhit.cdhit_7331
clus751_size2	2	functions.HflC_protein, cdhit.cdhit_3279
clus752_size2	2	functions.GTP_binding_protein_TypA_BipA, cdhit.cdhit_784
clus753_size2	2	functions.GTP_binding_protein_EngB, cdhit.cdhit_6582
clus754_size2	2	functions.glycosyl_transferase__family_2, functions.possible_glycosyltransferase
clus755_size2	2	functions.Glycogen_synthase__ADP_glucose_transglucosylase__EC_2_4_1_21_, cdhit.cdhit_1457
clus756_size2	2	functions.Glycogen_phosphorylase__EC_2_4_1_1_, cdhit.cdhit_310
clus757_size2	2	functions.Glycerol_3_phosphate_acyltransferase__EC_2_3_1_15_, cdhit.cdhit_347
clus758_size2	2	functions.Glutamate_synthase__NADPH__large_chain__EC_1_4_1_13_, cdhit.cdhit_64
clus759_size2	2	functions.Glucose_6_phosphate_isomerase__EC_5_3_1_9_, cdhit.cdhit_1080
clus760_size2	2	functions.Glucosamine__fructose_6_phosphate_aminotransferase__isomerizing___EC_2_6_1_16_, cdhit.cdhit_703
clus761_size2	2	functions._GlcNAc_2_ABC_transporter__periplasmic_substrate_binding_protein, cdhit.cdhit_994
clus762_size2	2	functions.GGDEF_and_EAL_domain_proteins, subsystems.CBSS_323850_3_peg_3284
clus763_size2	2	functions.General_secretion_pathway_protein_D, cdhit.cdhit_273
clus764_size2	2	functions.Formiminoglutamase__EC_3_5_3_8_, cdhit.cdhit_3000
clus765_size2	2	functions.FOG__CheY_like_receiver, functions.Maleylacetoacetate_isomerase__EC_5_2_1_2____Glutathione_S_transferase__zeta__EC_2_5_1_18_
clus766_size2	2	functions.Flagellin_protein_FlaF, functions.Flagellar_biosynthesis_protein_FliR
clus767_size2	2	functions.Flagellar_protein_FlgT, cdhit.cdhit_2590
clus768_size2	2	functions.Flagellar_hook_associated_protein_FlgK, cdhit.cdhit_727
clus769_size2	2	functions.FIG139976__hypothetical_protein, cdhit.cdhit_1279
clus770_size2	2	functions.FIG01207287__hypothetical_protein, cdhit.cdhit_48596
clus771_size2	2	functions.FIG01207166__hypothetical_protein, cdhit.cdhit_66103
clus772_size2	2	functions.FIG01206180__hypothetical_protein, cdhit.cdhit_5365
clus773_size2	2	functions.FIG01205125__hypothetical_protein, cdhit.cdhit_31782
clus774_size2	2	functions.FIG01204907__hypothetical_protein, functions.peptidase_S24__S26A_and_S26B
clus775_size2	2	functions.FIG01204421__hypothetical_protein, cdhit.cdhit_69434
clus776_size2	2	functions.FIG01203726__hypothetical_protein, cdhit.cdhit_79587
clus777_size2	2	functions.FIG01203553__hypothetical_protein, cdhit.cdhit_88705
clus778_size2	2	functions.FIG01203543__hypothetical_protein, cdhit.cdhit_9336
clus779_size2	2	functions.FIG01203466__hypothetical_protein, cdhit.cdhit_81311
clus780_size2	2	functions.FIG01203297__hypothetical_protein, cdhit.cdhit_5776
clus781_size2	2	functions.FIG01203269__hypothetical_protein, cdhit.cdhit_9996
clus782_size2	2	functions.FIG01203186__hypothetical_protein, cdhit.cdhit_11441
clus783_size2	2	functions.FIG01203088__hypothetical_protein, cdhit.cdhit_6735
clus784_size2	2	functions.FIG01202674__hypothetical_protein, cdhit.cdhit_5858
clus785_size2	2	functions.FIG01202572__hypothetical_protein, functions.FIG01200435__hypothetical_protein
clus786_size2	2	functions.FIG01202519__hypothetical_protein, cdhit.cdhit_55034
clus787_size2	2	functions.FIG01202439__hypothetical_protein, cdhit.cdhit_61386
clus788_size2	2	functions.FIG01202395__hypothetical_protein, cdhit.cdhit_88725
clus789_size2	2	functions.FIG01201931__hypothetical_protein, cdhit.cdhit_3357
clus790_size2	2	functions.FIG01201906__hypothetical_protein, cdhit.cdhit_109
clus791_size2	2	functions.FIG01201820__hypothetical_protein, cdhit.cdhit_71135
clus792_size2	2	functions.FIG01201561__hypothetical_protein, cdhit.cdhit_5272
clus793_size2	2	functions.FIG01201431__hypothetical_protein, cdhit.cdhit_14696
clus794_size2	2	functions.FIG01201365__hypothetical_protein, cdhit.cdhit_79206
clus795_size2	2	functions.FIG01201128__hypothetical_protein, cdhit.cdhit_83562
clus796_size2	2	functions.FIG01201108__hypothetical_protein, cdhit.cdhit_74979
clus797_size2	2	functions.FIG01201089__hypothetical_protein, cdhit.cdhit_18113
clus798_size2	2	functions.FIG01201049__hypothetical_protein, cdhit.cdhit_70550
clus799_size2	2	functions.FIG01200969__hypothetical_protein, cdhit.cdhit_9172
clus800_size2	2	functions.FIG01200833__hypothetical_protein, cdhit.cdhit_57008
clus801_size2	2	functions.FIG01200742__hypothetical_protein, cdhit.cdhit_581
clus802_size2	2	functions.FIG01200716__hypothetical_protein, cdhit.cdhit_52444
clus803_size2	2	functions.FIG01200701__hypothetical_protein, cdhit.cdhit_32702
clus804_size2	2	functions.FIG01200668__hypothetical_protein, cdhit.cdhit_9396
clus805_size2	2	functions.FIG01200641__hypothetical_protein, cdhit.cdhit_11517
clus806_size2	2	functions.FIG01200572__hypothetical_protein, cdhit.cdhit_20825
clus807_size2	2	functions.FIG01200559__hypothetical_protein, cdhit.cdhit_1422
clus808_size2	2	functions.FIG01200472__hypothetical_protein, cdhit.cdhit_45018
clus809_size2	2	functions.FIG01200382__hypothetical_protein, cdhit.cdhit_62662
clus810_size2	2	functions.FIG01200353__hypothetical_protein, cdhit.cdhit_34122
clus811_size2	2	functions.FIG01200228__hypothetical_protein, functions.FIG01200487__hypothetical_protein
clus812_size2	2	functions.FIG01200201__hypothetical_protein, functions.Attachment_invasion_locus_protein_precursor
clus813_size2	2	functions.FIG01200185__hypothetical_protein, cdhit.cdhit_67720
clus814_size2	2	functions.FIG01200065__hypothetical_protein, cdhit.cdhit_37092
clus815_size2	2	functions.FIG01199861__hypothetical_protein, cdhit.cdhit_4075
clus816_size2	2	functions.FIG01199844__hypothetical_protein, cdhit.cdhit_64595
clus817_size2	2	functions.FIG01199703__hypothetical_protein, cdhit.cdhit_56236
clus818_size2	2	functions.FIG01199669__hypothetical_protein, cdhit.cdhit_9015
clus819_size2	2	functions.FIG01199663__hypothetical_protein, cdhit.cdhit_73326
clus820_size2	2	functions.FIG00912888__hypothetical_protein, cdhit.cdhit_105
clus821_size2	2	functions.FIG005080__Possible_exported_protein, cdhit.cdhit_90
clus822_size2	2	functions.FIG002903__a_protein_of_unknown_function_perhaps_involved_in_purine_metabolism, functions.FIG026291__Hypothetical_periplasmic_protein
clus823_size2	2	functions.FIG002095__hypothetical_protein, subsystems.A_hypothetical_protein_that_co_occurs_with_Leucyl_tRNA_synthetase
clus824_size2	2	functions.FIG001592__Phosphocarrier_protein_kinase_phosphorylase__nitrogen_regulation_associated, cdhit.cdhit_422
clus825_size2	2	functions.Fic_family_protein, functions.Possible_HipA_protein
clus826_size2	2	functions.Fe_S_protein__homolog_of_lactate_dehydrogenase_SO1521, cdhit.cdhit_178
clus827_size2	2	functions.Ferric_vibriobactin_receptor_ViuA, cdhit.cdhit_490
clus828_size2	2	functions.Exodeoxyribonuclease_V_beta_chain__EC_3_1_11_5_, cdhit.cdhit_110
clus829_size2	2	functions.Excinuclease_ABC_subunit_A, cdhit.cdhit_220
clus830_size2	2	functions.Erythronate_4_phosphate_dehydrogenase__EC_1_1_1_290_, cdhit.cdhit_2410
clus831_size2	2	functions.Enolase__EC_4_2_1_11_, cdhit.cdhit_1896
clus832_size2	2	functions.DNA_primase__involved_in_replication__phage_related, cdhit.cdhit_33508
clus833_size2	2	functions.DNA_polymerase_III_beta_subunit__EC_2_7_7_7_, cdhit.cdhit_2583
clus834_size2	2	functions.DNA_directed_RNA_polymerase_beta_subunit__EC_2_7_7_6_, cdhit.cdhit_79
clus835_size2	2	functions.Dihydrolipoamide_succinyltransferase_component__E2__of_2_oxoglutarate_dehydrogenase_complex__EC_2_3_1_61_, cdhit.cdhit_2108
clus836_size2	2	functions.Dihydrodipicolinate_synthase__EC_4_2_1_52_, functions.Thiol_peroxidase__Bcp_type__EC_1_11_1_15_
clus837_size2	2	functions.Dihydrodipicolinate_reductase__EC_1_3_1_26_, cdhit.cdhit_4449
clus838_size2	2	functions.diguanylate_cyclase__GGDEF_domain__with_PAS_PAC_sensor, subsystems.CBSS_323850_3_peg_3142
clus839_size2	2	functions.Deoxycytidine_triphosphate_deaminase__EC_3_5_4_13_, cdhit.cdhit_2429
clus840_size2	2	functions.Cytochrome_d_ubiquinol_oxidase_subunit_I__EC_1_10_3___, subsystems.Biotin_biosynthesis_Experimental
clus841_size2	2	functions.CRISPR_associated_protein__Csy1_family, functions.CRISPR_associated_protein__Csy2_family
clus842_size2	2	functions.COG3740__Phage_head_maturation_protease, cdhit.cdhit_902
clus843_size2	2	functions.COG1242__Predicted_Fe_S_oxidoreductase, cdhit.cdhit_60
clus844_size2	2	functions.COG0779__clustered_with_transcription_termination_protein_NusA, cdhit.cdhit_3174
clus845_size2	2	functions._Citrate__pro_3S__lyase__ligase__EC_6_2_1_22_, functions.Citrate_lyase_beta_chain__EC_4_1_3_6_
clus846_size2	2	functions.Chitobiose_phosphorylase__EC_2_4_1___, cdhit.cdhit_353
clus847_size2	2	functions.CcdA_protein__antitoxin_to_CcdB_, cdhit.cdhit_33933
clus848_size2	2	functions.Cation_transport_ATPase, cdhit.cdhit_36485
clus849_size2	2	functions.Carbon_storage_regulator, subsystems.Carbon_storage_regulator
clus850_size2	2	functions.Carbon_starvation_protein_A, cdhit.cdhit_1336
clus851_size2	2	functions.Branched_chain_amino_acid_transport_system_carrier_protein, cdhit.cdhit_1396
clus852_size2	2	functions.Beta_hexosaminidase__EC_3_2_1_52_, cdhit.cdhit_283
clus853_size2	2	functions.Beta_galactosidase_beta_glucuronidase, cdhit.cdhit_4884
clus854_size2	2	functions.ATP_synthase_beta_chain__EC_3_6_3_14_, cdhit.cdhit_1603
clus855_size2	2	functions.ATP_dependent_RNA_helicase_RhlE, cdhit.cdhit_1608
clus856_size2	2	functions.ATP_dependent_protease_La__EC_3_4_21_53__Type_I, cdhit.cdhit_368
clus857_size2	2	functions.ATP_dependent_protease_La, cdhit.cdhit_565
clus858_size2	2	functions.ATP_dependent_helicase_HrpB, cdhit.cdhit_330
clus859_size2	2	functions.ATP_dependent_Clp_protease_proteolytic_subunit__EC_3_4_21_92_, cdhit.cdhit_7198
clus860_size2	2	functions.Aspartyl_tRNA_synthetase__EC_6_1_1_12_, cdhit.cdhit_775
clus861_size2	2	functions.Arsenical_resistance_operon_repressor, cdhit.cdhit_18615
clus862_size2	2	functions.Arginine_N_succinyltransferase__EC_2_3_1_109_, cdhit.cdhit_3061
clus863_size2	2	functions.Arginine_deiminase__EC_3_5_3_6_, cdhit.cdhit_2101
clus864_size2	2	functions.Arginase_agmatinase_formimionoglutamate_hydrolase__arginase_family, cdhit.cdhit_4474
clus865_size2	2	functions.Aminoglycoside_3__phosphotransferase_2__EC_2_7_1_95____Streptomycin_3__kinase_StrB__EC_2_7_1_87_, cdhit.cdhit_3987
clus866_size2	2	functions.Alpha_amylase__EC_3_2_1_1_, functions.Oligo_1_6_glucosidase__EC_3_2_1_10_
clus867_size2	2	functions.Adenylate_kinase__EC_2_7_4_3_, cdhit.cdhit_5393
clus868_size2	2	functions.Adenine_specific_methyltransferase__EC_2_1_1_72_, subsystems.CBSS_257314_1_peg_752
clus869_size2	2	functions.acyl_carrier_protein__putative, cdhit.cdhit_31774
clus870_size2	2	functions.Accessory_colonization_factor_AcfB, cdhit.cdhit_687
clus871_size2	2	functions.ABC_type_oligopeptide_transport_system__periplasmic_component, functions.MoxR_like_ATPase
clus872_size2	2	functions.ABC_type_dipeptide_oligopeptide_nickel_transport_system__permease_component, snps.A_A_3549798_fwd_C
clus873_size2	2	functions.ABC_transporter__iron_B12_siderophore_hemin____periplasmic_substrate_binding_component, subsystems.ABC_transporter__iron_B12_siderophore_hemin_
clus874_size2	2	functions.ABC_transporter__ATP_binding_protein, functions.Putative_membrane_protein
clus875_size2	2	functions.5_methyltetrahydropteroyltriglutamate__homocysteine_methyltransferase__EC_2_1_1_14_, cdhit.cdhit_406
clus876_size2	2	functions.4_hydroxythreonine_4_phosphate_dehydrogenase__EC_1_1_1_262_, functions.ApaG_protein
clus877_size2	2	functions.2_succinyl_5_enolpyruvyl_6_hydroxy_3_cyclohexene_1_carboxylic_acid_synthase__EC_2_2_1_9_, functions.O_succinylbenzoate_synthase__EC_4_2_1_113_
clus878_size2	2	functions.2_deoxy_D_gluconate_3_dehydrogenase__EC_1_1_1_125_, functions.Transcriptional_regulator_KdgR__KDG_operon_repressor
clus879_size2	2	cdhit.cdhit_997, cdhit.cdhit_18479
clus880_size2	2	cdhit.cdhit_9917, functions.DUF1706_domain_containing_protein
clus881_size2	2	cdhit.cdhit_9802, cdhit.cdhit_21244
clus882_size2	2	cdhit.cdhit_9754, cdhit.cdhit_17505
clus883_size2	2	cdhit.cdhit_9744, cdhit.cdhit_5030
clus884_size2	2	cdhit.cdhit_9741, cdhit.cdhit_8490
clus885_size2	2	cdhit.cdhit_970, cdhit.cdhit_5996
clus886_size2	2	cdhit.cdhit_964, functions.CTP_synthase__EC_6_3_4_2_
clus887_size2	2	cdhit.cdhit_9498, cdhit.cdhit_86078
clus888_size2	2	cdhit.cdhit_9451, cdhit.cdhit_30535
clus889_size2	2	cdhit.cdhit_9338, functions.LSU_ribosomal_protein_L6p__L9e_
clus890_size2	2	cdhit.cdhit_930, cdhit.cdhit_18628
clus891_size2	2	cdhit.cdhit_9278, cdhit.cdhit_9365
clus892_size2	2	cdhit.cdhit_9258, cdhit.cdhit_39007
clus893_size2	2	cdhit.cdhit_90433, cdhit.cdhit_60623
clus894_size2	2	cdhit.cdhit_9032, functions.Fimbrial_protein_pilin
clus895_size2	2	cdhit.cdhit_90126, cdhit.cdhit_55015
clus896_size2	2	cdhit.cdhit_896, cdhit.cdhit_3155
clus897_size2	2	cdhit.cdhit_8954, cdhit.cdhit_28338
clus898_size2	2	cdhit.cdhit_89500, cdhit.cdhit_19951
clus899_size2	2	cdhit.cdhit_89449, cdhit.cdhit_26567
clus900_size2	2	cdhit.cdhit_89431, cdhit.cdhit_63144
clus901_size2	2	cdhit.cdhit_89343, cdhit.cdhit_46833
clus902_size2	2	cdhit.cdhit_89202, cdhit.cdhit_52807
clus903_size2	2	cdhit.cdhit_89070, cdhit.cdhit_28069
clus904_size2	2	cdhit.cdhit_88987, cdhit.cdhit_62130
clus905_size2	2	cdhit.cdhit_88936, cdhit.cdhit_63535
clus906_size2	2	cdhit.cdhit_88909, cdhit.cdhit_56318
clus907_size2	2	cdhit.cdhit_88733, cdhit.cdhit_86305
clus908_size2	2	cdhit.cdhit_8792, cdhit.cdhit_37185
clus909_size2	2	cdhit.cdhit_87632, cdhit.cdhit_27855
clus910_size2	2	cdhit.cdhit_87002, cdhit.cdhit_42592
clus911_size2	2	cdhit.cdhit_8697, cdhit.cdhit_20256
clus912_size2	2	cdhit.cdhit_86903, cdhit.cdhit_29089
clus913_size2	2	cdhit.cdhit_86815, cdhit.cdhit_50039
clus914_size2	2	cdhit.cdhit_86794, cdhit.cdhit_57635
clus915_size2	2	cdhit.cdhit_86698, cdhit.cdhit_64255
clus916_size2	2	cdhit.cdhit_86511, cdhit.cdhit_24109
clus917_size2	2	cdhit.cdhit_86436, cdhit.cdhit_58145
clus918_size2	2	cdhit.cdhit_86343, cdhit.cdhit_53802
clus919_size2	2	cdhit.cdhit_86237, cdhit.cdhit_25785
clus920_size2	2	cdhit.cdhit_86170, cdhit.cdhit_28127
clus921_size2	2	cdhit.cdhit_86072, functions.FIG01200650__hypothetical_protein
clus922_size2	2	cdhit.cdhit_86063, functions.FIG01199564__hypothetical_protein
clus923_size2	2	cdhit.cdhit_8525, cdhit.cdhit_13574
clus924_size2	2	cdhit.cdhit_84778, cdhit.cdhit_63313
clus925_size2	2	cdhit.cdhit_8476, cdhit.cdhit_14193
clus926_size2	2	cdhit.cdhit_8474, cdhit.cdhit_46813
clus927_size2	2	cdhit.cdhit_84589, cdhit.cdhit_18033
clus928_size2	2	cdhit.cdhit_8434, cdhit.cdhit_13560
clus929_size2	2	cdhit.cdhit_84270, cdhit.cdhit_78609
clus930_size2	2	cdhit.cdhit_84151, cdhit.cdhit_68325
clus931_size2	2	cdhit.cdhit_84125, cdhit.cdhit_68102
clus932_size2	2	cdhit.cdhit_83837, cdhit.cdhit_83941
clus933_size2	2	cdhit.cdhit_83772, cdhit.cdhit_82288
clus934_size2	2	cdhit.cdhit_83733, cdhit.cdhit_17957
clus935_size2	2	cdhit.cdhit_83646, cdhit.cdhit_36608
clus936_size2	2	cdhit.cdhit_83617, cdhit.cdhit_70179
clus937_size2	2	cdhit.cdhit_8343, cdhit.cdhit_21982
clus938_size2	2	cdhit.cdhit_8317, cdhit.cdhit_21583
clus939_size2	2	cdhit.cdhit_829, functions.FIG01202538__hypothetical_protein
clus940_size2	2	cdhit.cdhit_82084, cdhit.cdhit_71324
clus941_size2	2	cdhit.cdhit_81877, cdhit.cdhit_68569
clus942_size2	2	cdhit.cdhit_81870, cdhit.cdhit_33121
clus943_size2	2	cdhit.cdhit_817, cdhit.cdhit_1099
clus944_size2	2	cdhit.cdhit_81787, cdhit.cdhit_62581
clus945_size2	2	cdhit.cdhit_81728, cdhit.cdhit_39840
clus946_size2	2	cdhit.cdhit_81636, cdhit.cdhit_18975
clus947_size2	2	cdhit.cdhit_81580, cdhit.cdhit_23862
clus948_size2	2	cdhit.cdhit_81499, cdhit.cdhit_75139
clus949_size2	2	cdhit.cdhit_81470, cdhit.cdhit_4601
clus950_size2	2	cdhit.cdhit_81364, cdhit.cdhit_36466
clus951_size2	2	cdhit.cdhit_80496, cdhit.cdhit_24196
clus952_size2	2	cdhit.cdhit_8047, cdhit.cdhit_70628
clus953_size2	2	cdhit.cdhit_80249, cdhit.cdhit_38771
clus954_size2	2	cdhit.cdhit_79655, cdhit.cdhit_69292
clus955_size2	2	cdhit.cdhit_79600, cdhit.cdhit_68927
clus956_size2	2	cdhit.cdhit_79486, cdhit.cdhit_36065
clus957_size2	2	cdhit.cdhit_79472, cdhit.cdhit_51753
clus958_size2	2	cdhit.cdhit_79424, cdhit.cdhit_44832
clus959_size2	2	cdhit.cdhit_79355, cdhit.cdhit_58882
clus960_size2	2	cdhit.cdhit_79237, cdhit.cdhit_26203
clus961_size2	2	cdhit.cdhit_79213, cdhit.cdhit_66166
clus962_size2	2	cdhit.cdhit_79185, cdhit.cdhit_56344
clus963_size2	2	cdhit.cdhit_7910, cdhit.cdhit_52928
clus964_size2	2	cdhit.cdhit_7904, functions.16S_rRNA_processing_protein_RimM
clus965_size2	2	cdhit.cdhit_78670, cdhit.cdhit_52751
clus966_size2	2	cdhit.cdhit_78318, cdhit.cdhit_57384
clus967_size2	2	cdhit.cdhit_78253, cdhit.cdhit_69351
clus968_size2	2	cdhit.cdhit_78226, cdhit.cdhit_57815
clus969_size2	2	cdhit.cdhit_77965, cdhit.cdhit_52101
clus970_size2	2	cdhit.cdhit_778, functions.LppC_putative_lipoprotein
clus971_size2	2	cdhit.cdhit_77882, cdhit.cdhit_28667
clus972_size2	2	cdhit.cdhit_777, functions.Predicted_hydrolase
clus973_size2	2	cdhit.cdhit_77693, cdhit.cdhit_51448
clus974_size2	2	cdhit.cdhit_77662, cdhit.cdhit_16578
clus975_size2	2	cdhit.cdhit_77334, cdhit.cdhit_25093
clus976_size2	2	cdhit.cdhit_77314, cdhit.cdhit_39822
clus977_size2	2	cdhit.cdhit_77303, cdhit.cdhit_29966
clus978_size2	2	cdhit.cdhit_77298, cdhit.cdhit_33015
clus979_size2	2	cdhit.cdhit_7722, cdhit.cdhit_14550
clus980_size2	2	cdhit.cdhit_77229, cdhit.cdhit_28513
clus981_size2	2	cdhit.cdhit_77202, cdhit.cdhit_64600
clus982_size2	2	cdhit.cdhit_77183, cdhit.cdhit_88887
clus983_size2	2	cdhit.cdhit_77167, cdhit.cdhit_14778
clus984_size2	2	cdhit.cdhit_77147, cdhit.cdhit_15822
clus985_size2	2	cdhit.cdhit_77135, cdhit.cdhit_17747
clus986_size2	2	cdhit.cdhit_77052, cdhit.cdhit_10260
clus987_size2	2	cdhit.cdhit_76422, cdhit.cdhit_48879
clus988_size2	2	cdhit.cdhit_7610, cdhit.cdhit_81418
clus989_size2	2	cdhit.cdhit_75744, cdhit.cdhit_16336
clus990_size2	2	cdhit.cdhit_75669, cdhit.cdhit_17089
clus991_size2	2	cdhit.cdhit_75344, cdhit.cdhit_60297
clus992_size2	2	cdhit.cdhit_75323, cdhit.cdhit_24965
clus993_size2	2	cdhit.cdhit_75282, cdhit.cdhit_20458
clus994_size2	2	cdhit.cdhit_75170, cdhit.cdhit_16580
clus995_size2	2	cdhit.cdhit_74, functions.DNA_directed_RNA_polymerase_beta__subunit__EC_2_7_7_6_
clus996_size2	2	cdhit.cdhit_74295, functions.FIG01200964__hypothetical_protein
clus997_size2	2	cdhit.cdhit_7417, functions.FIG01204997__hypothetical_protein
clus998_size2	2	cdhit.cdhit_73577, functions.Resolvase_like
clus999_size2	2	cdhit.cdhit_73574, cdhit.cdhit_49681
clus1000_size2	2	cdhit.cdhit_73496, cdhit.cdhit_18262
clus1001_size2	2	cdhit.cdhit_73434, cdhit.cdhit_78754
clus1002_size2	2	cdhit.cdhit_73422, cdhit.cdhit_66069
clus1003_size2	2	cdhit.cdhit_73377, cdhit.cdhit_55434
clus1004_size2	2	cdhit.cdhit_73287, cdhit.cdhit_15330
clus1005_size2	2	cdhit.cdhit_73189, cdhit.cdhit_38153
clus1006_size2	2	cdhit.cdhit_73157, cdhit.cdhit_20467
clus1007_size2	2	cdhit.cdhit_73074, cdhit.cdhit_45875
clus1008_size2	2	cdhit.cdhit_7303, cdhit.cdhit_31921
clus1009_size2	2	cdhit.cdhit_72999, cdhit.cdhit_47197
clus1010_size2	2	cdhit.cdhit_72965, functions.FIG01203873__hypothetical_protein
clus1011_size2	2	cdhit.cdhit_72961, cdhit.cdhit_32960
clus1012_size2	2	cdhit.cdhit_72789, cdhit.cdhit_89109
clus1013_size2	2	cdhit.cdhit_7276, cdhit.cdhit_73893
clus1014_size2	2	cdhit.cdhit_72668, functions.FIG01199690__hypothetical_protein
clus1015_size2	2	cdhit.cdhit_72266, cdhit.cdhit_19917
clus1016_size2	2	cdhit.cdhit_71998, cdhit.cdhit_50881
clus1017_size2	2	cdhit.cdhit_71978, cdhit.cdhit_23409
clus1018_size2	2	cdhit.cdhit_7145, cdhit.cdhit_44096
clus1019_size2	2	cdhit.cdhit_71386, cdhit.cdhit_13406
clus1020_size2	2	cdhit.cdhit_71282, cdhit.cdhit_27407
clus1021_size2	2	cdhit.cdhit_71278, cdhit.cdhit_12625
clus1022_size2	2	cdhit.cdhit_7083, functions.Heat_shock_protein_GrpE
clus1023_size2	2	cdhit.cdhit_70319, cdhit.cdhit_41014
clus1024_size2	2	cdhit.cdhit_70156, cdhit.cdhit_27063
clus1025_size2	2	cdhit.cdhit_70118, cdhit.cdhit_71346
clus1026_size2	2	cdhit.cdhit_70019, cdhit.cdhit_73957
clus1027_size2	2	cdhit.cdhit_69969, cdhit.cdhit_81321
clus1028_size2	2	cdhit.cdhit_6981, functions.Sigma_factor_RpoE_negative_regulatory_protein_RseA
clus1029_size2	2	cdhit.cdhit_69726, cdhit.cdhit_55009
clus1030_size2	2	cdhit.cdhit_69714, cdhit.cdhit_16322
clus1031_size2	2	cdhit.cdhit_69672, cdhit.cdhit_45892
clus1032_size2	2	cdhit.cdhit_695, snps.G_G_3597595_fwd_A
clus1033_size2	2	cdhit.cdhit_69567, cdhit.cdhit_63339
clus1034_size2	2	cdhit.cdhit_69402, cdhit.cdhit_54104
clus1035_size2	2	cdhit.cdhit_69364, cdhit.cdhit_27231
clus1036_size2	2	cdhit.cdhit_6920, functions.Unsaturated_fatty_acid_biosythesis_repressor_FabR__TetR_family
clus1037_size2	2	cdhit.cdhit_69028, cdhit.cdhit_9737
clus1038_size2	2	cdhit.cdhit_68991, cdhit.cdhit_32146
clus1039_size2	2	cdhit.cdhit_68560, cdhit.cdhit_9797
clus1040_size2	2	cdhit.cdhit_6845, cdhit.cdhit_30243
clus1041_size2	2	cdhit.cdhit_68272, cdhit.cdhit_63316
clus1042_size2	2	cdhit.cdhit_6825, cdhit.cdhit_1309
clus1043_size2	2	cdhit.cdhit_6824, cdhit.cdhit_36151
clus1044_size2	2	cdhit.cdhit_68091, cdhit.cdhit_51678
clus1045_size2	2	cdhit.cdhit_67974, cdhit.cdhit_12386
clus1046_size2	2	cdhit.cdhit_67958, cdhit.cdhit_63326
clus1047_size2	2	cdhit.cdhit_67750, cdhit.cdhit_58388
clus1048_size2	2	cdhit.cdhit_67731, cdhit.cdhit_12612
clus1049_size2	2	cdhit.cdhit_67474, cdhit.cdhit_29767
clus1050_size2	2	cdhit.cdhit_67250, cdhit.cdhit_40249
clus1051_size2	2	cdhit.cdhit_66958, cdhit.cdhit_57555
clus1052_size2	2	cdhit.cdhit_66840, cdhit.cdhit_51774
clus1053_size2	2	cdhit.cdhit_66696, cdhit.cdhit_42358
clus1054_size2	2	cdhit.cdhit_66638, cdhit.cdhit_40389
clus1055_size2	2	cdhit.cdhit_66428, cdhit.cdhit_57823
clus1056_size2	2	cdhit.cdhit_66403, functions.FIG01202292__hypothetical_protein
clus1057_size2	2	cdhit.cdhit_66389, cdhit.cdhit_35450
clus1058_size2	2	cdhit.cdhit_66377, cdhit.cdhit_29866
clus1059_size2	2	cdhit.cdhit_66127, cdhit.cdhit_49560
clus1060_size2	2	cdhit.cdhit_66066, functions.FIG01200400__hypothetical_protein
clus1061_size2	2	cdhit.cdhit_65932, cdhit.cdhit_65500
clus1062_size2	2	cdhit.cdhit_6583, cdhit.cdhit_32605
clus1063_size2	2	cdhit.cdhit_65653, cdhit.cdhit_33942
clus1064_size2	2	cdhit.cdhit_65303, cdhit.cdhit_40858
clus1065_size2	2	cdhit.cdhit_65073, cdhit.cdhit_62072
clus1066_size2	2	cdhit.cdhit_6503, cdhit.cdhit_16689
clus1067_size2	2	cdhit.cdhit_64826, cdhit.cdhit_7184
clus1068_size2	2	cdhit.cdhit_64752, cdhit.cdhit_32665
clus1069_size2	2	cdhit.cdhit_64704, cdhit.cdhit_86105
clus1070_size2	2	cdhit.cdhit_64687, cdhit.cdhit_77238
clus1071_size2	2	cdhit.cdhit_64664, cdhit.cdhit_83588
clus1072_size2	2	cdhit.cdhit_64640, cdhit.cdhit_73130
clus1073_size2	2	cdhit.cdhit_64559, cdhit.cdhit_37817
clus1074_size2	2	cdhit.cdhit_64394, functions.FIG01203527__hypothetical_protein
clus1075_size2	2	cdhit.cdhit_64097, cdhit.cdhit_11937
clus1076_size2	2	cdhit.cdhit_63638, cdhit.cdhit_49676
clus1077_size2	2	cdhit.cdhit_63302, cdhit.cdhit_61721
clus1078_size2	2	cdhit.cdhit_63159, cdhit.cdhit_27534
clus1079_size2	2	cdhit.cdhit_63143, cdhit.cdhit_75038
clus1080_size2	2	cdhit.cdhit_63120, cdhit.cdhit_12364
clus1081_size2	2	cdhit.cdhit_62483, cdhit.cdhit_53546
clus1082_size2	2	cdhit.cdhit_62129, cdhit.cdhit_8330
clus1083_size2	2	cdhit.cdhit_62104, cdhit.cdhit_73661
clus1084_size2	2	cdhit.cdhit_6208, cdhit.cdhit_81775
clus1085_size2	2	cdhit.cdhit_62029, cdhit.cdhit_49661
clus1086_size2	2	cdhit.cdhit_61998, cdhit.cdhit_81463
clus1087_size2	2	cdhit.cdhit_61918, cdhit.cdhit_74534
clus1088_size2	2	cdhit.cdhit_61803, cdhit.cdhit_20862
clus1089_size2	2	cdhit.cdhit_61709, cdhit.cdhit_39956
clus1090_size2	2	cdhit.cdhit_61676, cdhit.cdhit_57580
clus1091_size2	2	cdhit.cdhit_61656, cdhit.cdhit_83767
clus1092_size2	2	cdhit.cdhit_61641, cdhit.cdhit_17075
clus1093_size2	2	cdhit.cdhit_61638, cdhit.cdhit_42326
clus1094_size2	2	cdhit.cdhit_61627, cdhit.cdhit_41088
clus1095_size2	2	cdhit.cdhit_61608, cdhit.cdhit_75500
clus1096_size2	2	cdhit.cdhit_61379, cdhit.cdhit_73612
clus1097_size2	2	cdhit.cdhit_61293, cdhit.cdhit_40217
clus1098_size2	2	cdhit.cdhit_6128, snps.C_C_2195075_rev_A
clus1099_size2	2	cdhit.cdhit_61118, cdhit.cdhit_49562
clus1100_size2	2	cdhit.cdhit_61051, cdhit.cdhit_8914
clus1101_size2	2	cdhit.cdhit_60981, cdhit.cdhit_14475
clus1102_size2	2	cdhit.cdhit_60767, cdhit.cdhit_19924
clus1103_size2	2	cdhit.cdhit_60681, cdhit.cdhit_63237
clus1104_size2	2	cdhit.cdhit_60655, cdhit.cdhit_26839
clus1105_size2	2	cdhit.cdhit_6064, cdhit.cdhit_17806
clus1106_size2	2	cdhit.cdhit_60508, cdhit.cdhit_39881
clus1107_size2	2	cdhit.cdhit_60388, cdhit.cdhit_19289
clus1108_size2	2	cdhit.cdhit_60379, cdhit.cdhit_56692
clus1109_size2	2	cdhit.cdhit_60309, cdhit.cdhit_34564
clus1110_size2	2	cdhit.cdhit_60258, cdhit.cdhit_51485
clus1111_size2	2	cdhit.cdhit_60041, cdhit.cdhit_48667
clus1112_size2	2	cdhit.cdhit_59719, cdhit.cdhit_65101
clus1113_size2	2	cdhit.cdhit_592, functions.Alkyl_sulfatase__EC_3_1_6___
clus1114_size2	2	cdhit.cdhit_58889, cdhit.cdhit_79301
clus1115_size2	2	cdhit.cdhit_58593, cdhit.cdhit_8356
clus1116_size2	2	cdhit.cdhit_58409, cdhit.cdhit_66054
clus1117_size2	2	cdhit.cdhit_583, cdhit.cdhit_45
clus1118_size2	2	cdhit.cdhit_58240, cdhit.cdhit_26617
clus1119_size2	2	cdhit.cdhit_58094, cdhit.cdhit_37237
clus1120_size2	2	cdhit.cdhit_57867, cdhit.cdhit_78040
clus1121_size2	2	cdhit.cdhit_57857, cdhit.cdhit_40747
clus1122_size2	2	cdhit.cdhit_57787, cdhit.cdhit_22619
clus1123_size2	2	cdhit.cdhit_57719, cdhit.cdhit_12197
clus1124_size2	2	cdhit.cdhit_5770, cdhit.cdhit_83359
clus1125_size2	2	cdhit.cdhit_57636, cdhit.cdhit_29513
clus1126_size2	2	cdhit.cdhit_57554, cdhit.cdhit_44299
clus1127_size2	2	cdhit.cdhit_56851, cdhit.cdhit_29922
clus1128_size2	2	cdhit.cdhit_566, functions.Excinuclease_ABC_subunit_B
clus1129_size2	2	cdhit.cdhit_56696, cdhit.cdhit_70331
clus1130_size2	2	cdhit.cdhit_5667, cdhit.cdhit_18633
clus1131_size2	2	cdhit.cdhit_56648, cdhit.cdhit_66862
clus1132_size2	2	cdhit.cdhit_56599, cdhit.cdhit_61614
clus1133_size2	2	cdhit.cdhit_56361, cdhit.cdhit_11935
clus1134_size2	2	cdhit.cdhit_56332, functions.FIG01206603__hypothetical_protein
clus1135_size2	2	cdhit.cdhit_56310, cdhit.cdhit_16655
clus1136_size2	2	cdhit.cdhit_56301, functions.FIG01200836__hypothetical_protein
clus1137_size2	2	cdhit.cdhit_56218, cdhit.cdhit_34306
clus1138_size2	2	cdhit.cdhit_55822, cdhit.cdhit_83902
clus1139_size2	2	cdhit.cdhit_55751, cdhit.cdhit_29559
clus1140_size2	2	cdhit.cdhit_55313, cdhit.cdhit_51283
clus1141_size2	2	cdhit.cdhit_55269, cdhit.cdhit_15443
clus1142_size2	2	cdhit.cdhit_55203, cdhit.cdhit_52378
clus1143_size2	2	cdhit.cdhit_55187, cdhit.cdhit_12931
clus1144_size2	2	cdhit.cdhit_54759, cdhit.cdhit_38594
clus1145_size2	2	cdhit.cdhit_545, cdhit.cdhit_8019
clus1146_size2	2	cdhit.cdhit_54501, cdhit.cdhit_15608
clus1147_size2	2	cdhit.cdhit_54474, cdhit.cdhit_31908
clus1148_size2	2	cdhit.cdhit_54366, cdhit.cdhit_78111
clus1149_size2	2	cdhit.cdhit_5425, cdhit.cdhit_60276
clus1150_size2	2	cdhit.cdhit_54244, cdhit.cdhit_53241
clus1151_size2	2	cdhit.cdhit_54154, functions.FIG01201603__hypothetical_protein
clus1152_size2	2	cdhit.cdhit_54127, cdhit.cdhit_36176
clus1153_size2	2	cdhit.cdhit_54101, cdhit.cdhit_54072
clus1154_size2	2	cdhit.cdhit_54094, functions.Ribosome_modulation_factor
clus1155_size2	2	cdhit.cdhit_54081, cdhit.cdhit_40742
clus1156_size2	2	cdhit.cdhit_54005, cdhit.cdhit_33445
clus1157_size2	2	cdhit.cdhit_53947, cdhit.cdhit_6934
clus1158_size2	2	cdhit.cdhit_53761, cdhit.cdhit_45021
clus1159_size2	2	cdhit.cdhit_5370, functions.Vitamin_B12_ABC_transporter__ATPase_component_BtuD
clus1160_size2	2	cdhit.cdhit_53094, cdhit.cdhit_64154
clus1161_size2	2	cdhit.cdhit_53006, cdhit.cdhit_42579
clus1162_size2	2	cdhit.cdhit_52999, cdhit.cdhit_60060
clus1163_size2	2	cdhit.cdhit_52949, cdhit.cdhit_77775
clus1164_size2	2	cdhit.cdhit_52916, cdhit.cdhit_38575
clus1165_size2	2	cdhit.cdhit_52893, cdhit.cdhit_37531
clus1166_size2	2	cdhit.cdhit_52851, cdhit.cdhit_53953
clus1167_size2	2	cdhit.cdhit_52709, cdhit.cdhit_61664
clus1168_size2	2	cdhit.cdhit_52636, cdhit.cdhit_16538
clus1169_size2	2	cdhit.cdhit_524, functions.Flagellar_biosynthesis_protein_FlhA
clus1170_size2	2	cdhit.cdhit_5228, cdhit.cdhit_12302
clus1171_size2	2	cdhit.cdhit_52171, cdhit.cdhit_29356
clus1172_size2	2	cdhit.cdhit_51992, cdhit.cdhit_50899
clus1173_size2	2	cdhit.cdhit_51869, cdhit.cdhit_8172
clus1174_size2	2	cdhit.cdhit_51812, cdhit.cdhit_86333
clus1175_size2	2	cdhit.cdhit_51762, cdhit.cdhit_42573
clus1176_size2	2	cdhit.cdhit_51703, cdhit.cdhit_69335
clus1177_size2	2	cdhit.cdhit_51622, cdhit.cdhit_42508
clus1178_size2	2	cdhit.cdhit_51483, cdhit.cdhit_63227
clus1179_size2	2	cdhit.cdhit_5145, cdhit.cdhit_45790
clus1180_size2	2	cdhit.cdhit_51348, cdhit.cdhit_19288
clus1181_size2	2	cdhit.cdhit_51213, cdhit.cdhit_19945
clus1182_size2	2	cdhit.cdhit_51157, cdhit.cdhit_17383
clus1183_size2	2	cdhit.cdhit_5094, cdhit.cdhit_3305
clus1184_size2	2	cdhit.cdhit_50690, cdhit.cdhit_53924
clus1185_size2	2	cdhit.cdhit_50677, cdhit.cdhit_86119
clus1186_size2	2	cdhit.cdhit_50674, cdhit.cdhit_17989
clus1187_size2	2	cdhit.cdhit_50662, cdhit.cdhit_18120
clus1188_size2	2	cdhit.cdhit_50632, cdhit.cdhit_8746
clus1189_size2	2	cdhit.cdhit_50631, cdhit.cdhit_81630
clus1190_size2	2	cdhit.cdhit_50577, cdhit.cdhit_14699
clus1191_size2	2	cdhit.cdhit_50432, cdhit.cdhit_45285
clus1192_size2	2	cdhit.cdhit_50336, cdhit.cdhit_29111
clus1193_size2	2	cdhit.cdhit_50148, cdhit.cdhit_18856
clus1194_size2	2	cdhit.cdhit_50147, cdhit.cdhit_22885
clus1195_size2	2	cdhit.cdhit_49987, cdhit.cdhit_42555
clus1196_size2	2	cdhit.cdhit_49844, cdhit.cdhit_59499
clus1197_size2	2	cdhit.cdhit_49646, cdhit.cdhit_60115
clus1198_size2	2	cdhit.cdhit_49570, cdhit.cdhit_53995
clus1199_size2	2	cdhit.cdhit_49552, cdhit.cdhit_67213
clus1200_size2	2	cdhit.cdhit_49546, cdhit.cdhit_83811
clus1201_size2	2	cdhit.cdhit_49540, cdhit.cdhit_79428
clus1202_size2	2	cdhit.cdhit_489, functions.Polyribonucleotide_nucleotidyltransferase__EC_2_7_7_8_
clus1203_size2	2	cdhit.cdhit_48935, cdhit.cdhit_37284
clus1204_size2	2	cdhit.cdhit_48898, cdhit.cdhit_73342
clus1205_size2	2	cdhit.cdhit_4880, functions.Competence_protein_F_homolog__phosphoribosyltransferase_domain__protein_YhgH_required_for_utilization_of_DNA_as_sole_source_of_carbon_and_energy
clus1206_size2	2	cdhit.cdhit_48704, cdhit.cdhit_20364
clus1207_size2	2	cdhit.cdhit_48595, cdhit.cdhit_63219
clus1208_size2	2	cdhit.cdhit_48158, cdhit.cdhit_58896
clus1209_size2	2	cdhit.cdhit_47863, cdhit.cdhit_43550
clus1210_size2	2	cdhit.cdhit_47833, cdhit.cdhit_15236
clus1211_size2	2	cdhit.cdhit_47827, cdhit.cdhit_39124
clus1212_size2	2	cdhit.cdhit_4779, functions.FIG008480__hypothetical_protein
clus1213_size2	2	cdhit.cdhit_47690, cdhit.cdhit_75106
clus1214_size2	2	cdhit.cdhit_47684, cdhit.cdhit_48065
clus1215_size2	2	cdhit.cdhit_47654, cdhit.cdhit_66161
clus1216_size2	2	cdhit.cdhit_47579, cdhit.cdhit_36291
clus1217_size2	2	cdhit.cdhit_47227, cdhit.cdhit_35860
clus1218_size2	2	cdhit.cdhit_471, functions.Alkaline_phosphatase__EC_3_1_3_1_
clus1219_size2	2	cdhit.cdhit_47110, cdhit.cdhit_14007
clus1220_size2	2	cdhit.cdhit_469, functions.Oligopeptidase_A__EC_3_4_24_70_
clus1221_size2	2	cdhit.cdhit_46973, cdhit.cdhit_21064
clus1222_size2	2	cdhit.cdhit_46873, cdhit.cdhit_41547
clus1223_size2	2	cdhit.cdhit_4686, cdhit.cdhit_30379
clus1224_size2	2	cdhit.cdhit_46837, cdhit.cdhit_40102
clus1225_size2	2	cdhit.cdhit_46169, cdhit.cdhit_46066
clus1226_size2	2	cdhit.cdhit_46060, cdhit.cdhit_30493
clus1227_size2	2	cdhit.cdhit_45887, cdhit.cdhit_83370
clus1228_size2	2	cdhit.cdhit_45886, cdhit.cdhit_50092
clus1229_size2	2	cdhit.cdhit_45813, cdhit.cdhit_41565
clus1230_size2	2	cdhit.cdhit_45257, cdhit.cdhit_16375
clus1231_size2	2	cdhit.cdhit_45174, cdhit.cdhit_19001
clus1232_size2	2	cdhit.cdhit_45129, cdhit.cdhit_22640
clus1233_size2	2	cdhit.cdhit_45006, cdhit.cdhit_55126
clus1234_size2	2	cdhit.cdhit_44639, cdhit.cdhit_19093
clus1235_size2	2	cdhit.cdhit_44623, cdhit.cdhit_39993
clus1236_size2	2	cdhit.cdhit_44541, cdhit.cdhit_88961
clus1237_size2	2	cdhit.cdhit_44530, cdhit.cdhit_88756
clus1238_size2	2	cdhit.cdhit_4448, functions.Hydrolase__HAD_superfamily_
clus1239_size2	2	cdhit.cdhit_44488, cdhit.cdhit_27122
clus1240_size2	2	cdhit.cdhit_4444, functions.FIG01205937__hypothetical_protein
clus1241_size2	2	cdhit.cdhit_44438, cdhit.cdhit_33572
clus1242_size2	2	cdhit.cdhit_44371, cdhit.cdhit_60439
clus1243_size2	2	cdhit.cdhit_44302, cdhit.cdhit_12866
clus1244_size2	2	cdhit.cdhit_44082, cdhit.cdhit_8646
clus1245_size2	2	cdhit.cdhit_44078, cdhit.cdhit_12598
clus1246_size2	2	cdhit.cdhit_44046, cdhit.cdhit_35489
clus1247_size2	2	cdhit.cdhit_44020, cdhit.cdhit_45201
clus1248_size2	2	cdhit.cdhit_43995, cdhit.cdhit_21640
clus1249_size2	2	cdhit.cdhit_43971, cdhit.cdhit_71055
clus1250_size2	2	cdhit.cdhit_43555, functions.FIG01203350__hypothetical_protein
clus1251_size2	2	cdhit.cdhit_43332, cdhit.cdhit_33168
clus1252_size2	2	cdhit.cdhit_43300, cdhit.cdhit_16467
clus1253_size2	2	cdhit.cdhit_432, functions.Cytolysin_and_hemolysin__HlyA__Pore_forming_toxin
clus1254_size2	2	cdhit.cdhit_43293, cdhit.cdhit_10028
clus1255_size2	2	cdhit.cdhit_43291, cdhit.cdhit_41780
clus1256_size2	2	cdhit.cdhit_43010, cdhit.cdhit_16417
clus1257_size2	2	cdhit.cdhit_42849, cdhit.cdhit_37973
clus1258_size2	2	cdhit.cdhit_42782, cdhit.cdhit_40055
clus1259_size2	2	cdhit.cdhit_42407, cdhit.cdhit_56341
clus1260_size2	2	cdhit.cdhit_42364, cdhit.cdhit_75048
clus1261_size2	2	cdhit.cdhit_42339, cdhit.cdhit_725
clus1262_size2	2	cdhit.cdhit_42321, cdhit.cdhit_54071
clus1263_size2	2	cdhit.cdhit_42296, cdhit.cdhit_75768
clus1264_size2	2	cdhit.cdhit_42018, cdhit.cdhit_34433
clus1265_size2	2	cdhit.cdhit_418, functions.ATP_dependent_Clp_protease_ATP_binding_subunit_ClpA
clus1266_size2	2	cdhit.cdhit_41869, cdhit.cdhit_20886
clus1267_size2	2	cdhit.cdhit_41789, cdhit.cdhit_10765
clus1268_size2	2	cdhit.cdhit_41591, cdhit.cdhit_21231
clus1269_size2	2	cdhit.cdhit_41568, cdhit.cdhit_23147
clus1270_size2	2	cdhit.cdhit_41554, cdhit.cdhit_20600
clus1271_size2	2	cdhit.cdhit_41399, cdhit.cdhit_5007
clus1272_size2	2	cdhit.cdhit_41360, cdhit.cdhit_13510
clus1273_size2	2	cdhit.cdhit_41352, cdhit.cdhit_28494
clus1274_size2	2	cdhit.cdhit_41324, cdhit.cdhit_50598
clus1275_size2	2	cdhit.cdhit_41311, cdhit.cdhit_71300
clus1276_size2	2	cdhit.cdhit_41081, cdhit.cdhit_32902
clus1277_size2	2	cdhit.cdhit_4091, cdhit.cdhit_139
clus1278_size2	2	cdhit.cdhit_4090, functions.Sulfate_transport_system_permease_protein_CysW
clus1279_size2	2	cdhit.cdhit_40797, cdhit.cdhit_77580
clus1280_size2	2	cdhit.cdhit_4067, cdhit.cdhit_4151
clus1281_size2	2	cdhit.cdhit_40643, cdhit.cdhit_32247
clus1282_size2	2	cdhit.cdhit_40345, cdhit.cdhit_45223
clus1283_size2	2	cdhit.cdhit_40092, cdhit.cdhit_18583
clus1284_size2	2	cdhit.cdhit_4002, cdhit.cdhit_3053
clus1285_size2	2	cdhit.cdhit_39935, cdhit.cdhit_38486
clus1286_size2	2	cdhit.cdhit_39915, cdhit.cdhit_45229
clus1287_size2	2	cdhit.cdhit_39875, cdhit.cdhit_7307
clus1288_size2	2	cdhit.cdhit_39559, cdhit.cdhit_30561
clus1289_size2	2	cdhit.cdhit_39545, cdhit.cdhit_30410
clus1290_size2	2	cdhit.cdhit_39377, cdhit.cdhit_24557
clus1291_size2	2	cdhit.cdhit_39351, cdhit.cdhit_25787
clus1292_size2	2	cdhit.cdhit_39315, cdhit.cdhit_12910
clus1293_size2	2	cdhit.cdhit_39246, cdhit.cdhit_61857
clus1294_size2	2	cdhit.cdhit_39239, cdhit.cdhit_86238
clus1295_size2	2	cdhit.cdhit_3920, functions.NADH_dependent_butanol_dehydrogenase_A__EC_1_1_1___
clus1296_size2	2	cdhit.cdhit_39177, cdhit.cdhit_10086
clus1297_size2	2	cdhit.cdhit_39161, cdhit.cdhit_86550
clus1298_size2	2	cdhit.cdhit_3914, functions.Translation_elongation_factor_Ts
clus1299_size2	2	cdhit.cdhit_38987, cdhit.cdhit_79573
clus1300_size2	2	cdhit.cdhit_3892, cdhit.cdhit_33965
clus1301_size2	2	cdhit.cdhit_38536, cdhit.cdhit_38248
clus1302_size2	2	cdhit.cdhit_38480, cdhit.cdhit_11712
clus1303_size2	2	cdhit.cdhit_3845, functions.Glycine_cleavage_system_transcriptional_activator_GcvA
clus1304_size2	2	cdhit.cdhit_38447, cdhit.cdhit_34205
clus1305_size2	2	cdhit.cdhit_38249, cdhit.cdhit_55266
clus1306_size2	2	cdhit.cdhit_38212, cdhit.cdhit_86360
clus1307_size2	2	cdhit.cdhit_38207, cdhit.cdhit_56313
clus1308_size2	2	cdhit.cdhit_38170, cdhit.cdhit_23920
clus1309_size2	2	cdhit.cdhit_38132, cdhit.cdhit_52424
clus1310_size2	2	cdhit.cdhit_37833, cdhit.cdhit_21138
clus1311_size2	2	cdhit.cdhit_37796, cdhit.cdhit_23240
clus1312_size2	2	cdhit.cdhit_3765, cdhit.cdhit_4332
clus1313_size2	2	cdhit.cdhit_37646, cdhit.cdhit_83578
clus1314_size2	2	cdhit.cdhit_37478, cdhit.cdhit_34629
clus1315_size2	2	cdhit.cdhit_37426, cdhit.cdhit_36740
clus1316_size2	2	cdhit.cdhit_37124, cdhit.cdhit_23692
clus1317_size2	2	cdhit.cdhit_37049, cdhit.cdhit_23874
clus1318_size2	2	cdhit.cdhit_36937, cdhit.cdhit_16576
clus1319_size2	2	cdhit.cdhit_36931, cdhit.cdhit_30028
clus1320_size2	2	cdhit.cdhit_36929, cdhit.cdhit_45555
clus1321_size2	2	cdhit.cdhit_36890, cdhit.cdhit_23703
clus1322_size2	2	cdhit.cdhit_3688, functions.Siroheme_synthase___Precorrin_2_oxidase__EC_1_3_1_76____Sirohydrochlorin_ferrochelatase__EC_4_99_1_4_
clus1323_size2	2	cdhit.cdhit_3667, functions.ABC_type_transporter__ATPase_component
clus1324_size2	2	cdhit.cdhit_36660, cdhit.cdhit_7481
clus1325_size2	2	cdhit.cdhit_3665, functions.COG3843__Type_IV_secretory_pathway__VirD2_components__relaxase_
clus1326_size2	2	cdhit.cdhit_36526, cdhit.cdhit_28243
clus1327_size2	2	cdhit.cdhit_36447, cdhit.cdhit_43388
clus1328_size2	2	cdhit.cdhit_36437, cdhit.cdhit_61787
clus1329_size2	2	cdhit.cdhit_3629, functions.FIG01205919__hypothetical_protein
clus1330_size2	2	cdhit.cdhit_36191, cdhit.cdhit_26010
clus1331_size2	2	cdhit.cdhit_36169, cdhit.cdhit_31609
clus1332_size2	2	cdhit.cdhit_36164, cdhit.cdhit_84740
clus1333_size2	2	cdhit.cdhit_36144, cdhit.cdhit_75178
clus1334_size2	2	cdhit.cdhit_36041, cdhit.cdhit_58080
clus1335_size2	2	cdhit.cdhit_35945, cdhit.cdhit_29539
clus1336_size2	2	cdhit.cdhit_35472, cdhit.cdhit_89502
clus1337_size2	2	cdhit.cdhit_35392, cdhit.cdhit_34770
clus1338_size2	2	cdhit.cdhit_35328, cdhit.cdhit_43323
clus1339_size2	2	cdhit.cdhit_35300, cdhit.cdhit_15790
clus1340_size2	2	cdhit.cdhit_35166, cdhit.cdhit_81854
clus1341_size2	2	cdhit.cdhit_35147, cdhit.cdhit_31634
clus1342_size2	2	cdhit.cdhit_35106, cdhit.cdhit_26311
clus1343_size2	2	cdhit.cdhit_34774, cdhit.cdhit_22368
clus1344_size2	2	cdhit.cdhit_34752, cdhit.cdhit_35337
clus1345_size2	2	cdhit.cdhit_34729, cdhit.cdhit_26523
clus1346_size2	2	cdhit.cdhit_34657, cdhit.cdhit_33551
clus1347_size2	2	cdhit.cdhit_34517, cdhit.cdhit_81348
clus1348_size2	2	cdhit.cdhit_34503, cdhit.cdhit_50880
clus1349_size2	2	cdhit.cdhit_34325, cdhit.cdhit_17581
clus1350_size2	2	cdhit.cdhit_34282, cdhit.cdhit_49856
clus1351_size2	2	cdhit.cdhit_34273, cdhit.cdhit_51415
clus1352_size2	2	cdhit.cdhit_34099, cdhit.cdhit_15990
clus1353_size2	2	cdhit.cdhit_34093, cdhit.cdhit_38453
clus1354_size2	2	cdhit.cdhit_34089, cdhit.cdhit_19246
clus1355_size2	2	cdhit.cdhit_34032, cdhit.cdhit_61792
clus1356_size2	2	cdhit.cdhit_34026, cdhit.cdhit_63763
clus1357_size2	2	cdhit.cdhit_3371, cdhit.cdhit_2864
clus1358_size2	2	cdhit.cdhit_33571, cdhit.cdhit_33332
clus1359_size2	2	cdhit.cdhit_33565, cdhit.cdhit_39042
clus1360_size2	2	cdhit.cdhit_33361, cdhit.cdhit_44590
clus1361_size2	2	cdhit.cdhit_33353, cdhit.cdhit_63925
clus1362_size2	2	cdhit.cdhit_33232, cdhit.cdhit_52910
clus1363_size2	2	cdhit.cdhit_33133, functions.FIG01199560__hypothetical_protein
clus1364_size2	2	cdhit.cdhit_32780, cdhit.cdhit_7450
clus1365_size2	2	cdhit.cdhit_3259, cdhit.cdhit_4001
clus1366_size2	2	cdhit.cdhit_32283, cdhit.cdhit_54073
clus1367_size2	2	cdhit.cdhit_32212, cdhit.cdhit_60690
clus1368_size2	2	cdhit.cdhit_321, functions.Acyl_protein_synthase_acyl_CoA_reductase_RfbN
clus1369_size2	2	cdhit.cdhit_32193, cdhit.cdhit_11260
clus1370_size2	2	cdhit.cdhit_31993, cdhit.cdhit_24424
clus1371_size2	2	cdhit.cdhit_3185, functions.Transporter
clus1372_size2	2	cdhit.cdhit_31808, cdhit.cdhit_81579
clus1373_size2	2	cdhit.cdhit_31623, cdhit.cdhit_50785
clus1374_size2	2	cdhit.cdhit_3161, cdhit.cdhit_1554
clus1375_size2	2	cdhit.cdhit_31612, cdhit.cdhit_24153
clus1376_size2	2	cdhit.cdhit_31146, cdhit.cdhit_47731
clus1377_size2	2	cdhit.cdhit_31108, cdhit.cdhit_56302
clus1378_size2	2	cdhit.cdhit_30980, cdhit.cdhit_81861
clus1379_size2	2	cdhit.cdhit_30976, cdhit.cdhit_44897
clus1380_size2	2	cdhit.cdhit_30879, cdhit.cdhit_14078
clus1381_size2	2	cdhit.cdhit_30842, cdhit.cdhit_21721
clus1382_size2	2	cdhit.cdhit_30809, cdhit.cdhit_8953
clus1383_size2	2	cdhit.cdhit_305, cdhit.cdhit_13347
clus1384_size2	2	cdhit.cdhit_30571, cdhit.cdhit_27541
clus1385_size2	2	cdhit.cdhit_30543, cdhit.cdhit_58632
clus1386_size2	2	cdhit.cdhit_30473, functions.FIG01200935__hypothetical_protein
clus1387_size2	2	cdhit.cdhit_30269, cdhit.cdhit_17016
clus1388_size2	2	cdhit.cdhit_30165, cdhit.cdhit_9973
clus1389_size2	2	cdhit.cdhit_30135, cdhit.cdhit_18516
clus1390_size2	2	cdhit.cdhit_30104, cdhit.cdhit_43523
clus1391_size2	2	cdhit.cdhit_300, functions.DNA_mismatch_repair_protein_MutS
clus1392_size2	2	cdhit.cdhit_29575, cdhit.cdhit_18017
clus1393_size2	2	cdhit.cdhit_29565, cdhit.cdhit_42217
clus1394_size2	2	cdhit.cdhit_29491, functions.FIG01200748__hypothetical_protein
clus1395_size2	2	cdhit.cdhit_29483, cdhit.cdhit_10549
clus1396_size2	2	cdhit.cdhit_29468, cdhit.cdhit_35915
clus1397_size2	2	cdhit.cdhit_29455, cdhit.cdhit_25010
clus1398_size2	2	cdhit.cdhit_29358, cdhit.cdhit_86340
clus1399_size2	2	cdhit.cdhit_29350, cdhit.cdhit_17307
clus1400_size2	2	cdhit.cdhit_29195, cdhit.cdhit_50985
clus1401_size2	2	cdhit.cdhit_29181, cdhit.cdhit_13167
clus1402_size2	2	cdhit.cdhit_2881, functions.Histidinol_dehydrogenase__EC_1_1_1_23_
clus1403_size2	2	cdhit.cdhit_287, functions.CRISPR_associated_helicase_Cas3__protein
clus1404_size2	2	cdhit.cdhit_28769, cdhit.cdhit_7175
clus1405_size2	2	cdhit.cdhit_28655, cdhit.cdhit_31476
clus1406_size2	2	cdhit.cdhit_2862, functions.Glycyl_tRNA_synthetase_alpha_chain__EC_6_1_1_14_
clus1407_size2	2	cdhit.cdhit_28569, cdhit.cdhit_7557
clus1408_size2	2	cdhit.cdhit_28522, cdhit.cdhit_19153
clus1409_size2	2	cdhit.cdhit_28515, cdhit.cdhit_48715
clus1410_size2	2	cdhit.cdhit_28484, cdhit.cdhit_21624
clus1411_size2	2	cdhit.cdhit_2842, functions.UDP_N_acetylenolpyruvoylglucosamine_reductase__EC_1_1_1_158_
clus1412_size2	2	cdhit.cdhit_28400, cdhit.cdhit_62076
clus1413_size2	2	cdhit.cdhit_2831, functions.Porphobilinogen_synthase__EC_4_2_1_24_
clus1414_size2	2	cdhit.cdhit_28211, cdhit.cdhit_16820
clus1415_size2	2	cdhit.cdhit_28074, cdhit.cdhit_42637
clus1416_size2	2	cdhit.cdhit_28032, cdhit.cdhit_83864
clus1417_size2	2	cdhit.cdhit_27938, cdhit.cdhit_28574
clus1418_size2	2	cdhit.cdhit_27616, cdhit.cdhit_64586
clus1419_size2	2	cdhit.cdhit_27586, cdhit.cdhit_37545
clus1420_size2	2	cdhit.cdhit_27579, cdhit.cdhit_79247
clus1421_size2	2	cdhit.cdhit_27529, cdhit.cdhit_11784
clus1422_size2	2	cdhit.cdhit_27509, cdhit.cdhit_86658
clus1423_size2	2	cdhit.cdhit_27492, functions.IncF_plasmid_conjugative_transfer_pilus_assembly_protein_TraL
clus1424_size2	2	cdhit.cdhit_27332, cdhit.cdhit_34864
clus1425_size2	2	cdhit.cdhit_27326, cdhit.cdhit_15909
clus1426_size2	2	cdhit.cdhit_27285, cdhit.cdhit_73857
clus1427_size2	2	cdhit.cdhit_26943, cdhit.cdhit_34581
clus1428_size2	2	cdhit.cdhit_26925, cdhit.cdhit_59028
clus1429_size2	2	cdhit.cdhit_26921, cdhit.cdhit_52902
clus1430_size2	2	cdhit.cdhit_26738, cdhit.cdhit_81619
clus1431_size2	2	cdhit.cdhit_26535, cdhit.cdhit_45866
clus1432_size2	2	cdhit.cdhit_26301, cdhit.cdhit_57796
clus1433_size2	2	cdhit.cdhit_262, functions.DNA_gyrase_subunit_A__EC_5_99_1_3_
clus1434_size2	2	cdhit.cdhit_26178, cdhit.cdhit_69259
clus1435_size2	2	cdhit.cdhit_2614, cdhit.cdhit_38633
clus1436_size2	2	cdhit.cdhit_26038, cdhit.cdhit_69272
clus1437_size2	2	cdhit.cdhit_26020, cdhit.cdhit_75232
clus1438_size2	2	cdhit.cdhit_25841, cdhit.cdhit_71849
clus1439_size2	2	cdhit.cdhit_25619, cdhit.cdhit_42441
clus1440_size2	2	cdhit.cdhit_2549, functions.Lipid_A_disaccharide_synthase__EC_2_4_1_182_
clus1441_size2	2	cdhit.cdhit_25421, cdhit.cdhit_10308
clus1442_size2	2	cdhit.cdhit_25363, cdhit.cdhit_36149
clus1443_size2	2	cdhit.cdhit_25254, cdhit.cdhit_64673
clus1444_size2	2	cdhit.cdhit_25245, cdhit.cdhit_66332
clus1445_size2	2	cdhit.cdhit_2523, functions.Folate_dependent_protein_for_Fe_S_cluster_synthesis_repair_in_oxidative_stress
clus1446_size2	2	cdhit.cdhit_2518, functions.Flagellin_protein_FlaA
clus1447_size2	2	cdhit.cdhit_24984, functions.stress_responsive_A_B_Barrel_Domain_superfamily
clus1448_size2	2	cdhit.cdhit_248, functions.BarA_sensory_histidine_kinase____VarS___GacS_
clus1449_size2	2	cdhit.cdhit_24824, cdhit.cdhit_30895
clus1450_size2	2	cdhit.cdhit_246, functions.Protease_III_precursor__EC_3_4_24_55_
clus1451_size2	2	cdhit.cdhit_24652, cdhit.cdhit_48901
clus1452_size2	2	cdhit.cdhit_24628, cdhit.cdhit_13075
clus1453_size2	2	cdhit.cdhit_24590, cdhit.cdhit_77095
clus1454_size2	2	cdhit.cdhit_24588, cdhit.cdhit_28463
clus1455_size2	2	cdhit.cdhit_24528, cdhit.cdhit_31744
clus1456_size2	2	cdhit.cdhit_24465, cdhit.cdhit_46737
clus1457_size2	2	cdhit.cdhit_24439, cdhit.cdhit_5793
clus1458_size2	2	cdhit.cdhit_24297, cdhit.cdhit_20629
clus1459_size2	2	cdhit.cdhit_24205, cdhit.cdhit_88926
clus1460_size2	2	cdhit.cdhit_24182, cdhit.cdhit_18158
clus1461_size2	2	cdhit.cdhit_2405, functions._GlcNAc_2_ABC_transporter__permease_component_1
clus1462_size2	2	cdhit.cdhit_2402, functions.Inner_membrane_protein_YjgN
clus1463_size2	2	cdhit.cdhit_23890, cdhit.cdhit_20706
clus1464_size2	2	cdhit.cdhit_23811, cdhit.cdhit_30123
clus1465_size2	2	cdhit.cdhit_23796, cdhit.cdhit_55530
clus1466_size2	2	cdhit.cdhit_2364, functions.DNA_cytosine_methyltransferase__EC_2_1_1_37__
clus1467_size2	2	cdhit.cdhit_23572, cdhit.cdhit_36446
clus1468_size2	2	cdhit.cdhit_23518, cdhit.cdhit_72995
clus1469_size2	2	cdhit.cdhit_23460, cdhit.cdhit_12012
clus1470_size2	2	cdhit.cdhit_23424, cdhit.cdhit_13296
clus1471_size2	2	cdhit.cdhit_2337, functions.Sodium_dependent_phosphate_transporter
clus1472_size2	2	cdhit.cdhit_23145, cdhit.cdhit_28075
clus1473_size2	2	cdhit.cdhit_23089, functions.FIG01199691__hypothetical_protein
clus1474_size2	2	cdhit.cdhit_228, functions.MSHA_biogenesis_protein_MshN
clus1475_size2	2	cdhit.cdhit_22873, cdhit.cdhit_30558
clus1476_size2	2	cdhit.cdhit_22783, cdhit.cdhit_86622
clus1477_size2	2	cdhit.cdhit_22778, cdhit.cdhit_79775
clus1478_size2	2	cdhit.cdhit_22611, functions.FIG01200908__hypothetical_protein
clus1479_size2	2	cdhit.cdhit_22498, cdhit.cdhit_56879
clus1480_size2	2	cdhit.cdhit_22329, cdhit.cdhit_77962
clus1481_size2	2	cdhit.cdhit_22161, cdhit.cdhit_82359
clus1482_size2	2	cdhit.cdhit_22081, cdhit.cdhit_41652
clus1483_size2	2	cdhit.cdhit_21970, cdhit.cdhit_21676
clus1484_size2	2	cdhit.cdhit_21926, cdhit.cdhit_31734
clus1485_size2	2	cdhit.cdhit_21893, cdhit.cdhit_44398
clus1486_size2	2	cdhit.cdhit_21773, cdhit.cdhit_49865
clus1487_size2	2	cdhit.cdhit_216, functions.Glycine_dehydrogenase__decarboxylating___glycine_cleavage_system_P_protein___EC_1_4_4_2_
clus1488_size2	2	cdhit.cdhit_21685, cdhit.cdhit_45799
clus1489_size2	2	cdhit.cdhit_21463, cdhit.cdhit_13902
clus1490_size2	2	cdhit.cdhit_2145, functions.Capsular_polysaccharide_synthesis_enzyme_CpsB
clus1491_size2	2	cdhit.cdhit_213, functions.Hemolysin_related_protein_RbmC
clus1492_size2	2	cdhit.cdhit_2139, cdhit.cdhit_12579
clus1493_size2	2	cdhit.cdhit_2125, cdhit.cdhit_2313
clus1494_size2	2	cdhit.cdhit_21233, cdhit.cdhit_53166
clus1495_size2	2	cdhit.cdhit_21118, cdhit.cdhit_27462
clus1496_size2	2	cdhit.cdhit_210, functions.Capsular_polysaccharide_synthesis_enzyme_CpsD__exopolysaccharide_synthesis
clus1497_size2	2	cdhit.cdhit_21085, cdhit.cdhit_28128
clus1498_size2	2	cdhit.cdhit_20945, cdhit.cdhit_63256
clus1499_size2	2	cdhit.cdhit_20867, cdhit.cdhit_62477
clus1500_size2	2	cdhit.cdhit_20850, cdhit.cdhit_5854
clus1501_size2	2	cdhit.cdhit_20713, cdhit.cdhit_89434
clus1502_size2	2	cdhit.cdhit_20705, cdhit.cdhit_84139
clus1503_size2	2	cdhit.cdhit_20484, cdhit.cdhit_45486
clus1504_size2	2	cdhit.cdhit_2047, functions.Na____translocating_NADH_quinone_reductase_subunit_F__EC_1_6_5___
clus1505_size2	2	cdhit.cdhit_20453, cdhit.cdhit_8471
clus1506_size2	2	cdhit.cdhit_20340, cdhit.cdhit_19812
clus1507_size2	2	cdhit.cdhit_20199, cdhit.cdhit_52105
clus1508_size2	2	cdhit.cdhit_20197, cdhit.cdhit_15274
clus1509_size2	2	cdhit.cdhit_20177, cdhit.cdhit_15876
clus1510_size2	2	cdhit.cdhit_20123, cdhit.cdhit_29815
clus1511_size2	2	cdhit.cdhit_1981, functions.FIG01199985__hypothetical_protein
clus1512_size2	2	cdhit.cdhit_19791, cdhit.cdhit_14458
clus1513_size2	2	cdhit.cdhit_19731, cdhit.cdhit_60534
clus1514_size2	2	cdhit.cdhit_19632, cdhit.cdhit_61892
clus1515_size2	2	cdhit.cdhit_19625, cdhit.cdhit_47252
clus1516_size2	2	cdhit.cdhit_19592, cdhit.cdhit_12289
clus1517_size2	2	cdhit.cdhit_19581, cdhit.cdhit_78741
clus1518_size2	2	cdhit.cdhit_19580, cdhit.cdhit_6462
clus1519_size2	2	cdhit.cdhit_1949, functions.Na____translocating_NADH_quinone_reductase_subunit_B__EC_1_6_5___
clus1520_size2	2	cdhit.cdhit_1939, cdhit.cdhit_4407
clus1521_size2	2	cdhit.cdhit_19393, cdhit.cdhit_45100
clus1522_size2	2	cdhit.cdhit_19327, cdhit.cdhit_19988
clus1523_size2	2	cdhit.cdhit_19244, cdhit.cdhit_57571
clus1524_size2	2	cdhit.cdhit_19233, cdhit.cdhit_17413
clus1525_size2	2	cdhit.cdhit_19118, cdhit.cdhit_9796
clus1526_size2	2	cdhit.cdhit_19086, cdhit.cdhit_39885
clus1527_size2	2	cdhit.cdhit_18968, cdhit.cdhit_8573
clus1528_size2	2	cdhit.cdhit_18938, cdhit.cdhit_6395
clus1529_size2	2	cdhit.cdhit_18847, cdhit.cdhit_18324
clus1530_size2	2	cdhit.cdhit_18827, cdhit.cdhit_39364
clus1531_size2	2	cdhit.cdhit_18555, cdhit.cdhit_49801
clus1532_size2	2	cdhit.cdhit_18554, cdhit.cdhit_26425
clus1533_size2	2	cdhit.cdhit_18496, cdhit.cdhit_9401
clus1534_size2	2	cdhit.cdhit_1845, functions.Osmolarity_sensory_histidine_kinase_EnvZ
clus1535_size2	2	cdhit.cdhit_1836, functions.ATP_dependent_Clp_protease_ATP_binding_subunit_ClpX
clus1536_size2	2	cdhit.cdhit_18250, cdhit.cdhit_14705
clus1537_size2	2	cdhit.cdhit_18206, cdhit.cdhit_42847
clus1538_size2	2	cdhit.cdhit_18159, cdhit.cdhit_23159
clus1539_size2	2	cdhit.cdhit_18124, cdhit.cdhit_33114
clus1540_size2	2	cdhit.cdhit_177, functions.Membrane_carboxypeptidase__penicillin_binding_protein_
clus1541_size2	2	cdhit.cdhit_17707, cdhit.cdhit_8475
clus1542_size2	2	cdhit.cdhit_17640, cdhit.cdhit_25652
clus1543_size2	2	cdhit.cdhit_17507, cdhit.cdhit_366
clus1544_size2	2	cdhit.cdhit_17436, functions.bacteriophage_f237_ORF9
clus1545_size2	2	cdhit.cdhit_17421, cdhit.cdhit_67941
clus1546_size2	2	cdhit.cdhit_17362, functions.Enterotoxin__B_subunit
clus1547_size2	2	cdhit.cdhit_17329, cdhit.cdhit_11842
clus1548_size2	2	cdhit.cdhit_17301, cdhit.cdhit_43997
clus1549_size2	2	cdhit.cdhit_1729, functions.Potassium_uptake_protein__integral_membrane_component__KtrB
clus1550_size2	2	cdhit.cdhit_17240, cdhit.cdhit_50988
clus1551_size2	2	cdhit.cdhit_17184, cdhit.cdhit_51098
clus1552_size2	2	cdhit.cdhit_17138, cdhit.cdhit_56012
clus1553_size2	2	cdhit.cdhit_17064, cdhit.cdhit_88989
clus1554_size2	2	cdhit.cdhit_17006, cdhit.cdhit_36880
clus1555_size2	2	cdhit.cdhit_17004, cdhit.cdhit_41265
clus1556_size2	2	cdhit.cdhit_16908, cdhit.cdhit_57561
clus1557_size2	2	cdhit.cdhit_16842, cdhit.cdhit_8613
clus1558_size2	2	cdhit.cdhit_167, functions.Beta_galactosidase__EC_3_2_1_23_
clus1559_size2	2	cdhit.cdhit_1679, functions.L_cystine_uptake_protein_TcyP
clus1560_size2	2	cdhit.cdhit_16747, cdhit.cdhit_21671
clus1561_size2	2	cdhit.cdhit_16732, cdhit.cdhit_17262
clus1562_size2	2	cdhit.cdhit_16674, cdhit.cdhit_44555
clus1563_size2	2	cdhit.cdhit_16629, cdhit.cdhit_483
clus1564_size2	2	cdhit.cdhit_16565, cdhit.cdhit_13551
clus1565_size2	2	cdhit.cdhit_16357, cdhit.cdhit_69546
clus1566_size2	2	cdhit.cdhit_16344, cdhit.cdhit_40756
clus1567_size2	2	cdhit.cdhit_161, functions.Ribonuclease_E__EC_3_1_26_12_
clus1568_size2	2	cdhit.cdhit_16063, cdhit.cdhit_17981
clus1569_size2	2	cdhit.cdhit_15985, cdhit.cdhit_41660
clus1570_size2	2	cdhit.cdhit_15881, cdhit.cdhit_10317
clus1571_size2	2	cdhit.cdhit_1578, functions.Glutamine_synthetase_type_I__EC_6_3_1_2_
clus1572_size2	2	cdhit.cdhit_15778, cdhit.cdhit_11776
clus1573_size2	2	cdhit.cdhit_15670, cdhit.cdhit_53933
clus1574_size2	2	cdhit.cdhit_1563, cdhit.cdhit_4323
clus1575_size2	2	cdhit.cdhit_15399, functions.FIG01207028__hypothetical_protein
clus1576_size2	2	cdhit.cdhit_1525, functions.Cytochrome_c_oxidase_subunit_CcoN__EC_1_9_3_1_
clus1577_size2	2	cdhit.cdhit_15228, cdhit.cdhit_39562
clus1578_size2	2	cdhit.cdhit_14971, cdhit.cdhit_77201
clus1579_size2	2	cdhit.cdhit_14917, cdhit.cdhit_67176
clus1580_size2	2	cdhit.cdhit_14891, cdhit.cdhit_57701
clus1581_size2	2	cdhit.cdhit_14882, cdhit.cdhit_37267
clus1582_size2	2	cdhit.cdhit_14881, cdhit.cdhit_38699
clus1583_size2	2	cdhit.cdhit_14814, cdhit.cdhit_15080
clus1584_size2	2	cdhit.cdhit_1469, functions.FIG01200429__hypothetical_protein
clus1585_size2	2	cdhit.cdhit_14689, cdhit.cdhit_6540
clus1586_size2	2	cdhit.cdhit_14659, cdhit.cdhit_47777
clus1587_size2	2	cdhit.cdhit_1460, functions.MSHA_biogenesis_protein_MshI
clus1588_size2	2	cdhit.cdhit_14508, cdhit.cdhit_34731
clus1589_size2	2	cdhit.cdhit_14450, cdhit.cdhit_57859
clus1590_size2	2	cdhit.cdhit_14393, cdhit.cdhit_78959
clus1591_size2	2	cdhit.cdhit_14287, cdhit.cdhit_38558
clus1592_size2	2	cdhit.cdhit_14226, cdhit.cdhit_9484
clus1593_size2	2	cdhit.cdhit_1415, functions.Aspartate_ammonia_lyase__EC_4_3_1_1_
clus1594_size2	2	cdhit.cdhit_1414, functions.putative_lipoprotein
clus1595_size2	2	cdhit.cdhit_14086, cdhit.cdhit_73260
clus1596_size2	2	cdhit.cdhit_14009, cdhit.cdhit_13936
clus1597_size2	2	cdhit.cdhit_13933, cdhit.cdhit_27081
clus1598_size2	2	cdhit.cdhit_1392, functions.Di__tripeptide_transporter
clus1599_size2	2	cdhit.cdhit_1376, functions.Ketol_acid_reductoisomerase__EC_1_1_1_86_
clus1600_size2	2	cdhit.cdhit_13743, cdhit.cdhit_11201
clus1601_size2	2	cdhit.cdhit_13637, cdhit.cdhit_11546
clus1602_size2	2	cdhit.cdhit_13550, cdhit.cdhit_34057
clus1603_size2	2	cdhit.cdhit_13472, cdhit.cdhit_49925
clus1604_size2	2	cdhit.cdhit_13346, cdhit.cdhit_40058
clus1605_size2	2	cdhit.cdhit_131, functions.helicase__putative
clus1606_size2	2	cdhit.cdhit_13138, cdhit.cdhit_50575
clus1607_size2	2	cdhit.cdhit_13090, cdhit.cdhit_15526
clus1608_size2	2	cdhit.cdhit_12948, cdhit.cdhit_19626
clus1609_size2	2	cdhit.cdhit_12777, cdhit.cdhit_55733
clus1610_size2	2	cdhit.cdhit_1271, functions.Exopolyphosphatase__EC_3_6_1_11_
clus1611_size2	2	cdhit.cdhit_126, functions.Transcription_repair_coupling_factor
clus1612_size2	2	cdhit.cdhit_12662, cdhit.cdhit_11880
clus1613_size2	2	cdhit.cdhit_12657, functions.ATP_synthase_epsilon_chain__EC_3_6_3_14_
clus1614_size2	2	cdhit.cdhit_12593, cdhit.cdhit_73753
clus1615_size2	2	cdhit.cdhit_1257, functions.Catalase__EC_1_11_1_6_
clus1616_size2	2	cdhit.cdhit_12421, functions.similar_to_DBJ_BAB55450_1__AB051073__percent_identity_45_in_140_aa
clus1617_size2	2	cdhit.cdhit_12300, cdhit.cdhit_7139
clus1618_size2	2	cdhit.cdhit_122, functions.Chitin_catabolic_cascade_sensor_histidine_kinase_ChiS
clus1619_size2	2	cdhit.cdhit_1226, functions.phage_replication_protein_Cri
clus1620_size2	2	cdhit.cdhit_12165, cdhit.cdhit_23059
clus1621_size2	2	cdhit.cdhit_12117, cdhit.cdhit_37974
clus1622_size2	2	cdhit.cdhit_12063, cdhit.cdhit_43025
clus1623_size2	2	cdhit.cdhit_12030, cdhit.cdhit_22571
clus1624_size2	2	cdhit.cdhit_1201, functions.FIG01200042__hypothetical_protein
clus1625_size2	2	cdhit.cdhit_11953, cdhit.cdhit_39206
clus1626_size2	2	cdhit.cdhit_11916, cdhit.cdhit_15717
clus1627_size2	2	cdhit.cdhit_117, functions.IcmF_related_protein
clus1628_size2	2	cdhit.cdhit_1157, cdhit.cdhit_325
clus1629_size2	2	cdhit.cdhit_1152, cdhit.cdhit_4984
clus1630_size2	2	cdhit.cdhit_11460, cdhit.cdhit_29608
clus1631_size2	2	cdhit.cdhit_11457, cdhit.cdhit_48859
clus1632_size2	2	cdhit.cdhit_11425, cdhit.cdhit_17261
clus1633_size2	2	cdhit.cdhit_11299, cdhit.cdhit_19157
clus1634_size2	2	cdhit.cdhit_11166, cdhit.cdhit_86066
clus1635_size2	2	cdhit.cdhit_11018, cdhit.cdhit_8464
clus1636_size2	2	cdhit.cdhit_10954, functions.LSU_ribosomal_protein_L11p__L12e_
clus1637_size2	2	cdhit.cdhit_1087, cdhit.cdhit_2822
clus1638_size2	2	cdhit.cdhit_10701, cdhit.cdhit_64910
clus1639_size2	2	cdhit.cdhit_10688, cdhit.cdhit_30542
clus1640_size2	2	cdhit.cdhit_10605, functions.Transcription_termination_protein_NusB
clus1641_size2	2	cdhit.cdhit_10545, cdhit.cdhit_19958
clus1642_size2	2	cdhit.cdhit_102, functions.5_methyltetrahydrofolate__homocysteine_methyltransferase__EC_2_1_1_13_
clus1643_size2	2	cdhit.cdhit_10283, cdhit.cdhit_43949
clus1644_size2	2	cdhit.cdhit_10272, cdhit.cdhit_43163
clus1645_size2	2	cdhit.cdhit_10118, cdhit.cdhit_57552
clus1646_size2	2	cdhit.cdhit_10024, cdhit.cdhit_1174
